# Supplementary material for: ImmunoMatch learns and predicts cognate pairing of heavy and light immunoglobulin chains
Source: Nat Methods. 2025 Nov 18;23(1):106–17. doi: 10.1038/s41592-025-02913-x (PMC12791012; doi:10.1038/s41592-025-02913-x)
Supplement: Supplementary file 4 — Statistical Source Data for Fig. 1. [file 41592_2025_2913_MOESM4_ESM.xlsx]

## Sheet: Fig1c
antibody_structure	Proportion of VH-VL interface surface area	chain	region
1adq_HL	0	VH	CDR1
1aqk_HL	0	VH	CDR1
1dee_BA	0	VH	CDR1
1dfb_HL	0	VH	CDR1
1dn0_BA	0	VH	CDR1
1dn0_DC	0	VH	CDR1
1fvd_BA	0	VH	CDR1
1fve_BA	0	VH	CDR1
1g9m_HL	0	VH	CDR1
1g9n_HL	0	VH	CDR1
1gc1_HL	0	VH	CDR1
1hez_BA	0	VH	CDR1
1hez_DC	0	VH	CDR1
1hzh_HL	0	VH	CDR1
1hzh_KM	0	VH	CDR1
1iga_AC	NA	VH	CDR1
1iqd_BA	0	VH	CDR1
1jps_HL	0.00169184	VH	CDR1
1jpt_HL	0.00379689	VH	CDR1
1mco_HL	NA	VH	CDR1
1n0x_HL	0	VH	CDR1
1n0x_KM	0	VH	CDR1
1n8z_BA	0	VH	CDR1
1nl0_HL	0	VH	CDR1
1q1j_HL	0	VH	CDR1
1qlr_BA	0	VH	CDR1
1r70_BA	NA	VH	CDR1
1rhh_BA	0	VH	CDR1
1rhh_DC	0	VH	CDR1
1rz7_HL	0.00393884	VH	CDR1
1rz8_BA	0	VH	CDR1
1rzf_HL	0	VH	CDR1
1rzg_AB	0	VH	CDR1
1rzg_CD	0	VH	CDR1
1rzi_BA	0	VH	CDR1
1rzi_DC	0.00241311	VH	CDR1
1rzi_FE	NA	VH	CDR1
1rzi_HG	0.00015246	VH	CDR1
1rzi_LK	0	VH	CDR1
1rzi_NM	NA	VH	CDR1
1rzj_HL	0	VH	CDR1
1rzk_HL	NA	VH	CDR1
1tjg_HL	0	VH	CDR1
1tjh_HL	0	VH	CDR1
1tji_HL	0	VH	CDR1
1tzg_HL	0	VH	CDR1
1tzg_IM	0	VH	CDR1
1tzh_BA	0	VH	CDR1
1tzh_HL	0	VH	CDR1
1tzi_BA	0.00051118	VH	CDR1
1u6a_HL	0	VH	CDR1
1u8h_BA	0	VH	CDR1
1u8i_BA	0	VH	CDR1
1u8j_BA	0	VH	CDR1
1u8k_BA	0	VH	CDR1
1u8l_BA	0	VH	CDR1
1u8m_BA	0	VH	CDR1
1u8n_BA	0	VH	CDR1
1u8o_BA	0	VH	CDR1
1u8p_BA	0	VH	CDR1
1u8q_BA	0	VH	CDR1
1u91_BA	0	VH	CDR1
1u92_BA	0	VH	CDR1
1u93_BA	0	VH	CDR1
1u95_BA	0	VH	CDR1
1vge_HL	0	VH	CDR1
1w72_HL	0	VH	CDR1
1yyl_HL	0	VH	CDR1
1yym_HL	0	VH	CDR1
1zvo_CB	NA	VH	CDR1
2agj_HL	0	VH	CDR1
2aj3_BA	0	VH	CDR1
2aj3_DC	0	VH	CDR1
2b0s_HL	9.61e-05	VH	CDR1
2b1a_HL	0	VH	CDR1
2b1h_HL	8.4e-05	VH	CDR1
2b4c_HL	0	VH	CDR1
2dd8_HL	0.00058002	VH	CDR1
2esg_AL	NA	VH	CDR1
2f5a_HL	0	VH	CDR1
2f5b_HL	0	VH	CDR1
2fb4_HL	0	VH	CDR1
2fgw_HL	0	VH	CDR1
2fjf_BA	0.0100387	VH	CDR1
2fjg_BA	0	VH	CDR1
2fjh_BA	0	VH	CDR1
2fjh_HL	0	VH	CDR1
2fl5_BA	0	VH	CDR1
2fx7_HL	0	VH	CDR1
2fx8_HL	0	VH	CDR1
2fx9_HL	0	VH	CDR1
2g75_AB	0.00072845	VH	CDR1
2h9g_BA	0	VH	CDR1
2hff_BA	0	VH	CDR1
2hff_HL	0	VH	CDR1
2hwz_HL	0	VH	CDR1
2i5y_HL	0	VH	CDR1
2i5y_RQ	0	VH	CDR1
2i60_HL	0	VH	CDR1
2i60_RQ	0	VH	CDR1
2ig2_HL	0	VH	CDR1
2j6e_HL	0	VH	CDR1
2j6e_IM	0	VH	CDR1
2jb5_HL	0.00015775	VH	CDR1
2jb6_HL	0.00018401	VH	CDR1
2jix_DG	NA	VH	CDR1
2nxy_DC	0	VH	CDR1
2nxz_DC	0	VH	CDR1
2ny0_DC	0	VH	CDR1
2ny1_DC	0	VH	CDR1
2ny2_DC	0	VH	CDR1
2ny3_DC	0	VH	CDR1
2ny4_DC	0	VH	CDR1
2ny5_HL	0	VH	CDR1
2ny6_DC	0	VH	CDR1
2ny7_HL	0	VH	CDR1
2nyy_DC	4.34e-05	VH	CDR1
2nz9_DC	0.00021474	VH	CDR1
2oqj_BA	0.0171713	VH	CDR1
2p8l_BA	0	VH	CDR1
2p8m_BA	0	VH	CDR1
2p8p_BA	0	VH	CDR1
2pr4_HL	0	VH	CDR1
2pw1_BA	0	VH	CDR1
2pw2_BA	0	VH	CDR1
2qad_DC	0	VH	CDR1
2qqn_HL	0	VH	CDR1
2qsc_HL	0.00110136	VH	CDR1
2qtj_AL	NA	VH	CDR1
2r0k_HL	0	VH	CDR1
2r0l_HL	0	VH	CDR1
2r56_HL	0	VH	CDR1
2r8s_HL	0	VH	CDR1
2rcj_AD	NA	VH	CDR1
2v7n_BA	0	VH	CDR1
2v7n_DC	0	VH	CDR1
2v7n_FE	NA	VH	CDR1
2v7n_HG	0	VH	CDR1
2vxq_HL	NA	VH	CDR1
2vxs_HL	0	VH	CDR1
2vxs_IM	0	VH	CDR1
2vxs_JN	0	VH	CDR1
2vxs_KO	0	VH	CDR1
2vxv_HL	0.0247895	VH	CDR1
2wub_HL	0	VH	CDR1
2wub_RQ	0	VH	CDR1
2wuc_HL	0	VH	CDR1
2xqb_HL	0	VH	CDR1
2xra_HL	0	VH	CDR1
2xwt_AB	0	VH	CDR1
2xza_HL	0.00012078	VH	CDR1
2xzc_HL	0	VH	CDR1
2yk1_HL	0.0103973	VH	CDR1
2ykl_HL	0.00365077	VH	CDR1
3b2u_CD	0	VH	CDR1
3b2u_FG	NA	VH	CDR1
3b2u_HL	0	VH	CDR1
3b2u_NO	0	VH	CDR1
3b2u_QR	0	VH	CDR1
3b2u_TU	NA	VH	CDR1
3b2u_WX	0	VH	CDR1
3b2v_HL	0	VH	CDR1
3bdy_HL	0	VH	CDR1
3be1_HL	0	VH	CDR1
3bqu_BA	0	VH	CDR1
3c09_CB	0	VH	CDR1
3c09_HL	0	VH	CDR1
3c2a_HL	0	VH	CDR1
3chn_AL	NA	VH	CDR1
3cm9_AL	NA	VH	CDR1
3csy_AB	0.00687159	VH	CDR1
3d0l_BA	0	VH	CDR1
3d0v_BA	0	VH	CDR1
3d69_BA	0	VH	CDR1
3dro_BA	0	VH	CDR1
3drq_BA	0	VH	CDR1
3drt_BA	0	VH	CDR1
3dvg_BA	0.00024743	VH	CDR1
3dvn_BA	0.00022465	VH	CDR1
3efd_HL	0	VH	CDR1
3eff_BA	0	VH	CDR1
3egs_BA	0	VH	CDR1
3eo0_BA	0	VH	CDR1
3eo1_BA	0	VH	CDR1
3eo9_HL	9.69e-05	VH	CDR1
3eoa_BA	0	VH	CDR1
3eob_BA	0	VH	CDR1
3eyf_BA	0	VH	CDR1
3eyf_DC	0	VH	CDR1
3eyo_BA	0	VH	CDR1
3eyo_DC	0	VH	CDR1
3eyq_DC	0	VH	CDR1
3f12_BA	0	VH	CDR1
3f12_DC	0	VH	CDR1
3fn0_HL	4.31e-05	VH	CDR1
3fzu_CD	0.00074344	VH	CDR1
3fzu_HL	0.00022746	VH	CDR1
3g04_BA	1.42e-05	VH	CDR1
3g6a_BA	9.87e-05	VH	CDR1
3g6d_HL	0.00019271	VH	CDR1
3g6j_FE	NA	VH	CDR1
3gbm_HL	0	VH	CDR1
3gbm_IM	0	VH	CDR1
3gbn_HL	0	VH	CDR1
3ghb_HL	0	VH	CDR1
3ghe_HL	0	VH	CDR1
3giz_HL	0.00016082	VH	CDR1
3gje_BA	0	VH	CDR1
3gjf_HL	0.00044703	VH	CDR1
3gjf_MK	0.00033995	VH	CDR1
3go1_HL	0.00263295	VH	CDR1
3grw_HL	0	VH	CDR1
3h0t_BA	0	VH	CDR1
3h42_HL	0	VH	CDR1
3hae_HL	0	VH	CDR1
3hi1_BA	0	VH	CDR1
3hi5_HL	0	VH	CDR1
3hi6_HL	0	VH	CDR1
3hi6_XY	0	VH	CDR1
3hmw_HL	0.00109841	VH	CDR1
3hmx_HL	0.0004436	VH	CDR1
3idg_BA	0	VH	CDR1
3idi_BA	0	VH	CDR1
3idj_BA	0	VH	CDR1
3idm_BA	0	VH	CDR1
3idn_BA	0	VH	CDR1
3idx_HL	0	VH	CDR1
3idy_BC	0	VH	CDR1
3inu_HL	0.0005812	VH	CDR1
3inu_MN	7.78e-05	VH	CDR1
3ivk_AB	0	VH	CDR1
3iyw_HL	NA	VH	CDR1
3j5m_DC	0	VH	CDR1
3j70_AB	0.00021965	VH	CDR1
3jcb_CB	0	VH	CDR1
3jcc_CB	0	VH	CDR1
3jwd_HL	5.27e-05	VH	CDR1
3jwd_PO	0.00043156	VH	CDR1
3jwo_HL	5.57e-05	VH	CDR1
3k2u_HL	0	VH	CDR1
3kdm_BA	0	VH	CDR1
3kr3_HL	0	VH	CDR1
3kyk_HL	0	VH	CDR1
3kym_BA	0	VH	CDR1
3kym_FE	NA	VH	CDR1
3kym_LK	0	VH	CDR1
3kym_NM	0	VH	CDR1
3kym_PO	0	VH	CDR1
3l95_BA	0	VH	CDR1
3l95_HL	0.00048171	VH	CDR1
3lev_HL	0	VH	CDR1
3lmj_HL	0	VH	CDR1
3lqa_HL	NA	VH	CDR1
3lrs_AB	0	VH	CDR1
3lrs_CD	0	VH	CDR1
3lrs_EF	0	VH	CDR1
3lrs_HL	0	VH	CDR1
3lzf_HL	0	VH	CDR1
3m8o_HL	0	VH	CDR1
3ma9_HL	0	VH	CDR1
3mac_HL	0	VH	CDR1
3mlr_HL	0.00189747	VH	CDR1
3mls_HL	0.001712	VH	CDR1
3mls_KO	0.00178725	VH	CDR1
3mlt_BA	0.00095885	VH	CDR1
3mlt_ED	0.0011291	VH	CDR1
3mlt_HL	0.00131192	VH	CDR1
3mlt_IG	0.00113883	VH	CDR1
3mlu_HL	0.00096945	VH	CDR1
3mlv_HL	0.00220719	VH	CDR1
3mlv_NM	0.00136984	VH	CDR1
3mlw_HL	0.00028353	VH	CDR1
3mlx_HL	0	VH	CDR1
3mly_HL	0	VH	CDR1
3mlz_HL	0	VH	CDR1
3mme_AB	0	VH	CDR1
3mme_CD	0	VH	CDR1
3mme_HL	0	VH	CDR1
3moa_HL	0	VH	CDR1
3mob_HL	0	VH	CDR1
3mod_HL	0	VH	CDR1
3mug_BA	0	VH	CDR1
3mug_FE	NA	VH	CDR1
3mug_HG	0	VH	CDR1
3mug_LK	0	VH	CDR1
3n85_HL	0.033289	VH	CDR1
3n9g_HL	0	VH	CDR1
3na9_HL	0.0173864	VH	CDR1
3naa_HL	0.00110111	VH	CDR1
3nab_HL	3.72e-05	VH	CDR1
3nac_HL	6.86e-05	VH	CDR1
3ncj_HL	0.00057535	VH	CDR1
3nfp_AB	0.00652568	VH	CDR1
3nfp_HL	0.0080809	VH	CDR1
3nfs_HL	0	VH	CDR1
3ngb_BC	0	VH	CDR1
3ngb_EF	0	VH	CDR1
3ngb_JK	0	VH	CDR1
3nh7_HL	0	VH	CDR1
3nh7_IM	0	VH	CDR1
3nh7_JN	0	VH	CDR1
3nh7_KO	0	VH	CDR1
3oau_HL	0.0117337	VH	CDR1
3oay_HL	0.0130946	VH	CDR1
3oay_MK	0.00811894	VH	CDR1
3oaz_HL	0.0137246	VH	CDR1
3oaz_MK	0.0136053	VH	CDR1
3ob0_HL	0.0137492	VH	CDR1
3ob0_MK	0.0150267	VH	CDR1
3p0v_HL	5.1e-05	VH	CDR1
3p0v_IM	8.1e-05	VH	CDR1
3p0y_HL	0	VH	CDR1
3p11_HL	0	VH	CDR1
3p30_HL	0	VH	CDR1
3pgf_HL	0	VH	CDR1
3piq_AB	0	VH	CDR1
3piq_CD	0	VH	CDR1
3piq_EF	0	VH	CDR1
3piq_GI	0	VH	CDR1
3piq_HL	0	VH	CDR1
3piq_JK	0	VH	CDR1
3pjs_BA	NA	VH	CDR1
3pnw_BA	0.0149112	VH	CDR1
3pnw_ED	0.0137293	VH	CDR1
3pnw_HG	0.0138195	VH	CDR1
3pnw_NM	0.0142313	VH	CDR1
3pnw_QP	0.013538	VH	CDR1
3pnw_TS	NA	VH	CDR1
3pnw_WV	0.0159445	VH	CDR1
3q1s_HL	0	VH	CDR1
3q6f_BA	0	VH	CDR1
3q6f_JI	0	VH	CDR1
3q6f_LK	0	VH	CDR1
3qeg_HL	0	VH	CDR1
3qeh_AB	0	VH	CDR1
3qeh_CD	0	VH	CDR1
3qeh_EF	0	VH	CDR1
3qeh_GH	0	VH	CDR1
3qhf_HL	0	VH	CDR1
3qhz_HL	0	VH	CDR1
3qhz_IM	0	VH	CDR1
3qnx_BA	0	VH	CDR1
3qny_BA	0	VH	CDR1
3qny_DC	0	VH	CDR1
3qnz_BA	0	VH	CDR1
3qo0_BA	0	VH	CDR1
3qo1_BA	0	VH	CDR1
3qrg_HL	0	VH	CDR1
3r1g_HL	0	VH	CDR1
3ru8_HL	0	VH	CDR1
3s34_HL	0	VH	CDR1
3s36_HL	0	VH	CDR1
3s37_HL	0	VH	CDR1
3sdy_HL	0	VH	CDR1
3se9_HL	0	VH	CDR1
3skj_HL	0.00052343	VH	CDR1
3skj_IM	0	VH	CDR1
3so3_CB	0.00848169	VH	CDR1
3sob_HL	0	VH	CDR1
3sqo_HL	0	VH	CDR1
3t2n_HL	0	VH	CDR1
3t2n_IM	0	VH	CDR1
3tcl_AB	0	VH	CDR1
3tcl_HL	0	VH	CDR1
3thm_HL	0.00234623	VH	CDR1
3tje_HL	0.002326	VH	CDR1
3tnm_AB	0.00165034	VH	CDR1
3tnm_HL	0	VH	CDR1
3tnn_AB	3.86e-05	VH	CDR1
3tnn_EF	0.00013665	VH	CDR1
3tnn_HL	6.27e-05	VH	CDR1
3twc_HL	0	VH	CDR1
3u0t_BA	0	VH	CDR1
3u0t_DC	0	VH	CDR1
3u1s_HL	0	VH	CDR1
3u2s_AB	0	VH	CDR1
3u2s_HL	0	VH	CDR1
3u30_CB	0	VH	CDR1
3u36_AB	0	VH	CDR1
3u36_EF	0	VH	CDR1
3u36_HL	0	VH	CDR1
3u46_AB	0	VH	CDR1
3u46_HL	0	VH	CDR1
3u4b_HL	0	VH	CDR1
3u4e_AB	0	VH	CDR1
3u4e_HL	0	VH	CDR1
3uaj_CD	0	VH	CDR1
3uaj_HL	0	VH	CDR1
3uc0_HL	0	VH	CDR1
3uc0_IM	0	VH	CDR1
3uji_HL	0	VH	CDR1
3ujj_HL	0	VH	CDR1
3uls_BA	0.00062446	VH	CDR1
3uls_HL	0.00132371	VH	CDR1
3ulu_DC	0.00047603	VH	CDR1
3ulu_HL	0.00801003	VH	CDR1
3ulv_DC	0.00019932	VH	CDR1
3ulv_HL	0.00514313	VH	CDR1
3w9d_AB	0	VH	CDR1
3w9d_CD	0	VH	CDR1
3w9e_AB	0	VH	CDR1
3wd5_HL	0	VH	CDR1
3whe_12	0	VH	CDR1
3wlw_CD	0	VH	CDR1
3wsq_HL	0	VH	CDR1
3x3f_HL	0	VH	CDR1
3x3g_HL	0	VH	CDR1
3zl4_HL	0.0248311	VH	CDR1
3ztj_IJ	0	VH	CDR1
3ztj_KL	0	VH	CDR1
3ztn_HL	0	VH	CDR1
4c2i_HL	NA	VH	CDR1
4cni_AB	0.00073571	VH	CDR1
4cni_HL	0.00089938	VH	CDR1
4d9l_HL	0.00025382	VH	CDR1
4d9l_IM	0.00022083	VH	CDR1
4d9l_JN	0.0004002	VH	CDR1
4d9l_KO	0.00031833	VH	CDR1
4dag_HL	0	VH	CDR1
4dgv_HL	0	VH	CDR1
4dgy_HL	0	VH	CDR1
4dkf_HL	0	VH	CDR1
4dkf_IM	0	VH	CDR1
4dn3_HL	0	VH	CDR1
4dn4_HL	0	VH	CDR1
4dqo_HL	0	VH	CDR1
4dvr_HL	0.00032114	VH	CDR1
4ers_HL	0	VH	CDR1
4evn_CD	0	VH	CDR1
4f57_HL	0	VH	CDR1
4f58_HL	0	VH	CDR1
4f58_IM	0	VH	CDR1
4f58_JN	0	VH	CDR1
4f58_KO	0	VH	CDR1
4fnl_HL	0.0825879	VH	CDR1
4fnl_IM	0.0847895	VH	CDR1
4fp8_HL	0.0522781	VH	CDR1
4fq1_HL	0	VH	CDR1
4fqc_HL	0	VH	CDR1
4fqh_AB	0	VH	CDR1
4fqh_HL	0	VH	CDR1
4fqi_HL	0	VH	CDR1
4fqj_HL	0	VH	CDR1
4fqk_EF	0	VH	CDR1
4fqk_HL	0	VH	CDR1
4fql_HL	0.00105233	VH	CDR1
4fqq_BA	0	VH	CDR1
4fqq_DC	0	VH	CDR1
4fqq_FE	NA	VH	CDR1
4fqq_HL	0	VH	CDR1
4fqr_ab	0.0845767	VH	CDR1
4fqv_HL	0	VH	CDR1
4fqy_HL	0	VH	CDR1
4fz8_HL	0	VH	CDR1
4fze_HL	0.0164891	VH	CDR1
4g5z_HL	0	VH	CDR1
4g6f_BD	0.00073469	VH	CDR1
4g6f_HL	0.00046468	VH	CDR1
4g6j_HL	0	VH	CDR1
4g7v_HL	0	VH	CDR1
4g7y_HL	0.00011762	VH	CDR1
4g80_AB	0.0112028	VH	CDR1
4g80_CD	0.0106208	VH	CDR1
4g80_EF	0.0117442	VH	CDR1
4gsd_HL	0.00014032	VH	CDR1
4gxu_MN	0	VH	CDR1
4gxu_QR	0	VH	CDR1
4gxv_HL	0	VH	CDR1
4h8w_HL	0	VH	CDR1
4hcr_HL	0	VH	CDR1
4hf5_HL	0.0004561	VH	CDR1
4hfu_HL	0.00268258	VH	CDR1
4hfw_BA	2.19e-05	VH	CDR1
4hfw_HL	0	VH	CDR1
4hg4_LM	0	VH	CDR1
4hg4_NO	0	VH	CDR1
4hg4_PQ	0	VH	CDR1
4hg4_RS	0	VH	CDR1
4hg4_TU	NA	VH	CDR1
4hg4_XY	0	VH	CDR1
4hg4_Zz	NA	VH	CDR1
4hh9_BA	0	VH	CDR1
4hh9_DC	0	VH	CDR1
4hha_BA	0	VH	CDR1
4hie_BA	0	VH	CDR1
4hih_BA	0	VH	CDR1
4hih_DC	0	VH	CDR1
4hii_BA	0	VH	CDR1
4hii_DC	0	VH	CDR1
4hij_BA	0	VH	CDR1
4hij_DC	0	VH	CDR1
4hj0_CD	0	VH	CDR1
4hj0_PQ	0	VH	CDR1
4hjg_BA	0	VH	CDR1
4hk0_AB	0.0148518	VH	CDR1
4hk0_CD	0.00042334	VH	CDR1
4hk3_JN	0	VH	CDR1
4hkb_AB	0	VH	CDR1
4hkb_CD	0	VH	CDR1
4hkb_EF	0.00023097	VH	CDR1
4hkb_GH	0	VH	CDR1
4hkb_IK	0	VH	CDR1
4hkb_JN	0	VH	CDR1
4hkx_AB	0	VH	CDR1
4hpo_HL	0	VH	CDR1
4hpy_HL	0	VH	CDR1
4hqq_HL	3.42e-05	VH	CDR1
4hs6_BA	0.00166228	VH	CDR1
4hs6_HL	0.00201873	VH	CDR1
4hs8_HL	0.00193734	VH	CDR1
4hwb_HL	0	VH	CDR1
4hwe_HL	0	VH	CDR1
4i18_AB	0.00017725	VH	CDR1
4i18_HL	0.00010347	VH	CDR1
4i3r_HL	0	VH	CDR1
4i3s_HL	0	VH	CDR1
4imk_AD	0	VH	CDR1
4imk_BC	0	VH	CDR1
4iof_CD	0.00567956	VH	CDR1
4iof_EF	0.00516789	VH	CDR1
4ioi_BA	0	VH	CDR1
4j4p_CD	0	VH	CDR1
4j4p_HL	0	VH	CDR1
4j6r_HL	0	VH	CDR1
4jam_AB	4.37e-05	VH	CDR1
4jam_HL	0	VH	CDR1
4jan_AB	0	VH	CDR1
4jdv_AB	0	VH	CDR1
4jdv_HL	0	VH	CDR1
4jg0_HL	0	VH	CDR1
4jg1_HL	0	VH	CDR1
4jlr_AB	0	VH	CDR1
4jm2_AB	0.00246559	VH	CDR1
4jm2_DC	0	VH	CDR1
4jm4_HL	0.00105525	VH	CDR1
4jpi_AB	0	VH	CDR1
4jpi_HL	0	VH	CDR1
4jpk_HL	0	VH	CDR1
4jpw_HL	0	VH	CDR1
4jy4_BA	0	VH	CDR1
4jy5_HL	0	VH	CDR1
4jzn_AB	0.00145584	VH	CDR1
4jzn_CD	0.00164028	VH	CDR1
4jzn_IP	0.0014415	VH	CDR1
4jzo_AB	0.00042788	VH	CDR1
4jzo_CF	0.00018359	VH	CDR1
4jzo_DE	0.00038146	VH	CDR1
4jzo_GH	0	VH	CDR1
4k8r_DC	0	VH	CDR1
4k8r_HL	0	VH	CDR1
4kht_HL	0	VH	CDR1
4khx_HL	0	VH	CDR1
4kmt_HL	0	VH	CDR1
4kq3_HL	0	VH	CDR1
4kvn_HL	0	VH	CDR1
4kxz_HL	0	VH	CDR1
4kxz_JI	0	VH	CDR1
4kxz_NM	0	VH	CDR1
4kxz_QP	0	VH	CDR1
4ky1_HL	0.00022456	VH	CDR1
4kzd_HL	0	VH	CDR1
4kze_HL	0.00030482	VH	CDR1
4lf3_BA	0	VH	CDR1
4liq_HL	0	VH	CDR1
4lkc_BA	0	VH	CDR1
4lmq_EI	0	VH	CDR1
4lmq_HL	0	VH	CDR1
4lri_CB	0	VH	CDR1
4lri_PA	0	VH	CDR1
4lsp_HL	0	VH	CDR1
4lsq_HL	0	VH	CDR1
4lsr_HL	0	VH	CDR1
4lss_HL	0	VH	CDR1
4lst_HL	0	VH	CDR1
4m1c_EF	0.00670559	VH	CDR1
4m1d_HL	0	VH	CDR1
4m1d_IM	0	VH	CDR1
4m5y_HL	3.1e-05	VH	CDR1
4m5y_IM	3.11e-05	VH	CDR1
4m5z_HL	6.3e-05	VH	CDR1
4m6m_HL	0.0234093	VH	CDR1
4m6n_HL	0.0254506	VH	CDR1
4m6o_HL	0.00054936	VH	CDR1
4mwf_AB	0	VH	CDR1
4mwf_HL	0	VH	CDR1
4n0y_HL	0	VH	CDR1
4n90_DE	0.014288	VH	CDR1
4n90_FG	NA	VH	CDR1
4n90_HI	0.0111008	VH	CDR1
4nco_DC	0	VH	CDR1
4ngh_HL	0	VH	CDR1
4nhc_HL	0	VH	CDR1
4nhg_AC	0.00678881	VH	CDR1
4nki_HL	0.00313848	VH	CDR1
4np4_HL	0.00213803	VH	CDR1
4np4_IM	0.00066937	VH	CDR1
4npy_BA	0	VH	CDR1
4npy_HL	0	VH	CDR1
4nrx_AB	0	VH	CDR1
4nrx_DE	0	VH	CDR1
4nrx_HL	0	VH	CDR1
4nry_AB	0	VH	CDR1
4nry_HL	0	VH	CDR1
4nrz_AB	0	VH	CDR1
4nrz_HL	0	VH	CDR1
4nug_HL	0	VH	CDR1
4nuj_BA	0	VH	CDR1
4nwt_HL	0	VH	CDR1
4nyl_AB	0	VH	CDR1
4nyl_CD	0	VH	CDR1
4nyl_EF	0	VH	CDR1
4nyl_HL	0	VH	CDR1
4nzr_HL	0.00087433	VH	CDR1
4nzt_HL	0	VH	CDR1
4nzu_HL	0	VH	CDR1
4o58_HL	0.00011523	VH	CDR1
4o5i_MN	0	VH	CDR1
4o5l_HL	1.89e-05	VH	CDR1
4oaw_BA	0	VH	CDR1
4ocr_HL	0	VH	CDR1
4ocs_HL	0	VH	CDR1
4ocw_HL	0	VH	CDR1
4od1_HL	0	VH	CDR1
4od2_BA	0	VH	CDR1
4od3_HL	0	VH	CDR1
4odh_HL	0	VH	CDR1
4ogx_HL	0.0002294	VH	CDR1
4ogy_HL	0.00094409	VH	CDR1
4ogy_MN	0.00086644	VH	CDR1
4olu_HL	0	VH	CDR1
4olv_HL	0	VH	CDR1
4olw_HL	0	VH	CDR1
4olx_HL	0	VH	CDR1
4oly_HL	0	VH	CDR1
4olz_HL	0	VH	CDR1
4om0_HL	0	VH	CDR1
4om1_HL	0	VH	CDR1
4oqt_HL	0.0688924	VH	CDR1
4org_AB	0	VH	CDR1
4org_CD	0	VH	CDR1
4org_EF	0	VH	CDR1
4org_HL	0	VH	CDR1
4osu_HL	0	VH	CDR1
4ot1_HL	0	VH	CDR1
4p59_HL	0	VH	CDR1
4p9h_HL	0	VH	CDR1
4p9m_HL	0	VH	CDR1
4ps4_HL	0	VH	CDR1
4ptt_BA	0	VH	CDR1
4ptu_BA	0	VH	CDR1
4pub_HL	0.00116362	VH	CDR1
4py7_AB	0	VH	CDR1
4py7_IJ	0	VH	CDR1
4py8_IJ	0	VH	CDR1
4q9q_HL	0.00013932	VH	CDR1
4q9r_HL	0	VH	CDR1
4qf1_AB	0.00082539	VH	CDR1
4qf1_HL	0.00092097	VH	CDR1
4qhk_IJ	0	VH	CDR1
4qhk_MN	0	VH	CDR1
4qhl_AB	0	VH	CDR1
4qhl_CD	0	VH	CDR1
4qhm_AB	0	VH	CDR1
4qhn_AB	0	VH	CDR1
4qhu_BA	0	VH	CDR1
4qhu_HL	0	VH	CDR1
4qxg_HL	0	VH	CDR1
4r26_HL	0	VH	CDR1
4r2g_DC	0	VH	CDR1
4r2g_JI	0	VH	CDR1
4r2g_NM	0	VH	CDR1
4r2g_QP	0	VH	CDR1
4r4b_BA	0	VH	CDR1
4r4b_DC	0	VH	CDR1
4r4b_HL	5.13e-05	VH	CDR1
4r4f_HL	0.00050506	VH	CDR1
4r4h_HL	0	VH	CDR1
4r4n_CD	0	VH	CDR1
4rbp_HL	0.01415	VH	CDR1
4rbp_MK	0.0124339	VH	CDR1
4rfo_HL	0.00292839	VH	CDR1
4rir_AB	0.00111459	VH	CDR1
4ris_HL	0	VH	CDR1
4rqq_BA	0	VH	CDR1
4rqq_DC	0	VH	CDR1
4rqq_HL	0	VH	CDR1
4rqs_DC	0	VH	CDR1
4rrp_GA	0	VH	CDR1
4rrp_HB	0	VH	CDR1
4rrp_IC	0	VH	CDR1
4rrp_JD	0	VH	CDR1
4rrp_KE	0	VH	CDR1
4rrp_LF	0	VH	CDR1
4s1q_HL	0	VH	CDR1
4s1r_HL	0	VH	CDR1
4s1s_HL	0	VH	CDR1
4toy_HL	0	VH	CDR1
4tsa_HL	0	VH	CDR1
4tsb_HL	0	VH	CDR1
4tsc_HL	0	VH	CDR1
4ttd_CD	0	VH	CDR1
4ttd_HL	0	VH	CDR1
4tvp_DE	0	VH	CDR1
4tvp_HL	0	VH	CDR1
4u6g_AB	0.00024457	VH	CDR1
4u6g_HL	0.00016703	VH	CDR1
4u6v_HL	0.00411966	VH	CDR1
4ubd_CD	0	VH	CDR1
4uta_HL	0	VH	CDR1
4uta_IM	0	VH	CDR1
4utb_HL	0	VH	CDR1
4utb_IM	0	VH	CDR1
4uv4_HL	0.00019087	VH	CDR1
4wuk_HL	0	VH	CDR1
4wuu_ED	0.0127633	VH	CDR1
4wv1_BA	0	VH	CDR1
4wy7_HL	0	VH	CDR1
4xak_DE	0	VH	CDR1
4xak_HL	0	VH	CDR1
4xaw_HL	0	VH	CDR1
4xbe_HL	0	VH	CDR1
4xbg_AB	0	VH	CDR1
4xbg_CD	0	VH	CDR1
4xbg_EF	0	VH	CDR1
4xbg_GI	0	VH	CDR1
4xbg_HL	0	VH	CDR1
4xbg_JK	0	VH	CDR1
4xbp_AB	0	VH	CDR1
4xbp_CD	0	VH	CDR1
4xbp_EF	0	VH	CDR1
4xbp_HL	0	VH	CDR1
4xc1_HL	0	VH	CDR1
4xc3_HL	0	VH	CDR1
4xcc_HL	0	VH	CDR1
4xce_AB	0	VH	CDR1
4xce_CD	0	VH	CDR1
4xce_HL	0	VH	CDR1
4xcf_HL	0	VH	CDR1
4xcn_AB	0	VH	CDR1
4xcn_CD	0	VH	CDR1
4xcn_EF	0	VH	CDR1
4xcn_GI	0	VH	CDR1
4xcn_HL	0	VH	CDR1
4xcn_JK	0	VH	CDR1
4xcy_AB	0	VH	CDR1
4xcy_CD	0	VH	CDR1
4xcy_EF	0	VH	CDR1
4xcy_GI	0	VH	CDR1
4xcy_HL	0	VH	CDR1
4xcy_JK	0	VH	CDR1
4xgz_AB	0	VH	CDR1
4xgz_CD	0	VH	CDR1
4xgz_EF	0	VH	CDR1
4xgz_GI	0	VH	CDR1
4xgz_HL	0	VH	CDR1
4xgz_JK	0	VH	CDR1
4xgz_MN	0	VH	CDR1
4xgz_OP	0	VH	CDR1
4xgz_QR	0	VH	CDR1
4xgz_ST	0	VH	CDR1
4xgz_UV	0	VH	CDR1
4xgz_WX	0	VH	CDR1
4xh2_EF	0	VH	CDR1
4xh2_GI	0	VH	CDR1
4xh2_HL	0	VH	CDR1
4xhj_DC	0	VH	CDR1
4xhj_HG	0	VH	CDR1
4xi5_DC	0	VH	CDR1
4xmk_HL	0.0002283	VH	CDR1
4xmk_JN	0.0003044	VH	CDR1
4xml_HL	0.00061683	VH	CDR1
4xmm_HL	0	VH	CDR1
4xmp_HL	0	VH	CDR1
4xnm_BA	0.00020347	VH	CDR1
4xnm_HL	0.00034388	VH	CDR1
4xnq_BA	0.00015618	VH	CDR1
4xny_HL	0	VH	CDR1
4xnz_BC	0	VH	CDR1
4xnz_EF	0	VH	CDR1
4xnz_HL	0	VH	CDR1
4xrc_BA	0.00015564	VH	CDR1
4xrc_HL	0.00029415	VH	CDR1
4xtr_CD	0	VH	CDR1
4xtr_EF	0	VH	CDR1
4xvs_HL	0	VH	CDR1
4xvt_HL	0	VH	CDR1
4xvu_CD	0	VH	CDR1
4xvu_IJ	0	VH	CDR1
4xvu_KL	0	VH	CDR1
4xwg_HL	0	VH	CDR1
4xwo_CD	0	VH	CDR1
4xwo_EF	0	VH	CDR1
4xwo_IJ	0	VH	CDR1
4xwo_KL	0	VH	CDR1
4xwo_OP	0	VH	CDR1
4xwo_QR	0	VH	CDR1
4xwo_UV	0	VH	CDR1
4xwo_WX	0	VH	CDR1
4xx1_EG	0	VH	CDR1
4xx1_HL	0	VH	CDR1
4xxd_BA	0	VH	CDR1
4xxd_ED	0	VH	CDR1
4yaq_AB	0	VH	CDR1
4ybl_BC	0.00128169	VH	CDR1
4ybl_HL	0.00839404	VH	CDR1
4yc2_BC	0.00530523	VH	CDR1
4yc2_HL	0.00647691	VH	CDR1
4ydi_HL	0	VH	CDR1
4ydk_HL	0	VH	CDR1
4ydl_BC	0	VH	CDR1
4ydv_BA	0	VH	CDR1
4ye4_HL	0	VH	CDR1
4yfl_FI	NA	VH	CDR1
4yfl_HL	0	VH	CDR1
4yhp_AB	0.00059411	VH	CDR1
4yhp_CD	0.00011186	VH	CDR1
4yhp_EF	0.00058556	VH	CDR1
4yhp_HL	0.0001494	VH	CDR1
4yhy_BC	0.0003504	VH	CDR1
4yhz_HL	6.86e-05	VH	CDR1
4yk4_CB	0	VH	CDR1
4yk4_ZY	0	VH	CDR1
4ypg_BA	0	VH	CDR1
4ywg_HL	0.0227141	VH	CDR1
4ywg_IM	0.0350228	VH	CDR1
4z5r_BA	0.00028077	VH	CDR1
4zd3_HL	0.00132079	VH	CDR1
4zff_AB	0	VH	CDR1
4zff_HL	0	VH	CDR1
4zfg_HL	0.00233359	VH	CDR1
4zs6_CD	0	VH	CDR1
4zyk_AB	0	VH	CDR1
4zyk_HL	0	VH	CDR1
4zyp_DE	0	VH	CDR1
5a3i_CD	0	VH	CDR1
5a7x_DC	NA	VH	CDR1
5a7x_NM	0	VH	CDR1
5a8h_DC	NA	VH	CDR1
5a8h_FE	NA	VH	CDR1
5a8h_JI	NA	VH	CDR1
5a8h_LK	0	VH	CDR1
5a8h_PO	NA	VH	CDR1
5a8h_RQ	0	VH	CDR1
5ado_HL	0.00070231	VH	CDR1
5adp_HL	0.00829936	VH	CDR1
5alb_HL	0	VH	CDR1
5alc_HL	0	VH	CDR1
5anm_BA	0	VH	CDR1
5anm_DC	NA	VH	CDR1
5anm_HL	0	VH	CDR1
5awn_HL	0	VH	CDR1
5aze_HL	0	VH	CDR1
5b71_BA	0.0225414	VH	CDR1
5b71_DC	0.0249056	VH	CDR1
5bjz_CL	0	VH	CDR1
5bjz_DH	0	VH	CDR1
5bk0_BA	0	VH	CDR1
5bk0_DC	0	VH	CDR1
5bk1_CD	0	VH	CDR1
5bk1_HL	0	VH	CDR1
5bk2_CD	0	VH	CDR1
5bk2_HL	0	VH	CDR1
5bk3_AB	0	VH	CDR1
5bk3_CD	0	VH	CDR1
5bk3_HL	0	VH	CDR1
5bk5_BA	0	VH	CDR1
5bk5_DC	0	VH	CDR1
5bk5_FE	NA	VH	CDR1
5bk5_HG	0	VH	CDR1
5bmf_HL	0	VH	CDR1
5bo1_HL	0	VH	CDR1
5bo1_IM	0	VH	CDR1
5bq7_AB	0	VH	CDR1
5bv7_CB	0	VH	CDR1
5bv7_HL	0	VH	CDR1
5bvj_BA	0	VH	CDR1
5bvj_DC	0	VH	CDR1
5bvj_FE	NA	VH	CDR1
5bvj_HG	0	VH	CDR1
5bvp_HL	0	VH	CDR1
5bzd_BA	0	VH	CDR1
5bzd_DC	0	VH	CDR1
5bzw_BA	0	VH	CDR1
5c0s_HL	0	VH	CDR1
5c7k_EF	0	VH	CDR1
5c8j_AB	0	VH	CDR1
5c8j_CD	0	VH	CDR1
5c8j_EF	0	VH	CDR1
5c8j_GH	0	VH	CDR1
5cck_HL	0	VH	CDR1
5cd3_AB	0	VH	CDR1
5cd5_CD	0	VH	CDR1
5cex_DC	0	VH	CDR1
5cez_DE	0	VH	CDR1
5cgy_CD	0	VH	CDR1
5cgy_HL	0	VH	CDR1
5chn_AB	0	VH	CDR1
5chn_HL	0	VH	CDR1
5cil_HL	0	VH	CDR1
5cin_HL	0	VH	CDR1
5cip_AB	0	VH	CDR1
5cip_HL	0	VH	CDR1
5cjo_HL	0.00850802	VH	CDR1
5cjq_HL	0	VH	CDR1
5cjs_FE	NA	VH	CDR1
5cjx_AC	0	VH	CDR1
5cjx_HL	0	VH	CDR1
5cus_HL	0.010218	VH	CDR1
5cus_IM	0.0101787	VH	CDR1
5cus_JN	0.0112927	VH	CDR1
5cus_KO	0.0124215	VH	CDR1
5cws_BA	0	VH	CDR1
5czv_HL	0	VH	CDR1
5czx_CD	0	VH	CDR1
5czx_HL	0	VH	CDR1
5d1q_BA	0	VH	CDR1
5d1q_CD	0.00047301	VH	CDR1
5d1x_BA	0	VH	CDR1
5d1z_BA	0.00515062	VH	CDR1
5d1z_DC	0.00281102	VH	CDR1
5d1z_FE	NA	VH	CDR1
5d1z_GH	0.00396062	VH	CDR1
5d6c_BA	0.0540692	VH	CDR1
5d6c_HL	0.0583343	VH	CDR1
5d70_HL	0.00852457	VH	CDR1
5d71_HL	0.00696694	VH	CDR1
5d9q_FE	NA	VH	CDR1
5dk3_BA	0	VH	CDR1
5dk3_GF	0	VH	CDR1
5dr5_HL	0.00570792	VH	CDR1
5drw_AB	0.0122022	VH	CDR1
5drx_AB	0.00864906	VH	CDR1
5drx_HL	0.00682358	VH	CDR1
5drz_BA	6.53e-05	VH	CDR1
5drz_HL	4.12e-05	VH	CDR1
5dt1_HL	0	VH	CDR1
5dum_HL	0.00137516	VH	CDR1
5dup_HL	0	VH	CDR1
5dur_BD	0	VH	CDR1
5dur_HL	0	VH	CDR1
5dwu_HL	0	VH	CDR1
5e08_HL	0.00211858	VH	CDR1
5e8e_BA	0	VH	CDR1
5ea0_HL	0	VH	CDR1
5eii_AB	0	VH	CDR1
5eii_HL	0	VH	CDR1
5esv_AB	0	VH	CDR1
5esv_CD	0	VH	CDR1
5esv_HL	0	VH	CDR1
5esz_AB	0	VH	CDR1
5esz_HL	0	VH	CDR1
5ewi_HL	0.0148223	VH	CDR1
5f7e_HL	0	VH	CDR1
5f96_HL	2.34e-05	VH	CDR1
5f9o_HL	8.36e-05	VH	CDR1
5f9w_BC	2.27e-05	VH	CDR1
5f9w_HL	4.69e-05	VH	CDR1
5fec_AB	0	VH	CDR1
5fec_HL	0	VH	CDR1
5feh_FE	NA	VH	CDR1
5fgb_CA	0	VH	CDR1
5fgb_EB	0	VH	CDR1
5fgc_EB	0	VH	CDR1
5fha_HL	0	VH	CDR1
5fhb_HL	0	VH	CDR1
5fhc_AB	0	VH	CDR1
5fhc_HL	0	VH	CDR1
5fuo_HL	0	VH	CDR1
5fuz_HL	0	VH	CDR1
5fyj_DE	0	VH	CDR1
5fyj_HL	0	VH	CDR1
5fyk_DE	0	VH	CDR1
5fyk_HL	0	VH	CDR1
5fyl_DE	0	VH	CDR1
5fyl_HL	0	VH	CDR1
5ggq_HL	0	VH	CDR1
5ggr_AB	0	VH	CDR1
5ggr_HL	0	VH	CDR1
5ggs_AB	0	VH	CDR1
5ggs_CD	0	VH	CDR1
5ggt_HL	0	VH	CDR1
5ggu_AB	0	VH	CDR1
5ggv_HL	0	VH	CDR1
5ghw_HL	0.00042209	VH	CDR1
5gjs_HL	0	VH	CDR1
5gjt_HL	0	VH	CDR1
5gkr_AB	0.0045361	VH	CDR1
5gkr_CD	0.00520327	VH	CDR1
5gks_AB	0.00490124	VH	CDR1
5gks_CD	0.00610158	VH	CDR1
5gmq_BC	0	VH	CDR1
5gzn_CD	0	VH	CDR1
5gzn_HL	0	VH	CDR1
5gzo_CD	0.00037299	VH	CDR1
5gzr_HL	NA	VH	CDR1
5hhv_HL	0	VH	CDR1
5hhx_HL	0	VH	CDR1
5hi3_CD	0	VH	CDR1
5hi4_CD	0	VH	CDR1
5hi5_CD	0	VH	CDR1
5hj3_AB	0.00373377	VH	CDR1
5hj3_EF	0.00411176	VH	CDR1
5hj3_IJ	0.00345539	VH	CDR1
5hj3_MN	0.00298906	VH	CDR1
5i15_HL	0	VH	CDR1
5i16_BA	0	VH	CDR1
5i16_HL	0.00011903	VH	CDR1
5i17_BA	0.00048502	VH	CDR1
5i17_HL	0	VH	CDR1
5i18_HL	0	VH	CDR1
5i19_HL	0	VH	CDR1
5i1a_BA	0	VH	CDR1
5i1a_HL	0.00076097	VH	CDR1
5i1c_HL	0	VH	CDR1
5i1d_BA	0	VH	CDR1
5i1d_HL	0	VH	CDR1
5i1e_HL	0	VH	CDR1
5i1g_HL	0	VH	CDR1
5i1h_HL	0.00033702	VH	CDR1
5i1i_HL	0	VH	CDR1
5i1j_HL	0	VH	CDR1
5i1k_HL	0	VH	CDR1
5i1l_BA	0	VH	CDR1
5i1l_HL	0	VH	CDR1
5i5k_HL	0	VH	CDR1
5i8c_AB	0	VH	CDR1
5i8e_AB	0	VH	CDR1
5i8e_CD	0	VH	CDR1
5i8h_EF	0	VH	CDR1
5i8h_IJ	0	VH	CDR1
5i9q_BC	0	VH	CDR1
5i9q_HL	0	VH	CDR1
5ibl_CD	3.5e-05	VH	CDR1
5ibl_HL	8.02e-05	VH	CDR1
5ibt_HL	0.00069401	VH	CDR1
5ibu_GB	0.0152625	VH	CDR1
5ibu_HL	0.00038758	VH	CDR1
5ies_HL	9.16e-05	VH	CDR1
5if0_AB	6.87e-05	VH	CDR1
5ifa_HL	0.00028884	VH	CDR1
5ifh_HL	0.00035945	VH	CDR1
5ifj_AB	0	VH	CDR1
5ifj_DE	0	VH	CDR1
5ifj_GH	0	VH	CDR1
5ifj_JK	0	VH	CDR1
5ig7_AB	0	VH	CDR1
5ig7_DE	0	VH	CDR1
5ig7_GH	0	VH	CDR1
5ig7_JK	0	VH	CDR1
5igx_HL	0	VH	CDR1
5ihz_AB	0.00127773	VH	CDR1
5ihz_CD	0	VH	CDR1
5ihz_EF	0	VH	CDR1
5ihz_HL	0.0201632	VH	CDR1
5ijk_AC	0.0002052	VH	CDR1
5ijk_BD	0	VH	CDR1
5ik3_AB	0.00013046	VH	CDR1
5ik3_CD	0	VH	CDR1
5iq7_HL	0.00026643	VH	CDR1
5iq9_AB	0.00040402	VH	CDR1
5it2_HL	0	VH	CDR1
5itb_HL	0.0081369	VH	CDR1
5j13_CB	0	VH	CDR1
5j3d_AB	0.00513861	VH	CDR1
5jny_AB	0.00019044	VH	CDR1
5jny_CD	0.00015412	VH	CDR1
5jo4_AB	0	VH	CDR1
5jo5_AB	0.00024485	VH	CDR1
5jo5_CD	0.00025498	VH	CDR1
5jof_AB	0	VH	CDR1
5jof_CD	0	VH	CDR1
5jof_EF	0	VH	CDR1
5jof_HL	0	VH	CDR1
5jqd_CB	0	VH	CDR1
5jqd_DA	0	VH	CDR1
5jr1_HL	0	VH	CDR1
5jrp_HL	1.77e-05	VH	CDR1
5js9_EF	0	VH	CDR1
5jsa_EF	0	VH	CDR1
5jw3_HL	0	VH	CDR1
5jw4_MN	0	VH	CDR1
5jw4_QR	0	VH	CDR1
5jw4_ST	0	VH	CDR1
5jw5_AB	0	VH	CDR1
5jw5_HL	0	VH	CDR1
5jxe_DC	0	VH	CDR1
5jxe_GF	0	VH	CDR1
5k59_EF	0	VH	CDR1
5k59_HL	0	VH	CDR1
5k9j_HL	0.00024084	VH	CDR1
5k9k_AB	0	VH	CDR1
5k9k_HL	0	VH	CDR1
5k9o_AB	0	VH	CDR1
5k9o_HL	0	VH	CDR1
5k9q_GI	0	VH	CDR1
5k9q_HL	0	VH	CDR1
5k9q_JK	0	VH	CDR1
5kan_GI	0	VH	CDR1
5kaq_FG	NA	VH	CDR1
5kaq_HL	0.00013038	VH	CDR1
5kjr_HL	0.00320012	VH	CDR1
5kvl_HL	0.00013787	VH	CDR1
5kw9_HL	0	VH	CDR1
5kzc_BD	0	VH	CDR1
5kzc_EG	0	VH	CDR1
5kzp_EI	0	VH	CDR1
5kzp_GK	NA	VH	CDR1
5kzp_HL	0	VH	CDR1
5l6y_HL	0	VH	CDR1
5lcv_HL	0	VH	CDR1
5lsp_HL	0	VH	CDR1
5mvz_AB	0.0146557	VH	CDR1
5mvz_HL	0.0162685	VH	CDR1
5n09_HL	0	VH	CDR1
5n2k_BA	0	VH	CDR1
5n2k_DC	0	VH	CDR1
5n2k_FE	NA	VH	CDR1
5n2k_HG	0	VH	CDR1
5n2k_JI	0	VH	CDR1
5n2k_LK	0	VH	CDR1
5n2k_NM	0	VH	CDR1
5n2k_PO	0	VH	CDR1
5n4g_HL	0	VH	CDR1
5n4j_HL	0	VH	CDR1
5n7w_AB	0	VH	CDR1
5n7w_HL	0	VH	CDR1
5nhw_HL	0.114157	VH	CDR1
5njd_NM	0	VH	CDR1
5njd_RQ	0	VH	CDR1
5njd_TS	NA	VH	CDR1
5njd_VU	0	VH	CDR1
5njd_XW	0	VH	CDR1
5nyx_HL	0	VH	CDR1
5nyx_MN	0	VH	CDR1
5nyx_OP	0	VH	CDR1
5o14_CD	0.0232959	VH	CDR1
5o14_HL	0.0201361	VH	CDR1
5o1r_HL	0	VH	CDR1
5o1r_IM	0	VH	CDR1
5o4g_BA	0	VH	CDR1
5o4o_BA	0	VH	CDR1
5o7p_BA	0	VH	CDR1
5oca_HL	0	VH	CDR1
5occ_HL	0	VH	CDR1
5od8_AB	5.07e-05	VH	CDR1
5otj_BA	0	VH	CDR1
5sx4_HL	0.00014276	VH	CDR1
5sx4_JI	0.00011971	VH	CDR1
5sx5_HL	2.26e-05	VH	CDR1
5sx5_JK	4.49e-05	VH	CDR1
5sy8_HL	0.00048389	VH	CDR1
5t29_HL	0.00040309	VH	CDR1
5t33_HL	0	VH	CDR1
5t3s_DE	0	VH	CDR1
5t3s_HL	0	VH	CDR1
5t3x_DE	0	VH	CDR1
5t3z_DE	0	VH	CDR1
5t5b_AB	0.00061425	VH	CDR1
5t5b_HL	0.00072553	VH	CDR1
5t6l_AB	0.000439	VH	CDR1
5t6l_HL	0.00042856	VH	CDR1
5t80_HL	0.00013754	VH	CDR1
5t85_HL	0.00024807	VH	CDR1
5tdn_BA	0	VH	CDR1
5tdn_DC	0	VH	CDR1
5tdo_BA	0	VH	CDR1
5tdo_DC	0	VH	CDR1
5tdp_BA	0	VH	CDR1
5tdp_DC	0	VH	CDR1
5te4_HL	0	VH	CDR1
5te6_HL	0	VH	CDR1
5te7_HL	0	VH	CDR1
5tf1_HL	0	VH	CDR1
5tfs_HL	0	VH	CDR1
5tfw_HL	0.00051787	VH	CDR1
5tgb_AB	0	VH	CDR1
5tgb_HL	0	VH	CDR1
5tjd_HL	0.0096206	VH	CDR1
5tpl_HL	0	VH	CDR1
5tpn_HL	0.00501672	VH	CDR1
5tpp_HL	0	VH	CDR1
5tqa_AB	0	VH	CDR1
5tru_HL	0.00011279	VH	CDR1
5tru_hl	NA	VH	CDR1
5ty6_HL	0	VH	CDR1
5tz2_HL	0	VH	CDR1
5u0r_HL	0	VH	CDR1
5u15_AB	0	VH	CDR1
5u15_HL	0	VH	CDR1
5u1f_HL	0	VH	CDR1
5u3j_HL	0	VH	CDR1
5u3k_AB	0	VH	CDR1
5u3k_HL	0	VH	CDR1
5u3l_AB	0	VH	CDR1
5u3l_HL	0	VH	CDR1
5u3m_HL	0.00012962	VH	CDR1
5u3n_HL	3.21e-05	VH	CDR1
5u3o_HL	0	VH	CDR1
5u4r_AB	0	VH	CDR1
5u4r_HL	0	VH	CDR1
5u7m_DE	0	VH	CDR1
5u7m_HL	0	VH	CDR1
5u7o_DE	0	VH	CDR1
5u7o_HL	0	VH	CDR1
5uby_HL	9.15e-05	VH	CDR1
5ubz_HL	0.00101891	VH	CDR1
5ucb_HL	0	VH	CDR1
5ud9_HL	0.00210646	VH	CDR1
5uea_AB	0	VH	CDR1
5uea_HL	0	VH	CDR1
5uek_HL	0	VH	CDR1
5uel_HL	0	VH	CDR1
5uem_HL	0	VH	CDR1
5ug0_DC	0.00324875	VH	CDR1
5ugy_HL	0	VH	CDR1
5uix_HL	0	VH	CDR1
5um8_DE	0	VH	CDR1
5um8_HL	0	VH	CDR1
5umi_HL	1.74e-05	VH	CDR1
5umn_CD	0.0691105	VH	CDR1
5uqy_DC	0.00059298	VH	CDR1
5uqy_HG	0.0009497	VH	CDR1
5uqy_LK	0.00055144	VH	CDR1
5uqy_PO	0.00062261	VH	CDR1
5ur8_AB	0.0192546	VH	CDR1
5ush_DE	0	VH	CDR1
5ush_HL	0	VH	CDR1
5usl_BC	0.00490888	VH	CDR1
5usl_HL	0.00524637	VH	CDR1
5utf_DE	0	VH	CDR1
5utf_HL	0	VH	CDR1
5uty_DE	0	VH	CDR1
5uty_HL	0	VH	CDR1
5utz_BC	0	VH	CDR1
5utz_FG	NA	VH	CDR1
5utz_HL	0	VH	CDR1
5utz_JK	0	VH	CDR1
5uxq_AB	0	VH	CDR1
5uxq_HL	0	VH	CDR1
5uy3_AB	0	VH	CDR1
5v2a_HL	NA	VH	CDR1
5v7j_DE	0	VH	CDR1
5v7r_HL	0.00041498	VH	CDR1
5v7u_HL	0	VH	CDR1
5vag_CB	0	VH	CDR1
5veb_AB	0	VH	CDR1
5vgj_HL	0.0100247	VH	CDR1
5vic_HL	0	VH	CDR1
5vig_AB	0	VH	CDR1
5viy_KL	0	VH	CDR1
5vj6_HL	0	VH	CDR1
5vj6_MN	0	VH	CDR1
5vk2_DE	0	VH	CDR1
5vk2_FG	NA	VH	CDR1
5vk2_HL	0	VH	CDR1
5vkd_HL	0	VH	CDR1
5vob_HL	0	VH	CDR1
5voc_HL	0	VH	CDR1
5vod_HL	0.00049996	VH	CDR1
5vqm_DC	0	VH	CDR1
5vr9_AB	0	VH	CDR1
5vr9_HL	0	VH	CDR1
5vsi_HL	0.00010909	VH	CDR1
5vyf_BA	0.00228942	VH	CDR1
5vyf_HL	0.00517129	VH	CDR1
5vz1_BA	0	VH	CDR1
5w08_GH	0	VH	CDR1
5w08_IJ	0	VH	CDR1
5w08_KL	0	VH	CDR1
5w08_MN	0	VH	CDR1
5w0d_BC	0	VH	CDR1
5w1g_HL	0	VH	CDR1
5w1k_BA	0	VH	CDR1
5w1k_DC	1.89e-05	VH	CDR1
5w1k_GF	0	VH	CDR1
5w1k_IH	0	VH	CDR1
5w1k_LK	0	VH	CDR1
5w1k_ON	0	VH	CDR1
5w1k_QM	0	VH	CDR1
5w1k_TS	NA	VH	CDR1
5w1m_BA	0	VH	CDR1
5w1m_DC	0	VH	CDR1
5w1m_FE	NA	VH	CDR1
5w1m_HG	0	VH	CDR1
5w2b_HL	0	VH	CDR1
5w42_HL	0	VH	CDR1
5w4l_BC	0	VH	CDR1
5w4l_DE	0	VH	CDR1
5w4l_FI	NA	VH	CDR1
5w6c_HL	0	VH	CDR1
5w6d_DE	0	VH	CDR1
5w6g_HL	0	VH	CDR1
5wb9_HL	0	VH	CDR1
5wca_HL	0	VH	CDR1
5wcc_AB	0	VH	CDR1
5wcc_HL	0	VH	CDR1
5wcd_HL	0	VH	CDR1
5wdf_AB	0.00026173	VH	CDR1
5wdf_HL	0.00056982	VH	CDR1
5wdu_CB	0	VH	CDR1
5wdu_HI	0	VH	CDR1
5wdu_LK	0	VH	CDR1
5wdu_MN	0	VH	CDR1
5wdu_TS	NA	VH	CDR1
5wdu_UV	0	VH	CDR1
5weq_BA	1.57e-05	VH	CDR1
5whj_HL	0.00035774	VH	CDR1
5whk_HL	0.00030943	VH	CDR1
5wi9_FE	NA	VH	CDR1
5wi9_HL	0	VH	CDR1
5wk2_HL	0	VH	CDR1
5wk3_QP	0.00032084	VH	CDR1
5wk3_UT	0.00022555	VH	CDR1
5wk3_WV	0.0002288	VH	CDR1
5wko_AB	0	VH	CDR1
5wkz_HL	0	VH	CDR1
5wl2_AB	0	VH	CDR1
5wl2_HL	0	VH	CDR1
5wna_CD	0	VH	CDR1
5wna_HL	0	VH	CDR1
5wnb_HL	0	VH	CDR1
5wnb_IM	0.0007071	VH	CDR1
5wob_IJ	0.00693648	VH	CDR1
5wob_KL	0.00635926	VH	CDR1
5wob_MN	0.00554304	VH	CDR1
5wob_OP	0.00970737	VH	CDR1
5wob_QR	0.00673015	VH	CDR1
5wob_ST	0.00657301	VH	CDR1
5wob_UV	0.00782012	VH	CDR1
5wob_WX	0.00464324	VH	CDR1
5wt9_HL	0	VH	CDR1
5wuv_HL	0	VH	CDR1
5wux_AB	0	VH	CDR1
5wux_CD	0	VH	CDR1
5wux_HL	0	VH	CDR1
5x08_HL	0	VH	CDR1
5x8l_FK	NA	VH	CDR1
5x8l_GL	0	VH	CDR1
5x8l_HM	0	VH	CDR1
5x8l_JO	0	VH	CDR1
5x8l_SN	0	VH	CDR1
5x8m_BC	0.00036419	VH	CDR1
5xaj_AB	0	VH	CDR1
5xaj_EC	0	VH	CDR1
5xaj_FD	NA	VH	CDR1
5xaj_HL	0	VH	CDR1
5xez_CD	0	VH	CDR1
5xf1_CD	0	VH	CDR1
5xhf_BA	0	VH	CDR1
5xhf_DC	0	VH	CDR1
5xhg_BA	0	VH	CDR1
5xhg_DC	0	VH	CDR1
5xhv_HL	0	VH	CDR1
5xku_CB	0.00048398	VH	CDR1
5xmh_HL	0	VH	CDR1
5xrq_AB	0	VH	CDR1
5xrq_HL	0	VH	CDR1
5xxy_HL	0.00699735	VH	CDR1
5y11_AB	3.43e-05	VH	CDR1
5y2k_AB	8.38e-05	VH	CDR1
5y2k_CD	0.00019046	VH	CDR1
5y2k_EF	0.00019456	VH	CDR1
5y2k_GH	0.00029402	VH	CDR1
5y2l_IJ	0.00020969	VH	CDR1
5y2m_IJ	0.00024018	VH	CDR1
5y9j_HL	0	VH	CDR1
5y9k_HL	0	VH	CDR1
5zia_AB	0	VH	CDR1
5zia_DE	0	VH	CDR1
5zia_GL	0	VH	CDR1
5zia_HI	0	VH	CDR1
5zia_KM	0	VH	CDR1
5zv3_HL	0.00076714	VH	CDR1
5zxv_CD	0	VH	CDR1
6a4k_HL	0	VH	CDR1
6a67_CD	0	VH	CDR1
6al4_BA	0.00161744	VH	CDR1
6al4_DC	0.00032908	VH	CDR1
6al5_HL	0.00111075	VH	CDR1
6amj_BA	0	VH	CDR1
6amj_HL	0	VH	CDR1
6amm_HL	0	VH	CDR1
6anp_BA	0	VH	CDR1
6anp_HL	0	VH	CDR1
6aod_BA	0	VH	CDR1
6apb_HL	0	VH	CDR1
6apc_HL	0	VH	CDR1
6apd_DE	0.00013784	VH	CDR1
6apd_FG	NA	VH	CDR1
6apd_HI	0	VH	CDR1
6apd_JL	0	VH	CDR1
6att_HL	0	VH	CDR1
6avn_HL	0	VH	CDR1
6axk_AB	0	VH	CDR1
6axl_AB	0	VH	CDR1
6axl_DC	0	VH	CDR1
6ayz_BD	0	VH	CDR1
6ayz_RC	0	VH	CDR1
6az2_AF	0	VH	CDR1
6az2_CE	0	VH	CDR1
6azm_BA	0	VH	CDR1
6azx_AB	0	VH	CDR1
6azx_CD	0	VH	CDR1
6azz_CB	1.84e-05	VH	CDR1
6azz_FE	NA	VH	CDR1
6b08_CB	5.41e-05	VH	CDR1
6b0a_HL	0.00788601	VH	CDR1
6b0e_BA	0	VH	CDR1
6b0g_DC	0	VH	CDR1
6b0h_BA	0.00087604	VH	CDR1
6b0h_DC	0.00096804	VH	CDR1
6b0n_DE	0	VH	CDR1
6b0n_HL	0	VH	CDR1
6b0s_HL	0	VH	CDR1
6b0w_HL	0	VH	CDR1
6b14_HL	0.00041156	VH	CDR1
6b3k_HL	0.00030598	VH	CDR1
6b3m_CD	0	VH	CDR1
6b3m_OP	0	VH	CDR1
6b3m_VW	0	VH	CDR1
6b3s_CD	0	VH	CDR1
6b3s_FG	NA	VH	CDR1
6b3s_HL	0	VH	CDR1
6b5l_HL	0	VH	CDR1
6b5m_HL	0	VH	CDR1
6b5n_HL	0	VH	CDR1
6b5o_HL	0	VH	CDR1
6b5p_HL	8.69e-05	VH	CDR1
6b5r_HL	0.00031599	VH	CDR1
6b5s_HL	7.15e-05	VH	CDR1
6b5t_HL	0.00014163	VH	CDR1
6b6z_BA	0	VH	CDR1
6b70_CD	0	VH	CDR1
6b7z_CD	0	VH	CDR1
6b9j_AB	0	VH	CDR1
6b9j_HL	0	VH	CDR1
6b9z_BA	0	VH	CDR1
6bae_BA	0	VH	CDR1
6bah_BA	0	VH	CDR1
6bck_HL	0	VH	CDR1
6be2_HL	0.00099095	VH	CDR1
6be3_HL	0.00073203	VH	CDR1
6be4_HL	0.00064179	VH	CDR1
6bf4_BC	5.72e-05	VH	CDR1
6bf4_HL	7.37e-05	VH	CDR1
6bf7_CD	0	VH	CDR1
6bf9_CD	0	VH	CDR1
6bf9_EF	0	VH	CDR1
6bfq_AB	0	VH	CDR1
6bfq_CD	0	VH	CDR1
6bfq_EF	0	VH	CDR1
6bfq_HL	0	VH	CDR1
6bft_AB	0	VH	CDR1
6bft_HL	0	VH	CDR1
6bkb_HL	0	VH	CDR1
6bkc_HL	0	VH	CDR1
6bkd_HL	0	VH	CDR1
6bla_HL	0	VH	CDR1
6blh_HL	5.66e-05	VH	CDR1
6bli_AB	0	VH	CDR1
6bp2_HL	0	VH	CDR1
6bqb_HL	0	VH	CDR1
6btj_AB	0	VH	CDR1
6btj_HL	0	VH	CDR1
6c5v_HL	0	VH	CDR1
6c6z_CD	0	VH	CDR1
6c6z_HL	0	VH	CDR1
6c9u_HL	0	VH	CDR1
6ca6_BA	0.0806368	VH	CDR1
6ca6_HL	0.0746154	VH	CDR1
6ca7_HL	0.0003977	VH	CDR1
6ca9_BA	0.00169243	VH	CDR1
6ca9_DC	0.00135471	VH	CDR1
6cbj_HL	0	VH	CDR1
6cbv_HL	0.00850352	VH	CDR1
6ce0_DE	0	VH	CDR1
6ce0_HL	0	VH	CDR1
6ch7_DE	0	VH	CDR1
6ch7_QR	0	VH	CDR1
6ch8_DE	0	VH	CDR1
6ch8_QR	0	VH	CDR1
6ch9_DE	0	VH	CDR1
6ch9_QR	0	VH	CDR1
6chb_IL	0.00076139	VH	CDR1
6chb_QR	0.0011462	VH	CDR1
6cmg_CB	0	VH	CDR1
6cmi_DC	0	VH	CDR1
6cnr_HL	0	VH	CDR1
6cnv_HL	0	VH	CDR1
6co3_HL	0	VH	CDR1
6cw2_AB	0	VH	CDR1
6cw3_AB	0.00607411	VH	CDR1
6cw3_CD	0.00619789	VH	CDR1
6cxg_HL	0.0222193	VH	CDR1
6cxg_MK	0.0178344	VH	CDR1
6cxl_HL	0.0101005	VH	CDR1
6cxl_MK	0.00979141	VH	CDR1
6cyf_DC	0.00035177	VH	CDR1
6cyf_FE	NA	VH	CDR1
6cyf_ML	0.0003168	VH	CDR1
6cyf_UT	0.00033924	VH	CDR1
6d01_AB	0	VH	CDR1
6d01_CD	0	VH	CDR1
6d01_EF	0	VH	CDR1
6d01_GH	0	VH	CDR1
6d0u_CD	0	VH	CDR1
6d0x_AB	0	VH	CDR1
6d11_AB	0	VH	CDR1
6d11_CD	0	VH	CDR1
6d2p_HL	0	VH	CDR1
6db5_HL	0	VH	CDR1
6db6_HL	0	VH	CDR1
6db7_HL	0	VH	CDR1
6db7_IM	0	VH	CDR1
6db8_HL	0.00020872	VH	CDR1
6db9_HL	3.35e-05	VH	CDR1
6dc3_HL	0	VH	CDR1
6dc4_HL	0.00061858	VH	CDR1
6dc5_BC	0.00075873	VH	CDR1
6dc5_EF	0.00035017	VH	CDR1
6dc5_HI	0.00038026	VH	CDR1
6dcv_BA	0	VH	CDR1
6dcw_HL	0	VH	CDR1
6de7_DE	0	VH	CDR1
6de7_HL	0	VH	CDR1
6df1_HL	0.00068485	VH	CDR1
6dfi_HL	0.00328371	VH	CDR1
6dfj_HL	0.00245391	VH	CDR1
6dkj_AB	0	VH	CDR1
6dkj_HL	0	VH	CDR1
6dl8_AB	0	VH	CDR1
6dla_HL	0	VH	CDR1
6dlb_HL	0	VH	CDR1
6dw2_BA	0	VH	CDR1
6dwa_BA	0.0550904	VH	CDR1
6dwa_HL	0.0561103	VH	CDR1
6dwc_BA	0.0488386	VH	CDR1
6dwc_HL	0.0538044	VH	CDR1
6dwi_BA	0	VH	CDR1
6dwi_DC	0.00153916	VH	CDR1
6dwi_FE	NA	VH	CDR1
6dwi_HG	0.00278605	VH	CDR1
6dwi_JI	0.00242879	VH	CDR1
6dwi_LK	0.00110264	VH	CDR1
6dwi_NM	0	VH	CDR1
6dwi_PO	0.00094721	VH	CDR1
6dzn_HL	0	VH	CDR1
6e3h_HL	0	VH	CDR1
6e4x_ZY	0	VH	CDR1
6e56_GI	0.00093855	VH	CDR1
6e56_HJ	0.00112167	VH	CDR1
6e5p_21	0	VH	CDR1
6e5p_MK	0	VH	CDR1
6e5p_RQ	0	VH	CDR1
6e63_BC	0.00362955	VH	CDR1
6e63_HL	0.00306676	VH	CDR1
6e65_HL	0.00337265	VH	CDR1
6ea5_HL	0	VH	CDR1
6ea5_MN	0	VH	CDR1
6ea5_QR	0	VH	CDR1
6ea7_HL	0	VH	CDR1
6ea7_MN	0	VH	CDR1
6ea7_QR	0	VH	CDR1
6fg1_AD	0	VH	CDR1
6fg2_DE	0	VH	CDR1
6foe_AB	0	VH	CDR1
6fxn_DE	0	VH	CDR1
6fxn_FG	NA	VH	CDR1
6fxn_HI	0	VH	CDR1
6fxn_MN	0	VH	CDR1
6fxn_OP	0	VH	CDR1
6fxn_QR	0	VH	CDR1
6fy0_HL	0.0084112	VH	CDR1
6fy0_IM	0.00874479	VH	CDR1
6fy1_HL	0.00679337	VH	CDR1
6fy1_YZ	0.00730216	VH	CDR1
6fy2_HL	0.00879663	VH	CDR1
6fy3_HL	0	VH	CDR1
6fy3_XY	0	VH	CDR1
6gfe_HL	0	VH	CDR1
6gfe_KM	0	VH	CDR1
6ghg_AB	0	VH	CDR1
6ghg_HL	0	VH	CDR1
6gk7_HL	0.00019097	VH	CDR1
6gk8_HL	0.00037146	VH	CDR1
6h06_AB	0	VH	CDR1
6h06_CD	0	VH	CDR1
6h06_EF	0	VH	CDR1
6h06_HL	0	VH	CDR1
6h0e_AB	0.00052308	VH	CDR1
6h0e_CD	0.00057862	VH	CDR1
6h0e_EF	0.00073384	VH	CDR1
6h0e_HL	0.00045648	VH	CDR1
6h2y_HL	0	VH	CDR1
6hhc_HL	0	VH	CDR1
6hjp_GH	0	VH	CDR1
6hjq_GH	0	VH	CDR1
6hxw_CD	0	VH	CDR1
6i04_CD	0.0001623	VH	CDR1
6i04_HL	0.00014246	VH	CDR1
6i8s_EI	0	VH	CDR1
6iap_ED	0	VH	CDR1
6iap_HL	0	VH	CDR1
6ias_HL	2e-05	VH	CDR1
6id4_CD	0	VH	CDR1
6id4_HL	0	VH	CDR1
6iea_HL	0.0199327	VH	CDR1
6ieb_EF	0	VH	CDR1
6ieb_HL	0	VH	CDR1
6iek_BC	0.00037804	VH	CDR1
6ieq_DE	0	VH	CDR1
6ieq_HL	0	VH	CDR1
6ii4_EF	0	VH	CDR1
6ii8_GI	0	VH	CDR1
6ii8_HL	0	VH	CDR1
6ii9_HL	0	VH	CDR1
6ii9_MN	NA	VH	CDR1
6ii9_PQ	0	VH	CDR1
6iut_HL	0.00831906	VH	CDR1
6iuv_CD	0	VH	CDR1
6iuv_HL	0	VH	CDR1
6j6y_BC	0.00180082	VH	CDR1
6j6y_EF	0.00152456	VH	CDR1
6jc2_HL	0	VH	CDR1
6jep_HL	0	VH	CDR1
6jfh_HL	NA	VH	CDR1
6jfi_HL	NA	VH	CDR1
6jp7_HL	0	VH	CDR1
6k0y_AB	0.0210342	VH	CDR1
6k7o_BC	0.012725	VH	CDR1
6ktr_AB	0	VH	CDR1
6ktr_FG	NA	VH	CDR1
6kva_HL	0	VH	CDR1
6kva_hl	NA	VH	CDR1
6kvf_AC	0	VH	CDR1
6kvf_HL	0	VH	CDR1
6lun_AB	0	VH	CDR1
6lun_CD	0	VH	CDR1
6lxi_CD	0	VH	CDR1
6lxi_HL	0	VH	CDR1
6lxj_EF	0	VH	CDR1
6lxj_HL	0	VH	CDR1
6lxj_JK	0	VH	CDR1
6lxj_MN	0	VH	CDR1
6lxk_EF	0	VH	CDR1
6m3b_CB	1.52e-05	VH	CDR1
6m58_CD	0.00026494	VH	CDR1
6m58_HL	0.00028617	VH	CDR1
6mam_AB	0	VH	CDR1
6mam_CD	0	VH	CDR1
6mam_EF	0	VH	CDR1
6mco_DE	0	VH	CDR1
6mco_HL	0	VH	CDR1
6mdt_DE	0	VH	CDR1
6mdt_HL	0	VH	CDR1
6me1_AB	0	VH	CDR1
6med_AB	0.00116574	VH	CDR1
6med_CD	5.29e-05	VH	CDR1
6med_GI	0.00070702	VH	CDR1
6mee_AB	0	VH	CDR1
6mee_CD	0	VH	CDR1
6mef_HL	0	VH	CDR1
6meg_HL	0	VH	CDR1
6meh_HL	0	VH	CDR1
6mei_HL	0.00093311	VH	CDR1
6mej_AB	0	VH	CDR1
6mej_HL	0	VH	CDR1
6mek_BD	0.00459557	VH	CDR1
6mek_FE	NA	VH	CDR1
6mek_HL	0	VH	CDR1
6mek_IG	0	VH	CDR1
6mfj_AB	0.00065621	VH	CDR1
6mfj_HL	0.000512	VH	CDR1
6mfp_CD	0.00144124	VH	CDR1
6mfp_HL	0.00101016	VH	CDR1
6mft_AB	0	VH	CDR1
6mft_HL	0	VH	CDR1
6mg7_HL	0	VH	CDR1
6mhr_AB	0	VH	CDR1
6mhr_DE	0	VH	CDR1
6mi2_AB	0.00023064	VH	CDR1
6mi2_DE	0.0003112	VH	CDR1
6ml8_HL	0.0689385	VH	CDR1
6mlk_HL	3.08e-05	VH	CDR1
6mnf_HL	0.00987509	VH	CDR1
6msy_HL	0.0106511	VH	CDR1
6mto_HL	0	VH	CDR1
6mtp_AB	0	VH	CDR1
6mtp_HL	0	VH	CDR1
6mtq_HL	0	VH	CDR1
6mtr_HL	0	VH	CDR1
6mts_HL	0	VH	CDR1
6mtt_HL	0	VH	CDR1
6mtx_HL	0.0162291	VH	CDR1
6mty_HL	0.0155398	VH	CDR1
6mu3_HL	0.0129607	VH	CDR1
6mu3_MK	0.0140874	VH	CDR1
6mub_HL	0.0116185	VH	CDR1
6mub_MK	0.0105393	VH	CDR1
6mvl_HL	0	VH	CDR1
6mwn_CD	0	VH	CDR1
6mxr_AB	0	VH	CDR1
6mxr_HL	0	VH	CDR1
6mxs_AB	0	VH	CDR1
6mxs_HL	0	VH	CDR1
6my4_AB	0	VH	CDR1
6my4_HL	0	VH	CDR1
6my5_AB	0	VH	CDR1
6my5_HL	0	VH	CDR1
6n2x_HL	0.010142	VH	CDR1
6n2x_MK	0.0104962	VH	CDR1
6n32_HL	9.73e-05	VH	CDR1
6n32_KM	0.00506422	VH	CDR1
6n35_HL	0.0120849	VH	CDR1
6n35_MK	0.00717692	VH	CDR1
6n7j_AB	3.33e-05	VH	CDR1
6n7j_HL	0	VH	CDR1
6n7u_AB	0.00135326	VH	CDR1
6n81_CD	0.00114527	VH	CDR1
6n81_HL	0.00116583	VH	CDR1
6n8d_DB	0	VH	CDR1
6nb5_HL	0.00140156	VH	CDR1
6nb5_IM	0.0280204	VH	CDR1
6nb8_HL	0	VH	CDR1
6ncp_AB	0	VH	CDR1
6ncp_CD	0	VH	CDR1
6nip_AB	0.00675036	VH	CDR1
6nis_HL	0.00884796	VH	CDR1
6nmr_AB	0.00031322	VH	CDR1
6nmr_FG	NA	VH	CDR1
6nmr_HL	0.0006059	VH	CDR1
6nmr_JK	0.00023297	VH	CDR1
6nms_BA	0	VH	CDR1
6nms_HL	0	VH	CDR1
6nmu_BA	0	VH	CDR1
6nmu_HL	0	VH	CDR1
6nz7_GI	0	VH	CDR1
6nz7_HL	0	VH	CDR1
6o23_AB	0	VH	CDR1
6o23_CD	0	VH	CDR1
6o24_AB	0	VH	CDR1
6o25_AB	0	VH	CDR1
6o25_EF	0	VH	CDR1
6o25_IJ	0	VH	CDR1
6o26_AB	0	VH	CDR1
6o28_AB	0.00056664	VH	CDR1
6o28_CD	0.00062153	VH	CDR1
6o29_AB	0.00029895	VH	CDR1
6o29_HL	0.00027767	VH	CDR1
6o2a_AB	0.00034708	VH	CDR1
6o2a_CD	0.00030349	VH	CDR1
6o2a_HI	0.00029861	VH	CDR1
6o2a_OP	0.00023058	VH	CDR1
6o2b_AB	0.00051553	VH	CDR1
6o2b_CD	0.00049101	VH	CDR1
6o2b_HI	0.00043962	VH	CDR1
6o2c_AB	0.00047109	VH	CDR1
6o39_BA	0	VH	CDR1
6o3d_HL	0	VH	CDR1
6o3g_AB	0	VH	CDR1
6o3g_CD	0	VH	CDR1
6o3g_EF	0	VH	CDR1
6o3g_HL	0	VH	CDR1
6o3j_AB	0	VH	CDR1
6o3j_HL	0	VH	CDR1
6o3k_HL	0	VH	CDR1
6o3l_AB	0	VH	CDR1
6o3l_HL	0	VH	CDR1
6o3u_BA	0	VH	CDR1
6o3u_DC	0	VH	CDR1
6o3u_FE	NA	VH	CDR1
6o3u_HL	0	VH	CDR1
6o41_BA	0.0121348	VH	CDR1
6o41_DC	0.011719	VH	CDR1
6o41_HL	0.00830644	VH	CDR1
6o42_BA	0	VH	CDR1
6o42_HL	0	VH	CDR1
6obz_AB	0	VH	CDR1
6oc3_AB	0	VH	CDR1
6oc3_CD	0	VH	CDR1
6oc7_HL	0	VH	CDR1
6ocb_HL	0	VH	CDR1
6oe4_BC	5.11e-05	VH	CDR1
6oe5_HL	5.06e-05	VH	CDR1
6oed_AB	0.0275369	VH	CDR1
6oed_HL	0.0332077	VH	CDR1
6oej_BC	0	VH	CDR1
6oej_HL	0	VH	CDR1
6oel_HL	4.63e-05	VH	CDR1
6ofi_HL	0.0355712	VH	CDR1
6ogx_HL	0.00035149	VH	CDR1
6okm_HL	0.00184935	VH	CDR1
6ol5_HL	0	VH	CDR1
6otc_HL	0.0642604	VH	CDR1
6ous_MN	0	VH	CDR1
6ous_OP	0	VH	CDR1
6ous_QR	0	VH	CDR1
6ous_ST	0	VH	CDR1
6ous_UV	0	VH	CDR1
6ous_WX	0	VH	CDR1
6oz2_HL	0	VH	CDR1
6oz3_HL	0	VH	CDR1
6oz4_HL	0	VH	CDR1
6oz9_HL	0.00231138	VH	CDR1
6p3r_AB	0.0111036	VH	CDR1
6p3r_CD	0.00946186	VH	CDR1
6p3s_AB	0.00499028	VH	CDR1
6p3s_CD	0	VH	CDR1
6p3s_FG	NA	VH	CDR1
6p3s_IJ	0.00493511	VH	CDR1
6p3s_MN	0.00350513	VH	CDR1
6p3s_PQ	0	VH	CDR1
6p3s_ST	0.010272	VH	CDR1
6p3s_VW	0	VH	CDR1
6p91_HL	0	VH	CDR1
6p95_DE	0	VH	CDR1
6p95_FG	NA	VH	CDR1
6p95_HL	0	VH	CDR1
6p9h_CD	0	VH	CDR1
6p9h_HL	0	VH	CDR1
6p9i_AB	0	VH	CDR1
6p9i_CD	0	VH	CDR1
6p9j_AB	0	VH	CDR1
6p9j_HL	0	VH	CDR1
6pbv_BA	0	VH	CDR1
6pbv_DC	0	VH	CDR1
6pbw_DC	0	VH	CDR1
6pdx_HL	0	VH	CDR1
6pdx_MN	0	VH	CDR1
6pdx_OP	0	VH	CDR1
6pe7_HL	0	VH	CDR1
6pe8_AB	0	VH	CDR1
6pe8_HL	0	VH	CDR1
6pe9_AB	0	VH	CDR1
6pe9_CD	0	VH	CDR1
6pe9_EF	0	VH	CDR1
6pe9_HL	0	VH	CDR1
6phb_BA	9.93e-05	VH	CDR1
6phc_AB	0	VH	CDR1
6phd_HL	0	VH	CDR1
6phf_AB	0	VH	CDR1
6phf_CD	0	VH	CDR1
6phh_AB	0	VH	CDR1
6pi7_CB	0	VH	CDR1
6plk_HL	0	VH	CDR1
6ppg_BA	0	VH	CDR1
6ppg_HL	0	VH	CDR1
6pwu_HL	0	VH	CDR1
6pze_HL	0	VH	CDR1
6pzf_FE	NA	VH	CDR1
6pzg_HL	0	VH	CDR1
6pzh_BA	0	VH	CDR1
6pzh_HL	0	VH	CDR1
6q0e_HL	0.00177553	VH	CDR1
6q0h_HL	0.00173648	VH	CDR1
6q0i_HL	0.00251264	VH	CDR1
6q0l_HL	0.00256492	VH	CDR1
6q0o_ZB	0.0030799	VH	CDR1
6q18_HL	0.00182829	VH	CDR1
6q19_HL	1.74e-05	VH	CDR1
6q1a_HL	0.00428401	VH	CDR1
6q1e_HL	0.00341901	VH	CDR1
6q1g_HL	0.00206225	VH	CDR1
6q1j_HL	0.0021512	VH	CDR1
6q1k_HL	0	VH	CDR1
6q1z_DC	0	VH	CDR1
6q20_HL	0	VH	CDR1
6q23_EF	0	VH	CDR1
6qcu_HL	0	VH	CDR1
6r2s_BA	0.013115	VH	CDR1
6r8x_CB	0	VH	CDR1
6rco_AB	0	VH	CDR1
6rco_CD	0	VH	CDR1
6rcq_AB	0.00056989	VH	CDR1
6rcu_BC	0	VH	CDR1
6rcu_ED	0	VH	CDR1
6rcv_CB	7.95e-05	VH	CDR1
6rcv_ED	0	VH	CDR1
6rcv_HG	5.33e-05	VH	CDR1
6rcv_JI	0	VH	CDR1
6rlm_AB	0	VH	CDR1
6rlm_CD	0	VH	CDR1
6rlm_EF	0	VH	CDR1
6rlm_GH	0	VH	CDR1
6rlm_IJ	0	VH	CDR1
6rlm_KL	0	VH	CDR1
6rlm_MN	0	VH	CDR1
6rlm_OP	0	VH	CDR1
6rlo_AB	0	VH	CDR1
6rlo_CD	0	VH	CDR1
6rlo_EF	0	VH	CDR1
6rlo_GH	0	VH	CDR1
6rp8_HL	0	VH	CDR1
6rp8_hl	NA	VH	CDR1
6snc_BA	0	VH	CDR1
6snc_HL	0	VH	CDR1
6snd_BA	0	VH	CDR1
6snd_HL	0	VH	CDR1
6sne_BA	0	VH	CDR1
6sne_DC	0	VH	CDR1
6sne_FE	NA	VH	CDR1
6sne_HL	0	VH	CDR1
6snh_HL	0.000477	VH	CDR1
6sni_HL	0.00487657	VH	CDR1
6srv_HL	0	VH	CDR1
6srv_IM	5.01e-05	VH	CDR1
6srx_HL	0	VH	CDR1
6srx_IM	0	VH	CDR1
6ss0_HL	0	VH	CDR1
6ss0_IM	0	VH	CDR1
6ss2_HL	0	VH	CDR1
6ss4_HL	0	VH	CDR1
6ss5_HL	0	VH	CDR1
6ss6_HL	0	VH	CDR1
6ss6_IM	0	VH	CDR1
6ss6_JN	0	VH	CDR1
6t3j_CD	0	VH	CDR1
6t3j_HI	0	VH	CDR1
6t9d_AB	0	VH	CDR1
6t9d_HL	0	VH	CDR1
6t9e_AB	0	VH	CDR1
6t9e_HL	0	VH	CDR1
6tul_HL	0	VH	CDR1
6txz_HL	0	VH	CDR1
6txz_IM	0	VH	CDR1
6txz_JN	0	VH	CDR1
6txz_KO	0	VH	CDR1
6u36_HL	0	VH	CDR1
6u38_HL	0	VH	CDR1
6u6u_HL	0	VH	CDR1
6u8c_DC	0	VH	CDR1
6u8c_HL	0	VH	CDR1
6u8k_DE	0	VH	CDR1
6ubi_AB	0	VH	CDR1
6ubi_DE	0	VH	CDR1
6uc5_HL	0	VH	CDR1
6uce_HL	0	VH	CDR1
6ucf_HL	0	VH	CDR1
6uda_CD	0	VH	CDR1
6uj9_HL	0.0036902	VH	CDR1
6ulc_HL	0	VH	CDR1
6ule_AB	0	VH	CDR1
6ule_CD	0	VH	CDR1
6ulf_AB	0	VH	CDR1
6umg_HL	0	VH	CDR1
6umg_hl	NA	VH	CDR1
6umh_HL	0	VH	CDR1
6umh_hl	NA	VH	CDR1
6umi_HL	0	VH	CDR1
6umj_HL	0	VH	CDR1
6umx_HL	0	VH	CDR1
6umx_hl	NA	VH	CDR1
6uoe_HL	0	VH	CDR1
6ur5_AB	0	VH	CDR1
6ur5_GH	0	VH	CDR1
6urh_HL	0	VH	CDR1
6urm_DE	0	VH	CDR1
6urm_HL	0.00014318	VH	CDR1
6usf_HL	0.00809324	VH	CDR1
6usf_KM	0.00476668	VH	CDR1
6uta_AB	0	VH	CDR1
6uta_HL	0	VH	CDR1
6ute_AB	0.00049327	VH	CDR1
6ute_CD	0	VH	CDR1
6ute_EF	0.00025709	VH	CDR1
6ute_GH	0	VH	CDR1
6ute_IJ	0	VH	CDR1
6utk_DE	0	VH	CDR1
6utk_HL	0	VH	CDR1
6uuh_AB	0	VH	CDR1
6uuh_CD	0	VH	CDR1
6uul_AB	1.63e-05	VH	CDR1
6uul_CD	0.00068532	VH	CDR1
6uum_BA	0	VH	CDR1
6uum_HF	1.42e-05	VH	CDR1
6uvo_HL	0	VH	CDR1
6uyd_AB	0	VH	CDR1
6uyd_HL	0	VH	CDR1
6uyf_HL	0	VH	CDR1
6uyg_AB	0	VH	CDR1
6uyg_HL	0	VH	CDR1
6uym_AB	0	VH	CDR1
6uym_HL	0	VH	CDR1
6uyn_HL	0	VH	CDR1
6v4n_AB	0.00347059	VH	CDR1
6v4o_AB	0	VH	CDR1
6v4q_HL	0	VH	CDR1
6v4r_HL	0.00017438	VH	CDR1
6v6w_AB	0	VH	CDR1
6v6w_FH	NA	VH	CDR1
6v8x_CD	0	VH	CDR1
6vbo_HL	0	VH	CDR1
6vbp_AB	0	VH	CDR1
6vbp_CD	0	VH	CDR1
6vbp_HL	0	VH	CDR1
6vbp_JI	0	VH	CDR1
6vbq_AB	0	VH	CDR1
6vbq_CD	0	VH	CDR1
6vbq_EF	0	VH	CDR1
[truncated: 28,657 more rows]

## Sheet: Fig1d, e and f
Figure_panel	model	fold	accuracy	catogory
1d	VJgene_Logistic Regression	0	0.498461	Gene usage
1d	VJgene_XGBoost	0	0.515863	Gene usage
1e	CNN_RMSprop	0	0.571917	CDR3, CNN
1e	CNN_Adam	0	0.586668	CDR3, CNN
1e	CNN_Extra convolutional layer	0	0.588507	CDR3, CNN
1e	CNN_ResNet	0	0.590431	CDR3, CNN
1f	ESM-2_Fine-tuned-2_Not fine-tuned	0	0.499695	V seqs passed to LLM
1f	AntiBERTa2_Not fine-tuned	0	0.579699	V seqs passed to LLM
1f	ESM-2_Fine-tuned	0	0.578288	V seqs passed to LLM
1f	AntiBERTa2_Fine-tuned	0	0.649008	V seqs passed to LLM
1d	VJgene_Logistic Regression	1	0.497734	Gene usage
1d	VJgene_XGBoost	1	0.521464	Gene usage
1e	CNN_RMSprop	1	0.55118	CDR3, CNN
1e	CNN_Adam	1	0.588849	CDR3, CNN
1e	CNN_Extra convolutional layer	1	0.583205	CDR3, CNN
1e	CNN_ResNet	1	0.594621	CDR3, CNN
1f	ESM-2_Fine-tuned-2_Not fine-tuned	1	0.504083	V seqs passed to LLM
1f	AntiBERTa2_Not fine-tuned	1	0.569352	V seqs passed to LLM
1f	ESM-2_Fine-tuned	1	0.589918	V seqs passed to LLM
1f	AntiBERTa2_Fine-tuned	1	0.652001	V seqs passed to LLM
1d	VJgene_Logistic Regression	2	0.498803	Gene usage
1d	VJgene_XGBoost	2	0.522918	Gene usage
1e	CNN_RMSprop	2	0.572045	CDR3, CNN
1e	CNN_Adam	2	0.58778	CDR3, CNN
1e	CNN_Extra convolutional layer	2	0.584317	CDR3, CNN
1e	CNN_ResNet	2	0.591585	CDR3, CNN
1f	ESM-2_Fine-tuned-2_Not fine-tuned	2	0.499726	V seqs passed to LLM
1f	AntiBERTa2_Not fine-tuned	2	0.555926	V seqs passed to LLM
1f	ESM-2_Fine-tuned	2	0.593467	V seqs passed to LLM
1f	AntiBERTa2_Fine-tuned	2	0.649478	V seqs passed to LLM
1d	VJgene_Logistic Regression	3	0.501154	Gene usage
1d	VJgene_XGBoost	3	0.525269	Gene usage
1e	CNN_RMSprop	3	0.580212	CDR3, CNN
1e	CNN_Adam	3	0.586241	CDR3, CNN
1e	CNN_Extra convolutional layer	3	0.584659	CDR3, CNN
1e	CNN_ResNet	3	0.592697	CDR3, CNN
1f	ESM-2_Fine-tuned-2_Not fine-tuned	3	0.499939	V seqs passed to LLM
1f	AntiBERTa2_Not fine-tuned	3	0.580298	V seqs passed to LLM
1f	ESM-2_Fine-tuned	3	0.555883	V seqs passed to LLM
1f	AntiBERTa2_Fine-tuned	3	0.647982	V seqs passed to LLM
1d	VJgene_Logistic Regression	4	0.496836	Gene usage
1d	VJgene_XGBoost	4	0.524885	Gene usage
1e	CNN_RMSprop	4	0.564007	CDR3, CNN
1e	CNN_Adam	4	0.585685	CDR3, CNN
1e	CNN_Extra convolutional layer	4	0.585984	CDR3, CNN
1e	CNN_ResNet	4	0.594194	CDR3, CNN
1f	ESM-2_Fine-tuned-2_Not fine-tuned	4	0.504205	V seqs passed to LLM
1f	AntiBERTa2_Not fine-tuned	4	0.556354	V seqs passed to LLM
1f	ESM-2_Fine-tuned	4	0.59894	V seqs passed to LLM
1f	AntiBERTa2_Fine-tuned	4	0.649478	V seqs passed to LLM
1d	VJgene_Logistic Regression	5	0.499316	Gene usage
1d	VJgene_XGBoost	5	0.517445	Gene usage
1e	CNN_RMSprop	5	0.554772	CDR3, CNN
1e	CNN_Adam	5	0.580939	CDR3, CNN
1e	CNN_Extra convolutional layer	5	0.584873	CDR3, CNN
1e	CNN_ResNet	5	0.591115	CDR3, CNN
1f	ESM-2_Fine-tuned-2_Not fine-tuned	5	0.498019	V seqs passed to LLM
1f	AntiBERTa2_Not fine-tuned	5	0.566487	V seqs passed to LLM
1f	ESM-2_Fine-tuned	5	0.599453	V seqs passed to LLM
1f	AntiBERTa2_Fine-tuned	5	0.651958	V seqs passed to LLM
1d	VJgene_Logistic Regression	6	0.495083	Gene usage
1d	VJgene_XGBoost	6	0.518129	Gene usage
1e	CNN_RMSprop	6	0.575851	CDR3, CNN
1e	CNN_Adam	6	0.585343	CDR3, CNN
1e	CNN_Extra convolutional layer	6	0.585386	CDR3, CNN
1e	CNN_ResNet	6	0.591072	CDR3, CNN
1f	ESM-2_Fine-tuned-2_Not fine-tuned	6	0.500457	V seqs passed to LLM
1f	AntiBERTa2_Not fine-tuned	6	0.560501	V seqs passed to LLM
1f	ESM-2_Fine-tuned	6	0.611724	V seqs passed to LLM
1f	AntiBERTa2_Fine-tuned	6	0.651573	V seqs passed to LLM
1d	VJgene_Logistic Regression	7	0.495938	Gene usage
1d	VJgene_XGBoost	7	0.531213	Gene usage
1e	CNN_RMSprop	7	0.570463	CDR3, CNN
1e	CNN_Adam	7	0.582008	CDR3, CNN
1e	CNN_Extra convolutional layer	7	0.58731	CDR3, CNN
1e	CNN_ResNet	7	0.592355	CDR3, CNN
1f	ESM-2_Fine-tuned-2_Not fine-tuned	7	0.499634	V seqs passed to LLM
1f	AntiBERTa2_Not fine-tuned	7	0.5853	V seqs passed to LLM
1f	ESM-2_Fine-tuned	7	0.532025	V seqs passed to LLM
1f	AntiBERTa2_Fine-tuned	7	0.652471	V seqs passed to LLM
1d	VJgene_Logistic Regression	8	0.494271	Gene usage
1d	VJgene_XGBoost	8	0.518599	Gene usage
1e	CNN_RMSprop	8	0.575808	CDR3, CNN
1e	CNN_Adam	8	0.581538	CDR3, CNN
1e	CNN_Extra convolutional layer	8	0.584616	CDR3, CNN
1e	CNN_ResNet	8	0.592099	CDR3, CNN
1f	ESM-2_Fine-tuned-2_Not fine-tuned	8	0.499604	V seqs passed to LLM
1f	AntiBERTa2_Not fine-tuned	8	0.566658	V seqs passed to LLM
1f	ESM-2_Fine-tuned	8	0.60484	V seqs passed to LLM
1f	AntiBERTa2_Fine-tuned	8	0.645288	V seqs passed to LLM
1d	VJgene_Logistic Regression	9	0.496237	Gene usage
1d	VJgene_XGBoost	9	0.524329	Gene usage
1e	CNN_RMSprop	9	0.565675	CDR3, CNN
1e	CNN_Adam	9	0.582692	CDR3, CNN
1e	CNN_Extra convolutional layer	9	0.587053	CDR3, CNN
1e	CNN_ResNet	9	0.596331	CDR3, CNN
1f	ESM-2_Fine-tuned-2_Not fine-tuned	9	0.499147	V seqs passed to LLM
1f	AntiBERTa2_Not fine-tuned	9	0.583846	V seqs passed to LLM
1f	ESM-2_Fine-tuned	9	0.567855	V seqs passed to LLM
1f	AntiBERTa2_Fine-tuned	9	0.64935	V seqs passed to LLM

## Sheet: Fig1g
1 - Specificity	Sensitivity	Pairing score threshold	Test data
0	0	1	Withheld test set
0	0.00017103	0.936	Withheld test set
0	0.00034206	0.932	Withheld test set
0	0.00051308	0.931	Withheld test set
0	0.0005986	0.93	Withheld test set
0	0.00094065	0.929	Withheld test set
0	0.00145374	0.926	Withheld test set
0	0.00213785	0.924	Withheld test set
0	0.00265093	0.923	Withheld test set
0	0.00350607	0.921	Withheld test set
0	0.00419018	0.92	Withheld test set
8.55e-05	0.00470327	0.919	Withheld test set
8.55e-05	0.00547289	0.918	Withheld test set
0.00017103	0.00607149	0.917	Withheld test set
0.00017103	0.00667009	0.916	Withheld test set
0.00017103	0.00778177	0.915	Withheld test set
0.00017103	0.0098341	0.913	Withheld test set
0.00034206	0.0106037	0.912	Withheld test set
0.00034206	0.0117154	0.911	Withheld test set
0.00034206	0.0129981	0.91	Withheld test set
0.00034206	0.0136822	0.909	Withheld test set
0.00042757	0.0142808	0.908	Withheld test set
0.00042757	0.0149649	0.907	Withheld test set
0.00042757	0.0163332	0.906	Withheld test set
0.00042757	0.0182145	0.904	Withheld test set
0.00042757	0.0190696	0.903	Withheld test set
0.00042757	0.0200958	0.902	Withheld test set
0.00051308	0.0209509	0.901	Withheld test set
0.00051308	0.0221481	0.9	Withheld test set
0.00051308	0.0228322	0.899	Withheld test set
0.0005986	0.0238584	0.898	Withheld test set
0.0005986	0.024628	0.897	Withheld test set
0.0005986	0.0259962	0.896	Withheld test set
0.00068411	0.0270224	0.895	Withheld test set
0.00076963	0.0282196	0.894	Withheld test set
0.00076963	0.0296733	0.893	Withheld test set
0.00076963	0.0308705	0.892	Withheld test set
0.00076963	0.0322387	0.891	Withheld test set
0.00076963	0.0336925	0.89	Withheld test set
0.00085514	0.0350607	0.889	Withheld test set
0.00085514	0.0356593	0.888	Withheld test set
0.00085514	0.0371131	0.887	Withheld test set
0.00094065	0.0385668	0.886	Withheld test set
0.00111168	0.039935	0.885	Withheld test set
0.00136822	0.0413032	0.884	Withheld test set
0.00153925	0.042757	0.883	Withheld test set
0.00162476	0.0441252	0.882	Withheld test set
0.00179579	0.0452369	0.881	Withheld test set
0.00188131	0.0465196	0.88	Withheld test set
0.00188131	0.0476313	0.879	Withheld test set
0.00196682	0.049256	0.878	Withheld test set
0.00196682	0.0502822	0.877	Withheld test set
0.00205233	0.0513939	0.876	Withheld test set
0.00213785	0.0533607	0.875	Withheld test set
0.00213785	0.0551565	0.874	Withheld test set
0.00213785	0.0561827	0.873	Withheld test set
0.00230888	0.0573799	0.872	Withheld test set
0.00239439	0.0584915	0.871	Withheld test set
0.00239439	0.0590046	0.87	Withheld test set
0.00239439	0.0602873	0.869	Withheld test set
0.00239439	0.0617411	0.868	Withheld test set
0.0024799	0.0626817	0.867	Withheld test set
0.00256542	0.0635369	0.866	Withheld test set
0.00256542	0.0646485	0.865	Withheld test set
0.00265093	0.0654182	0.864	Withheld test set
0.00265093	0.0681546	0.862	Withheld test set
0.00273645	0.0690097	0.861	Withheld test set
0.00273645	0.070549	0.86	Withheld test set
0.00273645	0.0720027	0.859	Withheld test set
0.00282196	0.0728579	0.858	Withheld test set
0.00282196	0.0732855	0.857	Withheld test set
0.00299299	0.0742261	0.856	Withheld test set
0.00299299	0.0757653	0.855	Withheld test set
0.00299299	0.0776467	0.854	Withheld test set
0.00333504	0.0788438	0.853	Withheld test set
0.00350607	0.0800411	0.852	Withheld test set
0.00359159	0.0814948	0.851	Withheld test set
0.00359159	0.0827775	0.85	Withheld test set
0.00359159	0.0839747	0.849	Withheld test set
0.00384813	0.0857705	0.848	Withheld test set
0.00401916	0.0869677	0.847	Withheld test set
0.00410467	0.0877373	0.846	Withheld test set
0.00410467	0.0889345	0.845	Withheld test set
0.00410467	0.092355	0.843	Withheld test set
0.0042757	0.0938088	0.842	Withheld test set
0.00436121	0.095006	0.841	Withheld test set
0.00444672	0.0961177	0.84	Withheld test set
0.00453224	0.0970583	0.839	Withheld test set
0.00495981	0.097999	0.838	Withheld test set
0.00495981	0.0990251	0.837	Withheld test set
0.00513084	0.0997948	0.836	Withheld test set
0.00521635	0.10065	0.835	Withheld test set
0.00521635	0.101505	0.834	Withheld test set
0.00530186	0.102873	0.833	Withheld test set
0.00547289	0.103814	0.832	Withheld test set
0.00564392	0.10407	0.831	Withheld test set
0.00564392	0.105353	0.83	Withheld test set
0.00581495	0.106294	0.829	Withheld test set
0.00607149	0.107577	0.828	Withheld test set
0.00607149	0.108346	0.827	Withheld test set
0.00624252	0.109201	0.826	Withheld test set
0.00624252	0.110313	0.825	Withheld test set
0.00641355	0.111339	0.824	Withheld test set
0.00641355	0.112023	0.823	Withheld test set
0.0067556	0.112793	0.822	Withheld test set
0.00709766	0.113648	0.821	Withheld test set
0.00718317	0.115187	0.82	Withheld test set
0.00718317	0.116384	0.819	Withheld test set
0.00743971	0.118009	0.818	Withheld test set
0.00761074	0.119121	0.817	Withheld test set
0.00786728	0.119976	0.816	Withheld test set
0.00803831	0.120917	0.815	Withheld test set
0.00829485	0.122285	0.814	Withheld test set
0.00863691	0.123653	0.813	Withheld test set
0.00880794	0.125449	0.812	Withheld test set
0.00906448	0.127074	0.811	Withheld test set
0.00923551	0.1281	0.81	Withheld test set
0.00940653	0.129297	0.809	Withheld test set
0.00940653	0.131349	0.808	Withheld test set
0.00966308	0.132889	0.807	Withheld test set
0.0100906	0.134513	0.806	Withheld test set
0.0103472	0.135967	0.805	Withheld test set
0.0105182	0.137506	0.804	Withheld test set
0.0106892	0.139302	0.803	Withheld test set
0.0108603	0.140585	0.802	Withheld test set
0.0110313	0.142039	0.801	Withheld test set
0.0112023	0.142894	0.8	Withheld test set
0.0112878	0.144005	0.799	Withheld test set
0.0114589	0.145374	0.798	Withheld test set
0.0117154	0.146485	0.797	Withheld test set
0.011972	0.147854	0.796	Withheld test set
0.0120575	0.148709	0.795	Withheld test set
0.012143	0.150162	0.794	Withheld test set
0.012314	0.151274	0.793	Withheld test set
0.0125705	0.152728	0.792	Withheld test set
0.0125705	0.153925	0.791	Withheld test set
0.0126561	0.155037	0.79	Withheld test set
0.0126561	0.156063	0.789	Withheld test set
0.0129126	0.157602	0.788	Withheld test set
0.0131691	0.158372	0.787	Withheld test set
0.0134257	0.159312	0.786	Withheld test set
0.0136822	0.160852	0.785	Withheld test set
0.0137677	0.161792	0.784	Withheld test set
0.0141098	0.162305	0.783	Withheld test set
0.0142808	0.163417	0.782	Withheld test set
0.0147084	0.164358	0.781	Withheld test set
0.0149649	0.165127	0.78	Withheld test set
0.015136	0.166325	0.779	Withheld test set
0.0152215	0.167265	0.778	Withheld test set
0.015478	0.168206	0.777	Withheld test set
0.0158201	0.168976	0.776	Withheld test set
0.0159911	0.170429	0.775	Withheld test set
0.0163332	0.171712	0.774	Withheld test set
0.0165897	0.172567	0.773	Withheld test set
0.0170173	0.173764	0.772	Withheld test set
0.0171028	0.174705	0.771	Withheld test set
0.0171883	0.176073	0.77	Withheld test set
0.0174448	0.176843	0.769	Withheld test set
0.0175304	0.177356	0.768	Withheld test set
0.0177014	0.178553	0.767	Withheld test set
0.0177869	0.179237	0.766	Withheld test set
0.0180434	0.18052	0.765	Withheld test set
0.0180434	0.181119	0.764	Withheld test set
0.018129	0.182487	0.763	Withheld test set
0.0183	0.183684	0.762	Withheld test set
0.0183855	0.185052	0.761	Withheld test set
0.0185565	0.186591	0.76	Withheld test set
0.0188986	0.187789	0.759	Withheld test set
0.0190696	0.1889	0.758	Withheld test set
0.0194972	0.190183	0.757	Withheld test set
0.0195827	0.190953	0.756	Withheld test set
0.0197537	0.191551	0.755	Withheld test set
0.0200958	0.192577	0.754	Withheld test set
0.0200958	0.19386	0.753	Withheld test set
0.0201813	0.194544	0.752	Withheld test set
0.0203523	0.195143	0.751	Withheld test set
0.0208654	0.196426	0.75	Withheld test set
0.0210364	0.19711	0.749	Withheld test set
0.021464	0.198136	0.748	Withheld test set
0.0219771	0.199247	0.747	Withheld test set
0.0220626	0.200188	0.746	Withheld test set
0.0222336	0.2013	0.745	Withheld test set
0.0224047	0.20224	0.744	Withheld test set
0.0226612	0.203609	0.743	Withheld test set
0.0228322	0.204977	0.742	Withheld test set
0.0230032	0.205918	0.741	Withheld test set
0.0230888	0.206345	0.74	Withheld test set
0.0233453	0.207542	0.739	Withheld test set
0.0237729	0.208654	0.738	Withheld test set
0.0241149	0.209766	0.737	Withheld test set
0.0241149	0.210792	0.736	Withheld test set
0.024286	0.211989	0.735	Withheld test set
0.0245425	0.213186	0.734	Withheld test set
0.024799	0.214554	0.733	Withheld test set
0.0248846	0.215837	0.732	Withheld test set
0.0250556	0.217034	0.731	Withheld test set
0.0255687	0.218146	0.73	Withheld test set
0.0259107	0.219343	0.729	Withheld test set
0.0264238	0.22131	0.728	Withheld test set
0.0267659	0.222678	0.727	Withheld test set
0.027621	0.224902	0.725	Withheld test set
0.0283906	0.22627	0.724	Withheld test set
0.0290747	0.227724	0.723	Withheld test set
0.0294168	0.22969	0.722	Withheld test set
0.0301864	0.231828	0.721	Withheld test set
0.0306995	0.233539	0.72	Withheld test set
0.0318967	0.235933	0.718	Withheld test set
0.0324098	0.237643	0.717	Withheld test set
0.0329229	0.239182	0.716	Withheld test set
0.0334359	0.240636	0.715	Withheld test set
0.0340345	0.241833	0.714	Withheld test set
0.0346332	0.243458	0.713	Withheld test set
0.0355738	0.245425	0.712	Withheld test set
0.0360869	0.246879	0.711	Withheld test set
0.0366	0.248247	0.71	Withheld test set
0.0366855	0.249872	0.709	Withheld test set
0.0375406	0.251753	0.708	Withheld test set
0.0378827	0.253207	0.707	Withheld test set
0.0380537	0.254575	0.706	Withheld test set
0.0383958	0.256029	0.705	Withheld test set
0.0393364	0.25791	0.704	Withheld test set
0.0396785	0.259962	0.703	Withheld test set
0.0405336	0.261587	0.702	Withheld test set
0.0411322	0.262357	0.701	Withheld test set
0.0419018	0.263468	0.7	Withheld test set
0.0423294	0.264837	0.699	Withheld test set
0.0426715	0.266376	0.697	Withheld test set
0.0431845	0.268001	0.696	Withheld test set
0.0438687	0.268514	0.695	Withheld test set
0.0442962	0.269711	0.694	Withheld test set
0.0447238	0.270481	0.693	Withheld test set
0.0450658	0.271592	0.692	Withheld test set
0.0453224	0.272789	0.691	Withheld test set
0.0454934	0.273816	0.69	Withheld test set
0.0458355	0.275355	0.689	Withheld test set
0.0460065	0.276039	0.688	Withheld test set
0.0466051	0.277578	0.687	Withheld test set
0.0472037	0.27869	0.686	Withheld test set
0.0475457	0.279716	0.685	Withheld test set
0.0483154	0.280657	0.684	Withheld test set
0.048914	0.281512	0.683	Withheld test set
0.0494271	0.282538	0.682	Withheld test set
0.0498546	0.28365	0.681	Withheld test set
0.0501112	0.284761	0.68	Withheld test set
0.0506243	0.285873	0.679	Withheld test set
0.0509663	0.286985	0.678	Withheld test set
0.0513939	0.288096	0.677	Withheld test set
0.051907	0.289123	0.676	Withheld test set
0.05242	0.289978	0.675	Withheld test set
0.0528476	0.291517	0.674	Withheld test set
0.0532752	0.292372	0.673	Withheld test set
0.0539593	0.293911	0.672	Withheld test set
0.0546434	0.295109	0.671	Withheld test set
0.055071	0.295793	0.67	Withheld test set
0.0553275	0.297075	0.669	Withheld test set
0.0556696	0.299213	0.668	Withheld test set
0.0569523	0.300838	0.667	Withheld test set
0.0573799	0.302292	0.666	Withheld test set
0.058064	0.303318	0.665	Withheld test set
0.0584915	0.303917	0.664	Withheld test set
0.0590901	0.304772	0.663	Withheld test set
0.0596032	0.306311	0.662	Withheld test set
0.0602018	0.307166	0.661	Withheld test set
0.0605439	0.308192	0.66	Withheld test set
0.0611425	0.309218	0.659	Withheld test set
0.0618266	0.310587	0.658	Withheld test set
0.0624252	0.311442	0.657	Withheld test set
0.0635369	0.31204	0.656	Withheld test set
0.0643065	0.313836	0.655	Withheld test set
0.0651616	0.314691	0.654	Withheld test set
0.0656747	0.315888	0.653	Withheld test set
0.0663588	0.317342	0.652	Withheld test set
0.067385	0.318368	0.651	Withheld test set
0.0678125	0.319224	0.65	Withheld test set
0.0683256	0.320763	0.649	Withheld test set
0.0686677	0.321276	0.648	Withheld test set
0.0690097	0.32196	0.647	Withheld test set
0.0693518	0.322815	0.646	Withheld test set
0.0699504	0.323927	0.645	Withheld test set
0.0706345	0.325552	0.644	Withheld test set
0.0718317	0.327091	0.643	Withheld test set
0.0728579	0.327946	0.642	Withheld test set
0.073542	0.3294	0.641	Withheld test set
0.0743971	0.331024	0.64	Withheld test set
0.0755943	0.332906	0.639	Withheld test set
0.0767915	0.334274	0.638	Withheld test set
0.0777322	0.3353	0.637	Withheld test set
0.0781597	0.336668	0.636	Withheld test set
0.0791004	0.338037	0.635	Withheld test set
0.0802976	0.33949	0.634	Withheld test set
0.0813238	0.341201	0.633	Withheld test set
0.0821789	0.342654	0.632	Withheld test set
0.0834616	0.344108	0.631	Withheld test set
0.0843167	0.344963	0.63	Withheld test set
0.0855139	0.34693	0.629	Withheld test set
0.0865401	0.34864	0.628	Withheld test set
0.0876518	0.350009	0.627	Withheld test set
0.088678	0.351719	0.626	Withheld test set
0.0897041	0.352916	0.625	Withheld test set
0.0905593	0.354541	0.624	Withheld test set
0.0915854	0.35608	0.623	Withheld test set
0.0924406	0.357448	0.622	Withheld test set
0.0932957	0.359244	0.621	Withheld test set
0.0942364	0.361211	0.62	Withheld test set
0.0958611	0.362665	0.619	Withheld test set
0.0973149	0.364717	0.618	Withheld test set
0.098341	0.36694	0.617	Withheld test set
0.0997092	0.368394	0.616	Withheld test set
0.101077	0.370275	0.615	Withheld test set
0.102617	0.372413	0.614	Withheld test set
0.103643	0.374123	0.613	Withheld test set
0.105439	0.375663	0.612	Withheld test set
0.106978	0.377116	0.611	Withheld test set
0.108346	0.379511	0.61	Withheld test set
0.109458	0.381563	0.609	Withheld test set
0.110997	0.383445	0.608	Withheld test set
0.113049	0.385924	0.607	Withheld test set
0.114332	0.388404	0.606	Withheld test set
0.115786	0.390457	0.605	Withheld test set
0.117411	0.392594	0.604	Withheld test set
0.119121	0.394647	0.603	Withheld test set
0.121344	0.396614	0.602	Withheld test set
0.122884	0.398324	0.601	Withheld test set
0.12391	0.40012	0.6	Withheld test set
0.125449	0.40183	0.599	Withheld test set
0.128014	0.403797	0.598	Withheld test set
0.130238	0.40679	0.597	Withheld test set
0.131862	0.408415	0.596	Withheld test set
0.133487	0.41098	0.595	Withheld test set
0.135454	0.412776	0.594	Withheld test set
0.136822	0.41517	0.593	Withheld test set
0.138618	0.417821	0.592	Withheld test set
0.140585	0.420985	0.591	Withheld test set
0.142381	0.42338	0.59	Withheld test set
0.14392	0.426287	0.589	Withheld test set
0.145716	0.428425	0.588	Withheld test set
0.147768	0.431674	0.587	Withheld test set
0.149649	0.433214	0.586	Withheld test set
0.151274	0.435522	0.585	Withheld test set
0.152728	0.437831	0.584	Withheld test set
0.154866	0.439884	0.583	Withheld test set
0.156833	0.443048	0.582	Withheld test set
0.158457	0.446041	0.581	Withheld test set
0.160595	0.448435	0.58	Withheld test set
0.162476	0.452112	0.579	Withheld test set
0.164529	0.454421	0.578	Withheld test set
0.167265	0.457671	0.577	Withheld test set
0.169318	0.461177	0.576	Withheld test set
0.171455	0.463828	0.575	Withheld test set
0.174021	0.466906	0.574	Withheld test set
0.177185	0.470754	0.573	Withheld test set
0.179237	0.474773	0.572	Withheld test set
0.181717	0.477681	0.571	Withheld test set
0.18394	0.480674	0.57	Withheld test set
0.186249	0.483752	0.569	Withheld test set
0.189071	0.485805	0.568	Withheld test set
0.191979	0.490166	0.567	Withheld test set
0.194972	0.492988	0.566	Withheld test set
0.197366	0.497007	0.565	Withheld test set
0.199247	0.499829	0.564	Withheld test set
0.202583	0.503763	0.563	Withheld test set
0.204378	0.506927	0.562	Withheld test set
0.207115	0.510005	0.561	Withheld test set
0.209253	0.513169	0.56	Withheld test set
0.211733	0.517103	0.559	Withheld test set
0.214469	0.521977	0.558	Withheld test set
0.217205	0.525483	0.557	Withheld test set
0.220455	0.528134	0.556	Withheld test set
0.223277	0.531726	0.555	Withheld test set
0.226184	0.534548	0.554	Withheld test set
0.229177	0.538909	0.553	Withheld test set
0.231572	0.541645	0.552	Withheld test set
0.234394	0.545408	0.551	Withheld test set
0.237814	0.549085	0.55	Withheld test set
0.240978	0.552249	0.549	Withheld test set
0.243373	0.556097	0.548	Withheld test set
0.246537	0.559689	0.547	Withheld test set
0.250556	0.56328	0.546	Withheld test set
0.253549	0.566786	0.545	Withheld test set
0.256114	0.570891	0.544	Withheld test set
0.25868	0.575765	0.543	Withheld test set
0.262271	0.579442	0.542	Withheld test set
0.266547	0.582949	0.541	Withheld test set
0.269796	0.586797	0.54	Withheld test set
0.273217	0.590987	0.539	Withheld test set
0.276296	0.594578	0.538	Withheld test set
0.27946	0.597571	0.537	Withheld test set
0.282538	0.60065	0.536	Withheld test set
0.286215	0.603814	0.535	Withheld test set
0.289379	0.607833	0.534	Withheld test set
0.293142	0.611254	0.533	Withheld test set
0.296306	0.614931	0.532	Withheld test set
0.299641	0.618009	0.531	Withheld test set
0.303746	0.622028	0.53	Withheld test set
0.306739	0.625705	0.529	Withheld test set
0.310843	0.629383	0.528	Withheld test set
0.313922	0.632889	0.527	Withheld test set
0.317941	0.636737	0.526	Withheld test set
0.32119	0.640756	0.525	Withheld test set
0.324953	0.645459	0.524	Withheld test set
0.327518	0.648538	0.523	Withheld test set
0.331281	0.652813	0.522	Withheld test set
0.334531	0.656319	0.521	Withheld test set
0.338806	0.659997	0.52	Withheld test set
0.342056	0.663845	0.519	Withheld test set
0.345049	0.667351	0.518	Withheld test set
0.34864	0.6706	0.517	Withheld test set
0.351548	0.674363	0.516	Withheld test set
0.355652	0.678211	0.515	Withheld test set
0.359586	0.682914	0.514	Withheld test set
0.362494	0.686848	0.513	Withheld test set
0.365487	0.691466	0.512	Withheld test set
0.368309	0.694972	0.511	Withheld test set
0.371302	0.69805	0.51	Withheld test set
0.374637	0.701727	0.509	Withheld test set
0.377373	0.705319	0.508	Withheld test set
0.381734	0.70968	0.507	Withheld test set
0.385753	0.712844	0.506	Withheld test set
0.389858	0.71712	0.505	Withheld test set
0.394219	0.719771	0.504	Withheld test set
0.397383	0.72379	0.503	Withheld test set
0.400889	0.727638	0.502	Withheld test set
0.404224	0.732085	0.501	Withheld test set
0.407559	0.735249	0.5	Withheld test set
0.41098	0.738498	0.499	Withheld test set
0.41423	0.742004	0.498	Withheld test set
0.418249	0.745425	0.497	Withheld test set
0.421926	0.749102	0.496	Withheld test set
0.425859	0.751668	0.495	Withheld test set
0.429793	0.754746	0.494	Withheld test set
0.432957	0.758252	0.493	Withheld test set
0.435694	0.760903	0.492	Withheld test set
0.4392	0.765435	0.491	Withheld test set
0.442535	0.768428	0.49	Withheld test set
0.446554	0.770652	0.489	Withheld test set
0.449119	0.774158	0.488	Withheld test set
0.452882	0.777664	0.487	Withheld test set
0.456302	0.780742	0.486	Withheld test set
0.458697	0.784077	0.485	Withheld test set
0.461433	0.787583	0.484	Withheld test set
0.46417	0.791004	0.483	Withheld test set
0.467334	0.794168	0.482	Withheld test set
0.470583	0.797246	0.481	Withheld test set
0.472636	0.799812	0.48	Withheld test set
0.476313	0.801693	0.479	Withheld test set
0.479135	0.804344	0.478	Withheld test set
0.48247	0.807765	0.477	Withheld test set
0.484351	0.810416	0.476	Withheld test set
0.487344	0.813494	0.475	Withheld test set
0.489995	0.816231	0.474	Withheld test set
0.492047	0.819224	0.473	Withheld test set
0.495126	0.821105	0.472	Withheld test set
0.497178	0.82367	0.471	Withheld test set
0.499829	0.826321	0.47	Withheld test set
0.501881	0.829058	0.469	Withheld test set
0.504789	0.831965	0.468	Withheld test set
0.507611	0.834958	0.467	Withheld test set
0.510176	0.837524	0.466	Withheld test set
0.512656	0.84026	0.465	Withheld test set
0.515564	0.843082	0.464	Withheld test set
0.518043	0.845476	0.463	Withheld test set
0.521721	0.847272	0.462	Withheld test set
0.523944	0.848897	0.461	Withheld test set
0.526338	0.85112	0.46	Withheld test set
0.52916	0.853771	0.459	Withheld test set
0.530871	0.855909	0.458	Withheld test set
0.533864	0.857534	0.457	Withheld test set
0.535317	0.859928	0.456	Withheld test set
0.537968	0.861638	0.455	Withheld test set
0.539593	0.86352	0.454	Withheld test set
0.541389	0.864802	0.453	Withheld test set
0.543014	0.867539	0.452	Withheld test set
0.545151	0.869591	0.451	Withheld test set
0.547289	0.871473	0.45	Withheld test set
0.549513	0.873781	0.449	Withheld test set
0.551052	0.875834	0.448	Withheld test set
0.553019	0.878314	0.447	Withheld test set
0.554985	0.879938	0.446	Withheld test set
0.557465	0.881392	0.445	Withheld test set
0.559689	0.882504	0.444	Withheld test set
0.561142	0.8843	0.443	Withheld test set
0.563024	0.885582	0.442	Withheld test set
0.564478	0.887549	0.441	Withheld test set
0.566188	0.889602	0.44	Withheld test set
0.567813	0.891055	0.439	Withheld test set
0.56901	0.89191	0.438	Withheld test set
0.570635	0.893535	0.437	Withheld test set
0.573029	0.894903	0.436	Withheld test set
0.574825	0.896186	0.435	Withheld test set
0.57739	0.897212	0.434	Withheld test set
0.579528	0.898153	0.433	Withheld test set
0.581324	0.899521	0.432	Withheld test set
0.582863	0.900462	0.431	Withheld test set
0.584231	0.901231	0.43	Withheld test set
0.585172	0.902942	0.429	Withheld test set
0.586711	0.90431	0.428	Withheld test set
0.58902	0.905336	0.427	Withheld test set
0.590474	0.906448	0.426	Withheld test set
0.591585	0.908073	0.425	Withheld test set
0.592954	0.908928	0.424	Withheld test set
0.594236	0.909526	0.423	Withheld test set
0.596032	0.910552	0.422	Withheld test set
0.5974	0.911151	0.421	Withheld test set
0.598598	0.911921	0.42	Withheld test set
0.600222	0.912519	0.419	Withheld test set
0.602189	0.913631	0.418	Withheld test set
0.603814	0.914486	0.417	Withheld test set
0.605097	0.915256	0.416	Withheld test set
0.606978	0.916111	0.415	Withheld test set
0.608346	0.917137	0.414	Withheld test set
0.609714	0.917907	0.413	Withheld test set
0.610912	0.919018	0.412	Withheld test set
0.612194	0.919446	0.411	Withheld test set
0.613648	0.919959	0.41	Withheld test set
0.614332	0.920985	0.409	Withheld test set
0.616384	0.922439	0.408	Withheld test set
0.61724	0.923123	0.407	Withheld test set
0.618779	0.923722	0.406	Withheld test set
0.619891	0.924833	0.405	Withheld test set
0.621601	0.925774	0.404	Withheld test set
0.622969	0.926544	0.403	Withheld test set
0.623824	0.927313	0.402	Withheld test set
0.62485	0.928083	0.401	Withheld test set
0.625705	0.928938	0.4	Withheld test set
0.626903	0.929622	0.399	Withheld test set
0.627758	0.930392	0.398	Withheld test set
0.628356	0.930734	0.397	Withheld test set
0.629554	0.931589	0.396	Withheld test set
0.631093	0.932273	0.395	Withheld test set
0.631948	0.933128	0.394	Withheld test set
0.633316	0.934411	0.393	Withheld test set
0.634428	0.934838	0.392	Withheld test set
0.634855	0.935779	0.391	Withheld test set
0.636309	0.936805	0.39	Withheld test set
0.637592	0.937147	0.389	Withheld test set
0.638618	0.937917	0.388	Withheld test set
0.639388	0.938344	0.387	Withheld test set
0.639815	0.9392	0.386	Withheld test set
0.640841	0.939798	0.385	Withheld test set
0.641526	0.940311	0.384	Withheld test set
0.642637	0.941337	0.383	Withheld test set
0.643749	0.941851	0.382	Withheld test set
0.645032	0.942706	0.381	Withheld test set
0.645801	0.943133	0.38	Withheld test set
0.646827	0.943561	0.379	Withheld test set
0.648025	0.944074	0.378	Withheld test set
0.649051	0.944844	0.377	Withheld test set
0.650077	0.945186	0.376	Withheld test set
0.65136	0.94587	0.375	Withheld test set
0.652642	0.946212	0.374	Withheld test set
0.65307	0.946383	0.373	Withheld test set
0.654011	0.946725	0.372	Withheld test set
0.65478	0.947836	0.371	Withheld test set
0.656234	0.94835	0.37	Withheld test set
0.656747	0.948863	0.369	Withheld test set
0.657431	0.949547	0.368	Withheld test set
0.658714	0.950231	0.367	Withheld test set
0.660082	0.950658	0.366	Withheld test set
0.660766	0.951257	0.365	Withheld test set
0.661878	0.951856	0.364	Withheld test set
0.663161	0.952112	0.363	Withheld test set
0.66393	0.952454	0.362	Withheld test set
0.664956	0.952711	0.361	Withheld test set
0.665812	0.952882	0.36	Withheld test set
0.666667	0.953224	0.359	Withheld test set
0.66812	0.953908	0.358	Withheld test set
0.66889	0.954336	0.357	Withheld test set
0.669916	0.954678	0.356	Withheld test set
0.671284	0.955191	0.355	Withheld test set
0.672225	0.955533	0.354	Withheld test set
0.673422	0.955875	0.353	Withheld test set
0.674106	0.956302	0.352	Withheld test set
0.675389	0.956473	0.351	Withheld test set
0.676073	0.956815	0.35	Withheld test set
0.677014	0.957158	0.349	Withheld test set
0.677783	0.957414	0.348	Withheld test set
0.678553	0.9575	0.347	Withheld test set
0.678981	0.958013	0.346	Withheld test set
0.679665	0.958098	0.345	Withheld test set
0.680605	0.958355	0.344	Withheld test set
0.680862	0.958355	0.343	Withheld test set
0.681632	0.958782	0.342	Withheld test set
0.682658	0.95921	0.341	Withheld test set
0.683513	0.959808	0.34	Withheld test set
0.684796	0.960151	0.339	Withheld test set
0.685736	0.960749	0.338	Withheld test set
0.68642	0.96092	0.337	Withheld test set
0.687105	0.961519	0.336	Withheld test set
0.688387	0.96169	0.335	Withheld test set
0.689071	0.961775	0.334	Withheld test set
0.689755	0.962032	0.333	Withheld test set
0.69044	0.962374	0.332	Withheld test set
0.691466	0.962459	0.331	Withheld test set
0.691893	0.962716	0.33	Withheld test set
0.692748	0.962972	0.329	Withheld test set
0.693176	0.9634	0.328	Withheld test set
0.693775	0.9634	0.327	Withheld test set
0.69463	0.963657	0.326	Withheld test set
0.695228	0.96417	0.325	Withheld test set
0.695827	0.964426	0.324	Withheld test set
0.69634	0.964768	0.323	Withheld test set
0.696682	0.965452	0.322	Withheld test set
0.697452	0.965794	0.321	Withheld test set
0.69805	0.965965	0.32	Withheld test set
0.698905	0.966136	0.319	Withheld test set
0.69959	0.966479	0.318	Withheld test set
0.70053	0.966906	0.317	Withheld test set
0.7013	0.967077	0.316	Withheld test set
0.701898	0.967248	0.315	Withheld test set
0.702497	0.967248	0.314	Withheld test set
0.70301	0.967847	0.313	Withheld test set
0.703694	0.967932	0.312	Withheld test set
0.704549	0.968103	0.311	Withheld test set
0.704891	0.968274	0.31	Withheld test set
0.705918	0.96836	0.309	Withheld test set
0.706431	0.968616	0.308	Withheld test set
0.706944	0.968958	0.307	Withheld test set
0.707628	0.969215	0.306	Withheld test set
0.708226	0.969728	0.305	Withheld test set
0.709082	0.969899	0.304	Withheld test set
0.709766	0.97007	0.303	Withheld test set
0.71045	0.97007	0.302	Withheld test set
0.71139	0.970241	0.301	Withheld test set
0.711989	0.970412	0.3	Withheld test set
0.712502	0.970669	0.299	Withheld test set
0.713272	0.970754	0.298	Withheld test set
0.713785	0.970925	0.297	Withheld test set
0.714982	0.971011	0.296	Withheld test set
0.715752	0.971267	0.295	Withheld test set
0.716778	0.971353	0.294	Withheld test set
0.717547	0.971695	0.293	Withheld test set
0.71789	0.972122	0.292	Withheld test set
0.718403	0.97255	0.291	Withheld test set
0.719087	0.972721	0.29	Withheld test set
0.719514	0.972807	0.289	Withheld test set
0.719856	0.973234	0.288	Withheld test set
0.72054	0.973576	0.287	Withheld test set
0.721567	0.973918	0.286	Withheld test set
0.722336	0.974175	0.285	Withheld test set
0.722935	0.974431	0.284	Withheld test set
0.723448	0.974602	0.283	Withheld test set
0.723875	0.974773	0.282	Withheld test set
0.723875	0.974859	0.281	Withheld test set
0.724731	0.974944	0.28	Withheld test set
0.725415	0.975201	0.279	Withheld test set
0.726099	0.975372	0.278	Withheld test set
0.726355	0.9758	0.277	Withheld test set
0.726954	0.975971	0.276	Withheld test set
0.727809	0.976313	0.275	Withheld test set
0.728493	0.976569	0.274	Withheld test set
0.729092	0.976655	0.273	Withheld test set
0.729605	0.976655	0.272	Withheld test set
0.73046	0.97674	0.271	Withheld test set
0.731059	0.97674	0.27	Withheld test set
0.731914	0.976911	0.269	Withheld test set
0.732341	0.976911	0.268	Withheld test set
0.732854	0.977082	0.267	Withheld test set
0.734052	0.977082	0.265	Withheld test set
0.734736	0.977253	0.264	Withheld test set
0.735591	0.977681	0.263	Withheld test set
0.736104	0.977766	0.262	Withheld test set
0.736703	0.977852	0.261	Withheld test set
0.737216	0.978108	0.26	Withheld test set
0.737985	0.978194	0.259	Withheld test set
0.738584	0.978365	0.258	Withheld test set
0.73884	0.978536	0.257	Withheld test set
0.739439	0.978707	0.256	Withheld test set
0.740123	0.978793	0.255	Withheld test set
0.741149	0.978793	0.254	Withheld test set
0.741748	0.978878	0.253	Withheld test set
0.742432	0.979306	0.252	Withheld test set
0.742689	0.979648	0.251	Withheld test set
0.743458	0.979819	0.25	Withheld test set
0.743886	0.980246	0.249	Withheld test set
0.744741	0.980332	0.248	Withheld test set
0.745339	0.980503	0.247	Withheld test set
0.746451	0.980845	0.246	Withheld test set
0.746879	0.981016	0.245	Withheld test set
0.747477	0.981187	0.244	Withheld test set
0.74799	0.981272	0.243	Withheld test set
0.748418	0.981614	0.242	Withheld test set
0.749273	0.981786	0.241	Withheld test set
0.749872	0.981786	0.24	Withheld test set
0.750727	0.981871	0.239	Withheld test set
0.751069	0.981957	0.238	Withheld test set
0.75201	0.982042	0.237	Withheld test set
0.752608	0.982299	0.236	Withheld test set
0.753378	0.982384	0.235	Withheld test set
0.754062	0.982555	0.234	Withheld test set
0.754746	0.982641	0.233	Withheld test set
0.755003	0.982812	0.232	Withheld test set
0.755772	0.982897	0.231	Withheld test set
0.75714	0.982983	0.23	Withheld test set
0.757568	0.983068	0.229	Withheld test set
0.757739	0.983325	0.228	Withheld test set
0.758338	0.98341	0.227	Withheld test set
0.759107	0.983667	0.226	Withheld test set
0.759535	0.983667	0.225	Withheld test set
0.760646	0.983923	0.224	Withheld test set
0.760732	0.984094	0.223	Withheld test set
0.761245	0.984094	0.222	Withheld test set
0.761673	0.984094	0.221	Withheld test set
0.7621	0.98418	0.22	Withheld test set
0.762699	0.984265	0.219	Withheld test set
0.762955	0.984265	0.218	Withheld test set
0.763468	0.984436	0.217	Withheld test set
0.764153	0.984693	0.216	Withheld test set
0.76458	0.984779	0.215	Withheld test set
0.764837	0.984864	0.214	Withheld test set
0.76535	0.985121	0.213	Withheld test set
0.766119	0.985463	0.212	Withheld test set
0.766803	0.985719	0.211	Withheld test set
0.768086	0.985805	0.21	Withheld test set
0.768856	0.985976	0.209	Withheld test set
0.769283	0.985976	0.208	Withheld test set
0.769796	0.985976	0.207	Withheld test set
0.770481	0.986061	0.206	Withheld test set
0.771165	0.986232	0.205	Withheld test set
0.771763	0.986318	0.204	Withheld test set
0.772362	0.986489	0.203	Withheld test set
0.772704	0.986489	0.202	Withheld test set
0.772875	0.986489	0.201	Withheld test set
0.773559	0.98666	0.2	Withheld test set
0.773816	0.986745	0.199	Withheld test set
0.774671	0.987002	0.198	Withheld test set
0.775013	0.987173	0.197	Withheld test set
0.77544	0.987258	0.196	Withheld test set
0.776125	0.987429	0.195	Withheld test set
0.776894	0.987429	0.194	Withheld test set
0.777749	0.987772	0.193	Withheld test set
0.778348	0.987772	0.192	Withheld test set
0.779118	0.987857	0.191	Withheld test set
0.779973	0.988028	0.19	Withheld test set
0.7804	0.988028	0.189	Withheld test set
0.780999	0.988285	0.188	Withheld test set
0.781512	0.98837	0.187	Withheld test set
0.781939	0.988456	0.186	Withheld test set
0.782795	0.988712	0.185	Withheld test set
0.783479	0.988712	0.184	Withheld test set
0.784248	0.988712	0.183	Withheld test set
0.784932	0.988798	0.182	Withheld test set
0.785959	0.988798	0.181	Withheld test set
0.786386	0.989054	0.18	Withheld test set
0.786728	0.989054	0.179	Withheld test set
0.787583	0.989311	0.178	Withheld test set
0.788439	0.989311	0.176	Withheld test set
0.789294	0.989567	0.175	Withheld test set
0.789892	0.989653	0.174	Withheld test set
0.790576	0.989653	0.173	Withheld test set
0.791089	0.989824	0.172	Withheld test set
0.792372	0.99008	0.171	Withheld test set
0.793313	0.990166	0.17	Withheld test set
0.793997	0.990251	0.169	Withheld test set
0.794681	0.990422	0.168	Withheld test set
0.795622	0.990508	0.167	Withheld test set
0.797075	0.990593	0.166	Withheld test set
0.79776	0.990679	0.165	Withheld test set
0.7987	0.990679	0.164	Withheld test set
0.799726	0.990764	0.163	Withheld test set
0.800325	0.99085	0.162	Withheld test set
0.800838	0.990936	0.161	Withheld test set
0.801351	0.991107	0.16	Withheld test set
0.802121	0.991278	0.159	Withheld test set
0.802548	0.991449	0.158	Withheld test set
0.803403	0.99162	0.157	Withheld test set
0.804173	0.991705	0.156	Withheld test set
0.805114	0.991876	0.155	Withheld test set
0.805627	0.992047	0.154	Withheld test set
0.806482	0.992047	0.153	Withheld test set
0.807081	0.992133	0.152	Withheld test set
0.807765	0.992133	0.151	Withheld test set
0.808192	0.992218	0.15	Withheld test set
0.808791	0.992218	0.149	Withheld test set
0.809133	0.992304	0.148	Withheld test set
0.80956	0.992304	0.147	Withheld test set
0.810159	0.992304	0.146	Withheld test set
0.810843	0.992304	0.145	Withheld test set
0.812382	0.992646	0.143	Withheld test set
0.81358	0.992646	0.142	Withheld test set
0.814264	0.992731	0.141	Withheld test set
0.815204	0.992817	0.14	Withheld test set
0.815974	0.992817	0.139	Withheld test set
0.816402	0.992817	0.138	Withheld test set
0.817342	0.993073	0.137	Withheld test set
0.817941	0.993073	0.136	Withheld test set
0.81871	0.993073	0.135	Withheld test set
0.819651	0.993244	0.134	Withheld test set
0.820164	0.993244	0.133	Withheld test set
0.820934	0.99333	0.132	Withheld test set
0.821532	0.993415	0.131	Withheld test set
0.822901	0.993501	0.13	Withheld test set
0.823585	0.993501	0.129	Withheld test set
0.824183	0.993501	0.128	Withheld test set
0.825124	0.993586	0.127	Withheld test set
0.825894	0.994014	0.126	Withheld test set
0.827005	0.994014	0.125	Withheld test set
0.828202	0.994185	0.124	Withheld test set
0.829229	0.994356	0.123	Withheld test set
0.829742	0.994442	0.122	Withheld test set
0.830853	0.994527	0.121	Withheld test set
0.832307	0.994527	0.12	Withheld test set
0.833162	0.994784	0.119	Withheld test set
0.833761	0.994869	0.118	Withheld test set
0.834958	0.994869	0.117	Withheld test set
0.835471	0.994869	0.116	Withheld test set
0.836839	0.995211	0.115	Withheld test set
0.83778	0.995297	0.114	Withheld test set
0.83855	0.995468	0.113	Withheld test set
0.839148	0.995553	0.112	Withheld test set
0.840003	0.995553	0.111	Withheld test set
0.841115	0.995553	0.11	Withheld test set
0.842398	0.995553	0.109	Withheld test set
0.843167	0.995639	0.108	Withheld test set
0.845049	0.995724	0.107	Withheld test set
0.845733	0.99581	0.106	Withheld test set
0.847358	0.995895	0.105	Withheld test set
0.848384	0.996066	0.104	Withheld test set
0.849752	0.996066	0.103	Withheld test set
0.850778	0.996152	0.102	Withheld test set
0.851804	0.996152	0.101	Withheld test set
0.853002	0.996152	0.1	Withheld test set
0.854284	0.996152	0.099	Withheld test set
0.855396	0.996152	0.098	Withheld test set
0.85685	0.996323	0.097	Withheld test set
0.857961	0.996323	0.096	Withheld test set
0.860356	0.996323	0.094	Withheld test set
0.863605	0.996323	0.092	Withheld test set
0.864375	0.996494	0.091	Withheld test set
0.86523	0.996494	0.09	Withheld test set
0.866256	0.996494	0.089	Withheld test set
0.867453	0.996665	0.088	Withheld test set
0.869164	0.99675	0.087	Withheld test set
0.870788	0.99675	0.086	Withheld test set
0.872926	0.99675	0.085	Withheld test set
0.874551	0.99675	0.084	Withheld test set
0.876261	0.99675	0.083	Withheld test set
0.877459	0.996922	0.082	Withheld test set
0.878998	0.996922	0.081	Withheld test set
0.880366	0.996922	0.08	Withheld test set
0.881307	0.997007	0.079	Withheld test set
0.883273	0.997093	0.078	Withheld test set
0.884813	0.997178	0.077	Withheld test set
0.885924	0.997178	0.076	Withheld test set
0.88772	0.997435	0.075	Withheld test set
0.889003	0.997606	0.074	Withheld test set
0.891141	0.997777	0.073	Withheld test set
0.892851	0.997777	0.072	Withheld test set
0.895416	0.997862	0.071	Withheld test set
0.898067	0.997862	0.07	Withheld test set
0.899778	0.997862	0.069	Withheld test set
0.902429	0.997948	0.068	Withheld test set
0.904139	0.998033	0.067	Withheld test set
0.906277	0.998033	0.066	Withheld test set
0.908158	0.998119	0.065	Withheld test set
0.910039	0.998119	0.064	Withheld test set
0.912177	0.998204	0.063	Withheld test set
0.914315	0.998204	0.062	Withheld test set
0.916025	0.998204	0.061	Withheld test set
0.918933	0.99829	0.06	Withheld test set
0.920215	0.998375	0.059	Withheld test set
0.922182	0.998546	0.058	Withheld test set
0.923807	0.998632	0.057	Withheld test set
0.925859	0.998803	0.056	Withheld test set
0.928083	0.998888	0.055	Withheld test set
0.930563	0.998888	0.054	Withheld test set
0.932957	0.998974	0.053	Withheld test set
0.934838	0.999145	0.052	Withheld test set
0.937147	0.999316	0.051	Withheld test set
0.939456	0.999316	0.05	Withheld test set
0.942962	0.999316	0.049	Withheld test set
0.944672	0.999316	0.048	Withheld test set
0.947238	0.999316	0.047	Withheld test set
0.949889	0.999316	0.046	Withheld test set
0.951428	0.999487	0.045	Withheld test set
0.953994	0.999487	0.044	Withheld test set
0.955875	0.999487	0.043	Withheld test set
0.957927	0.999572	0.042	Withheld test set
0.960322	0.999572	0.041	Withheld test set
0.962459	0.999658	0.04	Withheld test set
0.966735	0.999658	0.038	Withheld test set
0.969386	0.999829	0.037	Withheld test set
0.971951	0.999829	0.036	Withheld test set
0.974175	0.999829	0.035	Withheld test set
0.976227	0.999829	0.034	Withheld test set
0.97845	0.999829	0.033	Withheld test set
0.981187	0.999829	0.032	Withheld test set
0.983239	0.999829	0.031	Withheld test set
0.985121	0.999829	0.03	Withheld test set
0.986916	0.999914	0.029	Withheld test set
0.98837	0.999914	0.028	Withheld test set
0.990251	0.999914	0.027	Withheld test set
0.991705	0.999914	0.026	Withheld test set
0.993244	0.999914	0.025	Withheld test set
0.994698	0.999914	0.024	Withheld test set
0.995724	0.999914	0.023	Withheld test set
0.996922	0.999914	0.022	Withheld test set
0.997777	0.999914	0.021	Withheld test set
0.998204	1	0.02	Withheld test set
0.998888	1	0.019	Withheld test set
0.999401	1	0.017	Withheld test set
0.999914	1	0.016	Withheld test set
1	1	0.015	Withheld test set
0	0	1	Different donors (Jaffe et al. n = 3)
0	1.67e-06	0.991	Different donors (Jaffe et al. n = 3)
0	8.36e-06	0.988	Different donors (Jaffe et al. n = 3)
0	1.5e-05	0.986	Different donors (Jaffe et al. n = 3)
1.67e-06	2.17e-05	0.985	Different donors (Jaffe et al. n = 3)
1.67e-06	3.34e-05	0.984	Different donors (Jaffe et al. n = 3)
1.67e-06	6.19e-05	0.983	Different donors (Jaffe et al. n = 3)
3.34e-06	9.7e-05	0.982	Different donors (Jaffe et al. n = 3)
6.69e-06	0.00020062	0.98	Different donors (Jaffe et al. n = 3)
1.17e-05	0.00027418	0.979	Different donors (Jaffe et al. n = 3)
1.5e-05	0.00033436	0.978	Different donors (Jaffe et al. n = 3)
1.84e-05	0.00040123	0.977	Different donors (Jaffe et al. n = 3)
2.17e-05	0.00047312	0.976	Different donors (Jaffe et al. n = 3)
2.67e-05	0.0005634	0.975	Different donors (Jaffe et al. n = 3)
3.01e-05	0.00066037	0.974	Different donors (Jaffe et al. n = 3)
3.85e-05	0.00074563	0.973	Different donors (Jaffe et al. n = 3)
4.35e-05	0.00083758	0.972	Different donors (Jaffe et al. n = 3)
4.85e-05	0.00094624	0.971	Different donors (Jaffe et al. n = 3)
5.35e-05	0.00102482	0.97	Different donors (Jaffe et al. n = 3)
6.19e-05	0.00110841	0.969	Different donors (Jaffe et al. n = 3)
6.52e-05	0.00119702	0.968	Different donors (Jaffe et al. n = 3)
7.19e-05	0.001299	0.967	Different donors (Jaffe et al. n = 3)
7.52e-05	0.00138092	0.966	Different donors (Jaffe et al. n = 3)
7.69e-05	0.00146618	0.965	Different donors (Jaffe et al. n = 3)
8.69e-05	0.00155646	0.964	Different donors (Jaffe et al. n = 3)
0.00010198	0.0016484	0.963	Different donors (Jaffe et al. n = 3)
0.00011201	0.00174035	0.962	Different donors (Jaffe et al. n = 3)
0.00012371	0.00185237	0.961	Different donors (Jaffe et al. n = 3)
0.00012706	0.00193094	0.96	Different donors (Jaffe et al. n = 3)
0.0001421	0.00202122	0.959	Different donors (Jaffe et al. n = 3)
0.00015046	0.00212487	0.958	Different donors (Jaffe et al. n = 3)
0.00015381	0.00222016	0.957	Different donors (Jaffe et al. n = 3)
0.00016551	0.00231379	0.956	Different donors (Jaffe et al. n = 3)
0.00017387	0.00241409	0.955	Different donors (Jaffe et al. n = 3)
0.00018557	0.00251775	0.954	Different donors (Jaffe et al. n = 3)
0.00020062	0.00263143	0.953	Different donors (Jaffe et al. n = 3)
0.00020563	0.00274344	0.952	Different donors (Jaffe et al. n = 3)
0.00021734	0.00283205	0.951	Different donors (Jaffe et al. n = 3)
0.00022737	0.00293904	0.95	Different donors (Jaffe et al. n = 3)
0.00023238	0.00303434	0.949	Different donors (Jaffe et al. n = 3)
0.00024074	0.00312796	0.948	Different donors (Jaffe et al. n = 3)
0.00025579	0.00322492	0.947	Different donors (Jaffe et al. n = 3)
0.00027251	0.00331186	0.946	Different donors (Jaffe et al. n = 3)
0.00028421	0.00340882	0.945	Different donors (Jaffe et al. n = 3)
0.00029758	0.00348238	0.944	Different donors (Jaffe et al. n = 3)
0.00031096	0.00361111	0.943	Different donors (Jaffe et al. n = 3)
0.00033102	0.00371142	0.942	Different donors (Jaffe et al. n = 3)
0.00034606	0.0038134	0.941	Different donors (Jaffe et al. n = 3)
0.0003561	0.00390702	0.94	Different donors (Jaffe et al. n = 3)
0.00036613	0.004009	0.939	Different donors (Jaffe et al. n = 3)
0.00038619	0.00410429	0.938	Different donors (Jaffe et al. n = 3)
0.00041127	0.00420293	0.937	Different donors (Jaffe et al. n = 3)
0.00042464	0.00430658	0.936	Different donors (Jaffe et al. n = 3)
0.00044637	0.00441358	0.935	Different donors (Jaffe et al. n = 3)
0.00045975	0.00451054	0.934	Different donors (Jaffe et al. n = 3)
0.00047479	0.00462423	0.933	Different donors (Jaffe et al. n = 3)
0.00048984	0.00472454	0.932	Different donors (Jaffe et al. n = 3)
0.00050656	0.00482819	0.931	Different donors (Jaffe et al. n = 3)
0.0005216	0.0049285	0.93	Different donors (Jaffe et al. n = 3)
0.00053665	0.00502045	0.929	Different donors (Jaffe et al. n = 3)
0.0005517	0.00511574	0.928	Different donors (Jaffe et al. n = 3)
0.00056842	0.00521438	0.927	Different donors (Jaffe et al. n = 3)
0.00059516	0.00532639	0.926	Different donors (Jaffe et al. n = 3)
0.00061523	0.00544843	0.925	Different donors (Jaffe et al. n = 3)
0.00064198	0.00555208	0.924	Different donors (Jaffe et al. n = 3)
0.00065869	0.00564738	0.923	Different donors (Jaffe et al. n = 3)
0.0006821	0.00576273	0.922	Different donors (Jaffe et al. n = 3)
0.00070049	0.0058948	0.921	Different donors (Jaffe et al. n = 3)
0.00071386	0.00597338	0.92	Different donors (Jaffe et al. n = 3)
0.00072222	0.00607034	0.919	Different donors (Jaffe et al. n = 3)
0.00072724	0.00616229	0.918	Different donors (Jaffe et al. n = 3)
0.0007473	0.00627263	0.917	Different donors (Jaffe et al. n = 3)
0.00076903	0.00636458	0.916	Different donors (Jaffe et al. n = 3)
0.00078074	0.00647826	0.915	Different donors (Jaffe et al. n = 3)
0.00080247	0.00657523	0.914	Different donors (Jaffe et al. n = 3)
0.00082755	0.00668891	0.913	Different donors (Jaffe et al. n = 3)
0.00083256	0.00679089	0.912	Different donors (Jaffe et al. n = 3)
0.00085262	0.00689956	0.911	Different donors (Jaffe et al. n = 3)
0.0008777	0.00701826	0.91	Different donors (Jaffe et al. n = 3)
0.00090612	0.0071169	0.909	Different donors (Jaffe et al. n = 3)
0.00092618	0.00721219	0.908	Different donors (Jaffe et al. n = 3)
0.0009429	0.00734092	0.907	Different donors (Jaffe et al. n = 3)
0.00096296	0.00746129	0.906	Different donors (Jaffe et al. n = 3)
0.00097968	0.00759336	0.905	Different donors (Jaffe et al. n = 3)
0.00099974	0.0077037	0.904	Different donors (Jaffe et al. n = 3)
0.00104321	0.00794444	0.902	Different donors (Jaffe et al. n = 3)
0.00106327	0.0080715	0.901	Different donors (Jaffe et al. n = 3)
0.00108668	0.00819689	0.9	Different donors (Jaffe et al. n = 3)
0.00110172	0.00831893	0.899	Different donors (Jaffe et al. n = 3)
0.00112513	0.00844431	0.898	Different donors (Jaffe et al. n = 3)
0.00114017	0.00856301	0.897	Different donors (Jaffe et al. n = 3)
0.00115522	0.00865329	0.896	Different donors (Jaffe et al. n = 3)
0.0011803	0.00877366	0.895	Different donors (Jaffe et al. n = 3)
0.00120203	0.00888567	0.894	Different donors (Jaffe et al. n = 3)
0.00122042	0.00898431	0.893	Different donors (Jaffe et al. n = 3)
0.00124717	0.00908796	0.892	Different donors (Jaffe et al. n = 3)
0.00127559	0.00918994	0.891	Different donors (Jaffe et al. n = 3)
0.00130234	0.00927688	0.89	Different donors (Jaffe et al. n = 3)
0.00132073	0.00939056	0.889	Different donors (Jaffe et al. n = 3)
0.00133578	0.00950257	0.888	Different donors (Jaffe et al. n = 3)
0.00136085	0.00961625	0.887	Different donors (Jaffe et al. n = 3)
0.00139095	0.00972492	0.886	Different donors (Jaffe et al. n = 3)
0.00141268	0.0098386	0.885	Different donors (Jaffe et al. n = 3)
0.00144277	0.00997235	0.884	Different donors (Jaffe et al. n = 3)
0.00147119	0.0100877	0.883	Different donors (Jaffe et al. n = 3)
0.00150129	0.0102231	0.882	Different donors (Jaffe et al. n = 3)
0.001518	0.0103301	0.881	Different donors (Jaffe et al. n = 3)
0.00154308	0.0104204	0.88	Different donors (Jaffe et al. n = 3)
0.00155813	0.0105391	0.879	Different donors (Jaffe et al. n = 3)
0.00158655	0.0106912	0.878	Different donors (Jaffe et al. n = 3)
0.00162166	0.0108149	0.877	Different donors (Jaffe et al. n = 3)
0.00164339	0.0109136	0.876	Different donors (Jaffe et al. n = 3)
0.00168017	0.011049	0.875	Different donors (Jaffe et al. n = 3)
0.00170859	0.0111995	0.874	Different donors (Jaffe et al. n = 3)
0.00174203	0.0113315	0.873	Different donors (Jaffe et al. n = 3)
0.00176878	0.0114586	0.872	Different donors (Jaffe et al. n = 3)
0.00179887	0.0115739	0.871	Different donors (Jaffe et al. n = 3)
0.00182896	0.0117244	0.87	Different donors (Jaffe et al. n = 3)
0.00186407	0.0118849	0.869	Different donors (Jaffe et al. n = 3)
0.00189918	0.0120136	0.868	Different donors (Jaffe et al. n = 3)
0.00192927	0.0121424	0.867	Different donors (Jaffe et al. n = 3)
0.00196772	0.0122878	0.866	Different donors (Jaffe et al. n = 3)
0.00199781	0.0124249	0.865	Different donors (Jaffe et al. n = 3)
0.00201787	0.0125586	0.864	Different donors (Jaffe et al. n = 3)
0.00204797	0.0127024	0.863	Different donors (Jaffe et al. n = 3)
0.00208475	0.0128278	0.862	Different donors (Jaffe et al. n = 3)
0.00213156	0.0129716	0.861	Different donors (Jaffe et al. n = 3)
0.00215162	0.0130936	0.86	Different donors (Jaffe et al. n = 3)
0.00218506	0.0132641	0.859	Different donors (Jaffe et al. n = 3)
0.00221849	0.0133862	0.858	Different donors (Jaffe et al. n = 3)
0.00226029	0.0135367	0.857	Different donors (Jaffe et al. n = 3)
0.00228871	0.0136687	0.856	Different donors (Jaffe et al. n = 3)
0.00231044	0.0138075	0.855	Different donors (Jaffe et al. n = 3)
0.00236394	0.0139345	0.854	Different donors (Jaffe et al. n = 3)
0.00239738	0.0140633	0.853	Different donors (Jaffe et al. n = 3)
0.00242914	0.0142271	0.852	Different donors (Jaffe et al. n = 3)
0.00246258	0.0143642	0.851	Different donors (Jaffe et al. n = 3)
0.002491	0.0145096	0.85	Different donors (Jaffe et al. n = 3)
0.00254784	0.0146568	0.849	Different donors (Jaffe et al. n = 3)
0.00258629	0.0147972	0.848	Different donors (Jaffe et al. n = 3)
0.00261805	0.0149627	0.847	Different donors (Jaffe et al. n = 3)
0.00265651	0.0151082	0.846	Different donors (Jaffe et al. n = 3)
0.00268326	0.0152753	0.845	Different donors (Jaffe et al. n = 3)
0.00272338	0.0154408	0.844	Different donors (Jaffe et al. n = 3)
0.00276016	0.015603	0.843	Different donors (Jaffe et al. n = 3)
0.00280028	0.0157769	0.842	Different donors (Jaffe et al. n = 3)
0.00284542	0.015934	0.841	Different donors (Jaffe et al. n = 3)
0.00288722	0.0160862	0.84	Different donors (Jaffe et al. n = 3)
0.00291898	0.0162467	0.839	Different donors (Jaffe et al. n = 3)
0.00297081	0.0163988	0.838	Different donors (Jaffe et al. n = 3)
0.00303099	0.0165526	0.837	Different donors (Jaffe et al. n = 3)
0.00308449	0.0167281	0.836	Different donors (Jaffe et al. n = 3)
0.00312963	0.0168836	0.835	Different donors (Jaffe et al. n = 3)
0.00317978	0.0170174	0.834	Different donors (Jaffe et al. n = 3)
0.00321823	0.0171879	0.833	Different donors (Jaffe et al. n = 3)
0.00326003	0.0173434	0.832	Different donors (Jaffe et al. n = 3)
0.00330851	0.0175239	0.831	Different donors (Jaffe et al. n = 3)
0.00335198	0.0176677	0.83	Different donors (Jaffe et al. n = 3)
0.00341718	0.0178817	0.829	Different donors (Jaffe et al. n = 3)
0.00346065	0.0180689	0.828	Different donors (Jaffe et al. n = 3)
0.0035108	0.0182445	0.827	Different donors (Jaffe et al. n = 3)
0.00355594	0.0184167	0.826	Different donors (Jaffe et al. n = 3)
0.00360944	0.0186006	0.825	Different donors (Jaffe et al. n = 3)
0.00366126	0.0187928	0.824	Different donors (Jaffe et al. n = 3)
0.00371811	0.0189751	0.823	Different donors (Jaffe et al. n = 3)
0.0037599	0.0191857	0.822	Different donors (Jaffe et al. n = 3)
0.0038017	0.0193412	0.821	Different donors (Jaffe et al. n = 3)
0.00385687	0.019505	0.82	Different donors (Jaffe et al. n = 3)
0.00392374	0.0196739	0.819	Different donors (Jaffe et al. n = 3)
0.00399228	0.0198695	0.818	Different donors (Jaffe et al. n = 3)
0.00403408	0.0200634	0.817	Different donors (Jaffe et al. n = 3)
0.00407587	0.0202323	0.816	Different donors (Jaffe et al. n = 3)
0.00414275	0.020468	0.815	Different donors (Jaffe et al. n = 3)
0.00418788	0.0206502	0.814	Different donors (Jaffe et al. n = 3)
0.00424473	0.0208308	0.813	Different donors (Jaffe et al. n = 3)
0.00430324	0.0210414	0.812	Different donors (Jaffe et al. n = 3)
0.00436175	0.021237	0.811	Different donors (Jaffe et al. n = 3)
0.00443866	0.0214326	0.81	Different donors (Jaffe et al. n = 3)
0.00449048	0.0216232	0.809	Different donors (Jaffe et al. n = 3)
0.00456906	0.0218589	0.808	Different donors (Jaffe et al. n = 3)
0.00463593	0.0220796	0.807	Different donors (Jaffe et al. n = 3)
0.00469444	0.0222752	0.806	Different donors (Jaffe et al. n = 3)
0.00477469	0.0224775	0.805	Different donors (Jaffe et al. n = 3)
0.00485159	0.022658	0.804	Different donors (Jaffe et al. n = 3)
0.00492014	0.022867	0.803	Different donors (Jaffe et al. n = 3)
0.0049636	0.023086	0.802	Different donors (Jaffe et al. n = 3)
0.00501543	0.0233151	0.801	Different donors (Jaffe et al. n = 3)
0.00508398	0.0235541	0.8	Different donors (Jaffe et al. n = 3)
0.00514082	0.0237481	0.799	Different donors (Jaffe et al. n = 3)
0.00519431	0.0239654	0.798	Different donors (Jaffe et al. n = 3)
0.00525617	0.024161	0.797	Different donors (Jaffe et al. n = 3)
0.005308	0.0243967	0.796	Different donors (Jaffe et al. n = 3)
0.00536985	0.0246074	0.795	Different donors (Jaffe et al. n = 3)
0.00543171	0.024803	0.794	Different donors (Jaffe et al. n = 3)
0.0054919	0.025027	0.793	Different donors (Jaffe et al. n = 3)
0.00555375	0.025256	0.792	Different donors (Jaffe et al. n = 3)
0.00563066	0.0255018	0.791	Different donors (Jaffe et al. n = 3)
0.00571926	0.0257509	0.79	Different donors (Jaffe et al. n = 3)
0.00578948	0.0259966	0.789	Different donors (Jaffe et al. n = 3)
0.00586973	0.0262173	0.788	Different donors (Jaffe et al. n = 3)
0.00595164	0.0264597	0.787	Different donors (Jaffe et al. n = 3)
0.00602855	0.0267289	0.786	Different donors (Jaffe et al. n = 3)
0.00611715	0.0269529	0.785	Different donors (Jaffe et al. n = 3)
0.00620074	0.0272304	0.784	Different donors (Jaffe et al. n = 3)
0.00628601	0.0275113	0.783	Different donors (Jaffe et al. n = 3)
0.00637294	0.0277621	0.782	Different donors (Jaffe et al. n = 3)
0.00644984	0.0279911	0.781	Different donors (Jaffe et al. n = 3)
0.00653845	0.0282503	0.78	Different donors (Jaffe et al. n = 3)
0.00660365	0.0285161	0.779	Different donors (Jaffe et al. n = 3)
0.00669393	0.0287401	0.778	Different donors (Jaffe et al. n = 3)
0.00678922	0.0289942	0.777	Different donors (Jaffe et al. n = 3)
0.00688786	0.0292985	0.776	Different donors (Jaffe et al. n = 3)
0.00700321	0.0295509	0.775	Different donors (Jaffe et al. n = 3)
0.00708012	0.0298284	0.774	Different donors (Jaffe et al. n = 3)
0.00716872	0.0301244	0.773	Different donors (Jaffe et al. n = 3)
0.00724897	0.0303902	0.772	Different donors (Jaffe et al. n = 3)
0.00735262	0.030661	0.771	Different donors (Jaffe et al. n = 3)
0.00747132	0.0309519	0.77	Different donors (Jaffe et al. n = 3)
0.0075616	0.0312478	0.769	Different donors (Jaffe et al. n = 3)
0.00766525	0.0315103	0.768	Different donors (Jaffe et al. n = 3)
0.00775386	0.0317811	0.767	Different donors (Jaffe et al. n = 3)
0.00785584	0.0321222	0.766	Different donors (Jaffe et al. n = 3)
0.00795113	0.0324315	0.765	Different donors (Jaffe et al. n = 3)
0.00804141	0.0327173	0.764	Different donors (Jaffe et al. n = 3)
0.00814172	0.0330717	0.763	Different donors (Jaffe et al. n = 3)
0.00825874	0.0333944	0.762	Different donors (Jaffe et al. n = 3)
0.00835236	0.0337037	0.761	Different donors (Jaffe et al. n = 3)
0.00845769	0.0340464	0.76	Different donors (Jaffe et al. n = 3)
0.00858642	0.0343657	0.759	Different donors (Jaffe et al. n = 3)
0.00869843	0.034675	0.758	Different donors (Jaffe et al. n = 3)
0.00881713	0.0349943	0.757	Different donors (Jaffe et al. n = 3)
0.00892412	0.035327	0.756	Different donors (Jaffe et al. n = 3)
0.00903112	0.0356764	0.755	Different donors (Jaffe et al. n = 3)
0.00914982	0.0360576	0.754	Different donors (Jaffe et al. n = 3)
0.00928189	0.036417	0.753	Different donors (Jaffe et al. n = 3)
0.0093939	0.036743	0.752	Different donors (Jaffe et al. n = 3)
0.00950926	0.0370808	0.751	Different donors (Jaffe et al. n = 3)
0.00962796	0.0374435	0.75	Different donors (Jaffe et al. n = 3)
0.00974331	0.0378063	0.749	Different donors (Jaffe et al. n = 3)
0.00988541	0.0381758	0.748	Different donors (Jaffe et al. n = 3)
0.0100008	0.0384968	0.747	Different donors (Jaffe et al. n = 3)
0.0101161	0.0388629	0.746	Different donors (Jaffe et al. n = 3)
0.0102733	0.039234	0.745	Different donors (Jaffe et al. n = 3)
0.0104187	0.0396069	0.744	Different donors (Jaffe et al. n = 3)
0.0105508	0.0400047	0.743	Different donors (Jaffe et al. n = 3)
0.0107113	0.0404043	0.742	Different donors (Jaffe et al. n = 3)
0.0108684	0.040737	0.741	Different donors (Jaffe et al. n = 3)
0.0110423	0.0411667	0.74	Different donors (Jaffe et al. n = 3)
0.0111861	0.0415662	0.739	Different donors (Jaffe et al. n = 3)
0.0113182	0.0419608	0.738	Different donors (Jaffe et al. n = 3)
0.0114803	0.0423135	0.737	Different donors (Jaffe et al. n = 3)
0.0116325	0.0427448	0.736	Different donors (Jaffe et al. n = 3)
0.011798	0.0431595	0.735	Different donors (Jaffe et al. n = 3)
0.0119869	0.0435941	0.734	Different donors (Jaffe et al. n = 3)
0.0121641	0.0440271	0.733	Different donors (Jaffe et al. n = 3)
0.0123045	0.0445153	0.732	Different donors (Jaffe et al. n = 3)
0.0124717	0.0449667	0.731	Different donors (Jaffe et al. n = 3)
0.0126573	0.0453863	0.73	Different donors (Jaffe et al. n = 3)
0.0128479	0.0458611	0.729	Different donors (Jaffe et al. n = 3)
0.0130334	0.0463025	0.728	Different donors (Jaffe et al. n = 3)
0.0131856	0.0467622	0.727	Different donors (Jaffe et al. n = 3)
0.0133578	0.0472454	0.726	Different donors (Jaffe et al. n = 3)
0.0135316	0.0477603	0.725	Different donors (Jaffe et al. n = 3)
0.0137072	0.0482551	0.724	Different donors (Jaffe et al. n = 3)
0.0138911	0.0487249	0.723	Different donors (Jaffe et al. n = 3)
0.0141067	0.0492432	0.722	Different donors (Jaffe et al. n = 3)
0.0143057	0.0497297	0.721	Different donors (Jaffe et al. n = 3)
0.0145414	0.0502496	0.72	Different donors (Jaffe et al. n = 3)
0.0147169	0.0507963	0.719	Different donors (Jaffe et al. n = 3)
0.0149126	0.0513179	0.718	Different donors (Jaffe et al. n = 3)
0.0151265	0.0518428	0.717	Different donors (Jaffe et al. n = 3)
0.0153673	0.0523661	0.716	Different donors (Jaffe et al. n = 3)
0.015598	0.0528978	0.715	Different donors (Jaffe et al. n = 3)
0.0158287	0.0534712	0.714	Different donors (Jaffe et al. n = 3)
0.0160895	0.0540329	0.713	Different donors (Jaffe et al. n = 3)
0.016362	0.0545378	0.712	Different donors (Jaffe et al. n = 3)
0.0165877	0.0551697	0.711	Different donors (Jaffe et al. n = 3)
0.0168535	0.0557515	0.71	Different donors (Jaffe et al. n = 3)
0.0171361	0.0563434	0.709	Different donors (Jaffe et al. n = 3)
0.0173969	0.0569218	0.708	Different donors (Jaffe et al. n = 3)
0.0176944	0.0574919	0.707	Different donors (Jaffe et al. n = 3)
0.0179703	0.0581105	0.706	Different donors (Jaffe et al. n = 3)
0.0182361	0.0587307	0.705	Different donors (Jaffe et al. n = 3)
0.0185538	0.0593743	0.704	Different donors (Jaffe et al. n = 3)
0.0188363	0.0599845	0.703	Different donors (Jaffe et al. n = 3)
0.0191372	0.0606198	0.702	Different donors (Jaffe et al. n = 3)
0.0193947	0.0612802	0.701	Different donors (Jaffe et al. n = 3)
0.0197006	0.0620058	0.7	Different donors (Jaffe et al. n = 3)
0.0200132	0.0626996	0.699	Different donors (Jaffe et al. n = 3)
0.020386	0.0633833	0.698	Different donors (Jaffe et al. n = 3)
0.0206953	0.0640454	0.697	Different donors (Jaffe et al. n = 3)
0.0209912	0.0647425	0.696	Different donors (Jaffe et al. n = 3)
0.0213356	0.0655199	0.695	Different donors (Jaffe et al. n = 3)
0.0216299	0.0662455	0.694	Different donors (Jaffe et al. n = 3)
0.0219576	0.0670162	0.693	Different donors (Jaffe et al. n = 3)
0.0223638	0.067817	0.692	Different donors (Jaffe et al. n = 3)
0.02274	0.0686144	0.691	Different donors (Jaffe et al. n = 3)
0.0231496	0.0693952	0.69	Different donors (Jaffe et al. n = 3)
0.0235575	0.0701926	0.689	Different donors (Jaffe et al. n = 3)
0.0239437	0.0710586	0.688	Different donors (Jaffe et al. n = 3)
0.024385	0.0719163	0.687	Different donors (Jaffe et al. n = 3)
0.024803	0.0727271	0.686	Different donors (Jaffe et al. n = 3)
0.0251975	0.073573	0.685	Different donors (Jaffe et al. n = 3)
0.0256305	0.0744858	0.684	Different donors (Jaffe et al. n = 3)
0.0260552	0.0753268	0.683	Different donors (Jaffe et al. n = 3)
0.0265149	0.0762111	0.682	Different donors (Jaffe et al. n = 3)
0.0270148	0.0770922	0.681	Different donors (Jaffe et al. n = 3)
0.0274478	0.0780117	0.68	Different donors (Jaffe et al. n = 3)
0.0278808	0.0789579	0.679	Different donors (Jaffe et al. n = 3)
0.0283623	0.0799543	0.678	Different donors (Jaffe et al. n = 3)
0.0288822	0.080929	0.677	Different donors (Jaffe et al. n = 3)
0.0293453	0.0819204	0.676	Different donors (Jaffe et al. n = 3)
0.0298853	0.0828867	0.675	Different donors (Jaffe et al. n = 3)
0.0304069	0.0839048	0.674	Different donors (Jaffe et al. n = 3)
0.0309335	0.0850032	0.673	Different donors (Jaffe et al. n = 3)
0.0314468	0.0860581	0.672	Different donors (Jaffe et al. n = 3)
0.0320168	0.0871933	0.671	Different donors (Jaffe et al. n = 3)
0.0325735	0.0882766	0.67	Different donors (Jaffe et al. n = 3)
0.0331821	0.0893532	0.669	Different donors (Jaffe et al. n = 3)
0.0337338	0.0904466	0.668	Different donors (Jaffe et al. n = 3)
0.0342989	0.0916135	0.667	Different donors (Jaffe et al. n = 3)
0.034981	0.0927504	0.666	Different donors (Jaffe et al. n = 3)
0.0356313	0.093832	0.665	Different donors (Jaffe et al. n = 3)
0.0362866	0.0950759	0.664	Different donors (Jaffe et al. n = 3)
0.0369336	0.0963113	0.663	Different donors (Jaffe et al. n = 3)
0.0376676	0.0976404	0.662	Different donors (Jaffe et al. n = 3)
0.0383747	0.0989076	0.661	Different donors (Jaffe et al. n = 3)
0.0390903	0.100195	0.66	Different donors (Jaffe et al. n = 3)
0.0399195	0.101414	0.659	Different donors (Jaffe et al. n = 3)
0.0406217	0.102831	0.658	Different donors (Jaffe et al. n = 3)
0.0413138	0.10416	0.657	Different donors (Jaffe et al. n = 3)
0.0421012	0.105481	0.656	Different donors (Jaffe et al. n = 3)
0.0428953	0.106934	0.655	Different donors (Jaffe et al. n = 3)
0.0436811	0.108365	0.654	Different donors (Jaffe et al. n = 3)
0.0444802	0.109731	0.653	Different donors (Jaffe et al. n = 3)
0.0453194	0.111169	0.652	Different donors (Jaffe et al. n = 3)
0.0461821	0.11267	0.651	Different donors (Jaffe et al. n = 3)
0.0470798	0.114163	0.65	Different donors (Jaffe et al. n = 3)
0.0480411	0.115741	0.649	Different donors (Jaffe et al. n = 3)
0.0488854	0.117247	0.648	Different donors (Jaffe et al. n = 3)
0.0497598	0.118892	0.647	Different donors (Jaffe et al. n = 3)
0.0506859	0.120504	0.646	Different donors (Jaffe et al. n = 3)
0.0516272	0.122231	0.645	Different donors (Jaffe et al. n = 3)
0.0526553	0.123814	0.644	Different donors (Jaffe et al. n = 3)
0.0535999	0.125491	0.643	Different donors (Jaffe et al. n = 3)
0.0546331	0.127208	0.642	Different donors (Jaffe et al. n = 3)
0.0556445	0.128965	0.641	Different donors (Jaffe et al. n = 3)
0.0568031	0.130722	0.64	Different donors (Jaffe et al. n = 3)
0.0578563	0.132506	0.639	Different donors (Jaffe et al. n = 3)
0.0590183	0.134412	0.638	Different donors (Jaffe et al. n = 3)
0.0601701	0.136288	0.637	Different donors (Jaffe et al. n = 3)
0.061337	0.138199	0.636	Different donors (Jaffe et al. n = 3)
0.0625341	0.140076	0.635	Different donors (Jaffe et al. n = 3)
0.0637662	0.142129	0.634	Different donors (Jaffe et al. n = 3)
0.0649515	0.144093	0.633	Different donors (Jaffe et al. n = 3)
0.066207	0.146128	0.632	Different donors (Jaffe et al. n = 3)
0.0675344	0.148398	0.631	Different donors (Jaffe et al. n = 3)
0.0689137	0.150647	0.63	Different donors (Jaffe et al. n = 3)
0.0702277	0.15278	0.629	Different donors (Jaffe et al. n = 3)
0.071597	0.155054	0.628	Different donors (Jaffe et al. n = 3)
0.0729478	0.15725	0.627	Different donors (Jaffe et al. n = 3)
0.0743989	0.159553	0.626	Different donors (Jaffe et al. n = 3)
0.0757932	0.161793	0.625	Different donors (Jaffe et al. n = 3)
0.0773045	0.164178	0.624	Different donors (Jaffe et al. n = 3)
0.0788426	0.166634	0.623	Different donors (Jaffe et al. n = 3)
0.0803806	0.169048	0.622	Different donors (Jaffe et al. n = 3)
0.0819739	0.171503	0.621	Different donors (Jaffe et al. n = 3)
0.0835922	0.174086	0.62	Different donors (Jaffe et al. n = 3)
0.0851804	0.176732	0.619	Different donors (Jaffe et al. n = 3)
0.0867636	0.179352	0.618	Different donors (Jaffe et al. n = 3)
0.088412	0.182	0.617	Different donors (Jaffe et al. n = 3)
0.0901474	0.184576	0.616	Different donors (Jaffe et al. n = 3)
0.0919228	0.187355	0.615	Different donors (Jaffe et al. n = 3)
0.0936665	0.190252	0.614	Different donors (Jaffe et al. n = 3)
0.0954737	0.193081	0.613	Different donors (Jaffe et al. n = 3)
0.0972659	0.195874	0.612	Different donors (Jaffe et al. n = 3)
0.0991517	0.198855	0.611	Different donors (Jaffe et al. n = 3)
0.101081	0.201796	0.61	Different donors (Jaffe et al. n = 3)
0.10298	0.204976	0.609	Different donors (Jaffe et al. n = 3)
0.104933	0.208017	0.608	Different donors (Jaffe et al. n = 3)
0.106881	0.21117	0.607	Different donors (Jaffe et al. n = 3)
0.108878	0.214291	0.606	Different donors (Jaffe et al. n = 3)
0.110831	0.217518	0.605	Different donors (Jaffe et al. n = 3)
0.11277	0.220748	0.604	Different donors (Jaffe et al. n = 3)
0.114939	0.223939	0.603	Different donors (Jaffe et al. n = 3)
0.117064	0.227239	0.602	Different donors (Jaffe et al. n = 3)
0.119223	0.230576	0.601	Different donors (Jaffe et al. n = 3)
0.121397	0.234035	0.6	Different donors (Jaffe et al. n = 3)
0.123607	0.237501	0.599	Different donors (Jaffe et al. n = 3)
0.125876	0.240894	0.598	Different donors (Jaffe et al. n = 3)
0.128213	0.24432	0.597	Different donors (Jaffe et al. n = 3)
0.130605	0.247904	0.596	Different donors (Jaffe et al. n = 3)
0.132847	0.25136	0.595	Different donors (Jaffe et al. n = 3)
0.135213	0.254998	0.594	Different donors (Jaffe et al. n = 3)
0.137725	0.258627	0.593	Different donors (Jaffe et al. n = 3)
0.140044	0.262223	0.592	Different donors (Jaffe et al. n = 3)
0.142512	0.265915	0.591	Different donors (Jaffe et al. n = 3)
0.145086	0.269763	0.59	Different donors (Jaffe et al. n = 3)
0.147686	0.273595	0.589	Different donors (Jaffe et al. n = 3)
0.150349	0.277648	0.588	Different donors (Jaffe et al. n = 3)
0.152951	0.281533	0.587	Different donors (Jaffe et al. n = 3)
0.155559	0.28545	0.586	Different donors (Jaffe et al. n = 3)
0.158317	0.289362	0.585	Different donors (Jaffe et al. n = 3)
0.160967	0.293523	0.584	Different donors (Jaffe et al. n = 3)
0.163826	0.297664	0.583	Different donors (Jaffe et al. n = 3)
0.166711	0.301757	0.582	Different donors (Jaffe et al. n = 3)
0.169649	0.305886	0.581	Different donors (Jaffe et al. n = 3)
0.17235	0.310122	0.58	Different donors (Jaffe et al. n = 3)
0.175244	0.314544	0.579	Different donors (Jaffe et al. n = 3)
0.178233	0.318886	0.578	Different donors (Jaffe et al. n = 3)
0.181141	0.323246	0.577	Different donors (Jaffe et al. n = 3)
0.18421	0.32763	0.576	Different donors (Jaffe et al. n = 3)
0.187296	0.331946	0.575	Different donors (Jaffe et al. n = 3)
0.190377	0.336313	0.574	Different donors (Jaffe et al. n = 3)
0.193485	0.340755	0.573	Different donors (Jaffe et al. n = 3)
0.196556	0.345261	0.572	Different donors (Jaffe et al. n = 3)
0.19974	0.34995	0.571	Different donors (Jaffe et al. n = 3)
0.202969	0.354569	0.57	Different donors (Jaffe et al. n = 3)
0.206163	0.35906	0.569	Different donors (Jaffe et al. n = 3)
0.209438	0.363784	0.568	Different donors (Jaffe et al. n = 3)
0.212786	0.368429	0.567	Different donors (Jaffe et al. n = 3)
0.216165	0.373013	0.566	Different donors (Jaffe et al. n = 3)
0.219549	0.377736	0.565	Different donors (Jaffe et al. n = 3)
0.222909	0.382584	0.564	Different donors (Jaffe et al. n = 3)
0.226417	0.387519	0.563	Different donors (Jaffe et al. n = 3)
0.229877	0.392292	0.562	Different donors (Jaffe et al. n = 3)
0.233468	0.397085	0.561	Different donors (Jaffe et al. n = 3)
0.236966	0.402082	0.56	Different donors (Jaffe et al. n = 3)
0.240553	0.407007	0.559	Different donors (Jaffe et al. n = 3)
0.244144	0.412023	0.558	Different donors (Jaffe et al. n = 3)
0.247729	0.416978	0.557	Different donors (Jaffe et al. n = 3)
0.25137	0.421819	0.556	Different donors (Jaffe et al. n = 3)
0.255108	0.426753	0.555	Different donors (Jaffe et al. n = 3)
0.258791	0.431648	0.554	Different donors (Jaffe et al. n = 3)
0.262523	0.436613	0.553	Different donors (Jaffe et al. n = 3)
0.266259	0.441681	0.552	Different donors (Jaffe et al. n = 3)
0.270002	0.446833	0.551	Different donors (Jaffe et al. n = 3)
0.27372	0.451947	0.55	Different donors (Jaffe et al. n = 3)
0.277372	0.456929	0.549	Different donors (Jaffe et al. n = 3)
0.281097	0.461893	0.548	Different donors (Jaffe et al. n = 3)
0.284796	0.467079	0.547	Different donors (Jaffe et al. n = 3)
0.288464	0.472255	0.546	Different donors (Jaffe et al. n = 3)
0.292201	0.477461	0.545	Different donors (Jaffe et al. n = 3)
0.296153	0.482608	0.544	Different donors (Jaffe et al. n = 3)
0.299874	0.487669	0.543	Different donors (Jaffe et al. n = 3)
0.303649	0.492567	0.542	Different donors (Jaffe et al. n = 3)
0.307524	0.497675	0.541	Different donors (Jaffe et al. n = 3)
0.311508	0.502717	0.54	Different donors (Jaffe et al. n = 3)
0.315491	0.507868	0.539	Different donors (Jaffe et al. n = 3)
0.319429	0.513045	0.538	Different donors (Jaffe et al. n = 3)
0.323447	0.518224	0.537	Different donors (Jaffe et al. n = 3)
0.327381	0.52327	0.536	Different donors (Jaffe et al. n = 3)
0.331438	0.528412	0.535	Different donors (Jaffe et al. n = 3)
0.335368	0.533543	0.534	Different donors (Jaffe et al. n = 3)
0.339163	0.538699	0.533	Different donors (Jaffe et al. n = 3)
0.343137	0.54383	0.532	Different donors (Jaffe et al. n = 3)
0.347019	0.548765	0.531	Different donors (Jaffe et al. n = 3)
0.350965	0.553598	0.53	Different donors (Jaffe et al. n = 3)
0.354813	0.558592	0.529	Different donors (Jaffe et al. n = 3)
0.358781	0.563601	0.528	Different donors (Jaffe et al. n = 3)
0.362571	0.568452	0.527	Different donors (Jaffe et al. n = 3)
0.36634	0.573329	0.526	Different donors (Jaffe et al. n = 3)
0.370184	0.578257	0.525	Different donors (Jaffe et al. n = 3)
0.374061	0.583027	0.524	Different donors (Jaffe et al. n = 3)
0.377961	0.587912	0.523	Different donors (Jaffe et al. n = 3)
0.381801	0.592849	0.522	Different donors (Jaffe et al. n = 3)
0.385702	0.597804	0.521	Different donors (Jaffe et al. n = 3)
0.389584	0.602581	0.52	Different donors (Jaffe et al. n = 3)
0.393514	0.607308	0.519	Different donors (Jaffe et al. n = 3)
0.397321	0.61198	0.518	Different donors (Jaffe et al. n = 3)
0.401291	0.616838	0.517	Different donors (Jaffe et al. n = 3)
0.405066	0.621564	0.516	Different donors (Jaffe et al. n = 3)
0.408943	0.626128	0.515	Different donors (Jaffe et al. n = 3)
0.412818	0.630622	0.514	Different donors (Jaffe et al. n = 3)
0.416523	0.635142	0.513	Different donors (Jaffe et al. n = 3)
0.420213	0.639747	0.512	Different donors (Jaffe et al. n = 3)
0.423989	0.644234	0.511	Different donors (Jaffe et al. n = 3)
0.427691	0.648808	0.51	Different donors (Jaffe et al. n = 3)
0.431422	0.653245	0.509	Different donors (Jaffe et al. n = 3)
0.435038	0.657672	0.508	Different donors (Jaffe et al. n = 3)
0.438706	0.662039	0.507	Different donors (Jaffe et al. n = 3)
0.442389	0.666384	0.506	Different donors (Jaffe et al. n = 3)
0.445922	0.670586	0.505	Different donors (Jaffe et al. n = 3)
0.449453	0.674744	0.504	Different donors (Jaffe et al. n = 3)
0.452989	0.678989	0.503	Different donors (Jaffe et al. n = 3)
0.456478	0.682914	0.502	Different donors (Jaffe et al. n = 3)
0.45997	0.686944	0.501	Different donors (Jaffe et al. n = 3)
0.46358	0.690993	0.5	Different donors (Jaffe et al. n = 3)
0.466933	0.694823	0.499	Different donors (Jaffe et al. n = 3)
0.470493	0.698787	0.498	Different donors (Jaffe et al. n = 3)
0.473845	0.702771	0.497	Different donors (Jaffe et al. n = 3)
0.477141	0.706821	0.496	Different donors (Jaffe et al. n = 3)
0.480629	0.710683	0.495	Different donors (Jaffe et al. n = 3)
0.483992	0.714568	0.494	Different donors (Jaffe et al. n = 3)
0.487361	0.718429	0.493	Different donors (Jaffe et al. n = 3)
0.490661	0.722093	0.492	Different donors (Jaffe et al. n = 3)
0.493973	0.725694	0.491	Different donors (Jaffe et al. n = 3)
0.497165	0.729424	0.49	Different donors (Jaffe et al. n = 3)
0.500264	0.732942	0.489	Different donors (Jaffe et al. n = 3)
0.503379	0.736491	0.488	Different donors (Jaffe et al. n = 3)
0.506475	0.740052	0.487	Different donors (Jaffe et al. n = 3)
0.509693	0.743494	0.486	Different donors (Jaffe et al. n = 3)
0.512806	0.746814	0.485	Different donors (Jaffe et al. n = 3)
0.515897	0.750121	0.484	Different donors (Jaffe et al. n = 3)
0.518945	0.75346	0.483	Different donors (Jaffe et al. n = 3)
0.521974	0.756845	0.482	Different donors (Jaffe et al. n = 3)
0.52491	0.760084	0.481	Different donors (Jaffe et al. n = 3)
0.527877	0.763315	0.48	Different donors (Jaffe et al. n = 3)
0.530883	0.766493	0.479	Different donors (Jaffe et al. n = 3)
0.53369	0.769598	0.478	Different donors (Jaffe et al. n = 3)
0.536626	0.772731	0.477	Different donors (Jaffe et al. n = 3)
0.539555	0.775849	0.476	Different donors (Jaffe et al. n = 3)
0.542442	0.778808	0.475	Different donors (Jaffe et al. n = 3)
0.545214	0.781787	0.474	Different donors (Jaffe et al. n = 3)
0.547994	0.784555	0.473	Different donors (Jaffe et al. n = 3)
0.550678	0.78756	0.472	Different donors (Jaffe et al. n = 3)
0.553439	0.790353	0.471	Different donors (Jaffe et al. n = 3)
0.556148	0.792998	0.47	Different donors (Jaffe et al. n = 3)
0.558615	0.7959	0.469	Different donors (Jaffe et al. n = 3)
0.561287	0.798592	0.468	Different donors (Jaffe et al. n = 3)
0.563877	0.80121	0.467	Different donors (Jaffe et al. n = 3)
0.566351	0.803989	0.466	Different donors (Jaffe et al. n = 3)
0.568934	0.806608	0.465	Different donors (Jaffe et al. n = 3)
0.571505	0.809094	0.464	Different donors (Jaffe et al. n = 3)
0.574024	0.811629	0.463	Different donors (Jaffe et al. n = 3)
0.576611	0.814222	0.462	Different donors (Jaffe et al. n = 3)
0.57905	0.816711	0.461	Different donors (Jaffe et al. n = 3)
0.581519	0.819167	0.46	Different donors (Jaffe et al. n = 3)
0.583791	0.821501	0.459	Different donors (Jaffe et al. n = 3)
0.586287	0.823897	0.458	Different donors (Jaffe et al. n = 3)
0.588613	0.826349	0.457	Different donors (Jaffe et al. n = 3)
0.59097	0.828574	0.456	Different donors (Jaffe et al. n = 3)
0.593244	0.830853	0.455	Different donors (Jaffe et al. n = 3)
0.595504	0.833117	0.454	Different donors (Jaffe et al. n = 3)
0.597866	0.835322	0.453	Different donors (Jaffe et al. n = 3)
0.600091	0.837457	0.452	Different donors (Jaffe et al. n = 3)
0.602415	0.839545	0.451	Different donors (Jaffe et al. n = 3)
0.604627	0.841726	0.45	Different donors (Jaffe et al. n = 3)
0.606787	0.843748	0.449	Different donors (Jaffe et al. n = 3)
0.608887	0.845871	0.448	Different donors (Jaffe et al. n = 3)
0.610918	0.847845	0.447	Different donors (Jaffe et al. n = 3)
0.613108	0.849868	0.446	Different donors (Jaffe et al. n = 3)
0.615173	0.851824	0.445	Different donors (Jaffe et al. n = 3)
0.617234	0.853661	0.444	Different donors (Jaffe et al. n = 3)
0.619222	0.855562	0.443	Different donors (Jaffe et al. n = 3)
0.621248	0.85745	0.442	Different donors (Jaffe et al. n = 3)
0.623202	0.859239	0.441	Different donors (Jaffe et al. n = 3)
0.625227	0.861044	0.44	Different donors (Jaffe et al. n = 3)
0.627168	0.862885	0.439	Different donors (Jaffe et al. n = 3)
0.629196	0.864684	0.438	Different donors (Jaffe et al. n = 3)
0.631055	0.866372	0.437	Different donors (Jaffe et al. n = 3)
0.632907	0.868101	0.436	Different donors (Jaffe et al. n = 3)
0.634843	0.869819	0.435	Different donors (Jaffe et al. n = 3)
0.636719	0.871426	0.434	Different donors (Jaffe et al. n = 3)
0.63857	0.873049	0.433	Different donors (Jaffe et al. n = 3)
0.640318	0.874653	0.432	Different donors (Jaffe et al. n = 3)
0.642119	0.876274	0.431	Different donors (Jaffe et al. n = 3)
0.643873	0.877707	0.43	Different donors (Jaffe et al. n = 3)
0.645687	0.87916	0.429	Different donors (Jaffe et al. n = 3)
0.647377	0.880688	0.428	Different donors (Jaffe et al. n = 3)
0.649191	0.882171	0.427	Different donors (Jaffe et al. n = 3)
0.650888	0.883675	0.426	Different donors (Jaffe et al. n = 3)
0.652685	0.885107	0.425	Different donors (Jaffe et al. n = 3)
0.654425	0.886554	0.424	Different donors (Jaffe et al. n = 3)
0.65602	0.887897	0.423	Different donors (Jaffe et al. n = 3)
0.657722	0.889366	0.422	Different donors (Jaffe et al. n = 3)
0.659327	0.890642	0.421	Different donors (Jaffe et al. n = 3)
0.660965	0.891904	0.42	Different donors (Jaffe et al. n = 3)
0.662512	0.893191	0.419	Different donors (Jaffe et al. n = 3)
0.663928	0.894385	0.418	Different donors (Jaffe et al. n = 3)
0.665551	0.895594	0.417	Different donors (Jaffe et al. n = 3)
0.667126	0.896884	0.416	Different donors (Jaffe et al. n = 3)
0.668714	0.898112	0.415	Different donors (Jaffe et al. n = 3)
0.670157	0.899305	0.414	Different donors (Jaffe et al. n = 3)
0.67175	0.900552	0.413	Different donors (Jaffe et al. n = 3)
0.673124	0.901744	0.412	Different donors (Jaffe et al. n = 3)
0.674604	0.90288	0.411	Different donors (Jaffe et al. n = 3)
0.676035	0.903978	0.41	Different donors (Jaffe et al. n = 3)
0.677474	0.905033	0.409	Different donors (Jaffe et al. n = 3)
0.67889	0.906081	0.408	Different donors (Jaffe et al. n = 3)
0.680388	0.907278	0.407	Different donors (Jaffe et al. n = 3)
0.681774	0.908321	0.406	Different donors (Jaffe et al. n = 3)
0.683252	0.909349	0.405	Different donors (Jaffe et al. n = 3)
0.684613	0.910408	0.404	Different donors (Jaffe et al. n = 3)
0.685986	0.911399	0.403	Different donors (Jaffe et al. n = 3)
0.687509	0.912422	0.402	Different donors (Jaffe et al. n = 3)
0.688786	0.91344	0.401	Different donors (Jaffe et al. n = 3)
0.690183	0.914432	0.4	Different donors (Jaffe et al. n = 3)
0.691531	0.915413	0.399	Different donors (Jaffe et al. n = 3)
0.692825	0.916361	0.398	Different donors (Jaffe et al. n = 3)
0.694161	0.917227	0.397	Different donors (Jaffe et al. n = 3)
0.695458	0.918175	0.396	Different donors (Jaffe et al. n = 3)
0.696857	0.919135	0.395	Different donors (Jaffe et al. n = 3)
0.698158	0.919987	0.394	Different donors (Jaffe et al. n = 3)
0.69944	0.920933	0.393	Different donors (Jaffe et al. n = 3)
0.700719	0.921831	0.392	Different donors (Jaffe et al. n = 3)
0.701971	0.922712	0.391	Different donors (Jaffe et al. n = 3)
0.703234	0.92363	0.39	Different donors (Jaffe et al. n = 3)
0.704492	0.924488	0.389	Different donors (Jaffe et al. n = 3)
0.705658	0.925354	0.388	Different donors (Jaffe et al. n = 3)
0.706945	0.926265	0.387	Different donors (Jaffe et al. n = 3)
0.708252	0.927094	0.386	Different donors (Jaffe et al. n = 3)
0.709531	0.92791	0.385	Different donors (Jaffe et al. n = 3)
0.710809	0.928655	0.384	Different donors (Jaffe et al. n = 3)
0.712049	0.929471	0.383	Different donors (Jaffe et al. n = 3)
0.713296	0.930275	0.382	Different donors (Jaffe et al. n = 3)
0.714517	0.93112	0.381	Different donors (Jaffe et al. n = 3)
0.715655	0.93184	0.38	Different donors (Jaffe et al. n = 3)
0.716765	0.932598	0.379	Different donors (Jaffe et al. n = 3)
0.717959	0.933357	0.378	Different donors (Jaffe et al. n = 3)
0.719159	0.934112	0.377	Different donors (Jaffe et al. n = 3)
0.720251	0.934845	0.376	Different donors (Jaffe et al. n = 3)
0.721451	0.935557	0.375	Different donors (Jaffe et al. n = 3)
0.722618	0.936246	0.374	Different donors (Jaffe et al. n = 3)
0.723685	0.936981	0.373	Different donors (Jaffe et al. n = 3)
0.724835	0.937677	0.372	Different donors (Jaffe et al. n = 3)
0.7259	0.938287	0.371	Different donors (Jaffe et al. n = 3)
0.727067	0.938969	0.37	Different donors (Jaffe et al. n = 3)
0.728157	0.939653	0.369	Different donors (Jaffe et al. n = 3)
0.729272	0.940335	0.368	Different donors (Jaffe et al. n = 3)
0.730426	0.941014	0.367	Different donors (Jaffe et al. n = 3)
0.731486	0.941649	0.366	Different donors (Jaffe et al. n = 3)
0.732534	0.942306	0.365	Different donors (Jaffe et al. n = 3)
0.733656	0.942938	0.364	Different donors (Jaffe et al. n = 3)
0.734772	0.943546	0.363	Different donors (Jaffe et al. n = 3)
0.735862	0.944225	0.362	Different donors (Jaffe et al. n = 3)
0.736911	0.944763	0.361	Different donors (Jaffe et al. n = 3)
0.738039	0.945338	0.36	Different donors (Jaffe et al. n = 3)
0.739035	0.945934	0.359	Different donors (Jaffe et al. n = 3)
0.740105	0.946487	0.358	Different donors (Jaffe et al. n = 3)
0.741057	0.947024	0.357	Different donors (Jaffe et al. n = 3)
0.742133	0.947582	0.356	Different donors (Jaffe et al. n = 3)
0.743034	0.948199	0.355	Different donors (Jaffe et al. n = 3)
0.744138	0.948757	0.354	Different donors (Jaffe et al. n = 3)
0.745169	0.949312	0.353	Different donors (Jaffe et al. n = 3)
0.746181	0.949847	0.352	Different donors (Jaffe et al. n = 3)
0.747216	0.950399	0.351	Different donors (Jaffe et al. n = 3)
0.748266	0.950934	0.35	Different donors (Jaffe et al. n = 3)
0.749332	0.951412	0.349	Different donors (Jaffe et al. n = 3)
0.750282	0.951957	0.348	Different donors (Jaffe et al. n = 3)
0.751226	0.952422	0.347	Different donors (Jaffe et al. n = 3)
0.752213	0.952942	0.346	Different donors (Jaffe et al. n = 3)
0.753214	0.953455	0.345	Different donors (Jaffe et al. n = 3)
0.754227	0.953972	0.344	Different donors (Jaffe et al. n = 3)
0.755193	0.954523	0.343	Different donors (Jaffe et al. n = 3)
0.756151	0.954981	0.342	Different donors (Jaffe et al. n = 3)
0.757098	0.95546	0.341	Different donors (Jaffe et al. n = 3)
0.758022	0.95599	0.34	Different donors (Jaffe et al. n = 3)
0.758953	0.956448	0.339	Different donors (Jaffe et al. n = 3)
0.759871	0.956948	0.338	Different donors (Jaffe et al. n = 3)
0.760831	0.957399	0.337	Different donors (Jaffe et al. n = 3)
0.76177	0.957835	0.336	Different donors (Jaffe et al. n = 3)
0.762685	0.958252	0.335	Different donors (Jaffe et al. n = 3)
0.763588	0.95871	0.334	Different donors (Jaffe et al. n = 3)
0.764536	0.959168	0.333	Different donors (Jaffe et al. n = 3)
0.765569	0.959617	0.332	Different donors (Jaffe et al. n = 3)
0.766451	0.96003	0.331	Different donors (Jaffe et al. n = 3)
0.767458	0.960455	0.33	Different donors (Jaffe et al. n = 3)
0.768387	0.96088	0.329	Different donors (Jaffe et al. n = 3)
0.769289	0.961257	0.328	Different donors (Jaffe et al. n = 3)
0.77022	0.96165	0.327	Different donors (Jaffe et al. n = 3)
0.771146	0.962065	0.326	Different donors (Jaffe et al. n = 3)
0.772077	0.962465	0.325	Different donors (Jaffe et al. n = 3)
0.772983	0.962861	0.324	Different donors (Jaffe et al. n = 3)
0.773923	0.963287	0.323	Different donors (Jaffe et al. n = 3)
0.774765	0.963651	0.322	Different donors (Jaffe et al. n = 3)
0.775692	0.964029	0.321	Different donors (Jaffe et al. n = 3)
0.776586	0.964417	0.32	Different donors (Jaffe et al. n = 3)
0.777444	0.964792	0.319	Different donors (Jaffe et al. n = 3)
0.778256	0.965166	0.318	Different donors (Jaffe et al. n = 3)
0.779099	0.965519	0.317	Different donors (Jaffe et al. n = 3)
0.779968	0.965868	0.316	Different donors (Jaffe et al. n = 3)
0.780832	0.966241	0.315	Different donors (Jaffe et al. n = 3)
0.78165	0.96655	0.314	Different donors (Jaffe et al. n = 3)
0.782528	0.966858	0.313	Different donors (Jaffe et al. n = 3)
0.783474	0.967229	0.312	Different donors (Jaffe et al. n = 3)
0.784318	0.967582	0.311	Different donors (Jaffe et al. n = 3)
0.785166	0.967933	0.31	Different donors (Jaffe et al. n = 3)
0.785977	0.968279	0.309	Different donors (Jaffe et al. n = 3)
0.786732	0.968592	0.308	Different donors (Jaffe et al. n = 3)
0.787571	0.968899	0.307	Different donors (Jaffe et al. n = 3)
0.788414	0.969262	0.306	Different donors (Jaffe et al. n = 3)
0.789323	0.969571	0.305	Different donors (Jaffe et al. n = 3)
0.790201	0.969886	0.304	Different donors (Jaffe et al. n = 3)
0.791039	0.970168	0.303	Different donors (Jaffe et al. n = 3)
0.791833	0.970467	0.302	Different donors (Jaffe et al. n = 3)
0.792645	0.970793	0.301	Different donors (Jaffe et al. n = 3)
0.793453	0.971098	0.3	Different donors (Jaffe et al. n = 3)
0.794219	0.971409	0.299	Different donors (Jaffe et al. n = 3)
0.795098	0.971676	0.298	Different donors (Jaffe et al. n = 3)
0.796016	0.971979	0.297	Different donors (Jaffe et al. n = 3)
0.79688	0.97223	0.296	Different donors (Jaffe et al. n = 3)
0.797739	0.972507	0.295	Different donors (Jaffe et al. n = 3)
0.79856	0.972783	0.294	Different donors (Jaffe et al. n = 3)
0.799383	0.97307	0.293	Different donors (Jaffe et al. n = 3)
0.800177	0.973365	0.292	Different donors (Jaffe et al. n = 3)
0.801003	0.973627	0.291	Different donors (Jaffe et al. n = 3)
0.801809	0.9739	0.29	Different donors (Jaffe et al. n = 3)
0.802594	0.974182	0.289	Different donors (Jaffe et al. n = 3)
0.803372	0.974475	0.288	Different donors (Jaffe et al. n = 3)
0.804107	0.974744	0.287	Different donors (Jaffe et al. n = 3)
0.804853	0.974985	0.286	Different donors (Jaffe et al. n = 3)
0.805665	0.975249	0.285	Different donors (Jaffe et al. n = 3)
0.806424	0.975518	0.284	Different donors (Jaffe et al. n = 3)
0.807259	0.975769	0.283	Different donors (Jaffe et al. n = 3)
0.808093	0.976036	0.282	Different donors (Jaffe et al. n = 3)
0.808892	0.976299	0.281	Different donors (Jaffe et al. n = 3)
0.809613	0.976586	0.28	Different donors (Jaffe et al. n = 3)
0.810313	0.97682	0.279	Different donors (Jaffe et al. n = 3)
0.811111	0.977078	0.278	Different donors (Jaffe et al. n = 3)
0.811883	0.977314	0.277	Different donors (Jaffe et al. n = 3)
0.812744	0.977521	0.276	Different donors (Jaffe et al. n = 3)
0.813528	0.977767	0.275	Different donors (Jaffe et al. n = 3)
0.814277	0.978012	0.274	Different donors (Jaffe et al. n = 3)
0.815034	0.978235	0.273	Different donors (Jaffe et al. n = 3)
0.81574	0.97844	0.272	Different donors (Jaffe et al. n = 3)
0.816494	0.978661	0.271	Different donors (Jaffe et al. n = 3)
0.817266	0.978915	0.27	Different donors (Jaffe et al. n = 3)
0.81799	0.979131	0.269	Different donors (Jaffe et al. n = 3)
0.818776	0.97933	0.268	Different donors (Jaffe et al. n = 3)
0.819471	0.979586	0.267	Different donors (Jaffe et al. n = 3)
0.820224	0.979831	0.266	Different donors (Jaffe et al. n = 3)
0.820957	0.980052	0.265	Different donors (Jaffe et al. n = 3)
0.821758	0.980248	0.264	Different donors (Jaffe et al. n = 3)
0.822541	0.980467	0.263	Different donors (Jaffe et al. n = 3)
0.823266	0.980716	0.262	Different donors (Jaffe et al. n = 3)
0.823973	0.98093	0.261	Different donors (Jaffe et al. n = 3)
0.824697	0.981154	0.26	Different donors (Jaffe et al. n = 3)
0.825396	0.981371	0.259	Different donors (Jaffe et al. n = 3)
0.826102	0.981563	0.258	Different donors (Jaffe et al. n = 3)
0.826829	0.981777	0.257	Different donors (Jaffe et al. n = 3)
0.827564	0.981978	0.256	Different donors (Jaffe et al. n = 3)
0.828305	0.982162	0.255	Different donors (Jaffe et al. n = 3)
0.828989	0.982347	0.254	Different donors (Jaffe et al. n = 3)
0.829729	0.982531	0.253	Different donors (Jaffe et al. n = 3)
0.830465	0.982719	0.252	Different donors (Jaffe et al. n = 3)
0.831209	0.982912	0.251	Different donors (Jaffe et al. n = 3)
0.831968	0.983075	0.25	Different donors (Jaffe et al. n = 3)
0.832667	0.983257	0.249	Different donors (Jaffe et al. n = 3)
0.833407	0.983471	0.248	Different donors (Jaffe et al. n = 3)
0.834128	0.98365	0.247	Different donors (Jaffe et al. n = 3)
0.834879	0.98386	0.246	Different donors (Jaffe et al. n = 3)
0.835628	0.984031	0.245	Different donors (Jaffe et al. n = 3)
0.836328	0.984186	0.244	Different donors (Jaffe et al. n = 3)
0.837045	0.984337	0.243	Different donors (Jaffe et al. n = 3)
0.837783	0.984502	0.242	Different donors (Jaffe et al. n = 3)
0.838491	0.98471	0.241	Different donors (Jaffe et al. n = 3)
0.839222	0.984865	0.24	Different donors (Jaffe et al. n = 3)
0.839953	0.985037	0.239	Different donors (Jaffe et al. n = 3)
0.840718	0.985225	0.238	Different donors (Jaffe et al. n = 3)
0.841444	0.985362	0.237	Different donors (Jaffe et al. n = 3)
0.842188	0.985561	0.236	Different donors (Jaffe et al. n = 3)
0.84297	0.985713	0.235	Different donors (Jaffe et al. n = 3)
0.843681	0.985868	0.234	Different donors (Jaffe et al. n = 3)
0.844415	0.986086	0.233	Different donors (Jaffe et al. n = 3)
0.845072	0.986251	0.232	Different donors (Jaffe et al. n = 3)
0.845796	0.986405	0.231	Different donors (Jaffe et al. n = 3)
0.846521	0.986549	0.23	Different donors (Jaffe et al. n = 3)
0.847202	0.986679	0.229	Different donors (Jaffe et al. n = 3)
0.847924	0.986834	0.228	Different donors (Jaffe et al. n = 3)
0.848698	0.986982	0.227	Different donors (Jaffe et al. n = 3)
0.849422	0.987169	0.226	Different donors (Jaffe et al. n = 3)
0.850095	0.987309	0.225	Different donors (Jaffe et al. n = 3)
0.850841	0.987487	0.224	Different donors (Jaffe et al. n = 3)
0.85152	0.987664	0.223	Different donors (Jaffe et al. n = 3)
0.852244	0.987796	0.222	Different donors (Jaffe et al. n = 3)
0.852989	0.98797	0.221	Different donors (Jaffe et al. n = 3)
0.853666	0.988115	0.22	Different donors (Jaffe et al. n = 3)
0.854312	0.988267	0.219	Different donors (Jaffe et al. n = 3)
0.855071	0.988411	0.218	Different donors (Jaffe et al. n = 3)
0.855788	0.988545	0.217	Different donors (Jaffe et al. n = 3)
0.856438	0.988667	0.216	Different donors (Jaffe et al. n = 3)
0.857099	0.988779	0.215	Different donors (Jaffe et al. n = 3)
0.857791	0.988906	0.214	Different donors (Jaffe et al. n = 3)
0.858531	0.989066	0.213	Different donors (Jaffe et al. n = 3)
0.859315	0.989212	0.212	Different donors (Jaffe et al. n = 3)
0.860103	0.989339	0.211	Different donors (Jaffe et al. n = 3)
0.860842	0.989471	0.21	Different donors (Jaffe et al. n = 3)
0.861526	0.989591	0.209	Different donors (Jaffe et al. n = 3)
0.862201	0.989707	0.208	Different donors (Jaffe et al. n = 3)
0.862897	0.989834	0.207	Different donors (Jaffe et al. n = 3)
0.863609	0.989936	0.206	Different donors (Jaffe et al. n = 3)
0.864261	0.990043	0.205	Different donors (Jaffe et al. n = 3)
0.864944	0.990178	0.204	Different donors (Jaffe et al. n = 3)
0.865635	0.990292	0.203	Different donors (Jaffe et al. n = 3)
0.866367	0.990431	0.202	Different donors (Jaffe et al. n = 3)
0.867106	0.990548	0.201	Different donors (Jaffe et al. n = 3)
0.86777	0.990683	0.2	Different donors (Jaffe et al. n = 3)
0.868472	0.990782	0.199	Different donors (Jaffe et al. n = 3)
0.869198	0.990907	0.198	Different donors (Jaffe et al. n = 3)
0.869875	0.991006	0.197	Different donors (Jaffe et al. n = 3)
0.870568	0.991124	0.196	Different donors (Jaffe et al. n = 3)
0.871217	0.99125	0.195	Different donors (Jaffe et al. n = 3)
0.871921	0.991337	0.194	Different donors (Jaffe et al. n = 3)
0.872665	0.991427	0.193	Different donors (Jaffe et al. n = 3)
0.87335	0.991516	0.192	Different donors (Jaffe et al. n = 3)
0.874037	0.991636	0.191	Different donors (Jaffe et al. n = 3)
0.874773	0.991746	0.19	Different donors (Jaffe et al. n = 3)
0.875484	0.991825	0.189	Different donors (Jaffe et al. n = 3)
0.876206	0.991939	0.188	Different donors (Jaffe et al. n = 3)
0.876925	0.992037	0.187	Different donors (Jaffe et al. n = 3)
0.877642	0.992153	0.186	Different donors (Jaffe et al. n = 3)
0.878307	0.992244	0.185	Different donors (Jaffe et al. n = 3)
0.879019	0.992338	0.184	Different donors (Jaffe et al. n = 3)
0.879717	0.992433	0.183	Different donors (Jaffe et al. n = 3)
0.880399	0.992564	0.182	Different donors (Jaffe et al. n = 3)
0.881071	0.992669	0.181	Different donors (Jaffe et al. n = 3)
0.881791	0.992769	0.18	Different donors (Jaffe et al. n = 3)
0.882485	0.99289	0.179	Different donors (Jaffe et al. n = 3)
0.883216	0.99301	0.178	Different donors (Jaffe et al. n = 3)
0.883973	0.993099	0.177	Different donors (Jaffe et al. n = 3)
0.884618	0.993211	0.176	Different donors (Jaffe et al. n = 3)
0.88531	0.993311	0.175	Different donors (Jaffe et al. n = 3)
0.885994	0.993405	0.174	Different donors (Jaffe et al. n = 3)
0.886726	0.993492	0.173	Different donors (Jaffe et al. n = 3)
0.8874	0.993574	0.172	Different donors (Jaffe et al. n = 3)
0.888109	0.993679	0.171	Different donors (Jaffe et al. n = 3)
0.888796	0.993771	0.17	Different donors (Jaffe et al. n = 3)
0.88945	0.993849	0.169	Different donors (Jaffe et al. n = 3)
0.890172	0.993936	0.168	Different donors (Jaffe et al. n = 3)
0.890943	0.99401	0.167	Different donors (Jaffe et al. n = 3)
0.891633	0.994107	0.166	Different donors (Jaffe et al. n = 3)
0.89234	0.994197	0.165	Different donors (Jaffe et al. n = 3)
0.893018	0.994271	0.164	Different donors (Jaffe et al. n = 3)
0.893654	0.994358	0.163	Different donors (Jaffe et al. n = 3)
0.894335	0.994446	0.162	Different donors (Jaffe et al. n = 3)
0.895029	0.99453	0.161	Different donors (Jaffe et al. n = 3)
0.895738	0.994605	0.16	Different donors (Jaffe et al. n = 3)
0.896411	0.994675	0.159	Different donors (Jaffe et al. n = 3)
0.89715	0.994751	0.158	Different donors (Jaffe et al. n = 3)
0.897836	0.994821	0.157	Different donors (Jaffe et al. n = 3)
0.898518	0.994924	0.156	Different donors (Jaffe et al. n = 3)
0.899166	0.99498	0.155	Different donors (Jaffe et al. n = 3)
0.899909	0.995041	0.154	Different donors (Jaffe et al. n = 3)
0.900587	0.995117	0.153	Different donors (Jaffe et al. n = 3)
0.901246	0.995177	0.152	Different donors (Jaffe et al. n = 3)
0.901896	0.995249	0.151	Different donors (Jaffe et al. n = 3)
0.902632	0.995312	0.15	Different donors (Jaffe et al. n = 3)
0.903338	0.995387	0.149	Different donors (Jaffe et al. n = 3)
0.904036	0.995459	0.148	Different donors (Jaffe et al. n = 3)
0.904734	0.99553	0.147	Different donors (Jaffe et al. n = 3)
0.905478	0.995603	0.146	Different donors (Jaffe et al. n = 3)
0.906185	0.995678	0.145	Different donors (Jaffe et al. n = 3)
0.9069	0.995725	0.144	Different donors (Jaffe et al. n = 3)
0.907632	0.995794	0.143	Different donors (Jaffe et al. n = 3)
0.908348	0.995854	0.142	Different donors (Jaffe et al. n = 3)
0.909095	0.995916	0.141	Different donors (Jaffe et al. n = 3)
0.909809	0.995974	0.14	Different donors (Jaffe et al. n = 3)
0.910498	0.996039	0.139	Different donors (Jaffe et al. n = 3)
0.911155	0.996101	0.138	Different donors (Jaffe et al. n = 3)
0.911902	0.996167	0.137	Different donors (Jaffe et al. n = 3)
0.912591	0.996218	0.136	Different donors (Jaffe et al. n = 3)
0.913268	0.996272	0.135	Different donors (Jaffe et al. n = 3)
0.913962	0.996337	0.134	Different donors (Jaffe et al. n = 3)
0.914632	0.996399	0.133	Different donors (Jaffe et al. n = 3)
0.91537	0.996478	0.132	Different donors (Jaffe et al. n = 3)
0.916085	0.996536	0.131	Different donors (Jaffe et al. n = 3)
0.916762	0.996603	0.13	Different donors (Jaffe et al. n = 3)
0.917468	0.99666	0.129	Different donors (Jaffe et al. n = 3)
0.918116	0.996745	0.128	Different donors (Jaffe et al. n = 3)
0.918834	0.9968	0.127	Different donors (Jaffe et al. n = 3)
0.919558	0.99687	0.126	Different donors (Jaffe et al. n = 3)
0.920305	0.996932	0.125	Different donors (Jaffe et al. n = 3)
0.921065	0.996982	0.124	Different donors (Jaffe et al. n = 3)
0.921779	0.997051	0.123	Different donors (Jaffe et al. n = 3)
0.92245	0.997096	0.122	Different donors (Jaffe et al. n = 3)
0.92318	0.997146	0.121	Different donors (Jaffe et al. n = 3)
0.923936	0.997205	0.12	Different donors (Jaffe et al. n = 3)
0.924657	0.997253	0.119	Different donors (Jaffe et al. n = 3)
0.925372	0.997287	0.118	Different donors (Jaffe et al. n = 3)
0.926143	0.997332	0.117	Different donors (Jaffe et al. n = 3)
0.926868	0.997377	0.116	Different donors (Jaffe et al. n = 3)
0.927599	0.997427	0.115	Different donors (Jaffe et al. n = 3)
0.928299	0.997454	0.114	Different donors (Jaffe et al. n = 3)
0.929028	0.997514	0.113	Different donors (Jaffe et al. n = 3)
0.929766	0.997584	0.112	Different donors (Jaffe et al. n = 3)
0.930454	0.997631	0.111	Different donors (Jaffe et al. n = 3)
0.931212	0.997668	0.11	Different donors (Jaffe et al. n = 3)
0.931907	0.997715	0.109	Different donors (Jaffe et al. n = 3)
0.932639	0.997761	0.108	Different donors (Jaffe et al. n = 3)
0.933338	0.997815	0.107	Different donors (Jaffe et al. n = 3)
0.934091	0.997853	0.106	Different donors (Jaffe et al. n = 3)
0.934814	0.997907	0.105	Different donors (Jaffe et al. n = 3)
0.935513	0.99795	0.104	Different donors (Jaffe et al. n = 3)
0.936264	0.998006	0.103	Different donors (Jaffe et al. n = 3)
0.936979	0.998052	0.102	Different donors (Jaffe et al. n = 3)
0.937732	0.998096	0.101	Different donors (Jaffe et al. n = 3)
0.938452	0.998134	0.1	Different donors (Jaffe et al. n = 3)
0.939183	0.998188	0.099	Different donors (Jaffe et al. n = 3)
0.939962	0.998225	0.098	Different donors (Jaffe et al. n = 3)
0.940664	0.998263	0.097	Different donors (Jaffe et al. n = 3)
0.94144	0.998291	0.096	Different donors (Jaffe et al. n = 3)
0.942197	0.998338	0.095	Different donors (Jaffe et al. n = 3)
0.942933	0.998377	0.094	Different donors (Jaffe et al. n = 3)
0.9437	0.998412	0.093	Different donors (Jaffe et al. n = 3)
0.944499	0.998452	0.092	Different donors (Jaffe et al. n = 3)
0.94526	0.998487	0.091	Different donors (Jaffe et al. n = 3)
0.946042	0.998525	0.09	Different donors (Jaffe et al. n = 3)
0.946773	0.998577	0.089	Different donors (Jaffe et al. n = 3)
0.947487	0.998607	0.088	Different donors (Jaffe et al. n = 3)
0.948199	0.998634	0.087	Different donors (Jaffe et al. n = 3)
0.949	0.998669	0.086	Different donors (Jaffe et al. n = 3)
0.949816	0.998696	0.085	Different donors (Jaffe et al. n = 3)
0.950546	0.998736	0.084	Different donors (Jaffe et al. n = 3)
0.951319	0.998773	0.083	Different donors (Jaffe et al. n = 3)
0.952119	0.998798	0.082	Different donors (Jaffe et al. n = 3)
0.952895	0.998823	0.081	Different donors (Jaffe et al. n = 3)
0.953689	0.998843	0.08	Different donors (Jaffe et al. n = 3)
0.954415	0.998878	0.079	Different donors (Jaffe et al. n = 3)
0.955165	0.998905	0.078	Different donors (Jaffe et al. n = 3)
0.955899	0.998938	0.077	Different donors (Jaffe et al. n = 3)
0.956645	0.998977	0.076	Different donors (Jaffe et al. n = 3)
0.957409	0.999	0.075	Different donors (Jaffe et al. n = 3)
0.958166	0.999032	0.074	Different donors (Jaffe et al. n = 3)
0.958919	0.999052	0.073	Different donors (Jaffe et al. n = 3)
0.959632	0.999089	0.072	Different donors (Jaffe et al. n = 3)
0.960463	0.999114	0.071	Different donors (Jaffe et al. n = 3)
0.961186	0.999137	0.07	Different donors (Jaffe et al. n = 3)
0.961935	0.999157	0.069	Different donors (Jaffe et al. n = 3)
0.962709	0.999191	0.068	Different donors (Jaffe et al. n = 3)
0.963407	0.999219	0.067	Different donors (Jaffe et al. n = 3)
0.964146	0.999239	0.066	Different donors (Jaffe et al. n = 3)
0.96485	0.999266	0.065	Different donors (Jaffe et al. n = 3)
0.965591	0.999298	0.064	Different donors (Jaffe et al. n = 3)
0.966346	0.999325	0.063	Different donors (Jaffe et al. n = 3)
0.967164	0.999343	0.062	Different donors (Jaffe et al. n = 3)
0.967885	0.999368	0.061	Different donors (Jaffe et al. n = 3)
0.968612	0.999386	0.06	Different donors (Jaffe et al. n = 3)
0.969364	0.999412	0.059	Different donors (Jaffe et al. n = 3)
0.970116	0.999422	0.058	Different donors (Jaffe et al. n = 3)
0.970869	0.999438	0.057	Different donors (Jaffe et al. n = 3)
0.971613	0.999453	0.056	Different donors (Jaffe et al. n = 3)
0.97237	0.999473	0.055	Different donors (Jaffe et al. n = 3)
0.973171	0.999508	0.054	Different donors (Jaffe et al. n = 3)
0.973873	0.999522	0.053	Different donors (Jaffe et al. n = 3)
0.974614	0.999545	0.052	Different donors (Jaffe et al. n = 3)
0.975306	0.999557	0.051	Different donors (Jaffe et al. n = 3)
0.975986	0.999574	0.05	Different donors (Jaffe et al. n = 3)
0.976715	0.999592	0.049	Different donors (Jaffe et al. n = 3)
0.977491	0.999605	0.048	Different donors (Jaffe et al. n = 3)
0.978258	0.999629	0.047	Different donors (Jaffe et al. n = 3)
0.97903	0.999657	0.046	Different donors (Jaffe et al. n = 3)
0.979764	0.999671	0.045	Different donors (Jaffe et al. n = 3)
0.980495	0.999686	0.044	Different donors (Jaffe et al. n = 3)
0.981147	0.999711	0.043	Different donors (Jaffe et al. n = 3)
0.981871	0.999722	0.042	Different donors (Jaffe et al. n = 3)
0.98257	0.999739	0.041	Different donors (Jaffe et al. n = 3)
0.98329	0.999751	0.04	Different donors (Jaffe et al. n = 3)
0.983931	0.999769	0.039	Different donors (Jaffe et al. n = 3)
0.984551	0.999786	0.038	Different donors (Jaffe et al. n = 3)
0.985188	0.999803	0.037	Different donors (Jaffe et al. n = 3)
0.985776	0.999813	0.036	Different donors (Jaffe et al. n = 3)
0.986408	0.999823	0.035	Different donors (Jaffe et al. n = 3)
0.98704	0.99984	0.034	Different donors (Jaffe et al. n = 3)
0.987644	0.999858	0.033	Different donors (Jaffe et al. n = 3)
0.988244	0.999865	0.032	Different donors (Jaffe et al. n = 3)
0.988834	0.999873	0.031	Different donors (Jaffe et al. n = 3)
0.989461	0.99988	0.03	Different donors (Jaffe et al. n = 3)
0.990059	0.999886	0.029	Different donors (Jaffe et al. n = 3)
0.990681	0.999901	0.028	Different donors (Jaffe et al. n = 3)
0.991282	0.999911	0.027	Different donors (Jaffe et al. n = 3)
0.991875	0.999921	0.026	Different donors (Jaffe et al. n = 3)
0.992452	0.999931	0.025	Different donors (Jaffe et al. n = 3)
0.993025	0.999936	0.024	Different donors (Jaffe et al. n = 3)
0.99357	0.999943	0.023	Different donors (Jaffe et al. n = 3)
0.99412	0.99995	0.022	Different donors (Jaffe et al. n = 3)
0.99463	0.999955	0.021	Different donors (Jaffe et al. n = 3)
0.995175	0.999963	0.02	Different donors (Jaffe et al. n = 3)
0.995657	0.999967	0.019	Different donors (Jaffe et al. n = 3)
0.996128	0.999975	0.018	Different donors (Jaffe et al. n = 3)
0.99659	0.999983	0.017	Different donors (Jaffe et al. n = 3)
0.997078	0.999985	0.016	Different donors (Jaffe et al. n = 3)
0.997494	0.999988	0.015	Different donors (Jaffe et al. n = 3)
0.997872	0.99999	0.014	Different donors (Jaffe et al. n = 3)
0.998228	0.999992	0.013	Different donors (Jaffe et al. n = 3)
0.998587	0.999993	0.012	Different donors (Jaffe et al. n = 3)
0.998898	0.999993	0.011	Different donors (Jaffe et al. n = 3)
0.999161	0.999997	0.01	Different donors (Jaffe et al. n = 3)
0.999388	0.999997	0.009	Different donors (Jaffe et al. n = 3)
0.999577	0.999998	0.008	Different donors (Jaffe et al. n = 3)
0.999734	0.999998	0.007	Different donors (Jaffe et al. n = 3)
0.999866	0.999998	0.006	Different donors (Jaffe et al. n = 3)
0.999936	1	0.005	Different donors (Jaffe et al. n = 3)
0.999982	1	0.004	Different donors (Jaffe et al. n = 3)
0.999997	1	0.003	Different donors (Jaffe et al. n = 3)
1	1	0.002	Different donors (Jaffe et al. n = 3)
