# Supplementary material for: ImmunoMatch learns and predicts cognate pairing of heavy and light immunoglobulin chains
Source: Nat Methods. 2025 Nov 18;23(1):106–17. doi: 10.1038/s41592-025-02913-x (PMC12791012; doi:10.1038/s41592-025-02913-x)
Supplement: Supplementary file 5 — Statistical Source Data for Fig. 2. [file 41592_2025_2913_MOESM5_ESM.xlsx]

## Sheet: Fig2a
L_chain_type	seq_id	1dee_BA	1dfb_HL	1dn0_BA	1dn0_DC	1fvd_BA	1fve_BA	1g9m_HL	1g9n_HL	1gc1_HL	1hez_BA	1hez_DC	1hzh_HL	1hzh_KM	1iga_AC	1iqd_BA	1jps_HL	1jpt_HL	1n0x_HL	1n0x_KM	1n8z_BA	1qlr_BA	1r70_BA	1rhh_BA	1rhh_DC	1rz7_HL	1rz8_BA	1rzg_AB	1rzg_CD	1rzi_BA	1rzi_DC	1rzi_FE	1rzi_HG	1rzi_LK	1rzi_NM	1rzj_HL	1rzk_HL	1tjg_HL	1tjh_HL	1tji_HL	1tzg_HL	1tzg_IM	1tzh_BA	1tzh_HL	1tzi_BA	1u6a_HL	1u8h_BA	1u8i_BA	1u8j_BA
kappa	1dee_BA
kappa	1dfb_HL	0.836
kappa	1dn0_BA	0.706	0.669
kappa	1dn0_DC	0.706	0.669	1
kappa	1fvd_BA	0.851	0.796	0.66	0.66
kappa	1fve_BA	0.851	0.796	0.66	0.66	1
kappa	1g9m_HL	0.654	0.654	0.774	0.774	0.645	0.645
kappa	1g9n_HL	0.654	0.654	0.774	0.774	0.645	0.645	1
kappa	1gc1_HL	0.654	0.654	0.774	0.774	0.645	0.645	1	1
kappa	1hez_BA	0.99	0.836	0.706	0.706	0.861	0.861	0.654	0.654	0.654
kappa	1hez_DC	0.99	0.836	0.706	0.706	0.861	0.861	0.654	0.654	0.654	1
kappa	1hzh_HL	0.587	0.587	0.743	0.743	0.568	0.568	0.657	0.657	0.657	0.587	0.587
kappa	1hzh_KM	0.587	0.587	0.743	0.743	0.568	0.568	0.657	0.657	0.657	0.587	0.587	1
kappa	1iga_AC	0.824	0.796	0.733	0.733	0.805	0.805	0.681	0.681	0.681	0.824	0.824	0.596	0.596
kappa	1iqd_BA	0.672	0.635	0.869	0.869	0.644	0.644	0.788	0.788	0.788	0.672	0.672	0.766	0.766	0.654
kappa	1jps_HL	0.851	0.759	0.669	0.669	0.814	0.814	0.618	0.618	0.618	0.851	0.851	0.559	0.559	0.759	0.644
kappa	1jpt_HL	0.851	0.759	0.669	0.669	0.814	0.814	0.618	0.618	0.618	0.851	0.851	0.559	0.559	0.759	0.644	1
kappa	1n0x_HL	0.587	0.587	0.743	0.743	0.568	0.568	0.657	0.657	0.657	0.587	0.587	1	1	0.596	0.766	0.559	0.559
kappa	1n0x_KM	0.587	0.587	0.743	0.743	0.568	0.568	0.657	0.657	0.657	0.587	0.587	1	1	0.596	0.766	0.559	0.559	1
kappa	1n8z_BA	0.851	0.787	0.66	0.66	0.99	0.99	0.645	0.645	0.645	0.861	0.861	0.568	0.568	0.796	0.644	0.814	0.814	0.568	0.568
kappa	1qlr_BA	0.706	0.669	1	1	0.66	0.66	0.774	0.774	0.774	0.706	0.706	0.743	0.743	0.733	0.869	0.669	0.669	0.743	0.743	0.66
kappa	1r70_BA	0.824	0.796	0.733	0.733	0.805	0.805	0.681	0.681	0.681	0.824	0.824	0.596	0.596	1	0.654	0.759	0.759	0.596	0.596	0.796	0.733
kappa	1rhh_BA	0.66	0.633	0.871	0.871	0.651	0.651	0.801	0.801	0.801	0.66	0.66	0.77	0.77	0.688	0.887	0.633	0.633	0.77	0.77	0.651	0.871	0.688
kappa	1rhh_DC	0.66	0.633	0.871	0.871	0.651	0.651	0.801	0.801	0.801	0.66	0.66	0.77	0.77	0.688	0.887	0.633	0.633	0.77	0.77	0.651	0.871	0.688	1
kappa	1rz7_HL	0.861	0.831	0.66	0.66	0.833	0.833	0.627	0.627	0.627	0.861	0.861	0.568	0.568	0.814	0.644	0.796	0.796	0.568	0.568	0.833	0.66	0.814	0.642	0.642
kappa	1rz8_BA	0.681	0.681	0.774	0.774	0.672	0.672	0.963	0.963	0.963	0.681	0.681	0.657	0.657	0.681	0.788	0.645	0.645	0.657	0.657	0.672	0.774	0.681	0.783	0.783	0.654
kappa	1rzg_AB	0.842	0.87	0.688	0.688	0.805	0.805	0.69	0.69	0.69	0.842	0.842	0.596	0.596	0.768	0.663	0.787	0.787	0.596	0.596	0.805	0.688	0.768	0.669	0.669	0.805	0.718
kappa	1rzg_CD	0.842	0.87	0.688	0.688	0.805	0.805	0.69	0.69	0.69	0.842	0.842	0.596	0.596	0.768	0.663	0.787	0.787	0.596	0.596	0.805	0.688	0.768	0.669	0.669	0.805	0.718	1
kappa	1rzi_BA	0.935	0.842	0.688	0.688	0.833	0.833	0.654	0.654	0.654	0.944	0.944	0.596	0.596	0.796	0.682	0.824	0.824	0.596	0.596	0.833	0.688	0.796	0.66	0.66	0.833	0.681	0.842	0.842
kappa	1rzi_DC	0.935	0.842	0.688	0.688	0.833	0.833	0.654	0.654	0.654	0.944	0.944	0.596	0.596	0.796	0.682	0.824	0.824	0.596	0.596	0.833	0.688	0.796	0.66	0.66	0.833	0.681	0.842	0.842	1
kappa	1rzi_FE	0.935	0.842	0.688	0.688	0.833	0.833	0.654	0.654	0.654	0.944	0.944	0.596	0.596	0.796	0.682	0.824	0.824	0.596	0.596	0.833	0.688	0.796	0.66	0.66	0.833	0.681	0.842	0.842	1	1
kappa	1rzi_HG	0.935	0.842	0.688	0.688	0.833	0.833	0.654	0.654	0.654	0.944	0.944	0.596	0.596	0.796	0.682	0.824	0.824	0.596	0.596	0.833	0.688	0.796	0.66	0.66	0.833	0.681	0.842	0.842	1	1	1
kappa	1rzi_LK	0.935	0.842	0.688	0.688	0.833	0.833	0.654	0.654	0.654	0.944	0.944	0.596	0.596	0.796	0.682	0.824	0.824	0.596	0.596	0.833	0.688	0.796	0.66	0.66	0.833	0.681	0.842	0.842	1	1	1	1
kappa	1rzi_NM	0.935	0.842	0.688	0.688	0.833	0.833	0.654	0.654	0.654	0.944	0.944	0.596	0.596	0.796	0.682	0.824	0.824	0.596	0.596	0.833	0.688	0.796	0.66	0.66	0.833	0.681	0.842	0.842	1	1	1	1	1
kappa	1rzj_HL	0.681	0.681	0.774	0.774	0.672	0.672	0.963	0.963	0.963	0.681	0.681	0.657	0.657	0.681	0.788	0.645	0.645	0.657	0.657	0.672	0.774	0.681	0.783	0.783	0.654	1	0.718	0.718	0.681	0.681	0.681	0.681	0.681	0.681
kappa	1rzk_HL	0.681	0.681	0.774	0.774	0.672	0.672	0.963	0.963	0.963	0.681	0.681	0.657	0.657	0.681	0.788	0.645	0.645	0.657	0.657	0.672	0.774	0.681	0.783	0.783	0.654	1	0.718	0.718	0.681	0.681	0.681	0.681	0.681	0.681	1
kappa	1tjg_HL	0.738	0.747	0.669	0.669	0.747	0.747	0.633	0.633	0.633	0.738	0.738	0.528	0.528	0.775	0.607	0.691	0.691	0.528	0.528	0.738	0.669	0.775	0.62	0.62	0.71	0.626	0.71	0.71	0.728	0.728	0.728	0.728	0.728	0.728	0.626	0.626
kappa	1tjh_HL	0.738	0.747	0.669	0.669	0.747	0.747	0.633	0.633	0.633	0.738	0.738	0.528	0.528	0.775	0.607	0.691	0.691	0.528	0.528	0.738	0.669	0.775	0.62	0.62	0.71	0.626	0.71	0.71	0.728	0.728	0.728	0.728	0.728	0.728	0.626	0.626	1
kappa	1tji_HL	0.738	0.747	0.669	0.669	0.747	0.747	0.633	0.633	0.633	0.738	0.738	0.528	0.528	0.775	0.607	0.691	0.691	0.528	0.528	0.738	0.669	0.775	0.62	0.62	0.71	0.626	0.71	0.71	0.728	0.728	0.728	0.728	0.728	0.728	0.626	0.626	1	1
kappa	1tzg_HL	0.66	0.642	0.844	0.844	0.66	0.66	0.72	0.72	0.72	0.66	0.66	0.743	0.743	0.66	0.813	0.623	0.623	0.743	0.743	0.66	0.844	0.66	0.816	0.816	0.642	0.72	0.66	0.66	0.651	0.651	0.651	0.651	0.651	0.651	0.72	0.72	0.641	0.641	0.641
kappa	1tzg_IM	0.66	0.642	0.844	0.844	0.66	0.66	0.72	0.72	0.72	0.66	0.66	0.743	0.743	0.66	0.813	0.623	0.623	0.743	0.743	0.66	0.844	0.66	0.816	0.816	0.642	0.72	0.66	0.66	0.651	0.651	0.651	0.651	0.651	0.651	0.72	0.72	0.641	0.641	0.641	1
kappa	1tzh_BA	0.87	0.803	0.669	0.669	0.861	0.861	0.636	0.636	0.636	0.87	0.87	0.605	0.605	0.796	0.672	0.824	0.824	0.605	0.605	0.87	0.669	0.796	0.66	0.66	0.841	0.663	0.805	0.805	0.851	0.851	0.851	0.851	0.851	0.851	0.663	0.663	0.728	0.728	0.728	0.651	0.651
kappa	1tzh_HL	0.87	0.803	0.669	0.669	0.861	0.861	0.636	0.636	0.636	0.87	0.87	0.605	0.605	0.796	0.672	0.824	0.824	0.605	0.605	0.87	0.669	0.796	0.66	0.66	0.841	0.663	0.805	0.805	0.851	0.851	0.851	0.851	0.851	0.851	0.663	0.663	0.728	0.728	0.728	0.651	0.651	1
kappa	1tzi_BA	0.879	0.824	0.697	0.697	0.888	0.888	0.645	0.645	0.645	0.879	0.879	0.596	0.596	0.824	0.663	0.814	0.814	0.596	0.596	0.898	0.697	0.824	0.66	0.66	0.842	0.672	0.833	0.833	0.851	0.851	0.851	0.851	0.851	0.851	0.672	0.672	0.747	0.747	0.747	0.669	0.669	0.898	0.898
kappa	1u6a_HL	0.688	0.66	0.889	0.889	0.651	0.651	0.783	0.783	0.783	0.688	0.688	0.788	0.788	0.678	0.887	0.651	0.651	0.788	0.788	0.651	0.889	0.678	0.899	0.899	0.651	0.783	0.688	0.688	0.697	0.697	0.697	0.697	0.697	0.697	0.783	0.783	0.632	0.632	0.632	0.834	0.834	0.66	0.66	0.669
kappa	1u8h_BA	0.738	0.747	0.669	0.669	0.747	0.747	0.633	0.633	0.633	0.738	0.738	0.528	0.528	0.775	0.607	0.691	0.691	0.528	0.528	0.738	0.669	0.775	0.62	0.62	0.71	0.626	0.71	0.71	0.728	0.728	0.728	0.728	0.728	0.728	0.626	0.626	1	1	1	0.641	0.641	0.728	0.728	0.747	0.632
kappa	1u8i_BA	0.738	0.747	0.669	0.669	0.747	0.747	0.633	0.633	0.633	0.738	0.738	0.528	0.528	0.775	0.607	0.691	0.691	0.528	0.528	0.738	0.669	0.775	0.62	0.62	0.71	0.626	0.71	0.71	0.728	0.728	0.728	0.728	0.728	0.728	0.626	0.626	1	1	1	0.641	0.641	0.728	0.728	0.747	0.632	1
kappa	1u8j_BA	0.738	0.747	0.669	0.669	0.747	0.747	0.633	0.633	0.633	0.738	0.738	0.528	0.528	0.775	0.607	0.691	0.691	0.528	0.528	0.738	0.669	0.775	0.62	0.62	0.71	0.626	0.71	0.71	0.728	0.728	0.728	0.728	0.728	0.728	0.626	0.626	1	1	1	0.641	0.641	0.728	0.728	0.747	0.632	1	1
kappa	1u8k_BA	0.738	0.747	0.669	0.669	0.747	0.747	0.633	0.633	0.633	0.738	0.738	0.528	0.528	0.775	0.607	0.691	0.691	0.528	0.528	0.738	0.669	0.775	0.62	0.62	0.71	0.626	0.71	0.71	0.728	0.728	0.728	0.728	0.728	0.728	0.626	0.626	1	1	1	0.641	0.641	0.728	0.728	0.747	0.632	1	1	1
kappa	1u8l_BA	0.738	0.747	0.669	0.669	0.747	0.747	0.633	0.633	0.633	0.738	0.738	0.528	0.528	0.775	0.607	0.691	0.691	0.528	0.528	0.738	0.669	0.775	0.62	0.62	0.71	0.626	0.71	0.71	0.728	0.728	0.728	0.728	0.728	0.728	0.626	0.626	1	1	1	0.641	0.641	0.728	0.728	0.747	0.632	1	1	1
kappa	1u8m_BA	0.738	0.747	0.669	0.669	0.747	0.747	0.633	0.633	0.633	0.738	0.738	0.528	0.528	0.775	0.607	0.691	0.691	0.528	0.528	0.738	0.669	0.775	0.62	0.62	0.71	0.626	0.71	0.71	0.728	0.728	0.728	0.728	0.728	0.728	0.626	0.626	1	1	1	0.641	0.641	0.728	0.728	0.747	0.632	1	1	1
kappa	1u8n_BA	0.738	0.747	0.669	0.669	0.747	0.747	0.633	0.633	0.633	0.738	0.738	0.528	0.528	0.775	0.607	0.691	0.691	0.528	0.528	0.738	0.669	0.775	0.62	0.62	0.71	0.626	0.71	0.71	0.728	0.728	0.728	0.728	0.728	0.728	0.626	0.626	1	1	1	0.641	0.641	0.728	0.728	0.747	0.632	1	1	1
kappa	1u8o_BA	0.738	0.747	0.669	0.669	0.747	0.747	0.633	0.633	0.633	0.738	0.738	0.528	0.528	0.775	0.607	0.691	0.691	0.528	0.528	0.738	0.669	0.775	0.62	0.62	0.71	0.626	0.71	0.71	0.728	0.728	0.728	0.728	0.728	0.728	0.626	0.626	1	1	1	0.641	0.641	0.728	0.728	0.747	0.632	1	1	1
kappa	1u8p_BA	0.738	0.747	0.669	0.669	0.747	0.747	0.633	0.633	0.633	0.738	0.738	0.528	0.528	0.775	0.607	0.691	0.691	0.528	0.528	0.738	0.669	0.775	0.62	0.62	0.71	0.626	0.71	0.71	0.728	0.728	0.728	0.728	0.728	0.728	0.626	0.626	1	1	1	0.641	0.641	0.728	0.728	0.747	0.632	1	1	1
kappa	1u8q_BA	0.738	0.747	0.669	0.669	0.747	0.747	0.633	0.633	0.633	0.738	0.738	0.528	0.528	0.775	0.607	0.691	0.691	0.528	0.528	0.738	0.669	0.775	0.62	0.62	0.71	0.626	0.71	0.71	0.728	0.728	0.728	0.728	0.728	0.728	0.626	0.626	1	1	1	0.641	0.641	0.728	0.728	0.747	0.632	1	1	1
kappa	1u91_BA	0.738	0.747	0.669	0.669	0.747	0.747	0.633	0.633	0.633	0.738	0.738	0.528	0.528	0.775	0.607	0.691	0.691	0.528	0.528	0.738	0.669	0.775	0.62	0.62	0.71	0.626	0.71	0.71	0.728	0.728	0.728	0.728	0.728	0.728	0.626	0.626	1	1	1	0.641	0.641	0.728	0.728	0.747	0.632	1	1	1
kappa	1u92_BA	0.738	0.747	0.669	0.669	0.747	0.747	0.633	0.633	0.633	0.738	0.738	0.528	0.528	0.775	0.607	0.691	0.691	0.528	0.528	0.738	0.669	0.775	0.62	0.62	0.71	0.626	0.71	0.71	0.728	0.728	0.728	0.728	0.728	0.728	0.626	0.626	1	1	1	0.641	0.641	0.728	0.728	0.747	0.632	1	1	1
kappa	1u93_BA	0.738	0.747	0.669	0.669	0.747	0.747	0.633	0.633	0.633	0.738	0.738	0.528	0.528	0.775	0.607	0.691	0.691	0.528	0.528	0.738	0.669	0.775	0.62	0.62	0.71	0.626	0.71	0.71	0.728	0.728	0.728	0.728	0.728	0.728	0.626	0.626	1	1	1	0.641	0.641	0.728	0.728	0.747	0.632	1	1	1
kappa	1u95_BA	0.738	0.747	0.669	0.669	0.747	0.747	0.633	0.633	0.633	0.738	0.738	0.528	0.528	0.775	0.607	0.691	0.691	0.528	0.528	0.738	0.669	0.775	0.62	0.62	0.71	0.626	0.71	0.71	0.728	0.728	0.728	0.728	0.728	0.728	0.626	0.626	1	1	1	0.641	0.641	0.728	0.728	0.747	0.632	1	1	1
kappa	1vge_HL	0.824	0.796	0.733	0.733	0.805	0.805	0.681	0.681	0.681	0.824	0.824	0.596	0.596	1	0.654	0.759	0.759	0.596	0.596	0.796	0.733	1	0.688	0.688	0.814	0.681	0.768	0.768	0.796	0.796	0.796	0.796	0.796	0.796	0.681	0.681	0.775	0.775	0.775	0.66	0.66	0.796	0.796	0.824	0.678	0.775	0.775	0.775
kappa	1yyl_HL	0.681	0.681	0.774	0.774	0.672	0.672	0.963	0.963	0.963	0.681	0.681	0.657	0.657	0.681	0.788	0.645	0.645	0.657	0.657	0.672	0.774	0.681	0.783	0.783	0.654	1	0.718	0.718	0.681	0.681	0.681	0.681	0.681	0.681	1	1	0.626	0.626	0.626	0.72	0.72	0.663	0.663	0.672	0.783	0.626	0.626	0.626
kappa	1yym_HL	0.681	0.681	0.774	0.774	0.672	0.672	0.963	0.963	0.963	0.681	0.681	0.657	0.657	0.681	0.788	0.645	0.645	0.657	0.657	0.672	0.774	0.681	0.783	0.783	0.654	1	0.718	0.718	0.681	0.681	0.681	0.681	0.681	0.681	1	1	0.626	0.626	0.626	0.72	0.72	0.663	0.663	0.672	0.783	0.626	0.626	0.626
kappa	2agj_HL	0.669	0.633	0.862	0.862	0.669	0.669	0.765	0.765	0.765	0.669	0.669	0.733	0.733	0.669	0.822	0.633	0.633	0.733	0.733	0.669	0.862	0.669	0.834	0.834	0.633	0.765	0.66	0.66	0.642	0.642	0.642	0.642	0.642	0.642	0.765	0.765	0.613	0.613	0.613	0.825	0.825	0.669	0.669	0.678	0.853	0.613	0.613	0.613
kappa	2aj3_BA	0.766	0.738	0.603	0.603	0.766	0.766	0.633	0.633	0.633	0.766	0.766	0.556	0.556	0.747	0.613	0.719	0.719	0.556	0.556	0.766	0.603	0.747	0.629	0.629	0.757	0.644	0.794	0.794	0.766	0.766	0.766	0.766	0.766	0.766	0.644	0.644	0.71	0.71	0.71	0.603	0.603	0.757	0.757	0.757	0.613	0.71	0.71	0.71
kappa	2aj3_DC	0.766	0.738	0.603	0.603	0.766	0.766	0.633	0.633	0.633	0.766	0.766	0.556	0.556	0.747	0.613	0.719	0.719	0.556	0.556	0.766	0.603	0.747	0.629	0.629	0.757	0.644	0.794	0.794	0.766	0.766	0.766	0.766	0.766	0.766	0.644	0.644	0.71	0.71	0.71	0.603	0.603	0.757	0.757	0.757	0.613	0.71	0.71	0.71
kappa	2b4c_HL	0.66	0.633	0.871	0.871	0.651	0.651	0.801	0.801	0.801	0.66	0.66	0.77	0.77	0.688	0.887	0.633	0.633	0.77	0.77	0.651	0.871	0.688	1	1	0.642	0.783	0.669	0.669	0.66	0.66	0.66	0.66	0.66	0.66	0.783	0.783	0.62	0.62	0.62	0.816	0.816	0.66	0.66	0.66	0.899	0.62	0.62	0.62
kappa	2esg_AL	0.824	0.796	0.733	0.733	0.805	0.805	0.681	0.681	0.681	0.824	0.824	0.596	0.596	1	0.654	0.759	0.759	0.596	0.596	0.796	0.733	1	0.688	0.688	0.814	0.681	0.768	0.768	0.796	0.796	0.796	0.796	0.796	0.796	0.681	0.681	0.775	0.775	0.775	0.66	0.66	0.796	0.796	0.824	0.678	0.775	0.775	0.775
kappa	2f5a_HL	0.738	0.747	0.669	0.669	0.747	0.747	0.633	0.633	0.633	0.738	0.738	0.528	0.528	0.775	0.607	0.691	0.691	0.528	0.528	0.738	0.669	0.775	0.62	0.62	0.71	0.626	0.71	0.71	0.728	0.728	0.728	0.728	0.728	0.728	0.626	0.626	1	1	1	0.641	0.641	0.728	0.728	0.747	0.632	1	1	1
kappa	2f5b_HL	0.738	0.747	0.669	0.669	0.747	0.747	0.633	0.633	0.633	0.738	0.738	0.528	0.528	0.775	0.607	0.691	0.691	0.528	0.528	0.738	0.669	0.775	0.62	0.62	0.71	0.626	0.71	0.71	0.728	0.728	0.728	0.728	0.728	0.728	0.626	0.626	1	1	1	0.641	0.641	0.728	0.728	0.747	0.632	1	1	1
kappa	2fgw_HL	0.87	0.796	0.66	0.66	0.87	0.87	0.645	0.645	0.645	0.87	0.87	0.559	0.559	0.796	0.654	0.861	0.861	0.559	0.559	0.87	0.66	0.796	0.642	0.642	0.842	0.672	0.805	0.805	0.842	0.842	0.842	0.842	0.842	0.842	0.672	0.672	0.71	0.71	0.71	0.651	0.651	0.833	0.833	0.842	0.642	0.71	0.71	0.71
kappa	2fjf_BA	0.879	0.809	0.678	0.678	0.962	0.962	0.663	0.663	0.663	0.888	0.888	0.587	0.587	0.814	0.663	0.814	0.814	0.587	0.587	0.972	0.678	0.814	0.669	0.669	0.851	0.69	0.814	0.814	0.861	0.861	0.861	0.861	0.861	0.861	0.69	0.69	0.747	0.747	0.747	0.66	0.66	0.888	0.888	0.907	0.669	0.747	0.747	0.747
kappa	2fjg_BA	0.879	0.809	0.678	0.678	0.962	0.962	0.663	0.663	0.663	0.888	0.888	0.587	0.587	0.814	0.663	0.814	0.814	0.587	0.587	0.972	0.678	0.814	0.669	0.669	0.851	0.69	0.814	0.814	0.861	0.861	0.861	0.861	0.861	0.861	0.69	0.69	0.747	0.747	0.747	0.66	0.66	0.888	0.888	0.907	0.669	0.747	0.747	0.747
kappa	2fjh_BA	0.888	0.833	0.706	0.706	0.87	0.87	0.663	0.663	0.663	0.888	0.888	0.623	0.623	0.842	0.691	0.842	0.842	0.623	0.623	0.87	0.706	0.842	0.697	0.697	0.87	0.69	0.833	0.833	0.861	0.861	0.861	0.861	0.861	0.861	0.69	0.69	0.738	0.738	0.738	0.669	0.669	0.898	0.898	0.879	0.697	0.738	0.738	0.738
kappa	2fjh_HL	0.888	0.833	0.706	0.706	0.87	0.87	0.663	0.663	0.663	0.888	0.888	0.623	0.623	0.842	0.691	0.842	0.842	0.623	0.623	0.87	0.706	0.842	0.697	0.697	0.87	0.69	0.833	0.833	0.861	0.861	0.861	0.861	0.861	0.861	0.69	0.69	0.738	0.738	0.738	0.669	0.669	0.898	0.898	0.879	0.697	0.738	0.738	0.738
kappa	2fx7_HL	0.66	0.642	0.844	0.844	0.66	0.66	0.72	0.72	0.72	0.66	0.66	0.743	0.743	0.66	0.813	0.623	0.623	0.743	0.743	0.66	0.844	0.66	0.816	0.816	0.642	0.72	0.66	0.66	0.651	0.651	0.651	0.651	0.651	0.651	0.72	0.72	0.641	0.641	0.641	1	1	0.651	0.651	0.669	0.834	0.641	0.641	0.641
kappa	2fx8_HL	0.66	0.642	0.844	0.844	0.66	0.66	0.72	0.72	0.72	0.66	0.66	0.743	0.743	0.66	0.813	0.623	0.623	0.743	0.743	0.66	0.844	0.66	0.816	0.816	0.642	0.72	0.66	0.66	0.651	0.651	0.651	0.651	0.651	0.651	0.72	0.72	0.641	0.641	0.641	1	1	0.651	0.651	0.669	0.834	0.641	0.641	0.641
kappa	2fx9_HL	0.66	0.642	0.844	0.844	0.66	0.66	0.72	0.72	0.72	0.66	0.66	0.743	0.743	0.66	0.813	0.623	0.623	0.743	0.743	0.66	0.844	0.66	0.816	0.816	0.642	0.72	0.66	0.66	0.651	0.651	0.651	0.651	0.651	0.651	0.72	0.72	0.641	0.641	0.641	1	1	0.651	0.651	0.669	0.834	0.641	0.641	0.641
kappa	2h9g_BA	0.879	0.809	0.678	0.678	0.962	0.962	0.663	0.663	0.663	0.888	0.888	0.587	0.587	0.814	0.663	0.814	0.814	0.587	0.587	0.972	0.678	0.814	0.669	0.669	0.851	0.69	0.814	0.814	0.861	0.861	0.861	0.861	0.861	0.861	0.69	0.69	0.747	0.747	0.747	0.66	0.66	0.888	0.888	0.907	0.669	0.747	0.747	0.747
kappa	2hff_BA	0.87	0.805	0.678	0.678	0.944	0.944	0.663	0.663	0.663	0.879	0.879	0.587	0.587	0.814	0.654	0.814	0.814	0.587	0.587	0.953	0.678	0.814	0.66	0.66	0.851	0.69	0.814	0.814	0.851	0.851	0.851	0.851	0.851	0.851	0.69	0.69	0.747	0.747	0.747	0.66	0.66	0.888	0.888	0.898	0.669	0.747	0.747	0.747
kappa	2hff_HL	0.87	0.805	0.678	0.678	0.944	0.944	0.663	0.663	0.663	0.879	0.879	0.587	0.587	0.814	0.654	0.814	0.814	0.587	0.587	0.953	0.678	0.814	0.66	0.66	0.851	0.69	0.814	0.814	0.851	0.851	0.851	0.851	0.851	0.851	0.69	0.69	0.747	0.747	0.747	0.66	0.66	0.888	0.888	0.898	0.669	0.747	0.747	0.747
kappa	2hwz_HL	0.777	0.759	0.642	0.642	0.759	0.759	0.609	0.609	0.609	0.777	0.777	0.541	0.541	0.722	0.598	0.74	0.74	0.541	0.541	0.759	0.642	0.722	0.605	0.605	0.74	0.636	0.768	0.768	0.768	0.768	0.768	0.768	0.768	0.768	0.636	0.636	0.672	0.672	0.672	0.587	0.587	0.787	0.787	0.787	0.614	0.672	0.672	0.672
kappa	2i5y_HL	0.681	0.681	0.774	0.774	0.672	0.672	0.963	0.963	0.963	0.681	0.681	0.657	0.657	0.681	0.788	0.645	0.645	0.657	0.657	0.672	0.774	0.681	0.783	0.783	0.654	1	0.718	0.718	0.681	0.681	0.681	0.681	0.681	0.681	1	1	0.626	0.626	0.626	0.72	0.72	0.663	0.663	0.672	0.783	0.626	0.626	0.626
kappa	2i5y_RQ	0.681	0.681	0.774	0.774	0.672	0.672	0.963	0.963	0.963	0.681	0.681	0.657	0.657	0.681	0.788	0.645	0.645	0.657	0.657	0.672	0.774	0.681	0.783	0.783	0.654	1	0.718	0.718	0.681	0.681	0.681	0.681	0.681	0.681	1	1	0.626	0.626	0.626	0.72	0.72	0.663	0.663	0.672	0.783	0.626	0.626	0.626
kappa	2i60_HL	0.681	0.681	0.774	0.774	0.672	0.672	0.963	0.963	0.963	0.681	0.681	0.657	0.657	0.681	0.788	0.645	0.645	0.657	0.657	0.672	0.774	0.681	0.783	0.783	0.654	1	0.718	0.718	0.681	0.681	0.681	0.681	0.681	0.681	1	1	0.626	0.626	0.626	0.72	0.72	0.663	0.663	0.672	0.783	0.626	0.626	0.626
kappa	2i60_RQ	0.681	0.681	0.774	0.774	0.672	0.672	0.963	0.963	0.963	0.681	0.681	0.657	0.657	0.681	0.788	0.645	0.645	0.657	0.657	0.672	0.774	0.681	0.783	0.783	0.654	1	0.718	0.718	0.681	0.681	0.681	0.681	0.681	0.681	1	1	0.626	0.626	0.626	0.72	0.72	0.663	0.663	0.672	0.783	0.626	0.626	0.626
kappa	2jix_DG	0.861	0.814	0.66	0.66	0.842	0.842	0.663	0.663	0.663	0.861	0.861	0.559	0.559	0.796	0.635	0.833	0.833	0.559	0.559	0.842	0.66	0.796	0.633	0.633	0.824	0.672	0.824	0.824	0.833	0.833	0.833	0.833	0.833	0.833	0.672	0.672	0.757	0.757	0.757	0.651	0.651	0.833	0.833	0.824	0.642	0.757	0.757	0.757
kappa	2nxy_DC	0.681	0.681	0.774	0.774	0.672	0.672	0.963	0.963	0.963	0.681	0.681	0.657	0.657	0.681	0.788	0.645	0.645	0.657	0.657	0.672	0.774	0.681	0.783	0.783	0.654	1	0.718	0.718	0.681	0.681	0.681	0.681	0.681	0.681	1	1	0.626	0.626	0.626	0.72	0.72	0.663	0.663	0.672	0.783	0.626	0.626	0.626
kappa	2nxz_DC	0.681	0.681	0.774	0.774	0.672	0.672	0.963	0.963	0.963	0.681	0.681	0.657	0.657	0.681	0.788	0.645	0.645	0.657	0.657	0.672	0.774	0.681	0.783	0.783	0.654	1	0.718	0.718	0.681	0.681	0.681	0.681	0.681	0.681	1	1	0.626	0.626	0.626	0.72	0.72	0.663	0.663	0.672	0.783	0.626	0.626	0.626
kappa	2ny0_DC	0.681	0.681	0.774	0.774	0.672	0.672	0.963	0.963	0.963	0.681	0.681	0.657	0.657	0.681	0.788	0.645	0.645	0.657	0.657	0.672	0.774	0.681	0.783	0.783	0.654	1	0.718	0.718	0.681	0.681	0.681	0.681	0.681	0.681	1	1	0.626	0.626	0.626	0.72	0.72	0.663	0.663	0.672	0.783	0.626	0.626	0.626
kappa	2ny1_DC	0.681	0.681	0.774	0.774	0.672	0.672	0.963	0.963	0.963	0.681	0.681	0.657	0.657	0.681	0.788	0.645	0.645	0.657	0.657	0.672	0.774	0.681	0.783	0.783	0.654	1	0.718	0.718	0.681	0.681	0.681	0.681	0.681	0.681	1	1	0.626	0.626	0.626	0.72	0.72	0.663	0.663	0.672	0.783	0.626	0.626	0.626
kappa	2ny2_DC	0.681	0.681	0.774	0.774	0.672	0.672	0.963	0.963	0.963	0.681	0.681	0.657	0.657	0.681	0.788	0.645	0.645	0.657	0.657	0.672	0.774	0.681	0.783	0.783	0.654	1	0.718	0.718	0.681	0.681	0.681	0.681	0.681	0.681	1	1	0.626	0.626	0.626	0.72	0.72	0.663	0.663	0.672	0.783	0.626	0.626	0.626
kappa	2ny3_DC	0.681	0.681	0.774	0.774	0.672	0.672	0.963	0.963	0.963	0.681	0.681	0.657	0.657	0.681	0.788	0.645	0.645	0.657	0.657	0.672	0.774	0.681	0.783	0.783	0.654	1	0.718	0.718	0.681	0.681	0.681	0.681	0.681	0.681	1	1	0.626	0.626	0.626	0.72	0.72	0.663	0.663	0.672	0.783	0.626	0.626	0.626
kappa	2ny4_DC	0.681	0.681	0.774	0.774	0.672	0.672	0.963	0.963	0.963	0.681	0.681	0.657	0.657	0.681	0.788	0.645	0.645	0.657	0.657	0.672	0.774	0.681	0.783	0.783	0.654	1	0.718	0.718	0.681	0.681	0.681	0.681	0.681	0.681	1	1	0.626	0.626	0.626	0.72	0.72	0.663	0.663	0.672	0.783	0.626	0.626	0.626
kappa	2ny5_HL	0.681	0.681	0.774	0.774	0.672	0.672	0.963	0.963	0.963	0.681	0.681	0.657	0.657	0.681	0.788	0.645	0.645	0.657	0.657	0.672	0.774	0.681	0.783	0.783	0.654	1	0.718	0.718	0.681	0.681	0.681	0.681	0.681	0.681	1	1	0.626	0.626	0.626	0.72	0.72	0.663	0.663	0.672	0.783	0.626	0.626	0.626
kappa	2ny6_DC	0.681	0.681	0.774	0.774	0.672	0.672	0.963	0.963	0.963	0.681	0.681	0.657	0.657	0.681	0.788	0.645	0.645	0.657	0.657	0.672	0.774	0.681	0.783	0.783	0.654	1	0.718	0.718	0.681	0.681	0.681	0.681	0.681	0.681	1	1	0.626	0.626	0.626	0.72	0.72	0.663	0.663	0.672	0.783	0.626	0.626	0.626
kappa	2ny7_HL	0.587	0.587	0.743	0.743	0.568	0.568	0.657	0.657	0.657	0.587	0.587	1	1	0.596	0.766	0.559	0.559	1	1	0.568	0.743	0.596	0.77	0.77	0.568	0.657	0.596	0.596	0.596	0.596	0.596	0.596	0.596	0.596	0.657	0.657	0.528	0.528	0.528	0.743	0.743	0.605	0.605	0.596	0.788	0.528	0.528	0.528
kappa	2nyy_DC	0.687	0.642	0.785	0.785	0.678	0.678	0.736	0.736	0.736	0.687	0.687	0.678	0.678	0.705	0.745	0.66	0.66	0.678	0.678	0.669	0.785	0.705	0.75	0.75	0.642	0.736	0.642	0.642	0.669	0.669	0.669	0.669	0.669	0.669	0.736	0.736	0.633	0.633	0.633	0.741	0.741	0.669	0.669	0.687	0.758	0.633	0.633	0.633
kappa	2nz9_DC	0.687	0.642	0.785	0.785	0.678	0.678	0.736	0.736	0.736	0.687	0.687	0.678	0.678	0.705	0.745	0.66	0.66	0.678	0.678	0.669	0.785	0.705	0.75	0.75	0.642	0.736	0.642	0.642	0.669	0.669	0.669	0.669	0.669	0.669	0.736	0.736	0.633	0.633	0.633	0.741	0.741	0.669	0.669	0.687	0.758	0.633	0.633	0.633
kappa	2oqj_BA	0.747	0.803	0.638	0.638	0.738	0.738	0.672	0.672	0.672	0.747	0.747	0.555	0.555	0.728	0.654	0.7	0.7	0.555	0.555	0.738	0.638	0.728	0.638	0.638	0.757	0.678	0.794	0.794	0.747	0.747	0.747	0.747	0.747	0.747	0.678	0.678	0.704	0.704	0.704	0.62	0.62	0.757	0.757	0.747	0.638	0.704	0.704	0.704
kappa	2p8l_BA	0.738	0.747	0.669	0.669	0.747	0.747	0.633	0.633	0.633	0.738	0.738	0.528	0.528	0.775	0.607	0.691	0.691	0.528	0.528	0.738	0.669	0.775	0.62	0.62	0.71	0.626	0.71	0.71	0.728	0.728	0.728	0.728	0.728	0.728	0.626	0.626	1	1	1	0.641	0.641	0.728	0.728	0.747	0.632	1	1	1
kappa	2p8m_BA	0.738	0.747	0.669	0.669	0.747	0.747	0.633	0.633	0.633	0.738	0.738	0.528	0.528	0.775	0.607	0.691	0.691	0.528	0.528	0.738	0.669	0.775	0.62	0.62	0.71	0.626	0.71	0.71	0.728	0.728	0.728	0.728	0.728	0.728	0.626	0.626	1	1	1	0.641	0.641	0.728	0.728	0.747	0.632	1	1	1
kappa	2p8p_BA	0.738	0.747	0.669	0.669	0.747	0.747	0.633	0.633	0.633	0.738	0.738	0.528	0.528	0.775	0.607	0.691	0.691	0.528	0.528	0.738	0.669	0.775	0.62	0.62	0.71	0.626	0.71	0.71	0.728	0.728	0.728	0.728	0.728	0.728	0.626	0.626	1	1	1	0.641	0.641	0.728	0.728	0.747	0.632	1	1	1
kappa	2pr4_HL	0.738	0.747	0.669	0.669	0.747	0.747	0.633	0.633	0.633	0.738	0.738	0.528	0.528	0.775	0.607	0.691	0.691	0.528	0.528	0.738	0.669	0.775	0.62	0.62	0.71	0.626	0.71	0.71	0.728	0.728	0.728	0.728	0.728	0.728	0.626	0.626	1	1	1	0.641	0.641	0.728	0.728	0.747	0.632	1	1	1
kappa	2pw1_BA	0.738	0.747	0.669	0.669	0.747	0.747	0.633	0.633	0.633	0.738	0.738	0.528	0.528	0.775	0.607	0.691	0.691	0.528	0.528	0.738	0.669	0.775	0.62	0.62	0.71	0.626	0.71	0.71	0.728	0.728	0.728	0.728	0.728	0.728	0.626	0.626	1	1	1	0.641	0.641	0.728	0.728	0.747	0.632	1	1	1
kappa	2pw2_BA	0.738	0.747	0.669	0.669	0.747	0.747	0.633	0.633	0.633	0.738	0.738	0.528	0.528	0.775	0.607	0.691	0.691	0.528	0.528	0.738	0.669	0.775	0.62	0.62	0.71	0.626	0.71	0.71	0.728	0.728	0.728	0.728	0.728	0.728	0.626	0.626	1	1	1	0.641	0.641	0.728	0.728	0.747	0.632	1	1	1
kappa	2qad_DC	0.842	0.87	0.688	0.688	0.805	0.805	0.69	0.69	0.69	0.842	0.842	0.596	0.596	0.768	0.663	0.787	0.787	0.596	0.596	0.805	0.688	0.768	0.669	0.669	0.805	0.718	1	1	0.842	0.842	0.842	0.842	0.842	0.842	0.718	0.718	0.71	0.71	0.71	0.66	0.66	0.805	0.805	0.833	0.688	0.71	0.71	0.71
kappa	2qqn_HL	0.888	0.824	0.743	0.743	0.861	0.861	0.709	0.709	0.709	0.888	0.888	0.623	0.623	0.814	0.738	0.851	0.851	0.623	0.623	0.861	0.743	0.814	0.715	0.715	0.842	0.736	0.833	0.833	0.861	0.861	0.861	0.861	0.861	0.861	0.736	0.736	0.747	0.747	0.747	0.706	0.706	0.87	0.87	0.87	0.743	0.747	0.747	0.747
kappa	2qsc_HL	0.754	0.735	0.648	0.648	0.726	0.726	0.598	0.598	0.598	0.757	0.757	0.537	0.537	0.757	0.584	0.716	0.716	0.537	0.537	0.716	0.648	0.757	0.601	0.601	0.764	0.592	0.707	0.707	0.735	0.735	0.735	0.735	0.735	0.735	0.592	0.592	0.65	0.65	0.65	0.587	0.587	0.707	0.707	0.726	0.62	0.65	0.65	0.65
kappa	2qtj_AL	0.824	0.796	0.733	0.733	0.805	0.805	0.681	0.681	0.681	0.824	0.824	0.596	0.596	1	0.654	0.759	0.759	0.596	0.596	0.796	0.733	1	0.688	0.688	0.814	0.681	0.768	0.768	0.796	0.796	0.796	0.796	0.796	0.796	0.681	0.681	0.775	0.775	0.775	0.66	0.66	0.796	0.796	0.824	0.678	0.775	0.775	0.775
kappa	2r0k_HL	0.879	0.809	0.678	0.678	0.962	0.962	0.663	0.663	0.663	0.888	0.888	0.587	0.587	0.814	0.663	0.814	0.814	0.587	0.587	0.972	0.678	0.814	0.669	0.669	0.851	0.69	0.814	0.814	0.861	0.861	0.861	0.861	0.861	0.861	0.69	0.69	0.747	0.747	0.747	0.66	0.66	0.888	0.888	0.907	0.669	0.747	0.747	0.747
kappa	2r0l_HL	0.879	0.809	0.678	0.678	0.962	0.962	0.663	0.663	0.663	0.888	0.888	0.587	0.587	0.814	0.663	0.814	0.814	0.587	0.587	0.972	0.678	0.814	0.669	0.669	0.851	0.69	0.814	0.814	0.861	0.861	0.861	0.861	0.861	0.861	0.69	0.69	0.747	0.747	0.747	0.66	0.66	0.888	0.888	0.907	0.669	0.747	0.747	0.747
kappa	2r56_HL	0.898	0.851	0.706	0.706	0.833	0.833	0.69	0.69	0.69	0.898	0.898	0.614	0.614	0.851	0.682	0.824	0.824	0.614	0.614	0.833	0.706	0.851	0.688	0.688	0.851	0.727	0.861	0.861	0.888	0.888	0.888	0.888	0.888	0.888	0.727	0.727	0.79	0.79	0.79	0.669	0.669	0.861	0.861	0.851	0.715	0.79	0.79	0.79
kappa	2r8s_HL	0.907	0.833	0.715	0.715	0.916	0.916	0.663	0.663	0.663	0.907	0.907	0.596	0.596	0.824	0.682	0.824	0.824	0.596	0.596	0.925	0.715	0.824	0.678	0.678	0.833	0.69	0.842	0.842	0.879	0.879	0.879	0.879	0.879	0.879	0.69	0.69	0.757	0.757	0.757	0.678	0.678	0.898	0.898	0.925	0.697	0.757	0.757	0.757
kappa	2v7n_BA	0.715	0.688	0.88	0.88	0.688	0.688	0.792	0.792	0.792	0.715	0.715	0.706	0.706	0.697	0.822	0.678	0.678	0.706	0.706	0.688	0.88	0.697	0.807	0.807	0.66	0.81	0.688	0.688	0.715	0.715	0.715	0.715	0.715	0.715	0.81	0.81	0.65	0.65	0.65	0.807	0.807	0.7	0.7	0.697	0.844	0.65	0.65	0.65
kappa	2v7n_DC	0.715	0.688	0.88	0.88	0.688	0.688	0.792	0.792	0.792	0.715	0.715	0.706	0.706	0.697	0.822	0.678	0.678	0.706	0.706	0.688	0.88	0.697	0.807	0.807	0.66	0.81	0.688	0.688	0.715	0.715	0.715	0.715	0.715	0.715	0.81	0.81	0.65	0.65	0.65	0.807	0.807	0.7	0.7	0.697	0.844	0.65	0.65	0.65
kappa	2v7n_FE	0.715	0.688	0.88	0.88	0.688	0.688	0.792	0.792	0.792	0.715	0.715	0.706	0.706	0.697	0.822	0.678	0.678	0.706	0.706	0.688	0.88	0.697	0.807	0.807	0.66	0.81	0.688	0.688	0.715	0.715	0.715	0.715	0.715	0.715	0.81	0.81	0.65	0.65	0.65	0.807	0.807	0.7	0.7	0.697	0.844	0.65	0.65	0.65
kappa	2v7n_HG	0.715	0.688	0.88	0.88	0.688	0.688	0.792	0.792	0.792	0.715	0.715	0.706	0.706	0.697	0.822	0.678	0.678	0.706	0.706	0.688	0.88	0.697	0.807	0.807	0.66	0.81	0.688	0.688	0.715	0.715	0.715	0.715	0.715	0.715	0.81	0.81	0.65	0.65	0.65	0.807	0.807	0.7	0.7	0.697	0.844	0.65	0.65	0.65
kappa	2vxq_HL	0.87	0.768	0.669	0.669	0.796	0.796	0.636	0.636	0.636	0.861	0.861	0.605	0.605	0.787	0.644	0.777	0.777	0.605	0.605	0.796	0.669	0.787	0.633	0.633	0.796	0.636	0.768	0.768	0.851	0.851	0.851	0.851	0.851	0.851	0.636	0.636	0.672	0.672	0.672	0.66	0.66	0.814	0.814	0.796	0.66	0.672	0.672	0.672
kappa	2vxv_HL	0.669	0.669	0.79	0.79	0.633	0.633	0.881	0.881	0.881	0.669	0.669	0.681	0.681	0.688	0.796	0.633	0.633	0.681	0.681	0.633	0.79	0.688	0.772	0.772	0.642	0.9	0.697	0.697	0.678	0.678	0.678	0.678	0.678	0.678	0.9	0.9	0.603	0.603	0.603	0.718	0.718	0.633	0.633	0.651	0.781	0.603	0.603	0.603
kappa	2wub_HL	0.879	0.814	0.678	0.678	0.925	0.925	0.663	0.663	0.663	0.87	0.87	0.587	0.587	0.824	0.654	0.814	0.814	0.587	0.587	0.935	0.678	0.824	0.66	0.66	0.861	0.69	0.814	0.814	0.842	0.842	0.842	0.842	0.842	0.842	0.69	0.69	0.747	0.747	0.747	0.66	0.66	0.898	0.898	0.898	0.669	0.747	0.747	0.747
kappa	2wub_RQ	0.879	0.814	0.678	0.678	0.925	0.925	0.663	0.663	0.663	0.87	0.87	0.587	0.587	0.824	0.654	0.814	0.814	0.587	0.587	0.935	0.678	0.824	0.66	0.66	0.861	0.69	0.814	0.814	0.842	0.842	0.842	0.842	0.842	0.842	0.69	0.69	0.747	0.747	0.747	0.66	0.66	0.898	0.898	0.898	0.669	0.747	0.747	0.747
kappa	2wuc_HL	0.879	0.814	0.678	0.678	0.925	0.925	0.663	0.663	0.663	0.87	0.87	0.587	0.587	0.824	0.654	0.814	0.814	0.587	0.587	0.935	0.678	0.824	0.66	0.66	0.861	0.69	0.814	0.814	0.842	0.842	0.842	0.842	0.842	0.842	0.69	0.69	0.747	0.747	0.747	0.66	0.66	0.898	0.898	0.898	0.669	0.747	0.747	0.747
kappa	2xra_HL	0.807	0.733	0.654	0.654	0.79	0.79	0.654	0.654	0.654	0.807	0.807	0.563	0.563	0.743	0.666	0.779	0.779	0.563	0.563	0.79	0.654	0.743	0.645	0.645	0.761	0.681	0.77	0.77	0.788	0.788	0.788	0.788	0.788	0.788	0.681	0.681	0.675	0.675	0.675	0.6	0.6	0.77	0.77	0.788	0.645	0.675	0.675	0.675
kappa	2xza_HL	0.538	0.509	0.572	0.572	0.538	0.538	0.486	0.486	0.486	0.538	0.538	0.513	0.513	0.522	0.523	0.514	0.514	0.513	0.513	0.538	0.572	0.522	0.522	0.522	0.528	0.481	0.555	0.555	0.542	0.542	0.542	0.542	0.542	0.542	0.481	0.481	0.453	0.453	0.453	0.55	0.55	0.542	0.542	0.557	0.532	0.453	0.453	0.453
kappa	2xzc_HL	0.538	0.509	0.572	0.572	0.538	0.538	0.486	0.486	0.486	0.538	0.538	0.513	0.513	0.522	0.523	0.514	0.514	0.513	0.513	0.538	0.572	0.522	0.522	0.522	0.528	0.481	0.555	0.555	0.542	0.542	0.542	0.542	0.542	0.542	0.481	0.481	0.453	0.453	0.453	0.55	0.55	0.542	0.542	0.557	0.532	0.453	0.453	0.453
kappa	3b2u_CD	0.712	0.675	0.917	0.917	0.685	0.685	0.79	0.79	0.79	0.722	0.722	0.715	0.715	0.759	0.831	0.675	0.675	0.715	0.715	0.685	0.917	0.759	0.834	0.834	0.675	0.809	0.685	0.685	0.712	0.712	0.712	0.712	0.712	0.712	0.809	0.809	0.647	0.647	0.647	0.779	0.779	0.685	0.685	0.703	0.844	0.647	0.647	0.647
kappa	3b2u_FG	0.712	0.675	0.917	0.917	0.685	0.685	0.79	0.79	0.79	0.722	0.722	0.715	0.715	0.759	0.831	0.675	0.675	0.715	0.715	0.685	0.917	0.759	0.834	0.834	0.675	0.809	0.685	0.685	0.712	0.712	0.712	0.712	0.712	0.712	0.809	0.809	0.647	0.647	0.647	0.779	0.779	0.685	0.685	0.703	0.844	0.647	0.647	0.647
kappa	3b2u_HL	0.712	0.675	0.917	0.917	0.685	0.685	0.79	0.79	0.79	0.722	0.722	0.715	0.715	0.759	0.831	0.675	0.675	0.715	0.715	0.685	0.917	0.759	0.834	0.834	0.675	0.809	0.685	0.685	0.712	0.712	0.712	0.712	0.712	0.712	0.809	0.809	0.647	0.647	0.647	0.779	0.779	0.685	0.685	0.703	0.844	0.647	0.647	0.647
kappa	3b2u_NO	0.712	0.675	0.917	0.917	0.685	0.685	0.79	0.79	0.79	0.722	0.722	0.715	0.715	0.759	0.831	0.675	0.675	0.715	0.715	0.685	0.917	0.759	0.834	0.834	0.675	0.809	0.685	0.685	0.712	0.712	0.712	0.712	0.712	0.712	0.809	0.809	0.647	0.647	0.647	0.779	0.779	0.685	0.685	0.703	0.844	0.647	0.647	0.647
kappa	3b2u_QR	0.712	0.675	0.917	0.917	0.685	0.685	0.79	0.79	0.79	0.722	0.722	0.715	0.715	0.759	0.831	0.675	0.675	0.715	0.715	0.685	0.917	0.759	0.834	0.834	0.675	0.809	0.685	0.685	0.712	0.712	0.712	0.712	0.712	0.712	0.809	0.809	0.647	0.647	0.647	0.779	0.779	0.685	0.685	0.703	0.844	0.647	0.647	0.647
kappa	3b2u_TU	0.712	0.675	0.917	0.917	0.685	0.685	0.79	0.79	0.79	0.722	0.722	0.715	0.715	0.759	0.831	0.675	0.675	0.715	0.715	0.685	0.917	0.759	0.834	0.834	0.675	0.809	0.685	0.685	0.712	0.712	0.712	0.712	0.712	0.712	0.809	0.809	0.647	0.647	0.647	0.779	0.779	0.685	0.685	0.703	0.844	0.647	0.647	0.647
kappa	3b2u_WX	0.712	0.675	0.917	0.917	0.685	0.685	0.79	0.79	0.79	0.722	0.722	0.715	0.715	0.759	0.831	0.675	0.675	0.715	0.715	0.685	0.917	0.759	0.834	0.834	0.675	0.809	0.685	0.685	0.712	0.712	0.712	0.712	0.712	0.712	0.809	0.809	0.647	0.647	0.647	0.779	0.779	0.685	0.685	0.703	0.844	0.647	0.647	0.647
kappa	3b2v_HL	0.712	0.675	0.917	0.917	0.685	0.685	0.79	0.79	0.79	0.722	0.722	0.715	0.715	0.759	0.831	0.675	0.675	0.715	0.715	0.685	0.917	0.759	0.834	0.834	0.675	0.809	0.685	0.685	0.712	0.712	0.712	0.712	0.712	0.712	0.809	0.809	0.647	0.647	0.647	0.779	0.779	0.685	0.685	0.703	0.844	0.647	0.647	0.647
kappa	3bdy_HL	0.857	0.785	0.651	0.651	0.883	0.883	0.631	0.631	0.631	0.866	0.866	0.58	0.58	0.776	0.645	0.803	0.803	0.58	0.58	0.892	0.651	0.776	0.642	0.642	0.812	0.657	0.803	0.803	0.839	0.839	0.839	0.839	0.839	0.839	0.657	0.657	0.693	0.693	0.693	0.625	0.625	0.857	0.857	0.875	0.642	0.693	0.693	0.693
kappa	3be1_HL	0.857	0.785	0.651	0.651	0.883	0.883	0.631	0.631	0.631	0.866	0.866	0.58	0.58	0.776	0.645	0.803	0.803	0.58	0.58	0.892	0.651	0.776	0.642	0.642	0.812	0.657	0.803	0.803	0.839	0.839	0.839	0.839	0.839	0.839	0.657	0.657	0.693	0.693	0.693	0.625	0.625	0.857	0.857	0.875	0.642	0.693	0.693	0.693
kappa	3bqu_BA	0.738	0.747	0.669	0.669	0.747	0.747	0.633	0.633	0.633	0.738	0.738	0.528	0.528	0.775	0.607	0.691	0.691	0.528	0.528	0.738	0.669	0.775	0.62	0.62	0.71	0.626	0.71	0.71	0.728	0.728	0.728	0.728	0.728	0.728	0.626	0.626	1	1	1	0.641	0.641	0.728	0.728	0.747	0.632	1	1	1
kappa	3c09_CB	0.814	0.75	0.651	0.651	0.805	0.805	0.6	0.6	0.6	0.814	0.814	0.55	0.55	0.75	0.607	0.787	0.787	0.55	0.55	0.805	0.651	0.75	0.605	0.605	0.787	0.627	0.75	0.75	0.796	0.796	0.796	0.796	0.796	0.796	0.627	0.627	0.682	0.682	0.682	0.605	0.605	0.805	0.805	0.833	0.623	0.682	0.682	0.682
kappa	3c09_HL	0.814	0.75	0.651	0.651	0.805	0.805	0.6	0.6	0.6	0.814	0.814	0.55	0.55	0.75	0.607	0.787	0.787	0.55	0.55	0.805	0.651	0.75	0.605	0.605	0.787	0.627	0.75	0.75	0.796	0.796	0.796	0.796	0.796	0.796	0.627	0.627	0.682	0.682	0.682	0.605	0.605	0.805	0.805	0.833	0.623	0.682	0.682	0.682
kappa	3chn_AL	0.824	0.796	0.733	0.733	0.805	0.805	0.681	0.681	0.681	0.824	0.824	0.596	0.596	1	0.654	0.759	0.759	0.596	0.596	0.796	0.733	1	0.688	0.688	0.814	0.681	0.768	0.768	0.796	0.796	0.796	0.796	0.796	0.796	0.681	0.681	0.775	0.775	0.775	0.66	0.66	0.796	0.796	0.824	0.678	0.775	0.775	0.775
kappa	3cm9_AL	0.824	0.796	0.733	0.733	0.805	0.805	0.681	0.681	0.681	0.824	0.824	0.596	0.596	1	0.654	0.759	0.759	0.596	0.596	0.796	0.733	1	0.688	0.688	0.814	0.681	0.768	0.768	0.796	0.796	0.796	0.796	0.796	0.796	0.681	0.681	0.775	0.775	0.775	0.66	0.66	0.796	0.796	0.824	0.678	0.775	0.775	0.775
kappa	3csy_AB	0.701	0.64	0.745	0.745	0.666	0.666	0.672	0.672	0.672	0.692	0.692	0.57	0.57	0.71	0.669	0.622	0.622	0.57	0.57	0.657	0.745	0.71	0.692	0.692	0.649	0.672	0.631	0.631	0.675	0.675	0.675	0.675	0.675	0.675	0.672	0.672	0.628	0.628	0.628	0.684	0.684	0.666	0.666	0.684	0.666	0.628	0.628	0.628
kappa	3d0l_BA	0.738	0.747	0.669	0.669	0.747	0.747	0.633	0.633	0.633	0.738	0.738	0.528	0.528	0.775	0.607	0.691	0.691	0.528	0.528	0.738	0.669	0.775	0.62	0.62	0.71	0.626	0.71	0.71	0.728	0.728	0.728	0.728	0.728	0.728	0.626	0.626	1	1	1	0.641	0.641	0.728	0.728	0.747	0.632	1	1	1
kappa	3d0v_BA	0.738	0.747	0.669	0.669	0.747	0.747	0.633	0.633	0.633	0.738	0.738	0.528	0.528	0.775	0.607	0.691	0.691	0.528	0.528	0.738	0.669	0.775	0.62	0.62	0.71	0.626	0.71	0.71	0.728	0.728	0.728	0.728	0.728	0.728	0.626	0.626	1	1	1	0.641	0.641	0.728	0.728	0.747	0.632	1	1	1
kappa	3dro_BA	0.738	0.747	0.669	0.669	0.747	0.747	0.633	0.633	0.633	0.738	0.738	0.528	0.528	0.775	0.607	0.691	0.691	0.528	0.528	0.738	0.669	0.775	0.62	0.62	0.71	0.626	0.71	0.71	0.728	0.728	0.728	0.728	0.728	0.728	0.626	0.626	1	1	1	0.641	0.641	0.728	0.728	0.747	0.632	1	1	1
kappa	3drq_BA	0.738	0.747	0.669	0.669	0.747	0.747	0.633	0.633	0.633	0.738	0.738	0.528	0.528	0.775	0.607	0.691	0.691	0.528	0.528	0.738	0.669	0.775	0.62	0.62	0.71	0.626	0.71	0.71	0.728	0.728	0.728	0.728	0.728	0.728	0.626	0.626	1	1	1	0.641	0.641	0.728	0.728	0.747	0.632	1	1	1
kappa	3drt_BA	0.738	0.747	0.669	0.669	0.747	0.747	0.633	0.633	0.633	0.738	0.738	0.528	0.528	0.775	0.607	0.691	0.691	0.528	0.528	0.738	0.669	0.775	0.62	0.62	0.71	0.626	0.71	0.71	0.728	0.728	0.728	0.728	0.728	0.728	0.626	0.626	1	1	1	0.641	0.641	0.728	0.728	0.747	0.632	1	1	1
kappa	3dvg_BA	0.872	0.827	0.693	0.693	0.881	0.881	0.654	0.654	0.654	0.872	0.872	0.585	0.585	0.8	0.66	0.8	0.8	0.585	0.585	0.89	0.693	0.8	0.657	0.657	0.818	0.681	0.809	0.809	0.854	0.854	0.854	0.854	0.854	0.854	0.681	0.681	0.733	0.733	0.733	0.675	0.675	0.863	0.863	0.89	0.684	0.733	0.733	0.733
kappa	3dvn_BA	0.881	0.836	0.702	0.702	0.89	0.89	0.663	0.663	0.663	0.881	0.881	0.594	0.594	0.809	0.669	0.8	0.8	0.594	0.594	0.9	0.702	0.809	0.666	0.666	0.827	0.69	0.818	0.818	0.863	0.863	0.863	0.863	0.863	0.863	0.69	0.69	0.743	0.743	0.743	0.684	0.684	0.872	0.872	0.9	0.693	0.743	0.743	0.743
kappa	3efd_HL	0.879	0.853	0.724	0.724	0.888	0.888	0.672	0.672	0.672	0.879	0.879	0.614	0.614	0.824	0.691	0.824	0.824	0.614	0.614	0.898	0.724	0.824	0.688	0.688	0.842	0.7	0.833	0.833	0.861	0.861	0.861	0.861	0.861	0.861	0.7	0.7	0.757	0.757	0.757	0.706	0.706	0.898	0.898	0.907	0.715	0.757	0.757	0.757
kappa	3eff_BA	0.89	0.836	0.693	0.693	0.918	0.918	0.663	0.663	0.663	0.881	0.881	0.594	0.594	0.827	0.66	0.79	0.79	0.594	0.594	0.909	0.693	0.827	0.666	0.666	0.818	0.69	0.809	0.809	0.854	0.854	0.854	0.854	0.854	0.854	0.69	0.69	0.752	0.752	0.752	0.669	0.669	0.863	0.863	0.89	0.675	0.752	0.752	0.752
kappa	3egs_BA	0.738	0.747	0.669	0.669	0.747	0.747	0.633	0.633	0.633	0.738	0.738	0.528	0.528	0.775	0.607	0.691	0.691	0.528	0.528	0.738	0.669	0.775	0.62	0.62	0.71	0.626	0.71	0.71	0.728	0.728	0.728	0.728	0.728	0.728	0.626	0.626	1	1	1	0.641	0.641	0.728	0.728	0.747	0.632	1	1	1
kappa	3eo0_BA	0.707	0.66	0.871	0.871	0.66	0.66	0.792	0.792	0.792	0.707	0.707	0.761	0.761	0.688	0.923	0.669	0.669	0.761	0.761	0.66	0.871	0.688	0.871	0.871	0.66	0.783	0.698	0.698	0.707	0.707	0.707	0.707	0.707	0.707	0.783	0.783	0.65	0.65	0.65	0.834	0.834	0.698	0.698	0.688	0.889	0.65	0.65	0.65
kappa	3eo1_BA	0.707	0.66	0.871	0.871	0.66	0.66	0.792	0.792	0.792	0.707	0.707	0.761	0.761	0.688	0.923	0.669	0.669	0.761	0.761	0.66	0.871	0.688	0.871	0.871	0.66	0.783	0.698	0.698	0.707	0.707	0.707	0.707	0.707	0.707	0.783	0.783	0.65	0.65	0.65	0.834	0.834	0.698	0.698	0.688	0.889	0.65	0.65	0.65
kappa	3eo9_HL	0.879	0.824	0.678	0.678	0.861	0.861	0.663	0.663	0.663	0.879	0.879	0.587	0.587	0.833	0.663	0.842	0.842	0.587	0.587	0.861	0.678	0.833	0.651	0.651	0.861	0.69	0.824	0.824	0.851	0.851	0.851	0.851	0.851	0.851	0.69	0.69	0.728	0.728	0.728	0.642	0.642	0.842	0.842	0.851	0.66	0.728	0.728	0.728
kappa	3eoa_BA	0.879	0.824	0.678	0.678	0.861	0.861	0.663	0.663	0.663	0.879	0.879	0.587	0.587	0.833	0.663	0.842	0.842	0.587	0.587	0.861	0.678	0.833	0.651	0.651	0.861	0.69	0.824	0.824	0.851	0.851	0.851	0.851	0.851	0.851	0.69	0.69	0.728	0.728	0.728	0.642	0.642	0.842	0.842	0.851	0.66	0.728	0.728	0.728
kappa	3eob_BA	0.879	0.824	0.678	0.678	0.861	0.861	0.663	0.663	0.663	0.879	0.879	0.587	0.587	0.833	0.663	0.842	0.842	0.587	0.587	0.861	0.678	0.833	0.651	0.651	0.861	0.69	0.824	0.824	0.851	0.851	0.851	0.851	0.851	0.851	0.69	0.69	0.728	0.728	0.728	0.642	0.642	0.842	0.842	0.851	0.66	0.728	0.728	0.728
kappa	3eyf_BA	0.66	0.596	0.836	0.836	0.642	0.642	0.772	0.772	0.772	0.66	0.66	0.727	0.727	0.651	0.796	0.614	0.614	0.727	0.727	0.642	0.836	0.651	0.818	0.818	0.605	0.772	0.633	0.633	0.66	0.66	0.66	0.66	0.66	0.66	0.772	0.772	0.603	0.603	0.603	0.763	0.763	0.633	0.633	0.651	0.818	0.603	0.603	0.603
kappa	3eyf_DC	0.66	0.596	0.836	0.836	0.642	0.642	0.772	0.772	0.772	0.66	0.66	0.727	0.727	0.651	0.796	0.614	0.614	0.727	0.727	0.642	0.836	0.651	0.818	0.818	0.605	0.772	0.633	0.633	0.66	0.66	0.66	0.66	0.66	0.66	0.772	0.772	0.603	0.603	0.603	0.763	0.763	0.633	0.633	0.651	0.818	0.603	0.603	0.603
kappa	3eyo_BA	0.66	0.596	0.836	0.836	0.642	0.642	0.772	0.772	0.772	0.66	0.66	0.727	0.727	0.651	0.796	0.614	0.614	0.727	0.727	0.642	0.836	0.651	0.818	0.818	0.605	0.772	0.633	0.633	0.66	0.66	0.66	0.66	0.66	0.66	0.772	0.772	0.603	0.603	0.603	0.763	0.763	0.633	0.633	0.651	0.818	0.603	0.603	0.603
kappa	3eyo_DC	0.66	0.596	0.836	0.836	0.642	0.642	0.772	0.772	0.772	0.66	0.66	0.727	0.727	0.651	0.796	0.614	0.614	0.727	0.727	0.642	0.836	0.651	0.818	0.818	0.605	0.772	0.633	0.633	0.66	0.66	0.66	0.66	0.66	0.66	0.772	0.772	0.603	0.603	0.603	0.763	0.763	0.633	0.633	0.651	0.818	0.603	0.603	0.603
kappa	3eyq_DC	0.706	0.642	0.872	0.872	0.678	0.678	0.854	0.854	0.854	0.706	0.706	0.718	0.718	0.715	0.861	0.651	0.651	0.718	0.718	0.678	0.872	0.715	0.836	0.836	0.642	0.854	0.678	0.678	0.706	0.706	0.706	0.706	0.706	0.706	0.854	0.854	0.66	0.66	0.66	0.772	0.772	0.678	0.678	0.688	0.863	0.66	0.66	0.66
kappa	3f12_BA	0.724	0.66	0.89	0.89	0.697	0.697	0.836	0.836	0.836	0.724	0.724	0.718	0.718	0.733	0.833	0.678	0.678	0.718	0.718	0.697	0.89	0.733	0.836	0.836	0.66	0.836	0.678	0.678	0.706	0.706	0.706	0.706	0.706	0.706	0.836	0.836	0.66	0.66	0.66	0.79	0.79	0.697	0.697	0.706	0.863	0.66	0.66	0.66
kappa	3f12_DC	0.724	0.66	0.89	0.89	0.697	0.697	0.836	0.836	0.836	0.724	0.724	0.718	0.718	0.733	0.833	0.678	0.678	0.718	0.718	0.697	0.89	0.733	0.836	0.836	0.66	0.836	0.678	0.678	0.706	0.706	0.706	0.706	0.706	0.706	0.836	0.836	0.66	0.66	0.66	0.79	0.79	0.697	0.697	0.706	0.863	0.66	0.66	0.66
kappa	3fn0_HL	0.688	0.65	0.858	0.858	0.679	0.679	0.787	0.787	0.787	0.688	0.688	0.707	0.707	0.704	0.809	0.65	0.65	0.707	0.707	0.679	0.858	0.704	0.811	0.811	0.641	0.775	0.66	0.66	0.669	0.669	0.669	0.669	0.669	0.669	0.775	0.775	0.632	0.632	0.632	0.792	0.792	0.679	0.679	0.698	0.82	0.632	0.632	0.632
kappa	3fzu_CD	0.907	0.814	0.66	0.66	0.851	0.851	0.627	0.627	0.627	0.916	0.916	0.572	0.572	0.787	0.626	0.851	0.851	0.572	0.572	0.851	0.66	0.787	0.614	0.614	0.833	0.654	0.824	0.824	0.879	0.879	0.879	0.879	0.879	0.879	0.654	0.654	0.728	0.728	0.728	0.633	0.633	0.833	0.833	0.861	0.642	0.728	0.728	0.728
kappa	3fzu_HL	0.907	0.814	0.66	0.66	0.851	0.851	0.627	0.627	0.627	0.916	0.916	0.572	0.572	0.787	0.626	0.851	0.851	0.572	0.572	0.851	0.66	0.787	0.614	0.614	0.833	0.654	0.824	0.824	0.879	0.879	0.879	0.879	0.879	0.879	0.654	0.654	0.728	0.728	0.728	0.633	0.633	0.833	0.833	0.861	0.642	0.728	0.728	0.728
kappa	3g6j_FE	0.861	0.8	0.66	0.66	0.935	0.935	0.648	0.648	0.648	0.87	0.87	0.587	0.587	0.796	0.644	0.796	0.796	0.587	0.587	0.944	0.66	0.796	0.663	0.663	0.842	0.675	0.796	0.796	0.851	0.851	0.851	0.851	0.851	0.851	0.675	0.675	0.728	0.728	0.728	0.66	0.66	0.879	0.879	0.888	0.66	0.728	0.728	0.728
kappa	3giz_HL	0.703	0.648	0.88	0.88	0.675	0.675	0.845	0.845	0.845	0.703	0.703	0.724	0.724	0.722	0.869	0.657	0.657	0.724	0.724	0.675	0.88	0.722	0.844	0.844	0.648	0.845	0.685	0.685	0.703	0.703	0.703	0.703	0.703	0.703	0.845	0.845	0.666	0.666	0.666	0.779	0.779	0.675	0.675	0.694	0.871	0.666	0.666	0.666
kappa	3grw_HL	0.879	0.809	0.678	0.678	0.962	0.962	0.663	0.663	0.663	0.888	0.888	0.587	0.587	0.814	0.663	0.814	0.814	0.587	0.587	0.972	0.678	0.814	0.669	0.669	0.851	0.69	0.814	0.814	0.861	0.861	0.861	0.861	0.861	0.861	0.69	0.69	0.747	0.747	0.747	0.66	0.66	0.888	0.888	0.907	0.669	0.747	0.747	0.747
kappa	3hi1_BA	0.688	0.66	0.889	0.889	0.651	0.651	0.783	0.783	0.783	0.688	0.688	0.788	0.788	0.678	0.887	0.651	0.651	0.788	0.788	0.651	0.889	0.678	0.899	0.899	0.651	0.783	0.688	0.688	0.697	0.697	0.697	0.697	0.697	0.697	0.783	0.783	0.632	0.632	0.632	0.834	0.834	0.66	0.66	0.669	1	0.632	0.632	0.632
kappa	3hi5_HL	0.925	0.822	0.669	0.669	0.833	0.833	0.627	0.627	0.627	0.935	0.935	0.559	0.559	0.787	0.644	0.833	0.833	0.559	0.559	0.833	0.669	0.787	0.623	0.623	0.831	0.654	0.814	0.814	0.907	0.907	0.907	0.907	0.907	0.907	0.654	0.654	0.71	0.71	0.71	0.651	0.651	0.85	0.85	0.851	0.66	0.71	0.71	0.71
kappa	3hi6_HL	0.925	0.822	0.669	0.669	0.833	0.833	0.627	0.627	0.627	0.935	0.935	0.559	0.559	0.787	0.644	0.833	0.833	0.559	0.559	0.833	0.669	0.787	0.623	0.623	0.831	0.654	0.814	0.814	0.907	0.907	0.907	0.907	0.907	0.907	0.654	0.654	0.71	0.71	0.71	0.651	0.651	0.85	0.85	0.851	0.66	0.71	0.71	0.71
kappa	3hi6_XY	0.925	0.822	0.669	0.669	0.833	0.833	0.627	0.627	0.627	0.935	0.935	0.559	0.559	0.787	0.644	0.833	0.833	0.559	0.559	0.833	0.669	0.787	0.623	0.623	0.831	0.654	0.814	0.814	0.907	0.907	0.907	0.907	0.907	0.907	0.654	0.654	0.71	0.71	0.71	0.651	0.651	0.85	0.85	0.851	0.66	0.71	0.71	0.71
kappa	3hmw_HL	0.888	0.842	0.678	0.678	0.833	0.833	0.681	0.681	0.681	0.888	0.888	0.596	0.596	0.833	0.672	0.824	0.824	0.596	0.596	0.833	0.678	0.833	0.678	0.678	0.861	0.709	0.851	0.851	0.879	0.879	0.879	0.879	0.879	0.879	0.709	0.709	0.747	0.747	0.747	0.651	0.651	0.851	0.851	0.842	0.688	0.747	0.747	0.747
kappa	3hmx_HL	0.888	0.842	0.678	0.678	0.833	0.833	0.681	0.681	0.681	0.888	0.888	0.596	0.596	0.833	0.672	0.824	0.824	0.596	0.596	0.833	0.678	0.833	0.678	0.678	0.861	0.709	0.851	0.851	0.879	0.879	0.879	0.879	0.879	0.879	0.709	0.709	0.747	0.747	0.747	0.651	0.651	0.851	0.851	0.842	0.688	0.747	0.747	0.747
kappa	3idg_BA	0.738	0.747	0.669	0.669	0.747	0.747	0.633	0.633	0.633	0.738	0.738	0.528	0.528	0.775	0.607	0.691	0.691	0.528	0.528	0.738	0.669	0.775	0.62	0.62	0.71	0.626	0.71	0.71	0.728	0.728	0.728	0.728	0.728	0.728	0.626	0.626	1	1	1	0.641	0.641	0.728	0.728	0.747	0.632	1	1	1
kappa	3idi_BA	0.738	0.747	0.669	0.669	0.747	0.747	0.633	0.633	0.633	0.738	0.738	0.528	0.528	0.775	0.607	0.691	0.691	0.528	0.528	0.738	0.669	0.775	0.62	0.62	0.71	0.626	0.71	0.71	0.728	0.728	0.728	0.728	0.728	0.728	0.626	0.626	1	1	1	0.641	0.641	0.728	0.728	0.747	0.632	1	1	1
kappa	3idj_BA	0.738	0.747	0.669	0.669	0.747	0.747	0.633	0.633	0.633	0.738	0.738	0.528	0.528	0.775	0.607	0.691	0.691	0.528	0.528	0.738	0.669	0.775	0.62	0.62	0.71	0.626	0.71	0.71	0.728	0.728	0.728	0.728	0.728	0.728	0.626	0.626	1	1	1	0.641	0.641	0.728	0.728	0.747	0.632	1	1	1
kappa	3idm_BA	0.738	0.747	0.669	0.669	0.747	0.747	0.633	0.633	0.633	0.738	0.738	0.528	0.528	0.775	0.607	0.691	0.691	0.528	0.528	0.738	0.669	0.775	0.62	0.62	0.71	0.626	0.71	0.71	0.728	0.728	0.728	0.728	0.728	0.728	0.626	0.626	1	1	1	0.641	0.641	0.728	0.728	0.747	0.632	1	1	1
kappa	3idn_BA	0.738	0.747	0.669	0.669	0.747	0.747	0.633	0.633	0.633	0.738	0.738	0.528	0.528	0.775	0.607	0.691	0.691	0.528	0.528	0.738	0.669	0.775	0.62	0.62	0.71	0.626	0.71	0.71	0.728	0.728	0.728	0.728	0.728	0.728	0.626	0.626	1	1	1	0.641	0.641	0.728	0.728	0.747	0.632	1	1	1
kappa	3idx_HL	0.816	0.752	0.681	0.681	0.807	0.807	0.618	0.618	0.618	0.816	0.816	0.527	0.527	0.788	0.611	0.798	0.798	0.527	0.527	0.798	0.681	0.788	0.609	0.609	0.788	0.645	0.761	0.761	0.788	0.788	0.788	0.788	0.788	0.788	0.645	0.645	0.694	0.694	0.694	0.609	0.609	0.77	0.77	0.798	0.627	0.694	0.694	0.694
kappa	3idy_BC	0.816	0.752	0.681	0.681	0.807	0.807	0.618	0.618	0.618	0.816	0.816	0.527	0.527	0.788	0.611	0.798	0.798	0.527	0.527	0.798	0.681	0.788	0.609	0.609	0.788	0.645	0.761	0.761	0.788	0.788	0.788	0.788	0.788	0.788	0.645	0.645	0.694	0.694	0.694	0.609	0.609	0.77	0.77	0.798	0.627	0.694	0.694	0.694
kappa	3inu_HL	0.701	0.64	0.745	0.745	0.666	0.666	0.672	0.672	0.672	0.692	0.692	0.57	0.57	0.71	0.669	0.622	0.622	0.57	0.57	0.657	0.745	0.71	0.692	0.692	0.649	0.672	0.631	0.631	0.675	0.675	0.675	0.675	0.675	0.675	0.672	0.672	0.628	0.628	0.628	0.684	0.684	0.666	0.666	0.684	0.666	0.628	0.628	0.628
kappa	3inu_MN	0.701	0.64	0.745	0.745	0.666	0.666	0.672	0.672	0.672	0.692	0.692	0.57	0.57	0.71	0.669	0.622	0.622	0.57	0.57	0.657	0.745	0.71	0.692	0.692	0.649	0.672	0.631	0.631	0.675	0.675	0.675	0.675	0.675	0.675	0.672	0.672	0.628	0.628	0.628	0.684	0.684	0.666	0.666	0.684	0.666	0.628	0.628	0.628
kappa	3ivk_AB	0.907	0.824	0.706	0.706	0.916	0.916	0.663	0.663	0.663	0.907	0.907	0.587	0.587	0.824	0.663	0.814	0.814	0.587	0.587	0.925	0.706	0.824	0.669	0.669	0.842	0.69	0.833	0.833	0.879	0.879	0.879	0.879	0.879	0.879	0.69	0.69	0.757	0.757	0.757	0.678	0.678	0.898	0.898	0.916	0.688	0.757	0.757	0.757
kappa	3j5m_DC	0.5	0.49	0.633	0.633	0.5	0.5	0.572	0.572	0.572	0.5	0.5	0.614	0.614	0.49	0.644	0.481	0.481	0.614	0.614	0.5	0.633	0.49	0.642	0.642	0.485	0.572	0.49	0.49	0.518	0.518	0.518	0.518	0.518	0.518	0.572	0.572	0.514	0.514	0.514	0.623	0.623	0.532	0.532	0.518	0.651	0.514	0.514	0.514
kappa	3j70_AB	0.861	0.831	0.66	0.66	0.833	0.833	0.627	0.627	0.627	0.861	0.861	0.568	0.568	0.814	0.644	0.796	0.796	0.568	0.568	0.833	0.66	0.814	0.642	0.642	1	0.654	0.805	0.805	0.833	0.833	0.833	0.833	0.833	0.833	0.654	0.654	0.71	0.71	0.71	0.642	0.642	0.841	0.841	0.842	0.651	0.71	0.71	0.71
kappa	3jwd_HL	0.861	0.831	0.66	0.66	0.833	0.833	0.627	0.627	0.627	0.861	0.861	0.568	0.568	0.814	0.644	0.796	0.796	0.568	0.568	0.833	0.66	0.814	0.642	0.642	1	0.654	0.805	0.805	0.833	0.833	0.833	0.833	0.833	0.833	0.654	0.654	0.71	0.71	0.71	0.642	0.642	0.841	0.841	0.842	0.651	0.71	0.71	0.71
kappa	3jwd_PO	0.861	0.831	0.66	0.66	0.833	0.833	0.627	0.627	0.627	0.861	0.861	0.568	0.568	0.814	0.644	0.796	0.796	0.568	0.568	0.833	0.66	0.814	0.642	0.642	1	0.654	0.805	0.805	0.833	0.833	0.833	0.833	0.833	0.833	0.654	0.654	0.71	0.71	0.71	0.642	0.642	0.841	0.841	0.842	0.651	0.71	0.71	0.71
kappa	3jwo_HL	0.861	0.831	0.66	0.66	0.833	0.833	0.627	0.627	0.627	0.861	0.861	0.568	0.568	0.814	0.644	0.796	0.796	0.568	0.568	0.833	0.66	0.814	0.642	0.642	1	0.654	0.805	0.805	0.833	0.833	0.833	0.833	0.833	0.833	0.654	0.654	0.71	0.71	0.71	0.642	0.642	0.841	0.841	0.842	0.651	0.71	0.71	0.71
kappa	3k2u_HL	0.879	0.814	0.678	0.678	0.925	0.925	0.663	0.663	0.663	0.87	0.87	0.587	0.587	0.824	0.654	0.814	0.814	0.587	0.587	0.935	0.678	0.824	0.66	0.66	0.861	0.69	0.814	0.814	0.842	0.842	0.842	0.842	0.842	0.842	0.69	0.69	0.747	0.747	0.747	0.66	0.66	0.898	0.898	0.898	0.669	0.747	0.747	0.747
kappa	3kdm_BA	0.551	0.5	0.545	0.545	0.547	0.547	0.513	0.513	0.513	0.547	0.547	0.49	0.49	0.509	0.504	0.518	0.518	0.49	0.49	0.547	0.545	0.509	0.49	0.49	0.528	0.504	0.5	0.5	0.504	0.504	0.504	0.504	0.504	0.504	0.504	0.504	0.445	0.445	0.445	0.527	0.527	0.537	0.537	0.542	0.472	0.445	0.445	0.445
kappa	3kr3_HL	0.907	0.824	0.678	0.678	0.842	0.842	0.645	0.645	0.645	0.907	0.907	0.577	0.577	0.787	0.663	0.833	0.833	0.577	0.577	0.842	0.678	0.787	0.66	0.66	0.87	0.672	0.824	0.824	0.879	0.879	0.879	0.879	0.879	0.879	0.672	0.672	0.7	0.7	0.7	0.651	0.651	0.842	0.842	0.861	0.669	0.7	0.7	0.7
kappa	3kyk_HL	0.731	0.712	0.862	0.862	0.703	0.703	0.818	0.818	0.818	0.731	0.731	0.678	0.678	0.74	0.813	0.685	0.685	0.678	0.678	0.703	0.862	0.74	0.798	0.798	0.694	0.845	0.74	0.74	0.712	0.712	0.712	0.712	0.712	0.712	0.845	0.845	0.663	0.663	0.663	0.752	0.752	0.703	0.703	0.722	0.825	0.663	0.663	0.663
kappa	3kym_BA	0.731	0.712	0.862	0.862	0.703	0.703	0.818	0.818	0.818	0.731	0.731	0.678	0.678	0.74	0.813	0.685	0.685	0.678	0.678	0.703	0.862	0.74	0.798	0.798	0.694	0.845	0.74	0.74	0.712	0.712	0.712	0.712	0.712	0.712	0.845	0.845	0.663	0.663	0.663	0.752	0.752	0.703	0.703	0.722	0.825	0.663	0.663	0.663
kappa	3kym_FE	0.731	0.712	0.862	0.862	0.703	0.703	0.818	0.818	0.818	0.731	0.731	0.678	0.678	0.74	0.813	0.685	0.685	0.678	0.678	0.703	0.862	0.74	0.798	0.798	0.694	0.845	0.74	0.74	0.712	0.712	0.712	0.712	0.712	0.712	0.845	0.845	0.663	0.663	0.663	0.752	0.752	0.703	0.703	0.722	0.825	0.663	0.663	0.663
kappa	3kym_LK	0.731	0.712	0.862	0.862	0.703	0.703	0.818	0.818	0.818	0.731	0.731	0.678	0.678	0.74	0.813	0.685	0.685	0.678	0.678	0.703	0.862	0.74	0.798	0.798	0.694	0.845	0.74	0.74	0.712	0.712	0.712	0.712	0.712	0.712	0.845	0.845	0.663	0.663	0.663	0.752	0.752	0.703	0.703	0.722	0.825	0.663	0.663	0.663
kappa	3kym_NM	0.731	0.712	0.862	0.862	0.703	0.703	0.818	0.818	0.818	0.731	0.731	0.678	0.678	0.74	0.813	0.685	0.685	0.678	0.678	0.703	0.862	0.74	0.798	0.798	0.694	0.845	0.74	0.74	0.712	0.712	0.712	0.712	0.712	0.712	0.845	0.845	0.663	0.663	0.663	0.752	0.752	0.703	0.703	0.722	0.825	0.663	0.663	0.663
kappa	3kym_PO	0.731	0.712	0.862	0.862	0.703	0.703	0.818	0.818	0.818	0.731	0.731	0.678	0.678	0.74	0.813	0.685	0.685	0.678	0.678	0.703	0.862	0.74	0.798	0.798	0.694	0.845	0.74	0.74	0.712	0.712	0.712	0.712	0.712	0.712	0.845	0.845	0.663	0.663	0.663	0.752	0.752	0.703	0.703	0.722	0.825	0.663	0.663	0.663
kappa	3l95_BA	0.87	0.805	0.678	0.678	0.953	0.953	0.654	0.654	0.654	0.879	0.879	0.587	0.587	0.824	0.663	0.814	0.814	0.587	0.587	0.962	0.678	0.824	0.669	0.669	0.851	0.681	0.814	0.814	0.851	0.851	0.851	0.851	0.851	0.851	0.681	0.681	0.747	0.747	0.747	0.669	0.669	0.879	0.879	0.907	0.669	0.747	0.747	0.747
kappa	3l95_HL	0.87	0.805	0.678	0.678	0.953	0.953	0.654	0.654	0.654	0.879	0.879	0.587	0.587	0.824	0.663	0.814	0.814	0.587	0.587	0.962	0.678	0.824	0.669	0.669	0.851	0.681	0.814	0.814	0.851	0.851	0.851	0.851	0.851	0.851	0.681	0.681	0.747	0.747	0.747	0.669	0.669	0.879	0.879	0.907	0.669	0.747	0.747	0.747
kappa	3lev_HL	0.738	0.747	0.669	0.669	0.747	0.747	0.633	0.633	0.633	0.738	0.738	0.528	0.528	0.775	0.607	0.691	0.691	0.528	0.528	0.738	0.669	0.775	0.62	0.62	0.71	0.626	0.71	0.71	0.728	0.728	0.728	0.728	0.728	0.728	0.626	0.626	1	1	1	0.641	0.641	0.728	0.728	0.747	0.632	1	1	1
kappa	3m8o_HL	0.575	0.522	0.61	0.61	0.566	0.566	0.582	0.582	0.582	0.584	0.584	0.575	0.575	0.548	0.612	0.557	0.557	0.575	0.575	0.566	0.61	0.548	0.61	0.61	0.548	0.617	0.557	0.557	0.584	0.584	0.584	0.584	0.584	0.584	0.617	0.617	0.527	0.527	0.527	0.601	0.601	0.557	0.557	0.566	0.619	0.527	0.527	0.527
kappa	3moa_HL	0.738	0.747	0.669	0.669	0.747	0.747	0.633	0.633	0.633	0.738	0.738	0.528	0.528	0.775	0.607	0.691	0.691	0.528	0.528	0.738	0.669	0.775	0.62	0.62	0.71	0.626	0.71	0.71	0.728	0.728	0.728	0.728	0.728	0.728	0.626	0.626	1	1	1	0.641	0.641	0.728	0.728	0.747	0.632	1	1	1
kappa	3mob_HL	0.738	0.747	0.669	0.669	0.747	0.747	0.633	0.633	0.633	0.738	0.738	0.528	0.528	0.775	0.607	0.691	0.691	0.528	0.528	0.738	0.669	0.775	0.62	0.62	0.71	0.626	0.71	0.71	0.728	0.728	0.728	0.728	0.728	0.728	0.626	0.626	1	1	1	0.641	0.641	0.728	0.728	0.747	0.632	1	1	1
kappa	3mod_HL	0.738	0.747	0.669	0.669	0.747	0.747	0.633	0.633	0.633	0.738	0.738	0.528	0.528	0.775	0.607	0.691	0.691	0.528	0.528	0.738	0.669	0.775	0.62	0.62	0.71	0.626	0.71	0.71	0.728	0.728	0.728	0.728	0.728	0.728	0.626	0.626	1	1	1	0.641	0.641	0.728	0.728	0.747	0.632	1	1	1
kappa	3n85_HL	0.879	0.814	0.697	0.697	0.907	0.907	0.672	0.672	0.672	0.879	0.879	0.587	0.587	0.814	0.663	0.814	0.814	0.587	0.587	0.916	0.697	0.814	0.669	0.669	0.824	0.7	0.824	0.824	0.851	0.851	0.851	0.851	0.851	0.851	0.7	0.7	0.757	0.757	0.757	0.678	0.678	0.879	0.879	0.898	0.688	0.757	0.757	0.757
kappa	3na9_HL	0.907	0.861	0.688	0.688	0.861	0.861	0.663	0.663	0.663	0.907	0.907	0.605	0.605	0.814	0.682	0.833	0.833	0.605	0.605	0.861	0.688	0.814	0.669	0.669	0.87	0.69	0.842	0.842	0.898	0.898	0.898	0.898	0.898	0.898	0.69	0.69	0.738	0.738	0.738	0.709	0.709	0.861	0.861	0.87	0.688	0.738	0.738	0.738
kappa	3naa_HL	0.907	0.861	0.688	0.688	0.861	0.861	0.663	0.663	0.663	0.907	0.907	0.605	0.605	0.814	0.682	0.833	0.833	0.605	0.605	0.861	0.688	0.814	0.669	0.669	0.87	0.69	0.842	0.842	0.898	0.898	0.898	0.898	0.898	0.898	0.69	0.69	0.738	0.738	0.738	0.709	0.709	0.861	0.861	0.87	0.688	0.738	0.738	0.738
kappa	3nab_HL	0.907	0.861	0.688	0.688	0.861	0.861	0.663	0.663	0.663	0.907	0.907	0.605	0.605	0.814	0.682	0.833	0.833	0.605	0.605	0.861	0.688	0.814	0.669	0.669	0.87	0.69	0.842	0.842	0.898	0.898	0.898	0.898	0.898	0.898	0.69	0.69	0.738	0.738	0.738	0.709	0.709	0.861	0.861	0.87	0.688	0.738	0.738	0.738
kappa	3nac_HL	0.907	0.861	0.688	0.688	0.861	0.861	0.663	0.663	0.663	0.907	0.907	0.605	0.605	0.814	0.682	0.833	0.833	0.605	0.605	0.861	0.688	0.814	0.669	0.669	0.87	0.69	0.842	0.842	0.898	0.898	0.898	0.898	0.898	0.898	0.69	0.69	0.738	0.738	0.738	0.709	0.709	0.861	0.861	0.87	0.688	0.738	0.738	0.738
kappa	3ncj_HL	0.916	0.851	0.697	0.697	0.87	0.87	0.672	0.672	0.672	0.916	0.916	0.596	0.596	0.824	0.682	0.842	0.842	0.596	0.596	0.87	0.697	0.824	0.678	0.678	0.87	0.7	0.851	0.851	0.888	0.888	0.888	0.888	0.888	0.888	0.7	0.7	0.747	0.747	0.747	0.688	0.688	0.87	0.87	0.879	0.688	0.747	0.747	0.747
kappa	3nfp_AB	0.805	0.796	0.651	0.651	0.777	0.777	0.636	0.636	0.636	0.805	0.805	0.568	0.568	0.75	0.626	0.777	0.777	0.568	0.568	0.777	0.651	0.75	0.614	0.614	0.75	0.663	0.796	0.796	0.787	0.787	0.787	0.787	0.787	0.787	0.663	0.663	0.691	0.691	0.691	0.614	0.614	0.805	0.805	0.796	0.623	0.691	0.691	0.691
kappa	3nfp_HL	0.805	0.796	0.651	0.651	0.777	0.777	0.636	0.636	0.636	0.805	0.805	0.568	0.568	0.75	0.626	0.777	0.777	0.568	0.568	0.777	0.651	0.75	0.614	0.614	0.75	0.663	0.796	0.796	0.787	0.787	0.787	0.787	0.787	0.787	0.663	0.663	0.691	0.691	0.691	0.614	0.614	0.805	0.805	0.796	0.623	0.691	0.691	0.691
kappa	3nfs_HL	0.805	0.796	0.651	0.651	0.777	0.777	0.636	0.636	0.636	0.805	0.805	0.568	0.568	0.75	0.626	0.777	0.777	0.568	0.568	0.777	0.651	0.75	0.614	0.614	0.75	0.663	0.796	0.796	0.787	0.787	0.787	0.787	0.787	0.787	0.663	0.663	0.691	0.691	0.691	0.614	0.614	0.805	0.805	0.796	0.623	0.691	0.691	0.691
kappa	3ngb_BC	0.537	0.528	0.672	0.672	0.537	0.537	0.601	0.601	0.601	0.537	0.537	0.613	0.613	0.537	0.669	0.5	0.5	0.613	0.613	0.537	0.672	0.537	0.672	0.672	0.523	0.601	0.528	0.528	0.509	0.509	0.509	0.509	0.509	0.509	0.601	0.601	0.514	0.514	0.514	0.672	0.672	0.533	0.533	0.528	0.672	0.514	0.514	0.514
kappa	3ngb_EF	0.537	0.528	0.672	0.672	0.537	0.537	0.601	0.601	0.601	0.537	0.537	0.613	0.613	0.537	0.669	0.5	0.5	0.613	0.613	0.537	0.672	0.537	0.672	0.672	0.523	0.601	0.528	0.528	0.509	0.509	0.509	0.509	0.509	0.509	0.601	0.601	0.514	0.514	0.514	0.672	0.672	0.533	0.533	0.528	0.672	0.514	0.514	0.514
kappa	3ngb_JK	0.537	0.528	0.672	0.672	0.537	0.537	0.601	0.601	0.601	0.537	0.537	0.613	0.613	0.537	0.669	0.5	0.5	0.613	0.613	0.537	0.672	0.537	0.672	0.672	0.523	0.601	0.528	0.528	0.509	0.509	0.509	0.509	0.509	0.509	0.601	0.601	0.514	0.514	0.514	0.672	0.672	0.533	0.533	0.528	0.672	0.514	0.514	0.514
kappa	3oau_HL	0.747	0.803	0.638	0.638	0.738	0.738	0.672	0.672	0.672	0.747	0.747	0.555	0.555	0.728	0.654	0.7	0.7	0.555	0.555	0.738	0.638	0.728	0.638	0.638	0.757	0.678	0.794	0.794	0.747	0.747	0.747	0.747	0.747	0.747	0.678	0.678	0.704	0.704	0.704	0.62	0.62	0.757	0.757	0.747	0.638	0.704	0.704	0.704
kappa	3oay_HL	0.747	0.803	0.638	0.638	0.738	0.738	0.672	0.672	0.672	0.747	0.747	0.555	0.555	0.728	0.654	0.7	0.7	0.555	0.555	0.738	0.638	0.728	0.638	0.638	0.757	0.678	0.794	0.794	0.747	0.747	0.747	0.747	0.747	0.747	0.678	0.678	0.694	0.694	0.694	0.62	0.62	0.757	0.757	0.747	0.638	0.694	0.694	0.694
kappa	3oay_MK	0.747	0.803	0.638	0.638	0.738	0.738	0.672	0.672	0.672	0.747	0.747	0.555	0.555	0.728	0.654	0.7	0.7	0.555	0.555	0.738	0.638	0.728	0.638	0.638	0.757	0.678	0.794	0.794	0.747	0.747	0.747	0.747	0.747	0.747	0.678	0.678	0.694	0.694	0.694	0.62	0.62	0.757	0.757	0.747	0.638	0.694	0.694	0.694
kappa	3oaz_HL	0.747	0.803	0.638	0.638	0.738	0.738	0.672	0.672	0.672	0.747	0.747	0.555	0.555	0.728	0.654	0.7	0.7	0.555	0.555	0.738	0.638	0.728	0.638	0.638	0.757	0.678	0.794	0.794	0.747	0.747	0.747	0.747	0.747	0.747	0.678	0.678	0.694	0.694	0.694	0.62	0.62	0.757	0.757	0.747	0.638	0.694	0.694	0.694
kappa	3oaz_MK	0.747	0.803	0.638	0.638	0.738	0.738	0.672	0.672	0.672	0.747	0.747	0.555	0.555	0.728	0.654	0.7	0.7	0.555	0.555	0.738	0.638	0.728	0.638	0.638	0.757	0.678	0.794	0.794	0.747	0.747	0.747	0.747	0.747	0.747	0.678	0.678	0.694	0.694	0.694	0.62	0.62	0.757	0.757	0.747	0.638	0.694	0.694	0.694
kappa	3ob0_HL	0.747	0.803	0.638	0.638	0.738	0.738	0.672	0.672	0.672	0.747	0.747	0.555	0.555	0.728	0.654	0.7	0.7	0.555	0.555	0.738	0.638	0.728	0.638	0.638	0.757	0.678	0.794	0.794	0.747	0.747	0.747	0.747	0.747	0.747	0.678	0.678	0.694	0.694	0.694	0.62	0.62	0.757	0.757	0.747	0.638	0.694	0.694	0.694
kappa	3ob0_MK	0.747	0.803	0.638	0.638	0.738	0.738	0.672	0.672	0.672	0.747	0.747	0.555	0.555	0.728	0.654	0.7	0.7	0.555	0.555	0.738	0.638	0.728	0.638	0.638	0.757	0.678	0.794	0.794	0.747	0.747	0.747	0.747	0.747	0.747	0.678	0.678	0.694	0.694	0.694	0.62	0.62	0.757	0.757	0.747	0.638	0.694	0.694	0.694
kappa	3p0v_HL	0.861	0.805	0.66	0.66	0.907	0.907	0.654	0.654	0.654	0.861	0.861	0.587	0.587	0.796	0.644	0.814	0.814	0.587	0.587	0.916	0.66	0.796	0.651	0.651	0.842	0.681	0.814	0.814	0.833	0.833	0.833	0.833	0.833	0.833	0.681	0.681	0.728	0.728	0.728	0.651	0.651	0.888	0.888	0.898	0.651	0.728	0.728	0.728
kappa	3p0v_IM	0.861	0.805	0.66	0.66	0.907	0.907	0.654	0.654	0.654	0.861	0.861	0.587	0.587	0.796	0.644	0.814	0.814	0.587	0.587	0.916	0.66	0.796	0.651	0.651	0.842	0.681	0.814	0.814	0.833	0.833	0.833	0.833	0.833	0.833	0.681	0.681	0.728	0.728	0.728	0.651	0.651	0.888	0.888	0.898	0.651	0.728	0.728	0.728
kappa	3p0y_HL	0.861	0.805	0.66	0.66	0.907	0.907	0.654	0.654	0.654	0.861	0.861	0.587	0.587	0.796	0.644	0.814	0.814	0.587	0.587	0.916	0.66	0.796	0.651	0.651	0.842	0.681	0.814	0.814	0.833	0.833	0.833	0.833	0.833	0.833	0.681	0.681	0.728	0.728	0.728	0.651	0.651	0.888	0.888	0.898	0.651	0.728	0.728	0.728
kappa	3p11_HL	0.861	0.805	0.66	0.66	0.907	0.907	0.654	0.654	0.654	0.861	0.861	0.587	0.587	0.796	0.644	0.814	0.814	0.587	0.587	0.916	0.66	0.796	0.651	0.651	0.842	0.681	0.814	0.814	0.833	0.833	0.833	0.833	0.833	0.833	0.681	0.681	0.728	0.728	0.728	0.651	0.651	0.888	0.888	0.898	0.651	0.728	0.728	0.728
kappa	3pgf_HL	0.888	0.824	0.697	0.697	0.907	0.907	0.663	0.663	0.663	0.888	0.888	0.587	0.587	0.814	0.663	0.814	0.814	0.587	0.587	0.916	0.697	0.814	0.669	0.669	0.824	0.69	0.824	0.824	0.861	0.861	0.861	0.861	0.861	0.861	0.69	0.69	0.757	0.757	0.757	0.669	0.669	0.898	0.898	0.898	0.688	0.757	0.757	0.757
kappa	3pjs_BA	0.863	0.818	0.666	0.666	0.945	0.945	0.636	0.636	0.636	0.854	0.854	0.576	0.576	0.809	0.633	0.79	0.79	0.576	0.576	0.936	0.666	0.809	0.639	0.639	0.827	0.663	0.79	0.79	0.827	0.827	0.827	0.827	0.827	0.827	0.663	0.663	0.743	0.743	0.743	0.669	0.669	0.854	0.854	0.881	0.648	0.743	0.743	0.743
kappa	3pnw_BA	0.854	0.809	0.684	0.684	0.89	0.89	0.654	0.654	0.654	0.854	0.854	0.585	0.585	0.79	0.66	0.818	0.818	0.585	0.585	0.9	0.684	0.79	0.657	0.657	0.827	0.681	0.809	0.809	0.836	0.836	0.836	0.836	0.836	0.836	0.681	0.681	0.733	0.733	0.733	0.675	0.675	0.854	0.854	0.872	0.675	0.733	0.733	0.733
kappa	3pnw_ED	0.854	0.809	0.684	0.684	0.89	0.89	0.654	0.654	0.654	0.854	0.854	0.585	0.585	0.79	0.66	0.818	0.818	0.585	0.585	0.9	0.684	0.79	0.657	0.657	0.827	0.681	0.809	0.809	0.836	0.836	0.836	0.836	0.836	0.836	0.681	0.681	0.733	0.733	0.733	0.675	0.675	0.854	0.854	0.872	0.675	0.733	0.733	0.733
kappa	3pnw_HG	0.854	0.809	0.684	0.684	0.89	0.89	0.654	0.654	0.654	0.854	0.854	0.585	0.585	0.79	0.66	0.818	0.818	0.585	0.585	0.9	0.684	0.79	0.657	0.657	0.827	0.681	0.809	0.809	0.836	0.836	0.836	0.836	0.836	0.836	0.681	0.681	0.733	0.733	0.733	0.675	0.675	0.854	0.854	0.872	0.675	0.733	0.733	0.733
kappa	3pnw_NM	0.854	0.809	0.684	0.684	0.89	0.89	0.654	0.654	0.654	0.854	0.854	0.585	0.585	0.79	0.66	0.818	0.818	0.585	0.585	0.9	0.684	0.79	0.657	0.657	0.827	0.681	0.809	0.809	0.836	0.836	0.836	0.836	0.836	0.836	0.681	0.681	0.733	0.733	0.733	0.675	0.675	0.854	0.854	0.872	0.675	0.733	0.733	0.733
kappa	3pnw_QP	0.854	0.809	0.684	0.684	0.89	0.89	0.654	0.654	0.654	0.854	0.854	0.585	0.585	0.79	0.66	0.818	0.818	0.585	0.585	0.9	0.684	0.79	0.657	0.657	0.827	0.681	0.809	0.809	0.836	0.836	0.836	0.836	0.836	0.836	0.681	0.681	0.733	0.733	0.733	0.675	0.675	0.854	0.854	0.872	0.675	0.733	0.733	0.733
kappa	3pnw_TS	0.854	0.809	0.684	0.684	0.89	0.89	0.654	0.654	0.654	0.854	0.854	0.585	0.585	0.79	0.66	0.818	0.818	0.585	0.585	0.9	0.684	0.79	0.657	0.657	0.827	0.681	0.809	0.809	0.836	0.836	0.836	0.836	0.836	0.836	0.681	0.681	0.733	0.733	0.733	0.675	0.675	0.854	0.854	0.872	0.675	0.733	0.733	0.733
kappa	3pnw_WV	0.854	0.809	0.684	0.684	0.89	0.89	0.654	0.654	0.654	0.854	0.854	0.585	0.585	0.79	0.66	0.818	0.818	0.585	0.585	0.9	0.684	0.79	0.657	0.657	0.827	0.681	0.809	0.809	0.836	0.836	0.836	0.836	0.836	0.836	0.681	0.681	0.733	0.733	0.733	0.675	0.675	0.854	0.854	0.872	0.675	0.733	0.733	0.733
kappa	3q1s_HL	0.688	0.65	0.858	0.858	0.679	0.679	0.787	0.787	0.787	0.688	0.688	0.707	0.707	0.704	0.809	0.65	0.65	0.707	0.707	0.679	0.858	0.704	0.811	0.811	0.641	0.775	0.66	0.66	0.669	0.669	0.669	0.669	0.669	0.669	0.775	0.775	0.632	0.632	0.632	0.792	0.792	0.679	0.679	0.698	0.82	0.632	0.632	0.632
kappa	3qeg_HL	0.724	0.678	0.926	0.926	0.678	0.678	0.774	0.774	0.774	0.724	0.724	0.761	0.761	0.715	0.897	0.688	0.688	0.761	0.761	0.678	0.926	0.715	0.889	0.889	0.66	0.792	0.697	0.697	0.706	0.706	0.706	0.706	0.706	0.706	0.792	0.792	0.653	0.653	0.653	0.853	0.853	0.697	0.697	0.706	0.908	0.653	0.653	0.653
kappa	3qeh_AB	0.584	0.544	0.637	0.637	0.548	0.548	0.582	0.582	0.582	0.584	0.584	0.557	0.557	0.557	0.603	0.566	0.566	0.557	0.557	0.548	0.637	0.557	0.619	0.619	0.535	0.617	0.557	0.557	0.575	0.575	0.575	0.575	0.575	0.575	0.617	0.617	0.527	0.527	0.527	0.601	0.601	0.544	0.544	0.584	0.637	0.527	0.527	0.527
kappa	3qeh_CD	0.584	0.544	0.637	0.637	0.548	0.548	0.582	0.582	0.582	0.584	0.584	0.557	0.557	0.557	0.603	0.566	0.566	0.557	0.557	0.548	0.637	0.557	0.619	0.619	0.535	0.617	0.557	0.557	0.575	0.575	0.575	0.575	0.575	0.575	0.617	0.617	0.527	0.527	0.527	0.601	0.601	0.544	0.544	0.584	0.637	0.527	0.527	0.527
kappa	3qeh_EF	0.584	0.544	0.637	0.637	0.548	0.548	0.582	0.582	0.582	0.584	0.584	0.557	0.557	0.557	0.603	0.566	0.566	0.557	0.557	0.548	0.637	0.557	0.619	0.619	0.535	0.617	0.557	0.557	0.575	0.575	0.575	0.575	0.575	0.575	0.617	0.617	0.527	0.527	0.527	0.601	0.601	0.544	0.544	0.584	0.637	0.527	0.527	0.527
kappa	3qeh_GH	0.584	0.544	0.637	0.637	0.548	0.548	0.582	0.582	0.582	0.584	0.584	0.557	0.557	0.557	0.603	0.566	0.566	0.557	0.557	0.548	0.637	0.557	0.619	0.619	0.535	0.617	0.557	0.557	0.575	0.575	0.575	0.575	0.575	0.575	0.617	0.617	0.527	0.527	0.527	0.601	0.601	0.544	0.544	0.584	0.637	0.527	0.527	0.527
kappa	3qnx_BA	0.575	0.522	0.61	0.61	0.566	0.566	0.582	0.582	0.582	0.584	0.584	0.575	0.575	0.548	0.612	0.557	0.557	0.575	0.575	0.566	0.61	0.548	0.61	0.61	0.548	0.617	0.557	0.557	0.584	0.584	0.584	0.584	0.584	0.584	0.617	0.617	0.527	0.527	0.527	0.601	0.601	0.557	0.557	0.566	0.619	0.527	0.527	0.527
kappa	3qny_BA	0.575	0.522	0.61	0.61	0.566	0.566	0.582	0.582	0.582	0.584	0.584	0.575	0.575	0.548	0.612	0.557	0.557	0.575	0.575	0.566	0.61	0.548	0.61	0.61	0.548	0.617	0.557	0.557	0.584	0.584	0.584	0.584	0.584	0.584	0.617	0.617	0.527	0.527	0.527	0.601	0.601	0.557	0.557	0.566	0.619	0.527	0.527	0.527
kappa	3qny_DC	0.575	0.522	0.61	0.61	0.566	0.566	0.582	0.582	0.582	0.584	0.584	0.575	0.575	0.548	0.612	0.557	0.557	0.575	0.575	0.566	0.61	0.548	0.61	0.61	0.548	0.617	0.557	0.557	0.584	0.584	0.584	0.584	0.584	0.584	0.617	0.617	0.527	0.527	0.527	0.601	0.601	0.557	0.557	0.566	0.619	0.527	0.527	0.527
kappa	3qnz_BA	0.575	0.522	0.61	0.61	0.566	0.566	0.582	0.582	0.582	0.584	0.584	0.575	0.575	0.548	0.612	0.557	0.557	0.575	0.575	0.566	0.61	0.548	0.61	0.61	0.548	0.617	0.557	0.557	0.584	0.584	0.584	0.584	0.584	0.584	0.617	0.617	0.527	0.527	0.527	0.601	0.601	0.557	0.557	0.566	0.619	0.527	0.527	0.527
kappa	3qo0_BA	0.575	0.522	0.61	0.61	0.566	0.566	0.582	0.582	0.582	0.584	0.584	0.575	0.575	0.548	0.612	0.557	0.557	0.575	0.575	0.566	0.61	0.548	0.61	0.61	0.548	0.617	0.557	0.557	0.584	0.584	0.584	0.584	0.584	0.584	0.617	0.617	0.527	0.527	0.527	0.601	0.601	0.557	0.557	0.566	0.619	0.527	0.527	0.527
kappa	3qo1_BA	0.575	0.522	0.61	0.61	0.566	0.566	0.582	0.582	0.582	0.584	0.584	0.575	0.575	0.548	0.612	0.557	0.557	0.575	0.575	0.566	0.61	0.548	0.61	0.61	0.548	0.617	0.557	0.557	0.584	0.584	0.584	0.584	0.584	0.584	0.617	0.617	0.527	0.527	0.527	0.601	0.601	0.557	0.557	0.566	0.619	0.527	0.527	0.527
kappa	3qrg_HL	0.723	0.651	0.687	0.687	0.705	0.705	0.649	0.649	0.649	0.723	0.723	0.571	0.571	0.687	0.654	0.678	0.678	0.571	0.571	0.696	0.687	0.687	0.66	0.66	0.66	0.684	0.66	0.66	0.714	0.714	0.714	0.714	0.714	0.714	0.684	0.684	0.633	0.633	0.633	0.669	0.669	0.705	0.705	0.714	0.669	0.633	0.633	0.633
kappa	3r1g_HL	0.851	0.814	0.669	0.669	0.935	0.935	0.654	0.654	0.654	0.851	0.851	0.587	0.587	0.824	0.663	0.805	0.805	0.587	0.587	0.944	0.669	0.824	0.66	0.66	0.851	0.681	0.805	0.805	0.833	0.833	0.833	0.833	0.833	0.833	0.681	0.681	0.747	0.747	0.747	0.669	0.669	0.87	0.87	0.888	0.669	0.747	0.747	0.747
kappa	3ru8_HL	0.587	0.587	0.743	0.743	0.568	0.568	0.657	0.657	0.657	0.587	0.587	1	1	0.596	0.766	0.559	0.559	1	1	0.568	0.743	0.596	0.77	0.77	0.568	0.657	0.596	0.596	0.596	0.596	0.596	0.596	0.596	0.596	0.657	0.657	0.528	0.528	0.528	0.743	0.743	0.605	0.605	0.596	0.788	0.528	0.528	0.528
kappa	3s34_HL	0.787	0.768	0.66	0.66	0.777	0.777	0.627	0.627	0.627	0.787	0.787	0.522	0.522	0.777	0.607	0.75	0.75	0.522	0.522	0.777	0.66	0.777	0.605	0.605	0.814	0.654	0.768	0.768	0.759	0.759	0.759	0.759	0.759	0.759	0.654	0.654	0.71	0.71	0.71	0.614	0.614	0.777	0.777	0.796	0.614	0.71	0.71	0.71
kappa	3s36_HL	0.787	0.768	0.66	0.66	0.777	0.777	0.627	0.627	0.627	0.787	0.787	0.522	0.522	0.777	0.607	0.75	0.75	0.522	0.522	0.777	0.66	0.777	0.605	0.605	0.814	0.654	0.768	0.768	0.759	0.759	0.759	0.759	0.759	0.759	0.654	0.654	0.71	0.71	0.71	0.614	0.614	0.777	0.777	0.796	0.614	0.71	0.71	0.71
kappa	3s37_HL	0.787	0.768	0.66	0.66	0.777	0.777	0.627	0.627	0.627	0.787	0.787	0.522	0.522	0.777	0.607	0.75	0.75	0.522	0.522	0.777	0.66	0.777	0.605	0.605	0.814	0.654	0.768	0.768	0.759	0.759	0.759	0.759	0.759	0.759	0.654	0.654	0.71	0.71	0.71	0.614	0.614	0.777	0.777	0.796	0.614	0.71	0.71	0.71
kappa	3sdy_HL	0.678	0.642	0.88	0.88	0.66	0.66	0.738	0.738	0.738	0.678	0.678	0.724	0.724	0.669	0.859	0.642	0.642	0.724	0.724	0.66	0.88	0.669	0.862	0.862	0.633	0.756	0.669	0.669	0.651	0.651	0.651	0.651	0.651	0.651	0.756	0.756	0.594	0.594	0.594	0.825	0.825	0.66	0.66	0.669	0.862	0.594	0.594	0.594
kappa	3se9_HL	0.5	0.49	0.633	0.633	0.5	0.5	0.572	0.572	0.572	0.5	0.5	0.614	0.614	0.49	0.644	0.481	0.481	0.614	0.614	0.5	0.633	0.49	0.642	0.642	0.485	0.572	0.49	0.49	0.518	0.518	0.518	0.518	0.518	0.518	0.572	0.572	0.514	0.514	0.514	0.623	0.623	0.532	0.532	0.518	0.651	0.514	0.514	0.514
kappa	3skj_HL	0.851	0.888	0.678	0.678	0.814	0.814	0.663	0.663	0.663	0.851	0.851	0.587	0.587	0.805	0.663	0.777	0.777	0.587	0.587	0.814	0.678	0.805	0.651	0.651	0.861	0.69	0.851	0.851	0.833	0.833	0.833	0.833	0.833	0.833	0.69	0.69	0.719	0.719	0.719	0.642	0.642	0.805	0.805	0.833	0.669	0.719	0.719	0.719
kappa	3skj_IM	0.851	0.888	0.678	0.678	0.814	0.814	0.663	0.663	0.663	0.851	0.851	0.587	0.587	0.805	0.663	0.777	0.777	0.587	0.587	0.814	0.678	0.805	0.651	0.651	0.861	0.69	0.851	0.851	0.833	0.833	0.833	0.833	0.833	0.833	0.69	0.69	0.719	0.719	0.719	0.642	0.642	0.805	0.805	0.833	0.669	0.719	0.719	0.719
kappa	3so3_CB	0.684	0.639	0.846	0.846	0.666	0.666	0.828	0.828	0.828	0.684	0.684	0.72	0.72	0.684	0.851	0.639	0.639	0.72	0.72	0.666	0.846	0.684	0.855	0.855	0.657	0.828	0.657	0.657	0.666	0.666	0.666	0.666	0.666	0.666	0.828	0.828	0.629	0.629	0.629	0.783	0.783	0.675	0.675	0.666	0.855	0.629	0.629	0.629
kappa	3sob_HL	0.879	0.809	0.678	0.678	0.962	0.962	0.663	0.663	0.663	0.888	0.888	0.587	0.587	0.814	0.663	0.814	0.814	0.587	0.587	0.972	0.678	0.814	0.669	0.669	0.851	0.69	0.814	0.814	0.861	0.861	0.861	0.861	0.861	0.861	0.69	0.69	0.747	0.747	0.747	0.66	0.66	0.888	0.888	0.907	0.669	0.747	0.747	0.747
kappa	3sqo_HL	0.861	0.787	0.678	0.678	0.833	0.833	0.675	0.675	0.675	0.861	0.861	0.577	0.577	0.805	0.682	0.787	0.787	0.577	0.577	0.842	0.678	0.805	0.678	0.678	0.814	0.702	0.805	0.805	0.851	0.851	0.851	0.851	0.851	0.851	0.702	0.702	0.71	0.71	0.71	0.633	0.633	0.842	0.842	0.861	0.688	0.71	0.71	0.71
kappa	3tcl_AB	0.596	0.596	0.807	0.807	0.587	0.587	0.72	0.72	0.72	0.596	0.596	0.724	0.724	0.596	0.785	0.577	0.577	0.724	0.724	0.587	0.807	0.596	0.807	0.807	0.587	0.72	0.605	0.605	0.587	0.587	0.587	0.587	0.587	0.587	0.72	0.72	0.594	0.594	0.594	0.743	0.743	0.596	0.596	0.605	0.798	0.594	0.594	0.594
kappa	3tcl_HL	0.596	0.596	0.807	0.807	0.587	0.587	0.72	0.72	0.72	0.596	0.596	0.724	0.724	0.596	0.785	0.577	0.577	0.724	0.724	0.587	0.807	0.596	0.807	0.807	0.587	0.72	0.605	0.605	0.587	0.587	0.587	0.587	0.587	0.587	0.72	0.72	0.594	0.594	0.594	0.743	0.743	0.596	0.596	0.605	0.798	0.594	0.594	0.594
kappa	3u0t_BA	0.548	0.486	0.557	0.557	0.522	0.522	0.521	0.521	0.521	0.548	0.548	0.486	0.486	0.53	0.558	0.539	0.539	0.486	0.486	0.522	0.557	0.53	0.557	0.557	0.495	0.547	0.504	0.504	0.548	0.548	0.548	0.548	0.548	0.548	0.547	0.547	0.481	0.481	0.481	0.539	0.539	0.53	0.53	0.539	0.575	0.481	0.481	0.481
kappa	3u0t_DC	0.548	0.486	0.557	0.557	0.522	0.522	0.521	0.521	0.521	0.548	0.548	0.486	0.486	0.53	0.558	0.539	0.539	0.486	0.486	0.522	0.557	0.53	0.557	0.557	0.495	0.547	0.504	0.504	0.548	0.548	0.548	0.548	0.548	0.548	0.547	0.547	0.481	0.481	0.481	0.539	0.539	0.53	0.53	0.539	0.575	0.481	0.481	0.481
kappa	3u1s_HL	0.522	0.486	0.637	0.637	0.495	0.495	0.565	0.565	0.565	0.522	0.522	0.566	0.566	0.522	0.594	0.522	0.522	0.566	0.566	0.495	0.637	0.522	0.619	0.619	0.477	0.565	0.53	0.53	0.504	0.504	0.504	0.504	0.504	0.504	0.565	0.565	0.472	0.472	0.472	0.628	0.628	0.522	0.522	0.522	0.619	0.472	0.472	0.472
kappa	3u30_CB	0.87	0.8	0.669	0.669	0.953	0.953	0.654	0.654	0.654	0.879	0.879	0.577	0.577	0.805	0.654	0.814	0.814	0.577	0.577	0.962	0.669	0.805	0.66	0.66	0.842	0.681	0.805	0.805	0.851	0.851	0.851	0.851	0.851	0.851	0.681	0.681	0.738	0.738	0.738	0.651	0.651	0.879	0.879	0.898	0.66	0.738	0.738	0.738
kappa	3u46_AB	0.541	0.541	0.752	0.752	0.559	0.559	0.684	0.684	0.684	0.541	0.541	0.706	0.706	0.55	0.728	0.532	0.532	0.706	0.706	0.559	0.752	0.55	0.733	0.733	0.532	0.684	0.541	0.541	0.532	0.532	0.532	0.532	0.532	0.532	0.684	0.684	0.566	0.566	0.566	0.715	0.715	0.55	0.55	0.559	0.743	0.566	0.566	0.566
kappa	3u46_HL	0.541	0.541	0.752	0.752	0.559	0.559	0.684	0.684	0.684	0.541	0.541	0.706	0.706	0.55	0.728	0.532	0.532	0.706	0.706	0.559	0.752	0.55	0.733	0.733	0.532	0.684	0.541	0.541	0.532	0.532	0.532	0.532	0.532	0.532	0.684	0.684	0.566	0.566	0.566	0.715	0.715	0.55	0.55	0.559	0.743	0.566	0.566	0.566
kappa	3u4b_HL	0.541	0.541	0.752	0.752	0.559	0.559	0.684	0.684	0.684	0.541	0.541	0.706	0.706	0.55	0.728	0.532	0.532	0.706	0.706	0.559	0.752	0.55	0.733	0.733	0.532	0.684	0.541	0.541	0.532	0.532	0.532	0.532	0.532	0.532	0.684	0.684	0.566	0.566	0.566	0.715	0.715	0.55	0.55	0.559	0.743	0.566	0.566	0.566
kappa	3uaj_CD	0.87	0.833	0.706	0.706	0.842	0.842	0.672	0.672	0.672	0.87	0.87	0.577	0.577	0.907	0.644	0.814	0.814	0.577	0.577	0.833	0.706	0.907	0.669	0.669	0.87	0.663	0.805	0.805	0.842	0.842	0.842	0.842	0.842	0.842	0.663	0.663	0.775	0.775	0.775	0.642	0.642	0.824	0.824	0.851	0.66	0.775	0.775	0.775
kappa	3uaj_HL	0.87	0.833	0.706	0.706	0.842	0.842	0.672	0.672	0.672	0.87	0.87	0.577	0.577	0.907	0.644	0.814	0.814	0.577	0.577	0.833	0.706	0.907	0.669	0.669	0.87	0.663	0.805	0.805	0.842	0.842	0.842	0.842	0.842	0.842	0.663	0.663	0.775	0.775	0.775	0.642	0.642	0.824	0.824	0.851	0.66	0.775	0.775	0.775
kappa	3uc0_HL	0.87	0.833	0.706	0.706	0.842	0.842	0.672	0.672	0.672	0.87	0.87	0.577	0.577	0.907	0.644	0.814	0.814	0.577	0.577	0.833	0.706	0.907	0.669	0.669	0.87	0.663	0.805	0.805	0.842	0.842	0.842	0.842	0.842	0.842	0.663	0.663	0.775	0.775	0.775	0.642	0.642	0.824	0.824	0.851	0.66	0.775	0.775	0.775
kappa	3uc0_IM	0.87	0.833	0.706	0.706	0.842	0.842	0.672	0.672	0.672	0.87	0.87	0.577	0.577	0.907	0.644	0.814	0.814	0.577	0.577	0.833	0.706	0.907	0.669	0.669	0.87	0.663	0.805	0.805	0.842	0.842	0.842	0.842	0.842	0.842	0.663	0.663	0.775	0.775	0.775	0.642	0.642	0.824	0.824	0.851	0.66	0.775	0.775	0.775
kappa	3ulu_HL	0.907	0.861	0.688	0.688	0.861	0.861	0.663	0.663	0.663	0.907	0.907	0.605	0.605	0.814	0.682	0.833	0.833	0.605	0.605	0.861	0.688	0.814	0.669	0.669	0.87	0.69	0.842	0.842	0.898	0.898	0.898	0.898	0.898	0.898	0.69	0.69	0.738	0.738	0.738	0.709	0.709	0.861	0.861	0.87	0.688	0.738	0.738	0.738
kappa	3ulv_HL	0.907	0.861	0.688	0.688	0.861	0.861	0.663	0.663	0.663	0.907	0.907	0.605	0.605	0.814	0.682	0.833	0.833	0.605	0.605	0.861	0.688	0.814	0.669	0.669	0.87	0.69	0.842	0.842	0.898	0.898	0.898	0.898	0.898	0.898	0.69	0.69	0.738	0.738	0.738	0.709	0.709	0.861	0.861	0.87	0.688	0.738	0.738	0.738
kappa	3w9d_AB	0.688	0.666	0.917	0.917	0.669	0.669	0.774	0.774	0.774	0.688	0.688	0.788	0.788	0.724	0.878	0.651	0.651	0.788	0.788	0.669	0.917	0.724	0.88	0.88	0.666	0.774	0.669	0.669	0.678	0.678	0.678	0.678	0.678	0.678	0.774	0.774	0.66	0.66	0.66	0.844	0.844	0.675	0.675	0.688	0.88	0.66	0.66	0.66
kappa	3w9d_CD	0.688	0.666	0.917	0.917	0.669	0.669	0.774	0.774	0.774	0.688	0.688	0.788	0.788	0.724	0.878	0.651	0.651	0.788	0.788	0.669	0.917	0.724	0.88	0.88	0.666	0.774	0.669	0.669	0.678	0.678	0.678	0.678	0.678	0.678	0.774	0.774	0.66	0.66	0.66	0.844	0.844	0.675	0.675	0.688	0.88	0.66	0.66	0.66
kappa	3w9e_AB	0.688	0.666	0.917	0.917	0.669	0.669	0.774	0.774	0.774	0.688	0.688	0.788	0.788	0.724	0.878	0.651	0.651	0.788	0.788	0.669	0.917	0.724	0.88	0.88	0.666	0.774	0.669	0.669	0.678	0.678	0.678	0.678	0.678	0.678	0.774	0.774	0.66	0.66	0.66	0.844	0.844	0.675	0.675	0.688	0.88	0.66	0.66	0.66
kappa	3wd5_HL	0.888	0.824	0.678	0.678	0.842	0.842	0.663	0.663	0.663	0.879	0.879	0.596	0.596	0.814	0.672	0.814	0.814	0.596	0.596	0.842	0.678	0.814	0.669	0.669	0.861	0.69	0.824	0.824	0.851	0.851	0.851	0.851	0.851	0.851	0.69	0.69	0.728	0.728	0.728	0.66	0.66	0.861	0.861	0.851	0.66	0.728	0.728	0.728
kappa	3wlw_CD	0.528	0.485	0.56	0.56	0.538	0.538	0.495	0.495	0.495	0.528	0.528	0.504	0.504	0.504	0.495	0.485	0.485	0.504	0.504	0.538	0.56	0.504	0.476	0.476	0.524	0.485	0.485	0.485	0.523	0.523	0.523	0.523	0.523	0.523	0.485	0.485	0.476	0.476	0.476	0.532	0.532	0.524	0.524	0.542	0.476	0.476	0.476	0.476
kappa	3wsq_HL	0.467	0.448	0.462	0.462	0.467	0.467	0.467	0.467	0.467	0.467	0.467	0.453	0.453	0.453	0.457	0.448	0.448	0.453	0.453	0.467	0.462	0.453	0.444	0.444	0.456	0.462	0.495	0.495	0.462	0.462	0.462	0.462	0.462	0.462	0.462	0.462	0.44	0.44	0.44	0.49	0.49	0.476	0.476	0.485	0.453	0.44	0.44	0.44
kappa	3x3f_HL	0.712	0.666	0.917	0.917	0.685	0.685	0.818	0.818	0.818	0.712	0.712	0.715	0.715	0.759	0.831	0.666	0.666	0.715	0.715	0.685	0.917	0.759	0.834	0.834	0.675	0.818	0.675	0.675	0.694	0.694	0.694	0.694	0.694	0.694	0.818	0.818	0.676	0.676	0.676	0.788	0.788	0.685	0.685	0.703	0.862	0.676	0.676	0.676
kappa	3x3g_HL	0.712	0.666	0.917	0.917	0.685	0.685	0.818	0.818	0.818	0.712	0.712	0.715	0.715	0.759	0.831	0.666	0.666	0.715	0.715	0.685	0.917	0.759	0.834	0.834	0.675	0.818	0.675	0.675	0.694	0.694	0.694	0.694	0.694	0.694	0.818	0.818	0.676	0.676	0.676	0.788	0.788	0.685	0.685	0.703	0.862	0.676	0.676	0.676
kappa	3ztj_IJ	0.714	0.651	0.705	0.705	0.732	0.732	0.666	0.666	0.666	0.723	0.723	0.58	0.58	0.669	0.663	0.66	0.66	0.58	0.58	0.723	0.705	0.669	0.678	0.678	0.66	0.701	0.678	0.678	0.705	0.705	0.705	0.705	0.705	0.705	0.701	0.701	0.633	0.633	0.633	0.678	0.678	0.687	0.687	0.714	0.678	0.633	0.633	0.633
kappa	3ztj_KL	0.714	0.651	0.705	0.705	0.732	0.732	0.666	0.666	0.666	0.723	0.723	0.58	0.58	0.669	0.663	0.66	0.66	0.58	0.58	0.723	0.705	0.669	0.678	0.678	0.66	0.701	0.678	0.678	0.705	0.705	0.705	0.705	0.705	0.705	0.701	0.701	0.633	0.633	0.633	0.678	0.678	0.687	0.687	0.714	0.678	0.633	0.633	0.633
kappa	3ztn_HL	0.714	0.651	0.705	0.705	0.732	0.732	0.666	0.666	0.666	0.723	0.723	0.58	0.58	0.669	0.663	0.66	0.66	0.58	0.58	0.723	0.705	0.669	0.678	0.678	0.66	0.701	0.678	0.678	0.705	0.705	0.705	0.705	0.705	0.705	0.701	0.701	0.633	0.633	0.633	0.678	0.678	0.687	0.687	0.714	0.678	0.633	0.633	0.633
kappa	4cni_AB	0.842	0.787	0.651	0.651	0.824	0.824	0.645	0.645	0.645	0.833	0.833	0.568	0.568	0.787	0.644	0.842	0.842	0.568	0.568	0.824	0.651	0.787	0.651	0.651	0.814	0.672	0.814	0.814	0.824	0.824	0.824	0.824	0.824	0.824	0.672	0.672	0.682	0.682	0.682	0.614	0.614	0.824	0.824	0.824	0.642	0.682	0.682	0.682
kappa	4cni_HL	0.842	0.787	0.651	0.651	0.824	0.824	0.645	0.645	0.645	0.833	0.833	0.568	0.568	0.787	0.644	0.842	0.842	0.568	0.568	0.824	0.651	0.787	0.651	0.651	0.814	0.672	0.814	0.814	0.824	0.824	0.824	0.824	0.824	0.824	0.672	0.672	0.682	0.682	0.682	0.614	0.614	0.824	0.824	0.824	0.642	0.682	0.682	0.682
kappa	4dgv_HL	0.694	0.644	0.862	0.862	0.657	0.657	0.845	0.845	0.845	0.694	0.694	0.706	0.706	0.712	0.859	0.651	0.651	0.706	0.706	0.657	0.862	0.712	0.834	0.834	0.644	0.818	0.675	0.675	0.703	0.703	0.703	0.703	0.703	0.703	0.818	0.818	0.654	0.654	0.654	0.761	0.761	0.663	0.663	0.685	0.853	0.654	0.654	0.654
kappa	4dgy_HL	0.694	0.644	0.862	0.862	0.657	0.657	0.845	0.845	0.845	0.694	0.694	0.706	0.706	0.712	0.859	0.651	0.651	0.706	0.706	0.657	0.862	0.712	0.834	0.834	0.644	0.818	0.675	0.675	0.703	0.703	0.703	0.703	0.703	0.703	0.818	0.818	0.654	0.654	0.654	0.761	0.761	0.663	0.663	0.685	0.853	0.654	0.654	0.654
kappa	4dkf_HL	0.916	0.851	0.752	0.752	0.851	0.851	0.709	0.709	0.709	0.916	0.916	0.633	0.633	0.833	0.728	0.851	0.851	0.633	0.633	0.851	0.752	0.833	0.715	0.715	0.842	0.736	0.851	0.851	0.888	0.888	0.888	0.888	0.888	0.888	0.736	0.736	0.747	0.747	0.747	0.706	0.706	0.861	0.861	0.879	0.743	0.747	0.747	0.747
kappa	4dkf_IM	0.916	0.851	0.752	0.752	0.851	0.851	0.709	0.709	0.709	0.916	0.916	0.633	0.633	0.833	0.728	0.851	0.851	0.633	0.633	0.851	0.752	0.833	0.715	0.715	0.842	0.736	0.851	0.851	0.888	0.888	0.888	0.888	0.888	0.888	0.736	0.736	0.747	0.747	0.747	0.706	0.706	0.861	0.861	0.879	0.743	0.747	0.747	0.747
kappa	4dn3_HL	0.7	0.681	0.872	0.872	0.681	0.681	0.792	0.792	0.792	0.7	0.7	0.7	0.7	0.709	0.814	0.663	0.663	0.7	0.7	0.681	0.872	0.709	0.809	0.809	0.663	0.792	0.672	0.672	0.7	0.7	0.7	0.7	0.7	0.7	0.792	0.792	0.654	0.654	0.654	0.827	0.827	0.672	0.672	0.7	0.845	0.654	0.654	0.654
kappa	4dn4_HL	0.7	0.681	0.872	0.872	0.681	0.681	0.792	0.792	0.792	0.7	0.7	0.7	0.7	0.709	0.814	0.663	0.663	0.7	0.7	0.681	0.872	0.709	0.809	0.809	0.663	0.792	0.672	0.672	0.7	0.7	0.7	0.7	0.7	0.7	0.792	0.792	0.654	0.654	0.654	0.827	0.827	0.672	0.672	0.7	0.845	0.654	0.654	0.654
kappa	4dvr_HL	0.861	0.831	0.66	0.66	0.833	0.833	0.627	0.627	0.627	0.861	0.861	0.568	0.568	0.814	0.644	0.796	0.796	0.568	0.568	0.833	0.66	0.814	0.642	0.642	1	0.654	0.805	0.805	0.833	0.833	0.833	0.833	0.833	0.833	0.654	0.654	0.71	0.71	0.71	0.642	0.642	0.841	0.841	0.842	0.651	0.71	0.71	0.71
kappa	4ers_HL	0.842	0.814	0.66	0.66	0.814	0.814	0.618	0.618	0.618	0.842	0.842	0.541	0.541	0.814	0.588	0.814	0.814	0.541	0.541	0.805	0.66	0.814	0.587	0.587	0.824	0.645	0.814	0.814	0.814	0.814	0.814	0.814	0.814	0.814	0.645	0.645	0.738	0.738	0.738	0.614	0.614	0.814	0.814	0.814	0.623	0.738	0.738	0.738
kappa	4fnl_HL	0.787	0.74	0.651	0.651	0.759	0.759	0.59	0.59	0.59	0.787	0.787	0.522	0.522	0.74	0.598	0.75	0.75	0.522	0.522	0.759	0.651	0.74	0.605	0.605	0.777	0.6	0.722	0.722	0.768	0.768	0.768	0.768	0.768	0.768	0.6	0.6	0.691	0.691	0.691	0.596	0.596	0.75	0.75	0.768	0.614	0.691	0.691	0.691
kappa	4fnl_IM	0.787	0.74	0.651	0.651	0.759	0.759	0.59	0.59	0.59	0.787	0.787	0.522	0.522	0.74	0.598	0.75	0.75	0.522	0.522	0.759	0.651	0.74	0.605	0.605	0.777	0.6	0.722	0.722	0.768	0.768	0.768	0.768	0.768	0.768	0.6	0.6	0.691	0.691	0.691	0.596	0.596	0.75	0.75	0.768	0.614	0.691	0.691	0.691
kappa	4fp8_HL	0.787	0.74	0.651	0.651	0.759	0.759	0.59	0.59	0.59	0.787	0.787	0.522	0.522	0.74	0.598	0.75	0.75	0.522	0.522	0.759	0.651	0.74	0.605	0.605	0.777	0.6	0.722	0.722	0.768	0.768	0.768	0.768	0.768	0.768	0.6	0.6	0.691	0.691	0.691	0.596	0.596	0.75	0.75	0.768	0.614	0.691	0.691	0.691
kappa	4fql_HL	0.706	0.66	0.917	0.917	0.669	0.669	0.801	0.801	0.801	0.706	0.706	0.761	0.761	0.706	0.906	0.678	0.678	0.761	0.761	0.669	0.917	0.706	0.917	0.917	0.66	0.801	0.678	0.678	0.688	0.688	0.688	0.688	0.688	0.688	0.801	0.801	0.641	0.641	0.641	0.844	0.844	0.688	0.688	0.697	0.899	0.641	0.641	0.641
kappa	4fqr_ab	0.787	0.74	0.651	0.651	0.759	0.759	0.59	0.59	0.59	0.787	0.787	0.522	0.522	0.74	0.598	0.75	0.75	0.522	0.522	0.759	0.651	0.74	0.605	0.605	0.777	0.6	0.722	0.722	0.768	0.768	0.768	0.768	0.768	0.768	0.6	0.6	0.691	0.691	0.691	0.596	0.596	0.75	0.75	0.768	0.614	0.691	0.691	0.691
kappa	4fz8_HL	0.566	0.526	0.61	0.61	0.522	0.522	0.521	0.521	0.521	0.557	0.557	0.548	0.548	0.539	0.594	0.513	0.513	0.548	0.548	0.522	0.61	0.539	0.584	0.584	0.526	0.556	0.513	0.513	0.548	0.548	0.548	0.548	0.548	0.548	0.556	0.556	0.49	0.49	0.49	0.601	0.601	0.535	0.535	0.548	0.61	0.49	0.49	0.49
kappa	4g5z_HL	0.675	0.648	0.642	0.642	0.62	0.62	0.59	0.59	0.59	0.675	0.675	0.55	0.55	0.648	0.598	0.62	0.62	0.55	0.55	0.62	0.642	0.648	0.623	0.623	0.657	0.59	0.629	0.629	0.666	0.666	0.666	0.666	0.666	0.666	0.59	0.59	0.6	0.6	0.6	0.633	0.633	0.666	0.666	0.648	0.605	0.6	0.6	0.6
kappa	4g6j_HL	0.675	0.648	0.642	0.642	0.62	0.62	0.59	0.59	0.59	0.675	0.675	0.55	0.55	0.648	0.598	0.62	0.62	0.55	0.55	0.62	0.642	0.648	0.623	0.623	0.657	0.59	0.629	0.629	0.666	0.666	0.666	0.666	0.666	0.666	0.59	0.59	0.6	0.6	0.6	0.633	0.633	0.666	0.666	0.648	0.605	0.6	0.6	0.6
kappa	4g7v_HL	0.888	0.833	0.715	0.715	0.898	0.898	0.69	0.69	0.69	0.888	0.888	0.605	0.605	0.824	0.691	0.824	0.824	0.605	0.605	0.907	0.715	0.824	0.688	0.688	0.833	0.718	0.833	0.833	0.861	0.861	0.861	0.861	0.861	0.861	0.718	0.718	0.766	0.766	0.766	0.688	0.688	0.888	0.888	0.907	0.706	0.766	0.766	0.766
kappa	4g7y_HL	0.888	0.833	0.715	0.715	0.898	0.898	0.69	0.69	0.69	0.888	0.888	0.605	0.605	0.824	0.691	0.824	0.824	0.605	0.605	0.907	0.715	0.824	0.688	0.688	0.833	0.718	0.833	0.833	0.861	0.861	0.861	0.861	0.861	0.861	0.718	0.718	0.766	0.766	0.766	0.688	0.688	0.888	0.888	0.907	0.706	0.766	0.766	0.766
kappa	4g80_AB	0.87	0.851	0.697	0.697	0.888	0.888	0.66	0.66	0.66	0.87	0.87	0.596	0.596	0.814	0.663	0.814	0.814	0.596	0.596	0.898	0.697	0.814	0.66	0.66	0.824	0.687	0.824	0.824	0.861	0.861	0.861	0.861	0.861	0.861	0.687	0.687	0.747	0.747	0.747	0.669	0.669	0.87	0.87	0.888	0.688	0.747	0.747	0.747
kappa	4g80_CD	0.87	0.851	0.697	0.697	0.888	0.888	0.66	0.66	0.66	0.87	0.87	0.596	0.596	0.814	0.663	0.814	0.814	0.596	0.596	0.898	0.697	0.814	0.66	0.66	0.824	0.687	0.824	0.824	0.861	0.861	0.861	0.861	0.861	0.861	0.687	0.687	0.747	0.747	0.747	0.669	0.669	0.87	0.87	0.888	0.688	0.747	0.747	0.747
kappa	4g80_EF	0.87	0.851	0.697	0.697	0.888	0.888	0.66	0.66	0.66	0.87	0.87	0.596	0.596	0.814	0.663	0.814	0.814	0.596	0.596	0.898	0.697	0.814	0.66	0.66	0.824	0.687	0.824	0.824	0.861	0.861	0.861	0.861	0.861	0.861	0.687	0.687	0.747	0.747	0.747	0.669	0.669	0.87	0.87	0.888	0.688	0.747	0.747	0.747
kappa	4hcr_HL	0.592	0.522	0.61	0.61	0.575	0.575	0.53	0.53	0.53	0.592	0.592	0.557	0.557	0.575	0.576	0.557	0.557	0.557	0.557	0.575	0.61	0.575	0.584	0.584	0.548	0.565	0.539	0.539	0.575	0.575	0.575	0.575	0.575	0.575	0.565	0.565	0.536	0.536	0.536	0.601	0.601	0.566	0.566	0.575	0.601	0.536	0.536	0.536
kappa	4hfu_HL	0.688	0.688	0.79	0.79	0.697	0.697	0.854	0.854	0.854	0.688	0.688	0.654	0.654	0.669	0.768	0.66	0.66	0.654	0.654	0.697	0.79	0.669	0.781	0.781	0.678	0.863	0.688	0.688	0.669	0.669	0.669	0.669	0.669	0.669	0.863	0.863	0.648	0.648	0.648	0.736	0.736	0.678	0.678	0.709	0.772	0.648	0.648	0.648
kappa	4hfw_BA	0.861	0.775	0.678	0.678	0.787	0.787	0.63	0.63	0.63	0.87	0.87	0.605	0.605	0.75	0.672	0.814	0.814	0.605	0.605	0.787	0.678	0.75	0.633	0.633	0.803	0.639	0.787	0.787	0.851	0.851	0.851	0.851	0.851	0.851	0.639	0.639	0.691	0.691	0.691	0.66	0.66	0.803	0.803	0.796	0.688	0.691	0.691	0.691
kappa	4hfw_HL	0.861	0.775	0.678	0.678	0.787	0.787	0.63	0.63	0.63	0.87	0.87	0.605	0.605	0.75	0.672	0.814	0.814	0.605	0.605	0.787	0.678	0.75	0.633	0.633	0.803	0.639	0.787	0.787	0.851	0.851	0.851	0.851	0.851	0.851	0.639	0.639	0.691	0.691	0.691	0.66	0.66	0.803	0.803	0.796	0.688	0.691	0.691	0.691
kappa	4hg4_LM	0.796	0.722	0.66	0.66	0.768	0.768	0.654	0.654	0.654	0.796	0.796	0.559	0.559	0.74	0.672	0.768	0.768	0.559	0.559	0.768	0.66	0.74	0.642	0.642	0.75	0.663	0.759	0.759	0.787	0.787	0.787	0.787	0.787	0.787	0.663	0.663	0.691	0.691	0.691	0.605	0.605	0.759	0.759	0.777	0.669	0.691	0.691	0.691
kappa	4hg4_NO	0.796	0.722	0.66	0.66	0.768	0.768	0.654	0.654	0.654	0.796	0.796	0.559	0.559	0.74	0.672	0.768	0.768	0.559	0.559	0.768	0.66	0.74	0.642	0.642	0.75	0.663	0.759	0.759	0.787	0.787	0.787	0.787	0.787	0.787	0.663	0.663	0.691	0.691	0.691	0.605	0.605	0.759	0.759	0.777	0.669	0.691	0.691	0.691
kappa	4hg4_PQ	0.796	0.722	0.66	0.66	0.768	0.768	0.654	0.654	0.654	0.796	0.796	0.559	0.559	0.74	0.672	0.768	0.768	0.559	0.559	0.768	0.66	0.74	0.642	0.642	0.75	0.663	0.759	0.759	0.787	0.787	0.787	0.787	0.787	0.787	0.663	0.663	0.691	0.691	0.691	0.605	0.605	0.759	0.759	0.777	0.669	0.691	0.691	0.691
kappa	4hg4_RS	0.796	0.722	0.66	0.66	0.768	0.768	0.654	0.654	0.654	0.796	0.796	0.559	0.559	0.74	0.672	0.768	0.768	0.559	0.559	0.768	0.66	0.74	0.642	0.642	0.75	0.663	0.759	0.759	0.787	0.787	0.787	0.787	0.787	0.787	0.663	0.663	0.691	0.691	0.691	0.605	0.605	0.759	0.759	0.777	0.669	0.691	0.691	0.691
kappa	4hg4_TU	0.796	0.722	0.66	0.66	0.768	0.768	0.654	0.654	0.654	0.796	0.796	0.559	0.559	0.74	0.672	0.768	0.768	0.559	0.559	0.768	0.66	0.74	0.642	0.642	0.75	0.663	0.759	0.759	0.787	0.787	0.787	0.787	0.787	0.787	0.663	0.663	0.691	0.691	0.691	0.605	0.605	0.759	0.759	0.777	0.669	0.691	0.691	0.691
kappa	4hg4_XY	0.796	0.722	0.66	0.66	0.768	0.768	0.654	0.654	0.654	0.796	0.796	0.559	0.559	0.74	0.672	0.768	0.768	0.559	0.559	0.768	0.66	0.74	0.642	0.642	0.75	0.663	0.759	0.759	0.787	0.787	0.787	0.787	0.787	0.787	0.663	0.663	0.691	0.691	0.691	0.605	0.605	0.759	0.759	0.777	0.669	0.691	0.691	0.691
kappa	4hg4_Zz	0.796	0.722	0.66	0.66	0.768	0.768	0.654	0.654	0.654	0.796	0.796	0.559	0.559	0.74	0.672	0.768	0.768	0.559	0.559	0.768	0.66	0.74	0.642	0.642	0.75	0.663	0.759	0.759	0.787	0.787	0.787	0.787	0.787	0.787	0.663	0.663	0.691	0.691	0.691	0.605	0.605	0.759	0.759	0.777	0.669	0.691	0.691	0.691
kappa	4hh9_BA	0.669	0.614	0.827	0.827	0.66	0.66	0.8	0.8	0.8	0.669	0.669	0.7	0.7	0.697	0.814	0.642	0.642	0.7	0.7	0.66	0.827	0.697	0.809	0.809	0.614	0.79	0.651	0.651	0.669	0.669	0.669	0.669	0.669	0.669	0.79	0.79	0.65	0.65	0.65	0.754	0.754	0.642	0.642	0.669	0.809	0.65	0.65	0.65
kappa	4hh9_DC	0.669	0.614	0.827	0.827	0.66	0.66	0.8	0.8	0.8	0.669	0.669	0.7	0.7	0.697	0.814	0.642	0.642	0.7	0.7	0.66	0.827	0.697	0.809	0.809	0.614	0.79	0.651	0.651	0.669	0.669	0.669	0.669	0.669	0.669	0.79	0.79	0.65	0.65	0.65	0.754	0.754	0.642	0.642	0.669	0.809	0.65	0.65	0.65
kappa	4hha_BA	0.669	0.614	0.827	0.827	0.66	0.66	0.8	0.8	0.8	0.669	0.669	0.7	0.7	0.697	0.814	0.642	0.642	0.7	0.7	0.66	0.827	0.697	0.809	0.809	0.614	0.79	0.651	0.651	0.669	0.669	0.669	0.669	0.669	0.669	0.79	0.79	0.65	0.65	0.65	0.754	0.754	0.642	0.642	0.669	0.809	0.65	0.65	0.65
kappa	4hie_BA	0.703	0.657	0.861	0.861	0.703	0.703	0.833	0.833	0.833	0.703	0.703	0.703	0.703	0.7	0.822	0.666	0.666	0.703	0.703	0.703	0.861	0.7	0.824	0.824	0.657	0.831	0.694	0.694	0.685	0.685	0.685	0.685	0.685	0.685	0.831	0.831	0.648	0.648	0.648	0.796	0.796	0.685	0.685	0.703	0.851	0.648	0.648	0.648
kappa	4hih_BA	0.703	0.657	0.861	0.861	0.703	0.703	0.833	0.833	0.833	0.703	0.703	0.703	0.703	0.7	0.822	0.666	0.666	0.703	0.703	0.703	0.861	0.7	0.824	0.824	0.657	0.831	0.694	0.694	0.685	0.685	0.685	0.685	0.685	0.685	0.831	0.831	0.648	0.648	0.648	0.796	0.796	0.685	0.685	0.703	0.851	0.648	0.648	0.648
kappa	4hih_DC	0.703	0.657	0.861	0.861	0.703	0.703	0.833	0.833	0.833	0.703	0.703	0.703	0.703	0.7	0.822	0.666	0.666	0.703	0.703	0.703	0.861	0.7	0.824	0.824	0.657	0.831	0.694	0.694	0.685	0.685	0.685	0.685	0.685	0.685	0.831	0.831	0.648	0.648	0.648	0.796	0.796	0.685	0.685	0.703	0.851	0.648	0.648	0.648
kappa	4hii_BA	0.703	0.657	0.861	0.861	0.703	0.703	0.833	0.833	0.833	0.703	0.703	0.703	0.703	0.7	0.822	0.666	0.666	0.703	0.703	0.703	0.861	0.7	0.824	0.824	0.657	0.831	0.694	0.694	0.685	0.685	0.685	0.685	0.685	0.685	0.831	0.831	0.648	0.648	0.648	0.796	0.796	0.685	0.685	0.703	0.851	0.648	0.648	0.648
kappa	4hii_DC	0.703	0.657	0.861	0.861	0.703	0.703	0.833	0.833	0.833	0.703	0.703	0.703	0.703	0.7	0.822	0.666	0.666	0.703	0.703	0.703	0.861	0.7	0.824	0.824	0.657	0.831	0.694	0.694	0.685	0.685	0.685	0.685	0.685	0.685	0.831	0.831	0.648	0.648	0.648	0.796	0.796	0.685	0.685	0.703	0.851	0.648	0.648	0.648
kappa	4hij_BA	0.703	0.657	0.861	0.861	0.703	0.703	0.833	0.833	0.833	0.703	0.703	0.703	0.703	0.7	0.822	0.666	0.666	0.703	0.703	0.703	0.861	0.7	0.824	0.824	0.657	0.831	0.694	0.694	0.685	0.685	0.685	0.685	0.685	0.685	0.831	0.831	0.648	0.648	0.648	0.796	0.796	0.685	0.685	0.703	0.851	0.648	0.648	0.648
kappa	4hij_DC	0.703	0.657	0.861	0.861	0.703	0.703	0.833	0.833	0.833	0.703	0.703	0.703	0.703	0.7	0.822	0.666	0.666	0.703	0.703	0.703	0.861	0.7	0.824	0.824	0.657	0.831	0.694	0.694	0.685	0.685	0.685	0.685	0.685	0.685	0.831	0.831	0.648	0.648	0.648	0.796	0.796	0.685	0.685	0.703	0.851	0.648	0.648	0.648
kappa	4hjg_BA	0.75	0.712	0.623	0.623	0.888	0.888	0.6	0.6	0.6	0.759	0.759	0.522	0.522	0.731	0.598	0.712	0.712	0.522	0.522	0.898	0.623	0.731	0.614	0.614	0.74	0.627	0.722	0.722	0.75	0.75	0.75	0.75	0.75	0.75	0.627	0.627	0.672	0.672	0.672	0.633	0.633	0.768	0.768	0.796	0.605	0.672	0.672	0.672
kappa	4hs6_BA	0.803	0.741	0.651	0.651	0.785	0.785	0.675	0.675	0.675	0.803	0.803	0.58	0.58	0.767	0.645	0.767	0.767	0.58	0.58	0.785	0.651	0.767	0.651	0.651	0.758	0.692	0.758	0.758	0.794	0.794	0.794	0.794	0.794	0.794	0.692	0.692	0.706	0.706	0.706	0.651	0.651	0.794	0.794	0.812	0.66	0.706	0.706	0.706
kappa	4hs6_HL	0.803	0.741	0.651	0.651	0.785	0.785	0.675	0.675	0.675	0.803	0.803	0.58	0.58	0.767	0.645	0.767	0.767	0.58	0.58	0.785	0.651	0.767	0.651	0.651	0.758	0.692	0.758	0.758	0.794	0.794	0.794	0.794	0.794	0.794	0.692	0.692	0.706	0.706	0.706	0.651	0.651	0.794	0.794	0.812	0.66	0.706	0.706	0.706
kappa	4hs8_HL	0.821	0.741	0.625	0.625	0.794	0.794	0.631	0.631	0.631	0.812	0.812	0.553	0.553	0.732	0.609	0.785	0.785	0.553	0.553	0.794	0.625	0.732	0.616	0.616	0.741	0.657	0.75	0.75	0.785	0.785	0.785	0.785	0.785	0.785	0.657	0.657	0.666	0.666	0.666	0.616	0.616	0.803	0.803	0.803	0.616	0.666	0.666	0.666
kappa	4hwb_HL	0.706	0.682	0.889	0.889	0.651	0.651	0.774	0.774	0.774	0.706	0.706	0.761	0.761	0.706	0.887	0.66	0.66	0.761	0.761	0.651	0.889	0.706	0.871	0.871	0.657	0.765	0.669	0.669	0.697	0.697	0.697	0.697	0.697	0.697	0.765	0.765	0.641	0.641	0.641	0.834	0.834	0.675	0.675	0.669	0.899	0.641	0.641	0.641
kappa	4hwe_HL	0.706	0.682	0.889	0.889	0.651	0.651	0.774	0.774	0.774	0.706	0.706	0.761	0.761	0.706	0.887	0.66	0.66	0.761	0.761	0.651	0.889	0.706	0.871	0.871	0.657	0.765	0.669	0.669	0.697	0.697	0.697	0.697	0.697	0.697	0.765	0.765	0.641	0.641	0.641	0.834	0.834	0.675	0.675	0.669	0.899	0.641	0.641	0.641
kappa	4i18_AB	0.881	0.827	0.702	0.702	0.9	0.9	0.663	0.663	0.663	0.881	0.881	0.594	0.594	0.818	0.66	0.8	0.8	0.594	0.594	0.909	0.702	0.818	0.666	0.666	0.827	0.69	0.818	0.818	0.854	0.854	0.854	0.854	0.854	0.854	0.69	0.69	0.752	0.752	0.752	0.666	0.666	0.872	0.872	0.9	0.684	0.752	0.752	0.752
kappa	4i18_HL	0.881	0.827	0.702	0.702	0.9	0.9	0.663	0.663	0.663	0.881	0.881	0.594	0.594	0.818	0.66	0.8	0.8	0.594	0.594	0.909	0.702	0.818	0.666	0.666	0.827	0.69	0.818	0.818	0.854	0.854	0.854	0.854	0.854	0.854	0.69	0.69	0.752	0.752	0.752	0.666	0.666	0.872	0.872	0.9	0.684	0.752	0.752	0.752
kappa	4i3r_HL	0.5	0.49	0.633	0.633	0.5	0.5	0.572	0.572	0.572	0.5	0.5	0.614	0.614	0.49	0.644	0.481	0.481	0.614	0.614	0.5	0.633	0.49	0.642	0.642	0.485	0.572	0.49	0.49	0.518	0.518	0.518	0.518	0.518	0.518	0.572	0.572	0.514	0.514	0.514	0.623	0.623	0.532	0.532	0.518	0.651	0.514	0.514	0.514
kappa	4i3s_HL	0.5	0.49	0.633	0.633	0.5	0.5	0.572	0.572	0.572	0.5	0.5	0.614	0.614	0.49	0.644	0.481	0.481	0.614	0.614	0.5	0.633	0.49	0.642	0.642	0.485	0.572	0.49	0.49	0.518	0.518	0.518	0.518	0.518	0.518	0.572	0.572	0.514	0.514	0.514	0.623	0.623	0.532	0.532	0.518	0.651	0.514	0.514	0.514
kappa	4imk_AD	0.485	0.476	0.537	0.537	0.467	0.467	0.476	0.476	0.476	0.485	0.485	0.548	0.548	0.476	0.49	0.427	0.427	0.548	0.548	0.467	0.537	0.476	0.5	0.5	0.456	0.466	0.495	0.495	0.471	0.471	0.471	0.471	0.471	0.471	0.466	0.466	0.457	0.457	0.457	0.509	0.509	0.495	0.495	0.504	0.509	0.457	0.457	0.457
kappa	4imk_BC	0.485	0.476	0.537	0.537	0.467	0.467	0.476	0.476	0.476	0.485	0.485	0.548	0.548	0.476	0.49	0.427	0.427	0.548	0.548	0.467	0.537	0.476	0.5	0.5	0.456	0.466	0.495	0.495	0.471	0.471	0.471	0.471	0.471	0.471	0.466	0.466	0.457	0.457	0.457	0.509	0.509	0.495	0.495	0.504	0.509	0.457	0.457	0.457
kappa	4iof_CD	0.871	0.798	0.687	0.687	0.873	0.873	0.642	0.642	0.642	0.871	0.871	0.59	0.59	0.798	0.666	0.798	0.798	0.59	0.59	0.882	0.687	0.798	0.654	0.654	0.816	0.669	0.81	0.81	0.853	0.853	0.853	0.853	0.853	0.853	0.669	0.669	0.731	0.731	0.731	0.672	0.672	0.872	0.872	0.882	0.681	0.731	0.731	0.731
kappa	4iof_EF	0.871	0.798	0.687	0.687	0.873	0.873	0.642	0.642	0.642	0.871	0.871	0.59	0.59	0.798	0.666	0.798	0.798	0.59	0.59	0.882	0.687	0.798	0.654	0.654	0.816	0.669	0.81	0.81	0.853	0.853	0.853	0.853	0.853	0.853	0.669	0.669	0.731	0.731	0.731	0.672	0.672	0.872	0.872	0.882	0.681	0.731	0.731	0.731
kappa	4ioi_BA	0.75	0.712	0.623	0.623	0.888	0.888	0.6	0.6	0.6	0.759	0.759	0.522	0.522	0.731	0.598	0.712	0.712	0.522	0.522	0.898	0.623	0.731	0.614	0.614	0.74	0.627	0.722	0.722	0.75	0.75	0.75	0.75	0.75	0.75	0.627	0.627	0.672	0.672	0.672	0.633	0.633	0.768	0.768	0.796	0.605	0.672	0.672	0.672
kappa	4j6r_HL	0.62	0.613	0.688	0.688	0.638	0.638	0.69	0.69	0.69	0.62	0.62	0.623	0.623	0.657	0.672	0.583	0.583	0.623	0.623	0.638	0.688	0.657	0.697	0.697	0.626	0.709	0.592	0.592	0.62	0.62	0.62	0.62	0.62	0.62	0.709	0.709	0.58	0.58	0.58	0.697	0.697	0.644	0.644	0.638	0.697	0.58	0.58	0.58
kappa	4jdv_AB	0.694	0.679	0.88	0.88	0.666	0.666	0.809	0.809	0.809	0.694	0.694	0.733	0.733	0.712	0.85	0.648	0.648	0.733	0.733	0.666	0.88	0.712	0.844	0.844	0.654	0.809	0.675	0.675	0.703	0.703	0.703	0.703	0.703	0.703	0.809	0.809	0.647	0.647	0.647	0.788	0.788	0.672	0.672	0.685	0.871	0.647	0.647	0.647
kappa	4jdv_HL	0.694	0.679	0.88	0.88	0.666	0.666	0.809	0.809	0.809	0.694	0.694	0.733	0.733	0.712	0.85	0.648	0.648	0.733	0.733	0.666	0.88	0.712	0.844	0.844	0.654	0.809	0.675	0.675	0.703	0.703	0.703	0.703	0.703	0.703	0.809	0.809	0.647	0.647	0.647	0.788	0.788	0.672	0.672	0.685	0.871	0.647	0.647	0.647
kappa	4jg0_HL	0.685	0.611	0.733	0.733	0.648	0.648	0.7	0.7	0.7	0.685	0.685	0.633	0.633	0.648	0.691	0.666	0.666	0.633	0.633	0.648	0.733	0.648	0.688	0.688	0.638	0.718	0.62	0.62	0.648	0.648	0.648	0.648	0.648	0.648	0.718	0.718	0.571	0.571	0.571	0.688	0.688	0.657	0.657	0.648	0.697	0.571	0.571	0.571
kappa	4jg1_HL	0.685	0.611	0.733	0.733	0.648	0.648	0.7	0.7	0.7	0.685	0.685	0.633	0.633	0.648	0.691	0.666	0.666	0.633	0.633	0.648	0.733	0.648	0.688	0.688	0.638	0.718	0.62	0.62	0.648	0.648	0.648	0.648	0.648	0.648	0.718	0.718	0.571	0.571	0.571	0.688	0.688	0.657	0.657	0.648	0.697	0.571	0.571	0.571
kappa	4jlr_AB	0.787	0.777	0.66	0.66	0.787	0.787	0.609	0.609	0.609	0.787	0.787	0.55	0.55	0.75	0.598	0.768	0.768	0.55	0.55	0.787	0.66	0.75	0.605	0.605	0.768	0.636	0.768	0.768	0.768	0.768	0.768	0.768	0.768	0.768	0.636	0.636	0.7	0.7	0.7	0.605	0.605	0.796	0.796	0.805	0.614	0.7	0.7	0.7
kappa	4jm2_AB	0.583	0.592	0.642	0.642	0.564	0.564	0.636	0.636	0.636	0.583	0.583	0.568	0.568	0.583	0.588	0.555	0.555	0.568	0.568	0.564	0.642	0.583	0.614	0.614	0.555	0.654	0.592	0.592	0.564	0.564	0.564	0.564	0.564	0.564	0.654	0.654	0.533	0.533	0.533	0.614	0.614	0.555	0.555	0.564	0.623	0.533	0.533	0.533
kappa	4jm2_DC	0.681	0.681	0.774	0.774	0.672	0.672	0.963	0.963	0.963	0.681	0.681	0.657	0.657	0.681	0.788	0.645	0.645	0.657	0.657	0.672	0.774	0.681	0.783	0.783	0.654	1	0.718	0.718	0.681	0.681	0.681	0.681	0.681	0.681	1	1	0.626	0.626	0.626	0.72	0.72	0.663	0.663	0.672	0.783	0.626	0.626	0.626
kappa	4jm4_HL	0.583	0.592	0.642	0.642	0.564	0.564	0.636	0.636	0.636	0.583	0.583	0.568	0.568	0.583	0.588	0.555	0.555	0.568	0.568	0.564	0.642	0.583	0.614	0.614	0.555	0.654	0.592	0.592	0.564	0.564	0.564	0.564	0.564	0.564	0.654	0.654	0.533	0.533	0.533	0.614	0.614	0.555	0.555	0.564	0.623	0.533	0.533	0.533
kappa	4jpi_AB	0.694	0.679	0.88	0.88	0.666	0.666	0.809	0.809	0.809	0.694	0.694	0.733	0.733	0.712	0.85	0.648	0.648	0.733	0.733	0.666	0.88	0.712	0.844	0.844	0.654	0.809	0.675	0.675	0.703	0.703	0.703	0.703	0.703	0.703	0.809	0.809	0.647	0.647	0.647	0.788	0.788	0.672	0.672	0.685	0.871	0.647	0.647	0.647
kappa	4jpi_HL	0.694	0.679	0.88	0.88	0.666	0.666	0.809	0.809	0.809	0.694	0.694	0.733	0.733	0.712	0.85	0.648	0.648	0.733	0.733	0.666	0.88	0.712	0.844	0.844	0.654	0.809	0.675	0.675	0.703	0.703	0.703	0.703	0.703	0.703	0.809	0.809	0.647	0.647	0.647	0.788	0.788	0.672	0.672	0.685	0.871	0.647	0.647	0.647
kappa	4jpk_HL	0.694	0.679	0.88	0.88	0.666	0.666	0.809	0.809	0.809	0.694	0.694	0.733	0.733	0.712	0.85	0.648	0.648	0.733	0.733	0.666	0.88	0.712	0.844	0.844	0.654	0.809	0.675	0.675	0.703	0.703	0.703	0.703	0.703	0.703	0.809	0.809	0.647	0.647	0.647	0.788	0.788	0.672	0.672	0.685	0.871	0.647	0.647	0.647
kappa	4jpw_HL	0.712	0.716	0.532	0.532	0.666	0.666	0.518	0.518	0.518	0.712	0.712	0.486	0.486	0.675	0.532	0.685	0.685	0.486	0.486	0.666	0.532	0.675	0.522	0.522	0.691	0.545	0.685	0.685	0.694	0.694	0.694	0.694	0.694	0.694	0.545	0.545	0.607	0.607	0.607	0.513	0.513	0.71	0.71	0.675	0.522	0.607	0.607	0.607
kappa	4jzn_AB	0.475	0.476	0.551	0.551	0.465	0.465	0.476	0.476	0.476	0.475	0.475	0.563	0.563	0.49	0.509	0.425	0.425	0.563	0.563	0.465	0.551	0.49	0.514	0.514	0.475	0.472	0.504	0.504	0.49	0.49	0.49	0.49	0.49	0.49	0.472	0.472	0.466	0.466	0.466	0.514	0.514	0.485	0.485	0.495	0.532	0.466	0.466	0.466
kappa	4jzn_CD	0.475	0.476	0.551	0.551	0.465	0.465	0.476	0.476	0.476	0.475	0.475	0.563	0.563	0.49	0.509	0.425	0.425	0.563	0.563	0.465	0.551	0.49	0.514	0.514	0.475	0.472	0.504	0.504	0.49	0.49	0.49	0.49	0.49	0.49	0.472	0.472	0.466	0.466	0.466	0.514	0.514	0.485	0.485	0.495	0.532	0.466	0.466	0.466
kappa	4jzn_IP	0.475	0.476	0.551	0.551	0.465	0.465	0.476	0.476	0.476	0.475	0.475	0.563	0.563	0.49	0.509	0.425	0.425	0.563	0.563	0.465	0.551	0.49	0.514	0.514	0.475	0.472	0.504	0.504	0.49	0.49	0.49	0.49	0.49	0.49	0.472	0.472	0.466	0.466	0.466	0.514	0.514	0.485	0.485	0.495	0.532	0.466	0.466	0.466
kappa	4jzo_AB	0.475	0.466	0.485	0.485	0.455	0.455	0.476	0.476	0.476	0.475	0.475	0.475	0.475	0.462	0.471	0.435	0.435	0.475	0.475	0.455	0.485	0.462	0.457	0.457	0.455	0.472	0.476	0.476	0.49	0.49	0.49	0.49	0.49	0.49	0.472	0.472	0.447	0.447	0.447	0.476	0.476	0.455	0.455	0.465	0.485	0.447	0.447	0.447
kappa	4jzo_CF	0.475	0.466	0.485	0.485	0.455	0.455	0.476	0.476	0.476	0.475	0.475	0.475	0.475	0.462	0.471	0.435	0.435	0.475	0.475	0.455	0.485	0.462	0.457	0.457	0.455	0.472	0.476	0.476	0.49	0.49	0.49	0.49	0.49	0.49	0.472	0.472	0.447	0.447	0.447	0.476	0.476	0.455	0.455	0.465	0.485	0.447	0.447	0.447
kappa	4jzo_DE	0.475	0.466	0.485	0.485	0.455	0.455	0.476	0.476	0.476	0.475	0.475	0.475	0.475	0.462	0.471	0.435	0.435	0.475	0.475	0.455	0.485	0.462	0.457	0.457	0.455	0.472	0.476	0.476	0.49	0.49	0.49	0.49	0.49	0.49	0.472	0.472	0.447	0.447	0.447	0.476	0.476	0.455	0.455	0.465	0.485	0.447	0.447	0.447
kappa	4jzo_GH	0.475	0.466	0.485	0.485	0.455	0.455	0.476	0.476	0.476	0.475	0.475	0.475	0.475	0.462	0.471	0.435	0.435	0.475	0.475	0.455	0.485	0.462	0.457	0.457	0.455	0.472	0.476	0.476	0.49	0.49	0.49	0.49	0.49	0.49	0.472	0.472	0.447	0.447	0.447	0.476	0.476	0.455	0.455	0.465	0.485	0.447	0.447	0.447
kappa	4k8r_DC	0.869	0.841	0.703	0.703	0.841	0.841	0.697	0.697	0.697	0.869	0.869	0.601	0.601	0.895	0.71	0.803	0.803	0.601	0.601	0.831	0.703	0.895	0.688	0.688	0.841	0.697	0.831	0.831	0.869	0.869	0.869	0.869	0.869	0.869	0.697	0.697	0.805	0.805	0.805	0.675	0.675	0.831	0.831	0.859	0.703	0.805	0.805	0.805
kappa	4kmt_HL	0.962	0.836	0.715	0.715	0.861	0.861	0.654	0.654	0.654	0.972	0.972	0.587	0.587	0.833	0.672	0.851	0.851	0.587	0.587	0.861	0.715	0.833	0.66	0.66	0.861	0.681	0.842	0.842	0.944	0.944	0.944	0.944	0.944	0.944	0.681	0.681	0.757	0.757	0.757	0.678	0.678	0.87	0.87	0.879	0.688	0.757	0.757	0.757
kappa	4kq3_HL	0.916	0.841	0.688	0.688	0.851	0.851	0.645	0.645	0.645	0.916	0.916	0.577	0.577	0.814	0.654	0.833	0.833	0.577	0.577	0.851	0.688	0.814	0.651	0.651	0.887	0.672	0.842	0.842	0.898	0.898	0.898	0.898	0.898	0.898	0.672	0.672	0.738	0.738	0.738	0.678	0.678	0.85	0.85	0.861	0.669	0.738	0.738	0.738
kappa	4kvn_HL	0.697	0.66	0.818	0.818	0.669	0.669	0.831	0.831	0.831	0.7	0.7	0.7	0.7	0.715	0.77	0.651	0.651	0.7	0.7	0.669	0.818	0.715	0.781	0.781	0.688	0.825	0.66	0.66	0.66	0.66	0.66	0.66	0.66	0.66	0.825	0.825	0.616	0.616	0.616	0.745	0.745	0.678	0.678	0.669	0.781	0.616	0.616	0.616
kappa	4kxz_HL	0.707	0.66	0.871	0.871	0.66	0.66	0.792	0.792	0.792	0.707	0.707	0.761	0.761	0.688	0.923	0.669	0.669	0.761	0.761	0.66	0.871	0.688	0.871	0.871	0.66	0.783	0.698	0.698	0.707	0.707	0.707	0.707	0.707	0.707	0.783	0.783	0.65	0.65	0.65	0.834	0.834	0.698	0.698	0.688	0.889	0.65	0.65	0.65
kappa	4kxz_JI	0.707	0.66	0.871	0.871	0.66	0.66	0.792	0.792	0.792	0.707	0.707	0.761	0.761	0.688	0.923	0.669	0.669	0.761	0.761	0.66	0.871	0.688	0.871	0.871	0.66	0.783	0.698	0.698	0.707	0.707	0.707	0.707	0.707	0.707	0.783	0.783	0.65	0.65	0.65	0.834	0.834	0.698	0.698	0.688	0.889	0.65	0.65	0.65
kappa	4kxz_NM	0.707	0.66	0.871	0.871	0.66	0.66	0.792	0.792	0.792	0.707	0.707	0.761	0.761	0.688	0.923	0.669	0.669	0.761	0.761	0.66	0.871	0.688	0.871	0.871	0.66	0.783	0.698	0.698	0.707	0.707	0.707	0.707	0.707	0.707	0.783	0.783	0.65	0.65	0.65	0.834	0.834	0.698	0.698	0.688	0.889	0.65	0.65	0.65
kappa	4kxz_QP	0.707	0.66	0.871	0.871	0.66	0.66	0.792	0.792	0.792	0.707	0.707	0.761	0.761	0.688	0.923	0.669	0.669	0.761	0.761	0.66	0.871	0.688	0.871	0.871	0.66	0.783	0.698	0.698	0.707	0.707	0.707	0.707	0.707	0.707	0.783	0.783	0.65	0.65	0.65	0.834	0.834	0.698	0.698	0.688	0.889	0.65	0.65	0.65
kappa	4ky1_HL	0.722	0.685	0.743	0.743	0.731	0.731	0.69	0.69	0.69	0.722	0.722	0.614	0.614	0.694	0.682	0.675	0.675	0.614	0.614	0.74	0.743	0.694	0.715	0.715	0.675	0.727	0.712	0.712	0.712	0.712	0.712	0.712	0.712	0.712	0.727	0.727	0.638	0.638	0.638	0.697	0.697	0.731	0.731	0.768	0.706	0.638	0.638	0.638
kappa	4kzd_HL	0.907	0.824	0.706	0.706	0.916	0.916	0.663	0.663	0.663	0.907	0.907	0.587	0.587	0.824	0.663	0.814	0.814	0.587	0.587	0.925	0.706	0.824	0.669	0.669	0.842	0.69	0.833	0.833	0.879	0.879	0.879	0.879	0.879	0.879	0.69	0.69	0.757	0.757	0.757	0.678	0.678	0.898	0.898	0.916	0.688	0.757	0.757	0.757
kappa	4kze_HL	0.907	0.824	0.706	0.706	0.916	0.916	0.663	0.663	0.663	0.907	0.907	0.587	0.587	0.824	0.663	0.814	0.814	0.587	0.587	0.925	0.706	0.824	0.669	0.669	0.842	0.69	0.833	0.833	0.879	0.879	0.879	0.879	0.879	0.879	0.69	0.69	0.757	0.757	0.757	0.678	0.678	0.898	0.898	0.916	0.688	0.757	0.757	0.757
kappa	4lf3_BA	0.842	0.814	0.66	0.66	0.814	0.814	0.618	0.618	0.618	0.842	0.842	0.541	0.541	0.814	0.588	0.814	0.814	0.541	0.541	0.805	0.66	0.814	0.587	0.587	0.824	0.645	0.814	0.814	0.814	0.814	0.814	0.814	0.814	0.814	0.645	0.645	0.738	0.738	0.738	0.614	0.614	0.814	0.814	0.814	0.623	0.738	0.738	0.738
kappa	4liq_HL	0.851	0.775	0.678	0.678	0.861	0.861	0.672	0.672	0.672	0.851	0.851	0.596	0.596	0.777	0.672	0.805	0.805	0.596	0.596	0.87	0.678	0.777	0.66	0.66	0.822	0.7	0.787	0.787	0.842	0.842	0.842	0.842	0.842	0.842	0.7	0.7	0.7	0.7	0.7	0.651	0.651	0.859	0.859	0.851	0.688	0.7	0.7	0.7
kappa	4lkc_BA	0.869	0.841	0.703	0.703	0.841	0.841	0.697	0.697	0.697	0.869	0.869	0.601	0.601	0.895	0.71	0.803	0.803	0.601	0.601	0.831	0.703	0.895	0.688	0.688	0.841	0.697	0.831	0.831	0.869	0.869	0.869	0.869	0.869	0.869	0.697	0.697	0.805	0.805	0.805	0.675	0.675	0.831	0.831	0.859	0.703	0.805	0.805	0.805
kappa	4lmq_EI	0.861	0.814	0.66	0.66	0.842	0.842	0.663	0.663	0.663	0.87	0.87	0.577	0.577	0.796	0.654	0.824	0.824	0.577	0.577	0.833	0.66	0.796	0.651	0.651	0.833	0.69	0.805	0.805	0.842	0.842	0.842	0.842	0.842	0.842	0.69	0.69	0.71	0.71	0.71	0.642	0.642	0.842	0.842	0.851	0.66	0.71	0.71	0.71
kappa	4lmq_HL	0.861	0.814	0.66	0.66	0.842	0.842	0.663	0.663	0.663	0.87	0.87	0.577	0.577	0.796	0.654	0.824	0.824	0.577	0.577	0.833	0.66	0.796	0.651	0.651	0.833	0.69	0.805	0.805	0.842	0.842	0.842	0.842	0.842	0.842	0.69	0.69	0.71	0.71	0.71	0.642	0.642	0.842	0.842	0.851	0.66	0.71	0.71	0.71
kappa	4lri_CB	0.628	0.548	0.663	0.663	0.584	0.584	0.582	0.582	0.582	0.628	0.628	0.584	0.584	0.592	0.63	0.575	0.575	0.584	0.584	0.584	0.663	0.592	0.628	0.628	0.566	0.617	0.575	0.575	0.601	0.601	0.601	0.601	0.601	0.601	0.617	0.617	0.545	0.545	0.545	0.654	0.654	0.601	0.601	0.61	0.654	0.545	0.545	0.545
kappa	4lri_PA	0.628	0.548	0.663	0.663	0.584	0.584	0.582	0.582	0.582	0.628	0.628	0.584	0.584	0.592	0.63	0.575	0.575	0.584	0.584	0.584	0.663	0.592	0.628	0.628	0.566	0.617	0.575	0.575	0.601	0.601	0.601	0.601	0.601	0.601	0.617	0.617	0.545	0.545	0.545	0.654	0.654	0.601	0.601	0.61	0.654	0.545	0.545	0.545
kappa	4lsp_HL	0.722	0.716	0.55	0.55	0.703	0.703	0.563	0.563	0.563	0.722	0.722	0.458	0.458	0.675	0.532	0.703	0.703	0.458	0.458	0.694	0.55	0.675	0.532	0.532	0.719	0.59	0.685	0.685	0.703	0.703	0.703	0.703	0.703	0.703	0.59	0.59	0.626	0.626	0.626	0.532	0.532	0.7	0.7	0.712	0.532	0.626	0.626	0.626
kappa	4lsq_HL	0.731	0.716	0.559	0.559	0.712	0.712	0.563	0.563	0.563	0.731	0.731	0.467	0.467	0.685	0.542	0.712	0.712	0.467	0.467	0.703	0.559	0.685	0.541	0.541	0.728	0.59	0.685	0.685	0.712	0.712	0.712	0.712	0.712	0.712	0.59	0.59	0.626	0.626	0.626	0.541	0.541	0.71	0.71	0.722	0.541	0.626	0.626	0.626
kappa	4lsr_HL	0.731	0.716	0.559	0.559	0.712	0.712	0.563	0.563	0.563	0.731	0.731	0.467	0.467	0.685	0.542	0.712	0.712	0.467	0.467	0.703	0.559	0.685	0.541	0.541	0.728	0.59	0.685	0.685	0.712	0.712	0.712	0.712	0.712	0.712	0.59	0.59	0.626	0.626	0.626	0.541	0.541	0.71	0.71	0.722	0.541	0.626	0.626	0.626
kappa	4lss_HL	0.547	0.537	0.682	0.682	0.547	0.547	0.611	0.611	0.611	0.547	0.547	0.622	0.622	0.547	0.679	0.509	0.509	0.622	0.622	0.547	0.682	0.547	0.682	0.682	0.523	0.611	0.537	0.537	0.518	0.518	0.518	0.518	0.518	0.518	0.611	0.611	0.524	0.524	0.524	0.682	0.682	0.542	0.542	0.537	0.682	0.524	0.524	0.524
kappa	4lst_HL	0.537	0.528	0.672	0.672	0.537	0.537	0.601	0.601	0.601	0.537	0.537	0.613	0.613	0.537	0.669	0.5	0.5	0.613	0.613	0.537	0.672	0.537	0.672	0.672	0.523	0.601	0.528	0.528	0.509	0.509	0.509	0.509	0.509	0.509	0.601	0.601	0.514	0.514	0.514	0.672	0.672	0.533	0.533	0.528	0.672	0.514	0.514	0.514
kappa	4m1c_EF	0.871	0.798	0.687	0.687	0.873	0.873	0.642	0.642	0.642	0.871	0.871	0.59	0.59	0.798	0.666	0.798	0.798	0.59	0.59	0.882	0.687	0.798	0.654	0.654	0.816	0.669	0.81	0.81	0.853	0.853	0.853	0.853	0.853	0.853	0.669	0.669	0.731	0.731	0.731	0.672	0.672	0.872	0.872	0.882	0.681	0.731	0.731	0.731
kappa	4m6o_HL	0.887	0.859	0.75	0.75	0.859	0.859	0.678	0.678	0.678	0.887	0.887	0.592	0.592	0.942	0.672	0.822	0.822	0.592	0.592	0.85	0.75	0.942	0.688	0.688	0.869	0.678	0.831	0.831	0.859	0.859	0.859	0.859	0.859	0.859	0.678	0.678	0.824	0.824	0.824	0.675	0.675	0.85	0.85	0.878	0.694	0.824	0.824	0.824
kappa	4mwf_AB	0.666	0.648	0.88	0.88	0.648	0.648	0.818	0.818	0.818	0.666	0.666	0.688	0.688	0.685	0.822	0.62	0.62	0.688	0.688	0.648	0.88	0.685	0.834	0.834	0.648	0.8	0.657	0.657	0.648	0.648	0.648	0.648	0.648	0.648	0.8	0.8	0.635	0.635	0.635	0.779	0.779	0.648	0.648	0.666	0.825	0.635	0.635	0.635
kappa	4mwf_HL	0.666	0.648	0.88	0.88	0.648	0.648	0.818	0.818	0.818	0.666	0.666	0.688	0.688	0.685	0.822	0.62	0.62	0.688	0.688	0.648	0.88	0.685	0.834	0.834	0.648	0.8	0.657	0.657	0.648	0.648	0.648	0.648	0.648	0.648	0.8	0.8	0.635	0.635	0.635	0.779	0.779	0.648	0.648	0.666	0.825	0.635	0.635	0.635
kappa	4n90_DE	0.724	0.678	0.899	0.899	0.669	0.669	0.756	0.756	0.756	0.724	0.724	0.752	0.752	0.733	0.878	0.706	0.706	0.752	0.752	0.669	0.899	0.733	0.862	0.862	0.669	0.756	0.697	0.697	0.706	0.706	0.706	0.706	0.706	0.706	0.756	0.756	0.66	0.66	0.66	0.834	0.834	0.697	0.697	0.697	0.88	0.66	0.66	0.66
kappa	4n90_FG	0.724	0.678	0.899	0.899	0.669	0.669	0.756	0.756	0.756	0.724	0.724	0.752	0.752	0.733	0.878	0.706	0.706	0.752	0.752	0.669	0.899	0.733	0.862	0.862	0.669	0.756	0.697	0.697	0.706	0.706	0.706	0.706	0.706	0.706	0.756	0.756	0.66	0.66	0.66	0.834	0.834	0.697	0.697	0.697	0.88	0.66	0.66	0.66
kappa	4n90_HI	0.724	0.678	0.899	0.899	0.669	0.669	0.756	0.756	0.756	0.724	0.724	0.752	0.752	0.733	0.878	0.706	0.706	0.752	0.752	0.669	0.899	0.733	0.862	0.862	0.669	0.756	0.697	0.697	0.706	0.706	0.706	0.706	0.706	0.706	0.756	0.756	0.66	0.66	0.66	0.834	0.834	0.697	0.697	0.697	0.88	0.66	0.66	0.66
kappa	4ngh_HL	0.66	0.642	0.844	0.844	0.66	0.66	0.72	0.72	0.72	0.66	0.66	0.743	0.743	0.66	0.813	0.623	0.623	0.743	0.743	0.66	0.844	0.66	0.816	0.816	0.642	0.72	0.66	0.66	0.651	0.651	0.651	0.651	0.651	0.651	0.72	0.72	0.641	0.641	0.641	1	1	0.651	0.651	0.669	0.834	0.641	0.641	0.641
kappa	4nhc_HL	0.66	0.642	0.844	0.844	0.66	0.66	0.72	0.72	0.72	0.66	0.66	0.743	0.743	0.66	0.813	0.623	0.623	0.743	0.743	0.66	0.844	0.66	0.816	0.816	0.642	0.72	0.66	0.66	0.651	0.651	0.651	0.651	0.651	0.651	0.72	0.72	0.641	0.641	0.641	1	1	0.651	0.651	0.669	0.834	0.641	0.641	0.641
kappa	4nhg_AC	0.747	0.803	0.638	0.638	0.738	0.738	0.672	0.672	0.672	0.747	0.747	0.555	0.555	0.728	0.654	0.7	0.7	0.555	0.555	0.738	0.638	0.728	0.638	0.638	0.757	0.678	0.794	0.794	0.747	0.747	0.747	0.747	0.747	0.747	0.678	0.678	0.704	0.704	0.704	0.62	0.62	0.757	0.757	0.747	0.638	0.704	0.704	0.704
kappa	4np4_HL	0.715	0.678	0.935	0.935	0.669	0.669	0.783	0.783	0.783	0.715	0.715	0.779	0.779	0.706	0.915	0.688	0.688	0.779	0.779	0.669	0.935	0.706	0.899	0.899	0.66	0.783	0.688	0.688	0.706	0.706	0.706	0.706	0.706	0.706	0.783	0.783	0.65	0.65	0.65	0.871	0.871	0.688	0.688	0.697	0.926	0.65	0.65	0.65
kappa	4np4_IM	0.715	0.678	0.935	0.935	0.669	0.669	0.783	0.783	0.783	0.715	0.715	0.779	0.779	0.706	0.915	0.688	0.688	0.779	0.779	0.669	0.935	0.706	0.899	0.899	0.66	0.783	0.688	0.688	0.706	0.706	0.706	0.706	0.706	0.706	0.783	0.783	0.65	0.65	0.65	0.871	0.871	0.688	0.688	0.697	0.926	0.65	0.65	0.65
kappa	4nrx_AB	0.907	0.814	0.678	0.678	0.824	0.824	0.636	0.636	0.636	0.916	0.916	0.559	0.559	0.787	0.654	0.805	0.805	0.559	0.559	0.824	0.678	0.787	0.651	0.651	0.842	0.645	0.787	0.787	0.888	0.888	0.888	0.888	0.888	0.888	0.645	0.645	0.757	0.757	0.757	0.642	0.642	0.833	0.833	0.842	0.651	0.757	0.757	0.757
kappa	4nrx_DE	0.907	0.814	0.678	0.678	0.824	0.824	0.636	0.636	0.636	0.916	0.916	0.559	0.559	0.787	0.654	0.805	0.805	0.559	0.559	0.824	0.678	0.787	0.651	0.651	0.842	0.645	0.787	0.787	0.888	0.888	0.888	0.888	0.888	0.888	0.645	0.645	0.757	0.757	0.757	0.642	0.642	0.833	0.833	0.842	0.651	0.757	0.757	0.757
kappa	4nrx_HL	0.907	0.814	0.678	0.678	0.824	0.824	0.636	0.636	0.636	0.916	0.916	0.559	0.559	0.787	0.654	0.805	0.805	0.559	0.559	0.824	0.678	0.787	0.651	0.651	0.842	0.645	0.787	0.787	0.888	0.888	0.888	0.888	0.888	0.888	0.645	0.645	0.757	0.757	0.757	0.642	0.642	0.833	0.833	0.842	0.651	0.757	0.757	0.757
kappa	4nry_AB	0.907	0.814	0.678	0.678	0.824	0.824	0.636	0.636	0.636	0.916	0.916	0.559	0.559	0.787	0.654	0.805	0.805	0.559	0.559	0.824	0.678	0.787	0.651	0.651	0.842	0.645	0.787	0.787	0.888	0.888	0.888	0.888	0.888	0.888	0.645	0.645	0.757	0.757	0.757	0.642	0.642	0.833	0.833	0.842	0.651	0.757	0.757	0.757
kappa	4nry_HL	0.907	0.814	0.678	0.678	0.824	0.824	0.636	0.636	0.636	0.916	0.916	0.559	0.559	0.787	0.654	0.805	0.805	0.559	0.559	0.824	0.678	0.787	0.651	0.651	0.842	0.645	0.787	0.787	0.888	0.888	0.888	0.888	0.888	0.888	0.645	0.645	0.757	0.757	0.757	0.642	0.642	0.833	0.833	0.842	0.651	0.757	0.757	0.757
kappa	4nrz_AB	0.861	0.787	0.651	0.651	0.805	0.805	0.609	0.609	0.609	0.87	0.87	0.55	0.55	0.768	0.626	0.796	0.796	0.55	0.55	0.805	0.651	0.768	0.614	0.614	0.805	0.618	0.759	0.759	0.842	0.842	0.842	0.842	0.842	0.842	0.618	0.618	0.71	0.71	0.71	0.623	0.623	0.796	0.796	0.814	0.633	0.71	0.71	0.71
kappa	4nrz_HL	0.861	0.787	0.651	0.651	0.805	0.805	0.609	0.609	0.609	0.87	0.87	0.55	0.55	0.768	0.626	0.796	0.796	0.55	0.55	0.805	0.651	0.768	0.614	0.614	0.805	0.618	0.759	0.759	0.842	0.842	0.842	0.842	0.842	0.842	0.618	0.618	0.71	0.71	0.71	0.623	0.623	0.796	0.796	0.814	0.633	0.71	0.71	0.71
kappa	4nug_HL	0.522	0.477	0.557	0.557	0.495	0.495	0.478	0.478	0.478	0.522	0.522	0.539	0.539	0.522	0.504	0.477	0.477	0.539	0.539	0.495	0.557	0.522	0.53	0.53	0.495	0.513	0.495	0.495	0.504	0.504	0.504	0.504	0.504	0.504	0.513	0.513	0.5	0.5	0.5	0.539	0.539	0.513	0.513	0.504	0.522	0.5	0.5	0.5
kappa	4nuj_BA	0.548	0.504	0.584	0.584	0.522	0.522	0.486	0.486	0.486	0.548	0.548	0.557	0.557	0.548	0.531	0.495	0.495	0.557	0.557	0.522	0.584	0.548	0.557	0.557	0.522	0.521	0.513	0.513	0.53	0.53	0.53	0.53	0.53	0.53	0.521	0.521	0.509	0.509	0.509	0.566	0.566	0.539	0.539	0.53	0.548	0.509	0.509	0.509
kappa	4nwt_HL	0.675	0.631	0.675	0.675	0.657	0.657	0.689	0.689	0.689	0.675	0.675	0.57	0.57	0.64	0.696	0.622	0.622	0.57	0.57	0.649	0.675	0.64	0.675	0.675	0.622	0.724	0.657	0.657	0.675	0.675	0.675	0.675	0.675	0.675	0.724	0.724	0.612	0.612	0.612	0.666	0.666	0.666	0.666	0.666	0.684	0.612	0.612	0.612
kappa	4nyl_AB	0.888	0.824	0.678	0.678	0.842	0.842	0.663	0.663	0.663	0.879	0.879	0.596	0.596	0.814	0.672	0.814	0.814	0.596	0.596	0.842	0.678	0.814	0.669	0.669	0.861	0.69	0.824	0.824	0.851	0.851	0.851	0.851	0.851	0.851	0.69	0.69	0.728	0.728	0.728	0.66	0.66	0.861	0.861	0.851	0.66	0.728	0.728	0.728
kappa	4nyl_CD	0.888	0.824	0.678	0.678	0.842	0.842	0.663	0.663	0.663	0.879	0.879	0.596	0.596	0.814	0.672	0.814	0.814	0.596	0.596	0.842	0.678	0.814	0.669	0.669	0.861	0.69	0.824	0.824	0.851	0.851	0.851	0.851	0.851	0.851	0.69	0.69	0.728	0.728	0.728	0.66	0.66	0.861	0.861	0.851	0.66	0.728	0.728	0.728
kappa	4nyl_EF	0.888	0.824	0.678	0.678	0.842	0.842	0.663	0.663	0.663	0.879	0.879	0.596	0.596	0.814	0.672	0.814	0.814	0.596	0.596	0.842	0.678	0.814	0.669	0.669	0.861	0.69	0.824	0.824	0.851	0.851	0.851	0.851	0.851	0.851	0.69	0.69	0.728	0.728	0.728	0.66	0.66	0.861	0.861	0.851	0.66	0.728	0.728	0.728
kappa	4nyl_HL	0.888	0.824	0.678	0.678	0.842	0.842	0.663	0.663	0.663	0.879	0.879	0.596	0.596	0.814	0.672	0.814	0.814	0.596	0.596	0.842	0.678	0.814	0.669	0.669	0.861	0.69	0.824	0.824	0.851	0.851	0.851	0.851	0.851	0.851	0.69	0.69	0.728	0.728	0.728	0.66	0.66	0.861	0.861	0.851	0.66	0.728	0.728	0.728
kappa	4nzr_HL	0.583	0.592	0.642	0.642	0.564	0.564	0.636	0.636	0.636	0.583	0.583	0.568	0.568	0.583	0.588	0.555	0.555	0.568	0.568	0.564	0.642	0.583	0.614	0.614	0.555	0.654	0.592	0.592	0.564	0.564	0.564	0.564	0.564	0.564	0.654	0.654	0.533	0.533	0.533	0.614	0.614	0.555	0.555	0.564	0.623	0.533	0.533	0.533
kappa	4nzu_HL	0.722	0.712	0.605	0.605	0.712	0.712	0.581	0.581	0.581	0.722	0.722	0.513	0.513	0.703	0.598	0.703	0.703	0.513	0.513	0.712	0.605	0.703	0.587	0.587	0.712	0.6	0.694	0.694	0.722	0.722	0.722	0.722	0.722	0.722	0.6	0.6	0.616	0.616	0.616	0.577	0.577	0.712	0.712	0.731	0.596	0.616	0.616	0.616
kappa	4oaw_BA	0.842	0.87	0.697	0.697	0.796	0.796	0.672	0.672	0.672	0.842	0.842	0.596	0.596	0.787	0.663	0.787	0.787	0.596	0.596	0.796	0.697	0.787	0.669	0.669	0.824	0.7	0.879	0.879	0.824	0.824	0.824	0.824	0.824	0.824	0.7	0.7	0.719	0.719	0.719	0.66	0.66	0.814	0.814	0.824	0.678	0.719	0.719	0.719
kappa	4ogx_HL	0.87	0.925	0.688	0.688	0.851	0.851	0.7	0.7	0.7	0.879	0.879	0.596	0.596	0.824	0.7	0.805	0.805	0.596	0.596	0.842	0.688	0.824	0.688	0.688	0.859	0.727	0.879	0.879	0.87	0.87	0.87	0.87	0.87	0.87	0.727	0.727	0.747	0.747	0.747	0.669	0.669	0.841	0.841	0.851	0.697	0.747	0.747	0.747
kappa	4ogy_HL	0.87	0.925	0.688	0.688	0.851	0.851	0.7	0.7	0.7	0.879	0.879	0.596	0.596	0.824	0.7	0.805	0.805	0.596	0.596	0.842	0.688	0.824	0.688	0.688	0.859	0.727	0.879	0.879	0.87	0.87	0.87	0.87	0.87	0.87	0.727	0.727	0.747	0.747	0.747	0.669	0.669	0.841	0.841	0.851	0.697	0.747	0.747	0.747
kappa	4ogy_MN	0.87	0.925	0.688	0.688	0.851	0.851	0.7	0.7	0.7	0.879	0.879	0.596	0.596	0.824	0.7	0.805	0.805	0.596	0.596	0.842	0.688	0.824	0.688	0.688	0.859	0.727	0.879	0.879	0.87	0.87	0.87	0.87	0.87	0.87	0.727	0.727	0.747	0.747	0.747	0.669	0.669	0.841	0.841	0.851	0.697	0.747	0.747	0.747
kappa	4olu_HL	0.547	0.537	0.682	0.682	0.547	0.547	0.611	0.611	0.611	0.547	0.547	0.622	0.622	0.547	0.679	0.509	0.509	0.622	0.622	0.547	0.682	0.547	0.682	0.682	0.523	0.611	0.537	0.537	0.518	0.518	0.518	0.518	0.518	0.518	0.611	0.611	0.524	0.524	0.524	0.682	0.682	0.542	0.542	0.537	0.682	0.524	0.524	0.524
kappa	4olv_HL	0.547	0.537	0.682	0.682	0.547	0.547	0.611	0.611	0.611	0.547	0.547	0.622	0.622	0.547	0.679	0.509	0.509	0.622	0.622	0.547	0.682	0.547	0.682	0.682	0.523	0.611	0.537	0.537	0.518	0.518	0.518	0.518	0.518	0.518	0.611	0.611	0.524	0.524	0.524	0.682	0.682	0.542	0.542	0.537	0.682	0.524	0.524	0.524
kappa	4olw_HL	0.547	0.537	0.682	0.682	0.547	0.547	0.611	0.611	0.611	0.547	0.547	0.622	0.622	0.547	0.679	0.509	0.509	0.622	0.622	0.547	0.682	0.547	0.682	0.682	0.523	0.611	0.537	0.537	0.518	0.518	0.518	0.518	0.518	0.518	0.611	0.611	0.524	0.524	0.524	0.682	0.682	0.542	0.542	0.537	0.682	0.524	0.524	0.524
kappa	4olx_HL	0.547	0.537	0.682	0.682	0.547	0.547	0.611	0.611	0.611	0.547	0.547	0.622	0.622	0.547	0.679	0.509	0.509	0.622	0.622	0.547	0.682	0.547	0.682	0.682	0.523	0.611	0.537	0.537	0.518	0.518	0.518	0.518	0.518	0.518	0.611	0.611	0.524	0.524	0.524	0.682	0.682	0.542	0.542	0.537	0.682	0.524	0.524	0.524
kappa	4oly_HL	0.547	0.537	0.682	0.682	0.547	0.547	0.611	0.611	0.611	0.547	0.547	0.622	0.622	0.547	0.679	0.509	0.509	0.622	0.622	0.547	0.682	0.547	0.682	0.682	0.523	0.611	0.537	0.537	0.518	0.518	0.518	0.518	0.518	0.518	0.611	0.611	0.524	0.524	0.524	0.682	0.682	0.542	0.542	0.537	0.682	0.524	0.524	0.524
kappa	4olz_HL	0.537	0.528	0.672	0.672	0.537	0.537	0.601	0.601	0.601	0.537	0.537	0.613	0.613	0.537	0.669	0.5	0.5	0.613	0.613	0.537	0.672	0.537	0.672	0.672	0.523	0.601	0.528	0.528	0.509	0.509	0.509	0.509	0.509	0.509	0.601	0.601	0.514	0.514	0.514	0.672	0.672	0.533	0.533	0.528	0.672	0.514	0.514	0.514
kappa	4om0_HL	0.537	0.528	0.672	0.672	0.537	0.537	0.601	0.601	0.601	0.537	0.537	0.613	0.613	0.537	0.669	0.5	0.5	0.613	0.613	0.537	0.672	0.537	0.672	0.672	0.523	0.601	0.528	0.528	0.509	0.509	0.509	0.509	0.509	0.509	0.601	0.601	0.514	0.514	0.514	0.672	0.672	0.533	0.533	0.528	0.672	0.514	0.514	0.514
kappa	4om1_HL	0.537	0.528	0.672	0.672	0.537	0.537	0.601	0.601	0.601	0.537	0.537	0.613	0.613	0.537	0.669	0.5	0.5	0.613	0.613	0.537	0.672	0.537	0.672	0.672	0.523	0.601	0.528	0.528	0.509	0.509	0.509	0.509	0.509	0.509	0.601	0.601	0.514	0.514	0.514	0.672	0.672	0.533	0.533	0.528	0.672	0.514	0.514	0.514
kappa	4oqt_HL	0.733	0.688	0.854	0.854	0.706	0.706	0.827	0.827	0.827	0.733	0.733	0.709	0.709	0.715	0.833	0.688	0.688	0.709	0.709	0.706	0.854	0.715	0.827	0.827	0.678	0.854	0.724	0.724	0.743	0.743	0.743	0.743	0.743	0.743	0.854	0.854	0.638	0.638	0.638	0.754	0.754	0.706	0.706	0.724	0.845	0.638	0.638	0.638
kappa	4p59_HL	0.898	0.851	0.724	0.724	0.851	0.851	0.681	0.681	0.681	0.898	0.898	0.605	0.605	0.842	0.691	0.824	0.824	0.605	0.605	0.851	0.724	0.842	0.688	0.688	0.879	0.709	0.861	0.861	0.87	0.87	0.87	0.87	0.87	0.87	0.709	0.709	0.747	0.747	0.747	0.706	0.706	0.861	0.861	0.87	0.706	0.747	0.747	0.747
kappa	4p9h_HL	0.697	0.688	0.605	0.605	0.715	0.715	0.567	0.567	0.567	0.697	0.697	0.541	0.541	0.678	0.588	0.66	0.66	0.541	0.541	0.715	0.605	0.678	0.605	0.605	0.678	0.594	0.706	0.706	0.678	0.678	0.678	0.678	0.678	0.678	0.594	0.594	0.611	0.611	0.611	0.623	0.623	0.697	0.697	0.715	0.596	0.611	0.611	0.611
kappa	4p9m_HL	0.697	0.688	0.605	0.605	0.715	0.715	0.567	0.567	0.567	0.697	0.697	0.541	0.541	0.678	0.588	0.66	0.66	0.541	0.541	0.715	0.605	0.678	0.605	0.605	0.678	0.594	0.706	0.706	0.678	0.678	0.678	0.678	0.678	0.678	0.594	0.594	0.611	0.611	0.611	0.623	0.623	0.697	0.697	0.715	0.596	0.611	0.611	0.611
kappa	4ps4_HL	0.722	0.682	0.816	0.816	0.694	0.694	0.781	0.781	0.781	0.722	0.722	0.733	0.733	0.722	0.803	0.666	0.666	0.733	0.733	0.694	0.816	0.722	0.807	0.807	0.691	0.781	0.731	0.731	0.722	0.722	0.722	0.722	0.722	0.722	0.781	0.781	0.647	0.647	0.647	0.761	0.761	0.682	0.682	0.694	0.816	0.647	0.647	0.647
kappa	4ptt_BA	0.645	0.609	0.837	0.837	0.645	0.645	0.745	0.745	0.745	0.645	0.645	0.666	0.666	0.672	0.761	0.625	0.625	0.666	0.666	0.645	0.837	0.672	0.765	0.765	0.627	0.745	0.627	0.627	0.627	0.627	0.627	0.627	0.627	0.627	0.745	0.745	0.616	0.616	0.616	0.738	0.738	0.636	0.636	0.654	0.783	0.616	0.616	0.616
kappa	4ptu_BA	0.645	0.609	0.837	0.837	0.645	0.645	0.745	0.745	0.745	0.645	0.645	0.666	0.666	0.672	0.761	0.625	0.625	0.666	0.666	0.645	0.837	0.672	0.765	0.765	0.627	0.745	0.627	0.627	0.627	0.627	0.627	0.627	0.627	0.627	0.745	0.745	0.616	0.616	0.616	0.738	0.738	0.636	0.636	0.654	0.783	0.616	0.616	0.616
kappa	4pub_HL	0.87	0.925	0.688	0.688	0.851	0.851	0.7	0.7	0.7	0.879	0.879	0.596	0.596	0.824	0.7	0.805	0.805	0.596	0.596	0.842	0.688	0.824	0.688	0.688	0.859	0.727	0.879	0.879	0.87	0.87	0.87	0.87	0.87	0.87	0.727	0.727	0.747	0.747	0.747	0.669	0.669	0.841	0.841	0.851	0.697	0.747	0.747	0.747
kappa	4py7_AB	0.888	0.833	0.715	0.715	0.824	0.824	0.672	0.672	0.672	0.888	0.888	0.568	0.568	0.888	0.644	0.805	0.805	0.568	0.568	0.824	0.715	0.888	0.669	0.669	0.916	0.663	0.824	0.824	0.861	0.861	0.861	0.861	0.861	0.861	0.663	0.663	0.775	0.775	0.775	0.66	0.66	0.851	0.851	0.851	0.669	0.775	0.775	0.775
kappa	4py7_IJ	0.888	0.833	0.715	0.715	0.824	0.824	0.672	0.672	0.672	0.888	0.888	0.568	0.568	0.888	0.644	0.805	0.805	0.568	0.568	0.824	0.715	0.888	0.669	0.669	0.916	0.663	0.824	0.824	0.861	0.861	0.861	0.861	0.861	0.861	0.663	0.663	0.775	0.775	0.775	0.66	0.66	0.851	0.851	0.851	0.669	0.775	0.775	0.775
kappa	4py8_IJ	0.888	0.833	0.715	0.715	0.824	0.824	0.672	0.672	0.672	0.888	0.888	0.568	0.568	0.888	0.644	0.805	0.805	0.568	0.568	0.824	0.715	0.888	0.669	0.669	0.916	0.663	0.824	0.824	0.861	0.861	0.861	0.861	0.861	0.861	0.663	0.663	0.775	0.775	0.775	0.66	0.66	0.851	0.851	0.851	0.669	0.775	0.775	0.775
kappa	4q9q_HL	0.907	0.824	0.706	0.706	0.916	0.916	0.663	0.663	0.663	0.907	0.907	0.587	0.587	0.824	0.663	0.814	0.814	0.587	0.587	0.925	0.706	0.824	0.669	0.669	0.842	0.69	0.833	0.833	0.879	0.879	0.879	0.879	0.879	0.879	0.69	0.69	0.757	0.757	0.757	0.678	0.678	0.898	0.898	0.916	0.688	0.757	0.757	0.757
kappa	4q9r_HL	0.907	0.824	0.706	0.706	0.916	0.916	0.663	0.663	0.663	0.907	0.907	0.587	0.587	0.824	0.663	0.814	0.814	0.587	0.587	0.925	0.706	0.824	0.669	0.669	0.842	0.69	0.833	0.833	0.879	0.879	0.879	0.879	0.879	0.879	0.69	0.69	0.757	0.757	0.757	0.678	0.678	0.898	0.898	0.916	0.688	0.757	0.757	0.757
kappa	4qxg_HL	0.66	0.633	0.871	0.871	0.633	0.633	0.774	0.774	0.774	0.66	0.66	0.77	0.77	0.66	0.906	0.614	0.614	0.77	0.77	0.633	0.871	0.66	0.871	0.871	0.623	0.774	0.669	0.669	0.669	0.669	0.669	0.669	0.669	0.669	0.774	0.774	0.622	0.622	0.622	0.816	0.816	0.651	0.651	0.66	0.899	0.622	0.622	0.622
kappa	4r4b_BA	0.851	0.813	0.633	0.633	0.796	0.796	0.645	0.645	0.645	0.851	0.851	0.59	0.59	0.768	0.663	0.787	0.787	0.59	0.59	0.796	0.633	0.768	0.633	0.633	0.841	0.672	0.814	0.814	0.851	0.851	0.851	0.851	0.851	0.851	0.672	0.672	0.71	0.71	0.71	0.623	0.623	0.822	0.822	0.796	0.651	0.71	0.71	0.71
kappa	4r4b_DC	0.851	0.813	0.633	0.633	0.796	0.796	0.645	0.645	0.645	0.851	0.851	0.59	0.59	0.768	0.663	0.787	0.787	0.59	0.59	0.796	0.633	0.768	0.633	0.633	0.841	0.672	0.814	0.814	0.851	0.851	0.851	0.851	0.851	0.851	0.672	0.672	0.71	0.71	0.71	0.623	0.623	0.822	0.822	0.796	0.651	0.71	0.71	0.71
kappa	4r4b_HL	0.851	0.813	0.633	0.633	0.796	0.796	0.645	0.645	0.645	0.851	0.851	0.59	0.59	0.768	0.663	0.787	0.787	0.59	0.59	0.796	0.633	0.768	0.633	0.633	0.841	0.672	0.814	0.814	0.851	0.851	0.851	0.851	0.851	0.851	0.672	0.672	0.71	0.71	0.71	0.623	0.623	0.822	0.822	0.796	0.651	0.71	0.71	0.71
kappa	4r4f_HL	0.85	0.811	0.638	0.638	0.794	0.794	0.651	0.651	0.651	0.85	0.85	0.596	0.596	0.79	0.663	0.785	0.785	0.596	0.596	0.794	0.638	0.79	0.65	0.65	0.839	0.669	0.813	0.813	0.85	0.85	0.85	0.85	0.85	0.85	0.669	0.669	0.71	0.71	0.71	0.629	0.629	0.82	0.82	0.794	0.657	0.71	0.71	0.71
kappa	4r4h_HL	0.851	0.813	0.633	0.633	0.796	0.796	0.645	0.645	0.645	0.851	0.851	0.59	0.59	0.768	0.663	0.787	0.787	0.59	0.59	0.796	0.633	0.768	0.633	0.633	0.841	0.672	0.814	0.814	0.851	0.851	0.851	0.851	0.851	0.851	0.672	0.672	0.71	0.71	0.71	0.623	0.623	0.822	0.822	0.796	0.651	0.71	0.71	0.71
kappa	4r4n_CD	0.851	0.813	0.633	0.633	0.796	0.796	0.645	0.645	0.645	0.851	0.851	0.59	0.59	0.768	0.663	0.787	0.787	0.59	0.59	0.796	0.633	0.768	0.633	0.633	0.841	0.672	0.814	0.814	0.851	0.851	0.851	0.851	0.851	0.851	0.672	0.672	0.71	0.71	0.71	0.623	0.623	0.822	0.822	0.796	0.651	0.71	0.71	0.71
kappa	4rbp_HL	0.747	0.803	0.638	0.638	0.738	0.738	0.672	0.672	0.672	0.747	0.747	0.555	0.555	0.728	0.654	0.7	0.7	0.555	0.555	0.738	0.638	0.728	0.638	0.638	0.757	0.678	0.794	0.794	0.747	0.747	0.747	0.747	0.747	0.747	0.678	0.678	0.694	0.694	0.694	0.62	0.62	0.757	0.757	0.747	0.638	0.694	0.694	0.694
kappa	4rbp_MK	0.747	0.803	0.638	0.638	0.738	0.738	0.672	0.672	0.672	0.747	0.747	0.555	0.555	0.728	0.654	0.7	0.7	0.555	0.555	0.738	0.638	0.728	0.638	0.638	0.757	0.678	0.794	0.794	0.747	0.747	0.747	0.747	0.747	0.747	0.678	0.678	0.694	0.694	0.694	0.62	0.62	0.757	0.757	0.747	0.638	0.694	0.694	0.694
kappa	4rqq_BA	0.575	0.53	0.637	0.637	0.557	0.557	0.571	0.571	0.571	0.575	0.575	0.566	0.566	0.539	0.596	0.575	0.575	0.566	0.566	0.557	0.637	0.539	0.601	0.601	0.53	0.565	0.557	0.557	0.557	0.557	0.557	0.557	0.557	0.557	0.565	0.565	0.554	0.554	0.554	0.61	0.61	0.557	0.557	0.566	0.619	0.554	0.554	0.554
kappa	4rqq_DC	0.575	0.53	0.637	0.637	0.557	0.557	0.571	0.571	0.571	0.575	0.575	0.566	0.566	0.539	0.596	0.575	0.575	0.566	0.566	0.557	0.637	0.539	0.601	0.601	0.53	0.565	0.557	0.557	0.557	0.557	0.557	0.557	0.557	0.557	0.565	0.565	0.554	0.554	0.554	0.61	0.61	0.557	0.557	0.566	0.619	0.554	0.554	0.554
kappa	4rqq_HL	0.575	0.53	0.637	0.637	0.557	0.557	0.571	0.571	0.571	0.575	0.575	0.566	0.566	0.539	0.596	0.575	0.575	0.566	0.566	0.557	0.637	0.539	0.601	0.601	0.53	0.565	0.557	0.557	0.557	0.557	0.557	0.557	0.557	0.557	0.565	0.565	0.554	0.554	0.554	0.61	0.61	0.557	0.557	0.566	0.619	0.554	0.554	0.554
kappa	4rqs_DC	0.681	0.681	0.774	0.774	0.672	0.672	0.963	0.963	0.963	0.681	0.681	0.657	0.657	0.681	0.788	0.645	0.645	0.657	0.657	0.672	0.774	0.681	0.783	0.783	0.654	1	0.718	0.718	0.681	0.681	0.681	0.681	0.681	0.681	1	1	0.626	0.626	0.626	0.72	0.72	0.663	0.663	0.672	0.783	0.626	0.626	0.626
kappa	4rrp_GA	0.888	0.824	0.697	0.697	0.907	0.907	0.672	0.672	0.672	0.888	0.888	0.587	0.587	0.824	0.672	0.814	0.814	0.587	0.587	0.916	0.697	0.824	0.669	0.669	0.824	0.7	0.824	0.824	0.861	0.861	0.861	0.861	0.861	0.861	0.7	0.7	0.766	0.766	0.766	0.669	0.669	0.888	0.888	0.898	0.688	0.766	0.766	0.766
kappa	4rrp_HB	0.888	0.824	0.697	0.697	0.907	0.907	0.672	0.672	0.672	0.888	0.888	0.587	0.587	0.824	0.672	0.814	0.814	0.587	0.587	0.916	0.697	0.824	0.669	0.669	0.824	0.7	0.824	0.824	0.861	0.861	0.861	0.861	0.861	0.861	0.7	0.7	0.766	0.766	0.766	0.669	0.669	0.888	0.888	0.898	0.688	0.766	0.766	0.766
kappa	4rrp_IC	0.888	0.824	0.697	0.697	0.907	0.907	0.672	0.672	0.672	0.888	0.888	0.587	0.587	0.824	0.672	0.814	0.814	0.587	0.587	0.916	0.697	0.824	0.669	0.669	0.824	0.7	0.824	0.824	0.861	0.861	0.861	0.861	0.861	0.861	0.7	0.7	0.766	0.766	0.766	0.669	0.669	0.888	0.888	0.898	0.688	0.766	0.766	0.766
kappa	4rrp_JD	0.888	0.824	0.697	0.697	0.907	0.907	0.672	0.672	0.672	0.888	0.888	0.587	0.587	0.824	0.672	0.814	0.814	0.587	0.587	0.916	0.697	0.824	0.669	0.669	0.824	0.7	0.824	0.824	0.861	0.861	0.861	0.861	0.861	0.861	0.7	0.7	0.766	0.766	0.766	0.669	0.669	0.888	0.888	0.898	0.688	0.766	0.766	0.766
kappa	4rrp_KE	0.888	0.824	0.697	0.697	0.907	0.907	0.672	0.672	0.672	0.888	0.888	0.587	0.587	0.824	0.672	0.814	0.814	0.587	0.587	0.916	0.697	0.824	0.669	0.669	0.824	0.7	0.824	0.824	0.861	0.861	0.861	0.861	0.861	0.861	0.7	0.7	0.766	0.766	0.766	0.669	0.669	0.888	0.888	0.898	0.688	0.766	0.766	0.766
kappa	4rrp_LF	0.888	0.824	0.697	0.697	0.907	0.907	0.672	0.672	0.672	0.888	0.888	0.587	0.587	0.824	0.672	0.814	0.814	0.587	0.587	0.916	0.697	0.824	0.669	0.669	0.824	0.7	0.824	0.824	0.861	0.861	0.861	0.861	0.861	0.861	0.7	0.7	0.766	0.766	0.766	0.669	0.669	0.888	0.888	0.898	0.688	0.766	0.766	0.766
kappa	4s1q_HL	0.547	0.537	0.682	0.682	0.547	0.547	0.611	0.611	0.611	0.547	0.547	0.622	0.622	0.547	0.679	0.509	0.509	0.622	0.622	0.547	0.682	0.547	0.682	0.682	0.523	0.611	0.537	0.537	0.518	0.518	0.518	0.518	0.518	0.518	0.611	0.611	0.524	0.524	0.524	0.682	0.682	0.542	0.542	0.537	0.682	0.524	0.524	0.524
kappa	4s1r_HL	0.547	0.537	0.682	0.682	0.547	0.547	0.611	0.611	0.611	0.547	0.547	0.622	0.622	0.547	0.679	0.509	0.509	0.622	0.622	0.547	0.682	0.547	0.682	0.682	0.523	0.611	0.537	0.537	0.518	0.518	0.518	0.518	0.518	0.518	0.611	0.611	0.524	0.524	0.524	0.682	0.682	0.542	0.542	0.537	0.682	0.524	0.524	0.524
kappa	4s1s_HL	0.547	0.537	0.682	0.682	0.547	0.547	0.611	0.611	0.611	0.547	0.547	0.622	0.622	0.547	0.679	0.509	0.509	0.622	0.622	0.547	0.682	0.547	0.682	0.682	0.523	0.611	0.537	0.537	0.518	0.518	0.518	0.518	0.518	0.518	0.611	0.611	0.524	0.524	0.524	0.682	0.682	0.542	0.542	0.537	0.682	0.524	0.524	0.524
kappa	4u6v_HL	0.87	0.915	0.688	0.688	0.833	0.833	0.672	0.672	0.672	0.87	0.87	0.596	0.596	0.805	0.672	0.814	0.814	0.596	0.596	0.824	0.688	0.805	0.66	0.66	0.831	0.7	0.879	0.879	0.861	0.861	0.861	0.861	0.861	0.861	0.7	0.7	0.747	0.747	0.747	0.669	0.669	0.841	0.841	0.842	0.688	0.747	0.747	0.747
kappa	4ubd_CD	0.587	0.541	0.788	0.788	0.596	0.596	0.702	0.702	0.702	0.587	0.587	0.697	0.697	0.623	0.785	0.596	0.596	0.697	0.697	0.596	0.788	0.623	0.798	0.798	0.577	0.693	0.568	0.568	0.568	0.568	0.568	0.568	0.568	0.568	0.693	0.693	0.575	0.575	0.575	0.743	0.743	0.605	0.605	0.596	0.788	0.575	0.575	0.575
kappa	4uta_HL	0.697	0.678	0.845	0.845	0.706	0.706	0.818	0.818	0.818	0.697	0.697	0.727	0.727	0.715	0.805	0.642	0.642	0.727	0.727	0.706	0.845	0.715	0.818	0.818	0.669	0.818	0.678	0.678	0.678	0.678	0.678	0.678	0.678	0.678	0.818	0.818	0.641	0.641	0.641	0.781	0.781	0.66	0.66	0.697	0.809	0.641	0.641	0.641
kappa	4uta_IM	0.697	0.678	0.845	0.845	0.706	0.706	0.818	0.818	0.818	0.697	0.697	0.727	0.727	0.715	0.805	0.642	0.642	0.727	0.727	0.706	0.845	0.715	0.818	0.818	0.669	0.818	0.678	0.678	0.678	0.678	0.678	0.678	0.678	0.678	0.818	0.818	0.641	0.641	0.641	0.781	0.781	0.66	0.66	0.697	0.809	0.641	0.641	0.641
kappa	4uv4_HL	0.566	0.504	0.637	0.637	0.557	0.557	0.53	0.53	0.53	0.575	0.575	0.53	0.53	0.566	0.576	0.566	0.566	0.53	0.53	0.557	0.637	0.566	0.575	0.575	0.548	0.565	0.522	0.522	0.557	0.557	0.557	0.557	0.557	0.557	0.565	0.565	0.518	0.518	0.518	0.601	0.601	0.548	0.548	0.561	0.601	0.518	0.518	0.518
kappa	4wv1_BA	0.861	0.796	0.669	0.669	0.898	0.898	0.645	0.645	0.645	0.861	0.861	0.559	0.559	0.796	0.654	0.814	0.814	0.559	0.559	0.907	0.669	0.796	0.66	0.66	0.842	0.672	0.805	0.805	0.833	0.833	0.833	0.833	0.833	0.833	0.672	0.672	0.747	0.747	0.747	0.66	0.66	0.879	0.879	0.87	0.66	0.747	0.747	0.747
kappa	4wy7_HL	0.66	0.642	0.844	0.844	0.66	0.66	0.72	0.72	0.72	0.66	0.66	0.743	0.743	0.66	0.813	0.623	0.623	0.743	0.743	0.66	0.844	0.66	0.816	0.816	0.642	0.72	0.66	0.66	0.651	0.651	0.651	0.651	0.651	0.651	0.72	0.72	0.641	0.641	0.641	1	1	0.651	0.651	0.669	0.834	0.641	0.641	0.641
kappa	4xak_DE	0.888	0.833	0.715	0.715	0.833	0.833	0.654	0.654	0.654	0.888	0.888	0.577	0.577	0.851	0.644	0.814	0.814	0.577	0.577	0.833	0.715	0.851	0.642	0.642	0.87	0.663	0.824	0.824	0.861	0.861	0.861	0.861	0.861	0.861	0.663	0.663	0.785	0.785	0.785	0.669	0.669	0.842	0.842	0.851	0.66	0.785	0.785	0.785
kappa	4xak_HL	0.888	0.833	0.715	0.715	0.833	0.833	0.654	0.654	0.654	0.888	0.888	0.577	0.577	0.851	0.644	0.814	0.814	0.577	0.577	0.833	0.715	0.851	0.642	0.642	0.87	0.663	0.824	0.824	0.861	0.861	0.861	0.861	0.861	0.861	0.663	0.663	0.785	0.785	0.785	0.669	0.669	0.842	0.842	0.851	0.66	0.785	0.785	0.785
kappa	4xaw_HL	0.66	0.642	0.844	0.844	0.66	0.66	0.72	0.72	0.72	0.66	0.66	0.743	0.743	0.66	0.813	0.623	0.623	0.743	0.743	0.66	0.844	0.66	0.816	0.816	0.642	0.72	0.66	0.66	0.651	0.651	0.651	0.651	0.651	0.651	0.72	0.72	0.641	0.641	0.641	1	1	0.651	0.651	0.669	0.834	0.641	0.641	0.641
kappa	4xbe_HL	0.66	0.642	0.844	0.844	0.66	0.66	0.72	0.72	0.72	0.66	0.66	0.743	0.743	0.66	0.813	0.623	0.623	0.743	0.743	0.66	0.844	0.66	0.816	0.816	0.642	0.72	0.66	0.66	0.651	0.651	0.651	0.651	0.651	0.651	0.72	0.72	0.641	0.641	0.641	1	1	0.651	0.651	0.669	0.834	0.641	0.641	0.641
kappa	4xbg_AB	0.66	0.642	0.844	0.844	0.66	0.66	0.72	0.72	0.72	0.66	0.66	0.743	0.743	0.66	0.813	0.623	0.623	0.743	0.743	0.66	0.844	0.66	0.816	0.816	0.642	0.72	0.66	0.66	0.651	0.651	0.651	0.651	0.651	0.651	0.72	0.72	0.641	0.641	0.641	1	1	0.651	0.651	0.669	0.834	0.641	0.641	0.641
kappa	4xbg_CD	0.66	0.642	0.844	0.844	0.66	0.66	0.72	0.72	0.72	0.66	0.66	0.743	0.743	0.66	0.813	0.623	0.623	0.743	0.743	0.66	0.844	0.66	0.816	0.816	0.642	0.72	0.66	0.66	0.651	0.651	0.651	0.651	0.651	0.651	0.72	0.72	0.641	0.641	0.641	1	1	0.651	0.651	0.669	0.834	0.641	0.641	0.641
kappa	4xbg_EF	0.66	0.642	0.844	0.844	0.66	0.66	0.72	0.72	0.72	0.66	0.66	0.743	0.743	0.66	0.813	0.623	0.623	0.743	0.743	0.66	0.844	0.66	0.816	0.816	0.642	0.72	0.66	0.66	0.651	0.651	0.651	0.651	0.651	0.651	0.72	0.72	0.641	0.641	0.641	1	1	0.651	0.651	0.669	0.834	0.641	0.641	0.641
kappa	4xbg_GI	0.66	0.642	0.844	0.844	0.66	0.66	0.72	0.72	0.72	0.66	0.66	0.743	0.743	0.66	0.813	0.623	0.623	0.743	0.743	0.66	0.844	0.66	0.816	0.816	0.642	0.72	0.66	0.66	0.651	0.651	0.651	0.651	0.651	0.651	0.72	0.72	0.641	0.641	0.641	1	1	0.651	0.651	0.669	0.834	0.641	0.641	0.641
kappa	4xbg_HL	0.66	0.642	0.844	0.844	0.66	0.66	0.72	0.72	0.72	0.66	0.66	0.743	0.743	0.66	0.813	0.623	0.623	0.743	0.743	0.66	0.844	0.66	0.816	0.816	0.642	0.72	0.66	0.66	0.651	0.651	0.651	0.651	0.651	0.651	0.72	0.72	0.641	0.641	0.641	1	1	0.651	0.651	0.669	0.834	0.641	0.641	0.641
kappa	4xbg_JK	0.66	0.642	0.844	0.844	0.66	0.66	0.72	0.72	0.72	0.66	0.66	0.743	0.743	0.66	0.813	0.623	0.623	0.743	0.743	0.66	0.844	0.66	0.816	0.816	0.642	0.72	0.66	0.66	0.651	0.651	0.651	0.651	0.651	0.651	0.72	0.72	0.641	0.641	0.641	1	1	0.651	0.651	0.669	0.834	0.641	0.641	0.641
kappa	4xbp_AB	0.66	0.642	0.844	0.844	0.66	0.66	0.72	0.72	0.72	0.66	0.66	0.743	0.743	0.66	0.813	0.623	0.623	0.743	0.743	0.66	0.844	0.66	0.816	0.816	0.642	0.72	0.66	0.66	0.651	0.651	0.651	0.651	0.651	0.651	0.72	0.72	0.641	0.641	0.641	1	1	0.651	0.651	0.669	0.834	0.641	0.641	0.641
kappa	4xbp_CD	0.66	0.642	0.844	0.844	0.66	0.66	0.72	0.72	0.72	0.66	0.66	0.743	0.743	0.66	0.813	0.623	0.623	0.743	0.743	0.66	0.844	0.66	0.816	0.816	0.642	0.72	0.66	0.66	0.651	0.651	0.651	0.651	0.651	0.651	0.72	0.72	0.641	0.641	0.641	1	1	0.651	0.651	0.669	0.834	0.641	0.641	0.641
kappa	4xbp_EF	0.66	0.642	0.844	0.844	0.66	0.66	0.72	0.72	0.72	0.66	0.66	0.743	0.743	0.66	0.813	0.623	0.623	0.743	0.743	0.66	0.844	0.66	0.816	0.816	0.642	0.72	0.66	0.66	0.651	0.651	0.651	0.651	0.651	0.651	0.72	0.72	0.641	0.641	0.641	1	1	0.651	0.651	0.669	0.834	0.641	0.641	0.641
kappa	4xbp_HL	0.66	0.642	0.844	0.844	0.66	0.66	0.72	0.72	0.72	0.66	0.66	0.743	0.743	0.66	0.813	0.623	0.623	0.743	0.743	0.66	0.844	0.66	0.816	0.816	0.642	0.72	0.66	0.66	0.651	0.651	0.651	0.651	0.651	0.651	0.72	0.72	0.641	0.641	0.641	1	1	0.651	0.651	0.669	0.834	0.641	0.641	0.641
kappa	4xc1_HL	0.66	0.642	0.844	0.844	0.66	0.66	0.72	0.72	0.72	0.66	0.66	0.743	0.743	0.66	0.813	0.623	0.623	0.743	0.743	0.66	0.844	0.66	0.816	0.816	0.642	0.72	0.66	0.66	0.651	0.651	0.651	0.651	0.651	0.651	0.72	0.72	0.641	0.641	0.641	1	1	0.651	0.651	0.669	0.834	0.641	0.641	0.641
kappa	4xc3_HL	0.66	0.642	0.844	0.844	0.66	0.66	0.72	0.72	0.72	0.66	0.66	0.743	0.743	0.66	0.813	0.623	0.623	0.743	0.743	0.66	0.844	0.66	0.816	0.816	0.642	0.72	0.66	0.66	0.651	0.651	0.651	0.651	0.651	0.651	0.72	0.72	0.641	0.641	0.641	1	1	0.651	0.651	0.669	0.834	0.641	0.641	0.641
kappa	4xcc_HL	0.66	0.642	0.844	0.844	0.66	0.66	0.72	0.72	0.72	0.66	0.66	0.743	0.743	0.66	0.813	0.623	0.623	0.743	0.743	0.66	0.844	0.66	0.816	0.816	0.642	0.72	0.66	0.66	0.651	0.651	0.651	0.651	0.651	0.651	0.72	0.72	0.641	0.641	0.641	1	1	0.651	0.651	0.669	0.834	0.641	0.641	0.641
kappa	4xce_AB	0.66	0.642	0.844	0.844	0.66	0.66	0.72	0.72	0.72	0.66	0.66	0.743	0.743	0.66	0.813	0.623	0.623	0.743	0.743	0.66	0.844	0.66	0.816	0.816	0.642	0.72	0.66	0.66	0.651	0.651	0.651	0.651	0.651	0.651	0.72	0.72	0.641	0.641	0.641	1	1	0.651	0.651	0.669	0.834	0.641	0.641	0.641
kappa	4xce_CD	0.66	0.642	0.844	0.844	0.66	0.66	0.72	0.72	0.72	0.66	0.66	0.743	0.743	0.66	0.813	0.623	0.623	0.743	0.743	0.66	0.844	0.66	0.816	0.816	0.642	0.72	0.66	0.66	0.651	0.651	0.651	0.651	0.651	0.651	0.72	0.72	0.641	0.641	0.641	1	1	0.651	0.651	0.669	0.834	0.641	0.641	0.641
kappa	4xce_HL	0.66	0.642	0.844	0.844	0.66	0.66	0.72	0.72	0.72	0.66	0.66	0.743	0.743	0.66	0.813	0.623	0.623	0.743	0.743	0.66	0.844	0.66	0.816	0.816	0.642	0.72	0.66	0.66	0.651	0.651	0.651	0.651	0.651	0.651	0.72	0.72	0.641	0.641	0.641	1	1	0.651	0.651	0.669	0.834	0.641	0.641	0.641
kappa	4xcf_HL	0.66	0.642	0.844	0.844	0.66	0.66	0.72	0.72	0.72	0.66	0.66	0.743	0.743	0.66	0.813	0.623	0.623	0.743	0.743	0.66	0.844	0.66	0.816	0.816	0.642	0.72	0.66	0.66	0.651	0.651	0.651	0.651	0.651	0.651	0.72	0.72	0.641	0.641	0.641	1	1	0.651	0.651	0.669	0.834	0.641	0.641	0.641
kappa	4xcn_AB	0.66	0.642	0.844	0.844	0.66	0.66	0.72	0.72	0.72	0.66	0.66	0.743	0.743	0.66	0.813	0.623	0.623	0.743	0.743	0.66	0.844	0.66	0.816	0.816	0.642	0.72	0.66	0.66	0.651	0.651	0.651	0.651	0.651	0.651	0.72	0.72	0.641	0.641	0.641	1	1	0.651	0.651	0.669	0.834	0.641	0.641	0.641
kappa	4xcn_CD	0.66	0.642	0.844	0.844	0.66	0.66	0.72	0.72	0.72	0.66	0.66	0.743	0.743	0.66	0.813	0.623	0.623	0.743	0.743	0.66	0.844	0.66	0.816	0.816	0.642	0.72	0.66	0.66	0.651	0.651	0.651	0.651	0.651	0.651	0.72	0.72	0.641	0.641	0.641	1	1	0.651	0.651	0.669	0.834	0.641	0.641	0.641
kappa	4xcn_EF	0.66	0.642	0.844	0.844	0.66	0.66	0.72	0.72	0.72	0.66	0.66	0.743	0.743	0.66	0.813	0.623	0.623	0.743	0.743	0.66	0.844	0.66	0.816	0.816	0.642	0.72	0.66	0.66	0.651	0.651	0.651	0.651	0.651	0.651	0.72	0.72	0.641	0.641	0.641	1	1	0.651	0.651	0.669	0.834	0.641	0.641	0.641
kappa	4xcn_GI	0.66	0.642	0.844	0.844	0.66	0.66	0.72	0.72	0.72	0.66	0.66	0.743	0.743	0.66	0.813	0.623	0.623	0.743	0.743	0.66	0.844	0.66	0.816	0.816	0.642	0.72	0.66	0.66	0.651	0.651	0.651	0.651	0.651	0.651	0.72	0.72	0.641	0.641	0.641	1	1	0.651	0.651	0.669	0.834	0.641	0.641	0.641
kappa	4xcn_HL	0.66	0.642	0.844	0.844	0.66	0.66	0.72	0.72	0.72	0.66	0.66	0.743	0.743	0.66	0.813	0.623	0.623	0.743	0.743	0.66	0.844	0.66	0.816	0.816	0.642	0.72	0.66	0.66	0.651	0.651	0.651	0.651	0.651	0.651	0.72	0.72	0.641	0.641	0.641	1	1	0.651	0.651	0.669	0.834	0.641	0.641	0.641
kappa	4xcn_JK	0.66	0.642	0.844	0.844	0.66	0.66	0.72	0.72	0.72	0.66	0.66	0.743	0.743	0.66	0.813	0.623	0.623	0.743	0.743	0.66	0.844	0.66	0.816	0.816	0.642	0.72	0.66	0.66	0.651	0.651	0.651	0.651	0.651	0.651	0.72	0.72	0.641	0.641	0.641	1	1	0.651	0.651	0.669	0.834	0.641	0.641	0.641
kappa	4xcy_AB	0.66	0.642	0.844	0.844	0.66	0.66	0.72	0.72	0.72	0.66	0.66	0.743	0.743	0.66	0.813	0.623	0.623	0.743	0.743	0.66	0.844	0.66	0.816	0.816	0.642	0.72	0.66	0.66	0.651	0.651	0.651	0.651	0.651	0.651	0.72	0.72	0.641	0.641	0.641	1	1	0.651	0.651	0.669	0.834	0.641	0.641	0.641
kappa	4xcy_CD	0.66	0.642	0.844	0.844	0.66	0.66	0.72	0.72	0.72	0.66	0.66	0.743	0.743	0.66	0.813	0.623	0.623	0.743	0.743	0.66	0.844	0.66	0.816	0.816	0.642	0.72	0.66	0.66	0.651	0.651	0.651	0.651	0.651	0.651	0.72	0.72	0.641	0.641	0.641	1	1	0.651	0.651	0.669	0.834	0.641	0.641	0.641
kappa	4xcy_EF	0.66	0.642	0.844	0.844	0.66	0.66	0.72	0.72	0.72	0.66	0.66	0.743	0.743	0.66	0.813	0.623	0.623	0.743	0.743	0.66	0.844	0.66	0.816	0.816	0.642	0.72	0.66	0.66	0.651	0.651	0.651	0.651	0.651	0.651	0.72	0.72	0.641	0.641	0.641	1	1	0.651	0.651	0.669	0.834	0.641	0.641	0.641
kappa	4xcy_GI	0.66	0.642	0.844	0.844	0.66	0.66	0.72	0.72	0.72	0.66	0.66	0.743	0.743	0.66	0.813	0.623	0.623	0.743	0.743	0.66	0.844	0.66	0.816	0.816	0.642	0.72	0.66	0.66	0.651	0.651	0.651	0.651	0.651	0.651	0.72	0.72	0.641	0.641	0.641	1	1	0.651	0.651	0.669	0.834	0.641	0.641	0.641
kappa	4xcy_HL	0.66	0.642	0.844	0.844	0.66	0.66	0.72	0.72	0.72	0.66	0.66	0.743	0.743	0.66	0.813	0.623	0.623	0.743	0.743	0.66	0.844	0.66	0.816	0.816	0.642	0.72	0.66	0.66	0.651	0.651	0.651	0.651	0.651	0.651	0.72	0.72	0.641	0.641	0.641	1	1	0.651	0.651	0.669	0.834	0.641	0.641	0.641
kappa	4xcy_JK	0.66	0.642	0.844	0.844	0.66	0.66	0.72	0.72	0.72	0.66	0.66	0.743	0.743	0.66	0.813	0.623	0.623	0.743	0.743	0.66	0.844	0.66	0.816	0.816	0.642	0.72	0.66	0.66	0.651	0.651	0.651	0.651	0.651	0.651	0.72	0.72	0.641	0.641	0.641	1	1	0.651	0.651	0.669	0.834	0.641	0.641	0.641
kappa	4xgz_AB	0.888	0.824	0.706	0.706	0.898	0.898	0.654	0.654	0.654	0.888	0.888	0.596	0.596	0.814	0.682	0.814	0.814	0.596	0.596	0.907	0.706	0.814	0.669	0.669	0.833	0.681	0.833	0.833	0.87	0.87	0.87	0.87	0.87	0.87	0.681	0.681	0.747	0.747	0.747	0.688	0.688	0.898	0.898	0.907	0.697	0.747	0.747	0.747
kappa	4xgz_CD	0.888	0.824	0.706	0.706	0.898	0.898	0.654	0.654	0.654	0.888	0.888	0.596	0.596	0.814	0.682	0.814	0.814	0.596	0.596	0.907	0.706	0.814	0.669	0.669	0.833	0.681	0.833	0.833	0.87	0.87	0.87	0.87	0.87	0.87	0.681	0.681	0.747	0.747	0.747	0.688	0.688	0.898	0.898	0.907	0.697	0.747	0.747	0.747
kappa	4xgz_EF	0.888	0.824	0.706	0.706	0.898	0.898	0.654	0.654	0.654	0.888	0.888	0.596	0.596	0.814	0.682	0.814	0.814	0.596	0.596	0.907	0.706	0.814	0.669	0.669	0.833	0.681	0.833	0.833	0.87	0.87	0.87	0.87	0.87	0.87	0.681	0.681	0.747	0.747	0.747	0.688	0.688	0.898	0.898	0.907	0.697	0.747	0.747	0.747
kappa	4xgz_GI	0.888	0.824	0.706	0.706	0.898	0.898	0.654	0.654	0.654	0.888	0.888	0.596	0.596	0.814	0.682	0.814	0.814	0.596	0.596	0.907	0.706	0.814	0.669	0.669	0.833	0.681	0.833	0.833	0.87	0.87	0.87	0.87	0.87	0.87	0.681	0.681	0.747	0.747	0.747	0.688	0.688	0.898	0.898	0.907	0.697	0.747	0.747	0.747
kappa	4xgz_HL	0.888	0.824	0.706	0.706	0.898	0.898	0.654	0.654	0.654	0.888	0.888	0.596	0.596	0.814	0.682	0.814	0.814	0.596	0.596	0.907	0.706	0.814	0.669	0.669	0.833	0.681	0.833	0.833	0.87	0.87	0.87	0.87	0.87	0.87	0.681	0.681	0.747	0.747	0.747	0.688	0.688	0.898	0.898	0.907	0.697	0.747	0.747	0.747
kappa	4xgz_JK	0.888	0.824	0.706	0.706	0.898	0.898	0.654	0.654	0.654	0.888	0.888	0.596	0.596	0.814	0.682	0.814	0.814	0.596	0.596	0.907	0.706	0.814	0.669	0.669	0.833	0.681	0.833	0.833	0.87	0.87	0.87	0.87	0.87	0.87	0.681	0.681	0.747	0.747	0.747	0.688	0.688	0.898	0.898	0.907	0.697	0.747	0.747	0.747
kappa	4xgz_MN	0.888	0.824	0.706	0.706	0.898	0.898	0.654	0.654	0.654	0.888	0.888	0.596	0.596	0.814	0.682	0.814	0.814	0.596	0.596	0.907	0.706	0.814	0.669	0.669	0.833	0.681	0.833	0.833	0.87	0.87	0.87	0.87	0.87	0.87	0.681	0.681	0.747	0.747	0.747	0.688	0.688	0.898	0.898	0.907	0.697	0.747	0.747	0.747
kappa	4xgz_OP	0.888	0.824	0.706	0.706	0.898	0.898	0.654	0.654	0.654	0.888	0.888	0.596	0.596	0.814	0.682	0.814	0.814	0.596	0.596	0.907	0.706	0.814	0.669	0.669	0.833	0.681	0.833	0.833	0.87	0.87	0.87	0.87	0.87	0.87	0.681	0.681	0.747	0.747	0.747	0.688	0.688	0.898	0.898	0.907	0.697	0.747	0.747	0.747
kappa	4xgz_QR	0.888	0.824	0.706	0.706	0.898	0.898	0.654	0.654	0.654	0.888	0.888	0.596	0.596	0.814	0.682	0.814	0.814	0.596	0.596	0.907	0.706	0.814	0.669	0.669	0.833	0.681	0.833	0.833	0.87	0.87	0.87	0.87	0.87	0.87	0.681	0.681	0.747	0.747	0.747	0.688	0.688	0.898	0.898	0.907	0.697	0.747	0.747	0.747
kappa	4xgz_ST	0.888	0.824	0.706	0.706	0.898	0.898	0.654	0.654	0.654	0.888	0.888	0.596	0.596	0.814	0.682	0.814	0.814	0.596	0.596	0.907	0.706	0.814	0.669	0.669	0.833	0.681	0.833	0.833	0.87	0.87	0.87	0.87	0.87	0.87	0.681	0.681	0.747	0.747	0.747	0.688	0.688	0.898	0.898	0.907	0.697	0.747	0.747	0.747
kappa	4xgz_UV	0.888	0.824	0.706	0.706	0.898	0.898	0.654	0.654	0.654	0.888	0.888	0.596	0.596	0.814	0.682	0.814	0.814	0.596	0.596	0.907	0.706	0.814	0.669	0.669	0.833	0.681	0.833	0.833	0.87	0.87	0.87	0.87	0.87	0.87	0.681	0.681	0.747	0.747	0.747	0.688	0.688	0.898	0.898	0.907	0.697	0.747	0.747	0.747
kappa	4xgz_WX	0.888	0.824	0.706	0.706	0.898	0.898	0.654	0.654	0.654	0.888	0.888	0.596	0.596	0.814	0.682	0.814	0.814	0.596	0.596	0.907	0.706	0.814	0.669	0.669	0.833	0.681	0.833	0.833	0.87	0.87	0.87	0.87	0.87	0.87	0.681	0.681	0.747	0.747	0.747	0.688	0.688	0.898	0.898	0.907	0.697	0.747	0.747	0.747
kappa	4xh2_EF	0.863	0.8	0.684	0.684	0.89	0.89	0.654	0.654	0.654	0.863	0.863	0.576	0.576	0.809	0.66	0.8	0.8	0.576	0.576	0.9	0.684	0.809	0.657	0.657	0.809	0.681	0.809	0.809	0.836	0.836	0.836	0.836	0.836	0.836	0.681	0.681	0.743	0.743	0.743	0.657	0.657	0.863	0.863	0.881	0.675	0.743	0.743	0.743
kappa	4xh2_GI	0.863	0.8	0.684	0.684	0.89	0.89	0.654	0.654	0.654	0.863	0.863	0.576	0.576	0.809	0.66	0.8	0.8	0.576	0.576	0.9	0.684	0.809	0.657	0.657	0.809	0.681	0.809	0.809	0.836	0.836	0.836	0.836	0.836	0.836	0.681	0.681	0.743	0.743	0.743	0.657	0.657	0.863	0.863	0.881	0.675	0.743	0.743	0.743
kappa	4xh2_HL	0.863	0.8	0.684	0.684	0.89	0.89	0.654	0.654	0.654	0.863	0.863	0.576	0.576	0.809	0.66	0.8	0.8	0.576	0.576	0.9	0.684	0.809	0.657	0.657	0.809	0.681	0.809	0.809	0.836	0.836	0.836	0.836	0.836	0.836	0.681	0.681	0.743	0.743	0.743	0.657	0.657	0.863	0.863	0.881	0.675	0.743	0.743	0.743
kappa	4xhj_DC	0.833	0.842	0.669	0.669	0.805	0.805	0.645	0.645	0.645	0.833	0.833	0.541	0.541	0.805	0.635	0.768	0.768	0.541	0.541	0.805	0.669	0.805	0.623	0.623	0.842	0.672	0.805	0.805	0.833	0.833	0.833	0.833	0.833	0.833	0.672	0.672	0.738	0.738	0.738	0.633	0.633	0.814	0.814	0.824	0.633	0.738	0.738	0.738
kappa	4xhj_HG	0.833	0.842	0.669	0.669	0.805	0.805	0.645	0.645	0.645	0.833	0.833	0.541	0.541	0.805	0.635	0.768	0.768	0.541	0.541	0.805	0.669	0.805	0.623	0.623	0.842	0.672	0.805	0.805	0.833	0.833	0.833	0.833	0.833	0.833	0.672	0.672	0.738	0.738	0.738	0.633	0.633	0.814	0.814	0.824	0.633	0.738	0.738	0.738
kappa	4xi5_DC	0.898	0.842	0.706	0.706	0.842	0.842	0.663	0.663	0.663	0.898	0.898	0.568	0.568	0.861	0.654	0.824	0.824	0.568	0.568	0.842	0.706	0.861	0.651	0.651	0.925	0.69	0.833	0.833	0.87	0.87	0.87	0.87	0.87	0.87	0.69	0.69	0.766	0.766	0.766	0.66	0.66	0.861	0.861	0.861	0.678	0.766	0.766	0.766
kappa	4xmk_HL	0.584	0.544	0.646	0.646	0.566	0.566	0.612	0.612	0.612	0.584	0.584	0.584	0.584	0.57	0.639	0.566	0.566	0.584	0.584	0.566	0.646	0.57	0.654	0.654	0.562	0.646	0.584	0.584	0.601	0.601	0.601	0.601	0.601	0.601	0.646	0.646	0.509	0.509	0.509	0.646	0.646	0.562	0.562	0.592	0.663	0.509	0.509	0.509
kappa	4xmk_JN	0.584	0.544	0.646	0.646	0.566	0.566	0.612	0.612	0.612	0.584	0.584	0.584	0.584	0.57	0.639	0.566	0.566	0.584	0.584	0.566	0.646	0.57	0.654	0.654	0.562	0.646	0.584	0.584	0.601	0.601	0.601	0.601	0.601	0.601	0.646	0.646	0.509	0.509	0.509	0.646	0.646	0.562	0.562	0.592	0.663	0.509	0.509	0.509
kappa	4xml_HL	0.584	0.544	0.646	0.646	0.566	0.566	0.612	0.612	0.612	0.584	0.584	0.584	0.584	0.57	0.639	0.566	0.566	0.584	0.584	0.566	0.646	0.57	0.654	0.654	0.562	0.646	0.584	0.584	0.601	0.601	0.601	0.601	0.601	0.601	0.646	0.646	0.509	0.509	0.509	0.646	0.646	0.562	0.562	0.592	0.663	0.509	0.509	0.509
kappa	4xmm_HL	0.879	0.824	0.697	0.697	0.907	0.907	0.663	0.663	0.663	0.879	0.879	0.587	0.587	0.824	0.672	0.814	0.814	0.587	0.587	0.916	0.697	0.824	0.669	0.669	0.824	0.69	0.824	0.824	0.851	0.851	0.851	0.851	0.851	0.851	0.69	0.69	0.766	0.766	0.766	0.678	0.678	0.888	0.888	0.898	0.688	0.766	0.766	0.766
kappa	4xmp_HL	0.574	0.537	0.638	0.638	0.537	0.537	0.592	0.592	0.592	0.574	0.574	0.638	0.638	0.547	0.644	0.518	0.518	0.638	0.638	0.537	0.638	0.547	0.65	0.65	0.542	0.59	0.564	0.564	0.564	0.564	0.564	0.564	0.564	0.564	0.59	0.59	0.509	0.509	0.509	0.611	0.611	0.56	0.56	0.546	0.657	0.509	0.509	0.509
kappa	4xny_HL	0.564	0.556	0.638	0.638	0.527	0.527	0.657	0.657	0.657	0.564	0.564	0.629	0.629	0.575	0.682	0.564	0.564	0.629	0.629	0.527	0.638	0.575	0.669	0.669	0.551	0.645	0.574	0.574	0.574	0.574	0.574	0.574	0.574	0.574	0.645	0.645	0.518	0.518	0.518	0.638	0.638	0.57	0.57	0.537	0.685	0.518	0.518	0.518
kappa	4xnz_BC	0.518	0.528	0.651	0.651	0.509	0.509	0.59	0.59	0.59	0.518	0.518	0.614	0.614	0.555	0.641	0.481	0.481	0.614	0.614	0.509	0.651	0.555	0.633	0.633	0.532	0.59	0.537	0.537	0.537	0.537	0.537	0.537	0.537	0.537	0.59	0.59	0.542	0.542	0.542	0.633	0.633	0.514	0.514	0.518	0.66	0.542	0.542	0.542
kappa	4xnz_EF	0.518	0.528	0.651	0.651	0.509	0.509	0.59	0.59	0.59	0.518	0.518	0.614	0.614	0.555	0.641	0.481	0.481	0.614	0.614	0.509	0.651	0.555	0.633	0.633	0.532	0.59	0.537	0.537	0.537	0.537	0.537	0.537	0.537	0.537	0.59	0.59	0.542	0.542	0.542	0.633	0.633	0.514	0.514	0.518	0.66	0.542	0.542	0.542
kappa	4xnz_HL	0.518	0.528	0.651	0.651	0.509	0.509	0.59	0.59	0.59	0.518	0.518	0.614	0.614	0.555	0.641	0.481	0.481	0.614	0.614	0.509	0.651	0.555	0.633	0.633	0.532	0.59	0.537	0.537	0.537	0.537	0.537	0.537	0.537	0.537	0.59	0.59	0.542	0.542	0.542	0.633	0.633	0.514	0.514	0.518	0.66	0.542	0.542	0.542
kappa	4xtr_CD	0.872	0.827	0.702	0.702	0.89	0.89	0.663	0.663	0.663	0.872	0.872	0.594	0.594	0.8	0.678	0.8	0.8	0.594	0.594	0.9	0.702	0.8	0.666	0.666	0.818	0.69	0.818	0.818	0.854	0.854	0.854	0.854	0.854	0.854	0.69	0.69	0.743	0.743	0.743	0.684	0.684	0.863	0.863	0.9	0.693	0.743	0.743	0.743
kappa	4xtr_EF	0.872	0.827	0.702	0.702	0.89	0.89	0.663	0.663	0.663	0.872	0.872	0.594	0.594	0.8	0.678	0.8	0.8	0.594	0.594	0.9	0.702	0.8	0.666	0.666	0.818	0.69	0.818	0.818	0.854	0.854	0.854	0.854	0.854	0.854	0.69	0.69	0.743	0.743	0.743	0.684	0.684	0.863	0.863	0.9	0.693	0.743	0.743	0.743
kappa	4xvs_HL	0.584	0.556	0.747	0.747	0.566	0.566	0.648	0.648	0.648	0.584	0.584	0.688	0.688	0.575	0.735	0.547	0.547	0.688	0.688	0.566	0.747	0.575	0.747	0.747	0.561	0.648	0.547	0.547	0.556	0.556	0.556	0.556	0.556	0.556	0.648	0.648	0.553	0.553	0.553	0.747	0.747	0.571	0.571	0.566	0.757	0.553	0.553	0.553
kappa	4xvt_HL	0.584	0.556	0.747	0.747	0.566	0.566	0.648	0.648	0.648	0.584	0.584	0.688	0.688	0.575	0.735	0.547	0.547	0.688	0.688	0.566	0.747	0.575	0.747	0.747	0.561	0.648	0.547	0.547	0.556	0.556	0.556	0.556	0.556	0.556	0.648	0.648	0.553	0.553	0.553	0.747	0.747	0.571	0.571	0.566	0.757	0.553	0.553	0.553
kappa	4xvu_CD	0.872	0.827	0.702	0.702	0.89	0.89	0.663	0.663	0.663	0.872	0.872	0.594	0.594	0.8	0.678	0.8	0.8	0.594	0.594	0.9	0.702	0.8	0.666	0.666	0.818	0.69	0.818	0.818	0.854	0.854	0.854	0.854	0.854	0.854	0.69	0.69	0.743	0.743	0.743	0.684	0.684	0.863	0.863	0.9	0.693	0.743	0.743	0.743
kappa	4xvu_IJ	0.872	0.827	0.702	0.702	0.89	0.89	0.663	0.663	0.663	0.872	0.872	0.594	0.594	0.8	0.678	0.8	0.8	0.594	0.594	0.9	0.702	0.8	0.666	0.666	0.818	0.69	0.818	0.818	0.854	0.854	0.854	0.854	0.854	0.854	0.69	0.69	0.743	0.743	0.743	0.684	0.684	0.863	0.863	0.9	0.693	0.743	0.743	0.743
kappa	4xvu_KL	0.872	0.827	0.702	0.702	0.89	0.89	0.663	0.663	0.663	0.872	0.872	0.594	0.594	0.8	0.678	0.8	0.8	0.594	0.594	0.9	0.702	0.8	0.666	0.666	0.818	0.69	0.818	0.818	0.854	0.854	0.854	0.854	0.854	0.854	0.69	0.69	0.743	0.743	0.743	0.684	0.684	0.863	0.863	0.9	0.693	0.743	0.743	0.743
kappa	4xwo_CD	0.872	0.827	0.702	0.702	0.89	0.89	0.663	0.663	0.663	0.872	0.872	0.594	0.594	0.8	0.678	0.8	0.8	0.594	0.594	0.9	0.702	0.8	0.666	0.666	0.818	0.69	0.818	0.818	0.854	0.854	0.854	0.854	0.854	0.854	0.69	0.69	0.743	0.743	0.743	0.684	0.684	0.863	0.863	0.9	0.693	0.743	0.743	0.743
kappa	4xwo_EF	0.872	0.827	0.702	0.702	0.89	0.89	0.663	0.663	0.663	0.872	0.872	0.594	0.594	0.8	0.678	0.8	0.8	0.594	0.594	0.9	0.702	0.8	0.666	0.666	0.818	0.69	0.818	0.818	0.854	0.854	0.854	0.854	0.854	0.854	0.69	0.69	0.743	0.743	0.743	0.684	0.684	0.863	0.863	0.9	0.693	0.743	0.743	0.743
kappa	4xwo_IJ	0.872	0.827	0.702	0.702	0.89	0.89	0.663	0.663	0.663	0.872	0.872	0.594	0.594	0.8	0.678	0.8	0.8	0.594	0.594	0.9	0.702	0.8	0.666	0.666	0.818	0.69	0.818	0.818	0.854	0.854	0.854	0.854	0.854	0.854	0.69	0.69	0.743	0.743	0.743	0.684	0.684	0.863	0.863	0.9	0.693	0.743	0.743	0.743
kappa	4xwo_KL	0.872	0.827	0.702	0.702	0.89	0.89	0.663	0.663	0.663	0.872	0.872	0.594	0.594	0.8	0.678	0.8	0.8	0.594	0.594	0.9	0.702	0.8	0.666	0.666	0.818	0.69	0.818	0.818	0.854	0.854	0.854	0.854	0.854	0.854	0.69	0.69	0.743	0.743	0.743	0.684	0.684	0.863	0.863	0.9	0.693	0.743	0.743	0.743
kappa	4xwo_OP	0.872	0.827	0.702	0.702	0.89	0.89	0.663	0.663	0.663	0.872	0.872	0.594	0.594	0.8	0.678	0.8	0.8	0.594	0.594	0.9	0.702	0.8	0.666	0.666	0.818	0.69	0.818	0.818	0.854	0.854	0.854	0.854	0.854	0.854	0.69	0.69	0.743	0.743	0.743	0.684	0.684	0.863	0.863	0.9	0.693	0.743	0.743	0.743
kappa	4xwo_QR	0.872	0.827	0.702	0.702	0.89	0.89	0.663	0.663	0.663	0.872	0.872	0.594	0.594	0.8	0.678	0.8	0.8	0.594	0.594	0.9	0.702	0.8	0.666	0.666	0.818	0.69	0.818	0.818	0.854	0.854	0.854	0.854	0.854	0.854	0.69	0.69	0.743	0.743	0.743	0.684	0.684	0.863	0.863	0.9	0.693	0.743	0.743	0.743
kappa	4xwo_UV	0.872	0.827	0.702	0.702	0.89	0.89	0.663	0.663	0.663	0.872	0.872	0.594	0.594	0.8	0.678	0.8	0.8	0.594	0.594	0.9	0.702	0.8	0.666	0.666	0.818	0.69	0.818	0.818	0.854	0.854	0.854	0.854	0.854	0.854	0.69	0.69	0.743	0.743	0.743	0.684	0.684	0.863	0.863	0.9	0.693	0.743	0.743	0.743
kappa	4xwo_WX	0.872	0.827	0.702	0.702	0.89	0.89	0.663	0.663	0.663	0.872	0.872	0.594	0.594	0.8	0.678	0.8	0.8	0.594	0.594	0.9	0.702	0.8	0.666	0.666	0.818	0.69	0.818	0.818	0.854	0.854	0.854	0.854	0.854	0.854	0.69	0.69	0.743	0.743	0.743	0.684	0.684	0.863	0.863	0.9	0.693	0.743	0.743	0.743
kappa	4xxd_BA	0.592	0.522	0.601	0.601	0.566	0.566	0.556	0.556	0.556	0.592	0.592	0.548	0.548	0.575	0.576	0.548	0.548	0.548	0.548	0.566	0.601	0.575	0.61	0.61	0.53	0.582	0.539	0.539	0.575	0.575	0.575	0.575	0.575	0.575	0.582	0.582	0.509	0.509	0.509	0.601	0.601	0.575	0.575	0.575	0.61	0.509	0.509	0.509
kappa	4xxd_ED	0.592	0.522	0.601	0.601	0.566	0.566	0.556	0.556	0.556	0.592	0.592	0.548	0.548	0.575	0.576	0.548	0.548	0.548	0.548	0.566	0.601	0.575	0.61	0.61	0.53	0.582	0.539	0.539	0.575	0.575	0.575	0.575	0.575	0.575	0.582	0.582	0.509	0.509	0.509	0.601	0.601	0.575	0.575	0.575	0.61	0.509	0.509	0.509
kappa	4ydi_HL	0.629	0.66	0.495	0.495	0.611	0.611	0.527	0.527	0.527	0.629	0.629	0.458	0.458	0.592	0.528	0.638	0.638	0.458	0.458	0.601	0.495	0.592	0.504	0.504	0.635	0.554	0.648	0.648	0.638	0.638	0.638	0.638	0.638	0.638	0.554	0.554	0.598	0.598	0.598	0.477	0.477	0.635	0.635	0.611	0.504	0.598	0.598	0.598
kappa	4ydk_HL	0.675	0.648	0.513	0.513	0.648	0.648	0.5	0.5	0.5	0.685	0.685	0.495	0.495	0.601	0.514	0.657	0.657	0.495	0.495	0.648	0.513	0.601	0.495	0.495	0.657	0.527	0.629	0.629	0.675	0.675	0.675	0.675	0.675	0.675	0.527	0.527	0.598	0.598	0.598	0.522	0.522	0.638	0.638	0.648	0.541	0.598	0.598	0.598
kappa	4ydl_BC	0.532	0.542	0.688	0.688	0.495	0.495	0.603	0.603	0.603	0.532	0.532	0.633	0.633	0.559	0.698	0.486	0.486	0.633	0.633	0.495	0.688	0.559	0.669	0.669	0.527	0.603	0.532	0.532	0.513	0.513	0.513	0.513	0.513	0.513	0.603	0.603	0.556	0.556	0.556	0.688	0.688	0.518	0.518	0.504	0.678	0.556	0.556	0.556
kappa	4ydv_BA	0.587	0.543	0.631	0.631	0.578	0.578	0.586	0.586	0.586	0.587	0.587	0.526	0.526	0.57	0.589	0.526	0.526	0.526	0.526	0.578	0.631	0.57	0.578	0.578	0.57	0.603	0.552	0.552	0.57	0.57	0.57	0.57	0.57	0.57	0.603	0.603	0.567	0.567	0.567	0.614	0.614	0.614	0.614	0.596	0.578	0.567	0.567	0.567
kappa	4ye4_HL	0.53	0.53	0.547	0.547	0.53	0.53	0.512	0.512	0.512	0.539	0.539	0.486	0.486	0.504	0.491	0.486	0.486	0.486	0.486	0.53	0.547	0.504	0.513	0.513	0.486	0.538	0.53	0.53	0.521	0.521	0.521	0.521	0.521	0.521	0.538	0.538	0.535	0.535	0.535	0.53	0.53	0.513	0.513	0.53	0.521	0.535	0.535	0.535
kappa	4yhp_AB	0.451	0.448	0.504	0.504	0.446	0.446	0.448	0.448	0.448	0.436	0.436	0.514	0.514	0.454	0.471	0.427	0.427	0.514	0.514	0.446	0.504	0.454	0.477	0.477	0.447	0.444	0.457	0.457	0.424	0.424	0.424	0.424	0.424	0.424	0.444	0.444	0.439	0.439	0.439	0.513	0.513	0.466	0.466	0.466	0.486	0.439	0.439	0.439
kappa	4yhp_CD	0.451	0.448	0.504	0.504	0.446	0.446	0.448	0.448	0.448	0.436	0.436	0.514	0.514	0.454	0.471	0.427	0.427	0.514	0.514	0.446	0.504	0.454	0.477	0.477	0.447	0.444	0.457	0.457	0.424	0.424	0.424	0.424	0.424	0.424	0.444	0.444	0.439	0.439	0.439	0.513	0.513	0.466	0.466	0.466	0.486	0.439	0.439	0.439
kappa	4yhp_EF	0.451	0.448	0.504	0.504	0.446	0.446	0.448	0.448	0.448	0.436	0.436	0.514	0.514	0.454	0.471	0.427	0.427	0.514	0.514	0.446	0.504	0.454	0.477	0.477	0.447	0.444	0.457	0.457	0.424	0.424	0.424	0.424	0.424	0.424	0.444	0.444	0.439	0.439	0.439	0.513	0.513	0.466	0.466	0.466	0.486	0.439	0.439	0.439
kappa	4yhp_HL	0.451	0.448	0.504	0.504	0.446	0.446	0.448	0.448	0.448	0.436	0.436	0.514	0.514	0.454	0.471	0.427	0.427	0.514	0.514	0.446	0.504	0.454	0.477	0.477	0.447	0.444	0.457	0.457	0.424	0.424	0.424	0.424	0.424	0.424	0.444	0.444	0.439	0.439	0.439	0.513	0.513	0.466	0.466	0.466	0.486	0.439	0.439	0.439
kappa	4yhy_BC	0.451	0.448	0.504	0.504	0.446	0.446	0.448	0.448	0.448	0.436	0.436	0.514	0.514	0.454	0.471	0.427	0.427	0.514	0.514	0.446	0.504	0.454	0.477	0.477	0.447	0.444	0.457	0.457	0.424	0.424	0.424	0.424	0.424	0.424	0.444	0.444	0.439	0.439	0.439	0.513	0.513	0.466	0.466	0.466	0.486	0.439	0.439	0.439
kappa	4yhz_HL	0.451	0.448	0.504	0.504	0.446	0.446	0.448	0.448	0.448	0.436	0.436	0.514	0.514	0.454	0.471	0.427	0.427	0.514	0.514	0.446	0.504	0.454	0.477	0.477	0.447	0.444	0.457	0.457	0.424	0.424	0.424	0.424	0.424	0.424	0.444	0.444	0.439	0.439	0.439	0.513	0.513	0.466	0.466	0.466	0.486	0.439	0.439	0.439
kappa	4yk4_CB	0.953	0.827	0.706	0.706	0.842	0.842	0.681	0.681	0.681	0.953	0.953	0.587	0.587	0.824	0.7	0.842	0.842	0.587	0.587	0.842	0.706	0.824	0.669	0.669	0.851	0.709	0.851	0.851	0.944	0.944	0.944	0.944	0.944	0.944	0.709	0.709	0.747	0.747	0.747	0.651	0.651	0.87	0.87	0.87	0.697	0.747	0.747	0.747
kappa	4yk4_ZY	0.953	0.827	0.706	0.706	0.842	0.842	0.681	0.681	0.681	0.953	0.953	0.587	0.587	0.824	0.7	0.842	0.842	0.587	0.587	0.842	0.706	0.824	0.669	0.669	0.851	0.709	0.851	0.851	0.944	0.944	0.944	0.944	0.944	0.944	0.709	0.709	0.747	0.747	0.747	0.651	0.651	0.87	0.87	0.87	0.697	0.747	0.747	0.747
kappa	4ypg_BA	0.733	0.678	0.944	0.944	0.688	0.688	0.792	0.792	0.792	0.733	0.733	0.779	0.779	0.715	0.906	0.688	0.688	0.779	0.779	0.688	0.944	0.715	0.908	0.908	0.669	0.792	0.697	0.697	0.706	0.706	0.706	0.706	0.706	0.706	0.792	0.792	0.66	0.66	0.66	0.871	0.871	0.688	0.688	0.706	0.926	0.66	0.66	0.66
kappa	4ywg_HL	0.642	0.642	0.736	0.736	0.651	0.651	0.794	0.794	0.794	0.642	0.642	0.618	0.618	0.651	0.716	0.605	0.605	0.618	0.618	0.651	0.736	0.651	0.727	0.727	0.633	0.8	0.678	0.678	0.642	0.642	0.642	0.642	0.642	0.642	0.8	0.8	0.603	0.603	0.603	0.681	0.681	0.633	0.633	0.633	0.709	0.603	0.603	0.603
kappa	4ywg_IM	0.642	0.642	0.736	0.736	0.651	0.651	0.794	0.794	0.794	0.642	0.642	0.618	0.618	0.651	0.716	0.605	0.605	0.618	0.618	0.651	0.736	0.651	0.727	0.727	0.633	0.8	0.678	0.678	0.642	0.642	0.642	0.642	0.642	0.642	0.8	0.8	0.603	0.603	0.603	0.681	0.681	0.633	0.633	0.633	0.709	0.603	0.603	0.603
kappa	4z5r_BA	0.848	0.754	0.642	0.642	0.821	0.821	0.614	0.614	0.614	0.848	0.848	0.553	0.553	0.767	0.636	0.794	0.794	0.553	0.553	0.812	0.642	0.767	0.625	0.625	0.776	0.64	0.758	0.758	0.812	0.812	0.812	0.812	0.812	0.812	0.64	0.64	0.693	0.693	0.693	0.616	0.616	0.839	0.839	0.823	0.633	0.693	0.693	0.693
kappa	4zd3_HL	0.863	0.909	0.693	0.693	0.809	0.809	0.69	0.69	0.69	0.863	0.863	0.594	0.594	0.8	0.66	0.79	0.79	0.594	0.594	0.8	0.693	0.8	0.666	0.666	0.818	0.718	0.89	0.89	0.854	0.854	0.854	0.854	0.854	0.854	0.718	0.718	0.724	0.724	0.724	0.678	0.678	0.836	0.836	0.827	0.666	0.724	0.724	0.724
kappa	4zff_AB	0.871	0.807	0.706	0.706	0.862	0.862	0.657	0.657	0.657	0.871	0.871	0.605	0.605	0.816	0.682	0.825	0.825	0.605	0.605	0.871	0.706	0.816	0.678	0.678	0.834	0.684	0.825	0.825	0.844	0.844	0.844	0.844	0.844	0.844	0.684	0.684	0.74	0.74	0.74	0.678	0.678	0.889	0.889	0.889	0.697	0.74	0.74	0.74
kappa	4zff_HL	0.871	0.807	0.706	0.706	0.862	0.862	0.657	0.657	0.657	0.871	0.871	0.605	0.605	0.816	0.682	0.825	0.825	0.605	0.605	0.871	0.706	0.816	0.678	0.678	0.834	0.684	0.825	0.825	0.844	0.844	0.844	0.844	0.844	0.844	0.684	0.684	0.74	0.74	0.74	0.678	0.678	0.889	0.889	0.889	0.697	0.74	0.74	0.74
kappa	4zfg_HL	0.871	0.807	0.706	0.706	0.862	0.862	0.657	0.657	0.657	0.871	0.871	0.605	0.605	0.816	0.682	0.825	0.825	0.605	0.605	0.871	0.706	0.816	0.678	0.678	0.834	0.684	0.825	0.825	0.844	0.844	0.844	0.844	0.844	0.844	0.684	0.684	0.74	0.74	0.74	0.678	0.678	0.889	0.889	0.889	0.697	0.74	0.74	0.74
kappa	4zs6_CD	0.803	0.773	0.657	0.657	0.822	0.822	0.678	0.678	0.678	0.803	0.803	0.583	0.583	0.8	0.682	0.775	0.775	0.583	0.583	0.813	0.657	0.8	0.688	0.688	0.783	0.697	0.785	0.785	0.813	0.813	0.813	0.813	0.813	0.813	0.697	0.697	0.703	0.703	0.703	0.666	0.666	0.792	0.792	0.794	0.685	0.703	0.703	0.703
kappa	4zyk_AB	0.779	0.743	0.645	0.645	0.77	0.77	0.59	0.59	0.59	0.779	0.779	0.509	0.509	0.77	0.583	0.761	0.761	0.509	0.509	0.761	0.645	0.77	0.581	0.581	0.752	0.618	0.733	0.733	0.77	0.77	0.77	0.77	0.77	0.77	0.618	0.618	0.685	0.685	0.685	0.563	0.563	0.743	0.743	0.761	0.609	0.685	0.685	0.685
kappa	4zyk_HL	0.779	0.743	0.645	0.645	0.77	0.77	0.59	0.59	0.59	0.779	0.779	0.509	0.509	0.77	0.583	0.761	0.761	0.509	0.509	0.761	0.645	0.77	0.581	0.581	0.752	0.618	0.733	0.733	0.77	0.77	0.77	0.77	0.77	0.77	0.618	0.618	0.685	0.685	0.685	0.563	0.563	0.743	0.743	0.761	0.609	0.685	0.685	0.685
kappa	4zyp_DE	0.779	0.743	0.645	0.645	0.77	0.77	0.59	0.59	0.59	0.779	0.779	0.509	0.509	0.77	0.583	0.761	0.761	0.509	0.509	0.761	0.645	0.77	0.581	0.581	0.752	0.618	0.733	0.733	0.77	0.77	0.77	0.77	0.77	0.77	0.618	0.618	0.685	0.685	0.685	0.563	0.563	0.743	0.743	0.761	0.609	0.685	0.685	0.685
kappa	5a3i_CD	0.601	0.539	0.681	0.681	0.575	0.575	0.573	0.573	0.573	0.61	0.61	0.584	0.584	0.61	0.621	0.557	0.557	0.584	0.584	0.575	0.681	0.61	0.628	0.628	0.566	0.608	0.557	0.557	0.592	0.592	0.592	0.592	0.592	0.592	0.608	0.608	0.536	0.536	0.536	0.646	0.646	0.584	0.584	0.592	0.646	0.536	0.536	0.536
kappa	5a7x_DC	0.681	0.681	0.774	0.774	0.672	0.672	0.963	0.963	0.963	0.681	0.681	0.657	0.657	0.681	0.788	0.645	0.645	0.657	0.657	0.672	0.774	0.681	0.783	0.783	0.654	1	0.718	0.718	0.681	0.681	0.681	0.681	0.681	0.681	1	1	0.626	0.626	0.626	0.72	0.72	0.663	0.663	0.672	0.783	0.626	0.626	0.626
kappa	5a7x_NM	0.697	0.688	0.605	0.605	0.715	0.715	0.567	0.567	0.567	0.697	0.697	0.541	0.541	0.678	0.588	0.66	0.66	0.541	0.541	0.715	0.605	0.678	0.605	0.605	0.678	0.594	0.706	0.706	0.678	0.678	0.678	0.678	0.678	0.678	0.594	0.594	0.611	0.611	0.611	0.623	0.623	0.697	0.697	0.715	0.596	0.611	0.611	0.611
kappa	5a8h_DC	0.681	0.681	0.774	0.774	0.672	0.672	0.963	0.963	0.963	0.681	0.681	0.657	0.657	0.681	0.788	0.645	0.645	0.657	0.657	0.672	0.774	0.681	0.783	0.783	0.654	1	0.718	0.718	0.681	0.681	0.681	0.681	0.681	0.681	1	1	0.626	0.626	0.626	0.72	0.72	0.663	0.663	0.672	0.783	0.626	0.626	0.626
kappa	5a8h_FE	0.697	0.688	0.605	0.605	0.715	0.715	0.567	0.567	0.567	0.697	0.697	0.541	0.541	0.678	0.588	0.66	0.66	0.541	0.541	0.715	0.605	0.678	0.605	0.605	0.678	0.594	0.706	0.706	0.678	0.678	0.678	0.678	0.678	0.678	0.594	0.594	0.611	0.611	0.611	0.623	0.623	0.697	0.697	0.715	0.596	0.611	0.611	0.611
kappa	5a8h_JI	0.681	0.681	0.774	0.774	0.672	0.672	0.963	0.963	0.963	0.681	0.681	0.657	0.657	0.681	0.788	0.645	0.645	0.657	0.657	0.672	0.774	0.681	0.783	0.783	0.654	1	0.718	0.718	0.681	0.681	0.681	0.681	0.681	0.681	1	1	0.626	0.626	0.626	0.72	0.72	0.663	0.663	0.672	0.783	0.626	0.626	0.626
kappa	5a8h_LK	0.697	0.688	0.605	0.605	0.715	0.715	0.567	0.567	0.567	0.697	0.697	0.541	0.541	0.678	0.588	0.66	0.66	0.541	0.541	0.715	0.605	0.678	0.605	0.605	0.678	0.594	0.706	0.706	0.678	0.678	0.678	0.678	0.678	0.678	0.594	0.594	0.611	0.611	0.611	0.623	0.623	0.697	0.697	0.715	0.596	0.611	0.611	0.611
kappa	5a8h_PO	0.681	0.681	0.774	0.774	0.672	0.672	0.963	0.963	0.963	0.681	0.681	0.657	0.657	0.681	0.788	0.645	0.645	0.657	0.657	0.672	0.774	0.681	0.783	0.783	0.654	1	0.718	0.718	0.681	0.681	0.681	0.681	0.681	0.681	1	1	0.626	0.626	0.626	0.72	0.72	0.663	0.663	0.672	0.783	0.626	0.626	0.626
kappa	5a8h_RQ	0.697	0.688	0.605	0.605	0.715	0.715	0.567	0.567	0.567	0.697	0.697	0.541	0.541	0.678	0.588	0.66	0.66	0.541	0.541	0.715	0.605	0.678	0.605	0.605	0.678	0.594	0.706	0.706	0.678	0.678	0.678	0.678	0.678	0.678	0.594	0.594	0.611	0.611	0.611	0.623	0.623	0.697	0.697	0.715	0.596	0.611	0.611	0.611
kappa	5ado_HL	0.538	0.509	0.572	0.572	0.538	0.538	0.486	0.486	0.486	0.538	0.538	0.513	0.513	0.522	0.523	0.514	0.514	0.513	0.513	0.538	0.572	0.522	0.522	0.522	0.528	0.481	0.555	0.555	0.542	0.542	0.542	0.542	0.542	0.542	0.481	0.481	0.453	0.453	0.453	0.55	0.55	0.542	0.542	0.557	0.532	0.453	0.453	0.453
kappa	5adp_HL	0.538	0.509	0.572	0.572	0.538	0.538	0.486	0.486	0.486	0.538	0.538	0.513	0.513	0.522	0.523	0.514	0.514	0.513	0.513	0.538	0.572	0.522	0.522	0.522	0.528	0.481	0.555	0.555	0.542	0.542	0.542	0.542	0.542	0.542	0.481	0.481	0.453	0.453	0.453	0.55	0.55	0.542	0.542	0.557	0.532	0.453	0.453	0.453
kappa	5b71_BA	0.837	0.81	0.687	0.687	0.81	0.81	0.629	0.629	0.629	0.837	0.837	0.598	0.598	0.828	0.69	0.792	0.792	0.598	0.598	0.801	0.687	0.828	0.66	0.66	0.828	0.655	0.792	0.792	0.819	0.819	0.819	0.819	0.819	0.819	0.655	0.655	0.736	0.736	0.736	0.651	0.651	0.837	0.837	0.819	0.652	0.736	0.736	0.736
kappa	5b71_DC	0.837	0.81	0.687	0.687	0.81	0.81	0.629	0.629	0.629	0.837	0.837	0.598	0.598	0.828	0.69	0.792	0.792	0.598	0.598	0.801	0.687	0.828	0.66	0.66	0.828	0.655	0.792	0.792	0.819	0.819	0.819	0.819	0.819	0.819	0.655	0.655	0.736	0.736	0.736	0.651	0.651	0.837	0.837	0.819	0.652	0.736	0.736	0.736
kappa	5bjz_CL	0.88	0.807	0.69	0.69	0.899	0.899	0.654	0.654	0.654	0.871	0.871	0.581	0.581	0.807	0.666	0.798	0.798	0.581	0.581	0.908	0.69	0.807	0.663	0.663	0.825	0.681	0.807	0.807	0.853	0.853	0.853	0.853	0.853	0.853	0.681	0.681	0.74	0.74	0.74	0.672	0.672	0.871	0.871	0.889	0.681	0.74	0.74	0.74
kappa	5bjz_DH	0.88	0.807	0.69	0.69	0.899	0.899	0.654	0.654	0.654	0.871	0.871	0.581	0.581	0.807	0.666	0.798	0.798	0.581	0.581	0.908	0.69	0.807	0.663	0.663	0.825	0.681	0.807	0.807	0.853	0.853	0.853	0.853	0.853	0.853	0.681	0.681	0.74	0.74	0.74	0.672	0.672	0.871	0.871	0.889	0.681	0.74	0.74	0.74
kappa	5bk0_BA	0.607	0.553	0.651	0.651	0.571	0.571	0.605	0.605	0.605	0.607	0.607	0.598	0.598	0.589	0.636	0.562	0.562	0.598	0.598	0.571	0.651	0.589	0.642	0.642	0.544	0.64	0.598	0.598	0.607	0.607	0.607	0.607	0.607	0.607	0.64	0.64	0.55	0.55	0.55	0.633	0.633	0.58	0.58	0.589	0.66	0.55	0.55	0.55
kappa	5bk0_DC	0.607	0.553	0.651	0.651	0.571	0.571	0.605	0.605	0.605	0.607	0.607	0.598	0.598	0.589	0.636	0.562	0.562	0.598	0.598	0.571	0.651	0.589	0.642	0.642	0.544	0.64	0.598	0.598	0.607	0.607	0.607	0.607	0.607	0.607	0.64	0.64	0.55	0.55	0.55	0.633	0.633	0.58	0.58	0.589	0.66	0.55	0.55	0.55
kappa	5bk1_CD	0.853	0.788	0.69	0.69	0.857	0.857	0.66	0.66	0.66	0.839	0.839	0.585	0.585	0.798	0.657	0.779	0.779	0.585	0.585	0.866	0.69	0.798	0.654	0.654	0.798	0.687	0.798	0.798	0.834	0.834	0.834	0.834	0.834	0.834	0.687	0.687	0.759	0.759	0.759	0.681	0.681	0.853	0.853	0.857	0.681	0.759	0.759	0.759
kappa	5bk1_HL	0.853	0.788	0.69	0.69	0.857	0.857	0.66	0.66	0.66	0.839	0.839	0.585	0.585	0.798	0.657	0.779	0.779	0.585	0.585	0.866	0.69	0.798	0.654	0.654	0.798	0.687	0.798	0.798	0.834	0.834	0.834	0.834	0.834	0.834	0.687	0.687	0.759	0.759	0.759	0.681	0.681	0.853	0.853	0.857	0.681	0.759	0.759	0.759
kappa	5bk2_CD	0.88	0.816	0.7	0.7	0.908	0.908	0.672	0.672	0.672	0.88	0.88	0.59	0.59	0.816	0.675	0.807	0.807	0.59	0.59	0.917	0.7	0.816	0.672	0.672	0.816	0.7	0.816	0.816	0.853	0.853	0.853	0.853	0.853	0.853	0.7	0.7	0.759	0.759	0.759	0.672	0.672	0.871	0.871	0.899	0.69	0.759	0.759	0.759
kappa	5bk2_HL	0.88	0.816	0.7	0.7	0.908	0.908	0.672	0.672	0.672	0.88	0.88	0.59	0.59	0.816	0.675	0.807	0.807	0.59	0.59	0.917	0.7	0.816	0.672	0.672	0.816	0.7	0.816	0.816	0.853	0.853	0.853	0.853	0.853	0.853	0.7	0.7	0.759	0.759	0.759	0.672	0.672	0.871	0.871	0.899	0.69	0.759	0.759	0.759
kappa	5bk3_AB	0.649	0.596	0.675	0.675	0.649	0.649	0.646	0.646	0.646	0.649	0.649	0.57	0.57	0.605	0.678	0.596	0.596	0.57	0.57	0.64	0.675	0.605	0.657	0.657	0.622	0.681	0.64	0.64	0.649	0.649	0.649	0.649	0.649	0.649	0.681	0.681	0.567	0.567	0.567	0.631	0.631	0.631	0.631	0.657	0.64	0.567	0.567	0.567
kappa	5bk3_CD	0.649	0.596	0.675	0.675	0.649	0.649	0.646	0.646	0.646	0.649	0.649	0.57	0.57	0.605	0.678	0.596	0.596	0.57	0.57	0.64	0.675	0.605	0.657	0.657	0.622	0.681	0.64	0.64	0.649	0.649	0.649	0.649	0.649	0.649	0.681	0.681	0.567	0.567	0.567	0.631	0.631	0.631	0.631	0.657	0.64	0.567	0.567	0.567
kappa	5bk3_HL	0.649	0.596	0.675	0.675	0.649	0.649	0.646	0.646	0.646	0.649	0.649	0.57	0.57	0.605	0.678	0.596	0.596	0.57	0.57	0.64	0.675	0.605	0.657	0.657	0.622	0.681	0.64	0.64	0.649	0.649	0.649	0.649	0.649	0.649	0.681	0.681	0.567	0.567	0.567	0.631	0.631	0.631	0.631	0.657	0.64	0.567	0.567	0.567
kappa	5bk5_BA	0.592	0.53	0.637	0.637	0.566	0.566	0.582	0.582	0.582	0.601	0.601	0.601	0.601	0.566	0.63	0.548	0.548	0.601	0.601	0.566	0.637	0.566	0.646	0.646	0.539	0.617	0.575	0.575	0.601	0.601	0.601	0.601	0.601	0.601	0.617	0.617	0.518	0.518	0.518	0.628	0.628	0.575	0.575	0.584	0.646	0.518	0.518	0.518
kappa	5bk5_DC	0.592	0.53	0.637	0.637	0.566	0.566	0.582	0.582	0.582	0.601	0.601	0.601	0.601	0.566	0.63	0.548	0.548	0.601	0.601	0.566	0.637	0.566	0.646	0.646	0.539	0.617	0.575	0.575	0.601	0.601	0.601	0.601	0.601	0.601	0.617	0.617	0.518	0.518	0.518	0.628	0.628	0.575	0.575	0.584	0.646	0.518	0.518	0.518
kappa	5bk5_FE	0.592	0.53	0.637	0.637	0.566	0.566	0.582	0.582	0.582	0.601	0.601	0.601	0.601	0.566	0.63	0.548	0.548	0.601	0.601	0.566	0.637	0.566	0.646	0.646	0.539	0.617	0.575	0.575	0.601	0.601	0.601	0.601	0.601	0.601	0.617	0.617	0.518	0.518	0.518	0.628	0.628	0.575	0.575	0.584	0.646	0.518	0.518	0.518
kappa	5bk5_HG	0.592	0.53	0.637	0.637	0.566	0.566	0.582	0.582	0.582	0.601	0.601	0.601	0.601	0.566	0.63	0.548	0.548	0.601	0.601	0.566	0.637	0.566	0.646	0.646	0.539	0.617	0.575	0.575	0.601	0.601	0.601	0.601	0.601	0.601	0.617	0.617	0.518	0.518	0.518	0.628	0.628	0.575	0.575	0.584	0.646	0.518	0.518	0.518
kappa	5bmf_HL	0.592	0.522	0.601	0.601	0.548	0.548	0.565	0.565	0.565	0.584	0.584	0.592	0.592	0.575	0.594	0.53	0.53	0.592	0.592	0.548	0.601	0.575	0.619	0.619	0.53	0.591	0.557	0.557	0.584	0.584	0.584	0.584	0.584	0.584	0.591	0.591	0.49	0.49	0.49	0.628	0.628	0.557	0.557	0.566	0.637	0.49	0.49	0.49
kappa	5bo1_HL	0.861	0.814	0.678	0.678	0.944	0.944	0.654	0.654	0.654	0.87	0.87	0.596	0.596	0.805	0.682	0.805	0.805	0.596	0.596	0.953	0.678	0.805	0.669	0.669	0.851	0.681	0.805	0.805	0.851	0.851	0.851	0.851	0.851	0.851	0.681	0.681	0.738	0.738	0.738	0.669	0.669	0.879	0.879	0.898	0.678	0.738	0.738	0.738
kappa	5bo1_IM	0.861	0.814	0.678	0.678	0.944	0.944	0.654	0.654	0.654	0.87	0.87	0.596	0.596	0.805	0.682	0.805	0.805	0.596	0.596	0.953	0.678	0.805	0.669	0.669	0.851	0.681	0.805	0.805	0.851	0.851	0.851	0.851	0.851	0.851	0.681	0.681	0.738	0.738	0.738	0.669	0.669	0.879	0.879	0.898	0.678	0.738	0.738	0.738
kappa	5bvj_BA	0.675	0.648	0.642	0.642	0.62	0.62	0.59	0.59	0.59	0.675	0.675	0.55	0.55	0.648	0.598	0.62	0.62	0.55	0.55	0.62	0.642	0.648	0.623	0.623	0.657	0.59	0.629	0.629	0.666	0.666	0.666	0.666	0.666	0.666	0.59	0.59	0.6	0.6	0.6	0.633	0.633	0.666	0.666	0.648	0.605	0.6	0.6	0.6
kappa	5bvj_DC	0.675	0.648	0.642	0.642	0.62	0.62	0.59	0.59	0.59	0.675	0.675	0.55	0.55	0.648	0.598	0.62	0.62	0.55	0.55	0.62	0.642	0.648	0.623	0.623	0.657	0.59	0.629	0.629	0.666	0.666	0.666	0.666	0.666	0.666	0.59	0.59	0.6	0.6	0.6	0.633	0.633	0.666	0.666	0.648	0.605	0.6	0.6	0.6
kappa	5bvj_FE	0.675	0.648	0.642	0.642	0.62	0.62	0.59	0.59	0.59	0.675	0.675	0.55	0.55	0.648	0.598	0.62	0.62	0.55	0.55	0.62	0.642	0.648	0.623	0.623	0.657	0.59	0.629	0.629	0.666	0.666	0.666	0.666	0.666	0.666	0.59	0.59	0.6	0.6	0.6	0.633	0.633	0.666	0.666	0.648	0.605	0.6	0.6	0.6
kappa	5bvj_HG	0.675	0.648	0.642	0.642	0.62	0.62	0.59	0.59	0.59	0.675	0.675	0.55	0.55	0.648	0.598	0.62	0.62	0.55	0.55	0.62	0.642	0.648	0.623	0.623	0.657	0.59	0.629	0.629	0.666	0.666	0.666	0.666	0.666	0.666	0.59	0.59	0.6	0.6	0.6	0.633	0.633	0.666	0.666	0.648	0.605	0.6	0.6	0.6
kappa	5bvp_HL	0.675	0.648	0.642	0.642	0.62	0.62	0.59	0.59	0.59	0.675	0.675	0.55	0.55	0.648	0.598	0.62	0.62	0.55	0.55	0.62	0.642	0.648	0.623	0.623	0.657	0.59	0.629	0.629	0.666	0.666	0.666	0.666	0.666	0.666	0.59	0.59	0.6	0.6	0.6	0.633	0.633	0.666	0.666	0.648	0.605	0.6	0.6	0.6
kappa	5bzd_BA	0.678	0.675	0.862	0.862	0.678	0.678	0.756	0.756	0.756	0.678	0.678	0.752	0.752	0.688	0.841	0.642	0.642	0.752	0.752	0.678	0.862	0.688	0.871	0.871	0.648	0.756	0.678	0.678	0.678	0.678	0.678	0.678	0.678	0.678	0.756	0.756	0.632	0.632	0.632	0.844	0.844	0.666	0.666	0.697	0.88	0.632	0.632	0.632
kappa	5bzd_DC	0.678	0.675	0.862	0.862	0.678	0.678	0.756	0.756	0.756	0.678	0.678	0.752	0.752	0.688	0.841	0.642	0.642	0.752	0.752	0.678	0.862	0.688	0.871	0.871	0.648	0.756	0.678	0.678	0.678	0.678	0.678	0.678	0.678	0.678	0.756	0.756	0.632	0.632	0.632	0.844	0.844	0.666	0.666	0.697	0.88	0.632	0.632	0.632
kappa	5bzw_BA	0.651	0.648	0.844	0.844	0.66	0.66	0.738	0.738	0.738	0.66	0.66	0.724	0.724	0.66	0.831	0.614	0.614	0.724	0.724	0.66	0.844	0.66	0.853	0.853	0.62	0.738	0.66	0.66	0.669	0.669	0.669	0.669	0.669	0.669	0.738	0.738	0.613	0.613	0.613	0.825	0.825	0.638	0.638	0.669	0.834	0.613	0.613	0.613
kappa	5c7k_EF	0.697	0.688	0.605	0.605	0.715	0.715	0.567	0.567	0.567	0.697	0.697	0.541	0.541	0.678	0.588	0.66	0.66	0.541	0.541	0.715	0.605	0.678	0.605	0.605	0.678	0.594	0.706	0.706	0.678	0.678	0.678	0.678	0.678	0.678	0.594	0.594	0.611	0.611	0.611	0.623	0.623	0.697	0.697	0.715	0.596	0.611	0.611	0.611
kappa	5c8j_AB	0.898	0.824	0.706	0.706	0.907	0.907	0.663	0.663	0.663	0.898	0.898	0.587	0.587	0.824	0.663	0.814	0.814	0.587	0.587	0.916	0.706	0.824	0.669	0.669	0.833	0.69	0.833	0.833	0.87	0.87	0.87	0.87	0.87	0.87	0.69	0.69	0.757	0.757	0.757	0.669	0.669	0.898	0.898	0.907	0.688	0.757	0.757	0.757
kappa	5c8j_CD	0.898	0.824	0.706	0.706	0.907	0.907	0.663	0.663	0.663	0.898	0.898	0.587	0.587	0.824	0.663	0.814	0.814	0.587	0.587	0.916	0.706	0.824	0.669	0.669	0.833	0.69	0.833	0.833	0.87	0.87	0.87	0.87	0.87	0.87	0.69	0.69	0.757	0.757	0.757	0.669	0.669	0.898	0.898	0.907	0.688	0.757	0.757	0.757
kappa	5c8j_EF	0.898	0.824	0.706	0.706	0.907	0.907	0.663	0.663	0.663	0.898	0.898	0.587	0.587	0.824	0.663	0.814	0.814	0.587	0.587	0.916	0.706	0.824	0.669	0.669	0.833	0.69	0.833	0.833	0.87	0.87	0.87	0.87	0.87	0.87	0.69	0.69	0.757	0.757	0.757	0.669	0.669	0.898	0.898	0.907	0.688	0.757	0.757	0.757
kappa	5c8j_GH	0.898	0.824	0.706	0.706	0.907	0.907	0.663	0.663	0.663	0.898	0.898	0.587	0.587	0.824	0.663	0.814	0.814	0.587	0.587	0.916	0.706	0.824	0.669	0.669	0.833	0.69	0.833	0.833	0.87	0.87	0.87	0.87	0.87	0.87	0.69	0.69	0.757	0.757	0.757	0.669	0.669	0.898	0.898	0.907	0.688	0.757	0.757	0.757
kappa	5cd3_AB	0.722	0.811	0.605	0.605	0.74	0.74	0.59	0.59	0.59	0.722	0.722	0.522	0.522	0.694	0.588	0.694	0.694	0.522	0.522	0.731	0.605	0.694	0.596	0.596	0.757	0.618	0.787	0.787	0.722	0.722	0.722	0.722	0.722	0.722	0.618	0.618	0.654	0.654	0.654	0.577	0.577	0.738	0.738	0.74	0.596	0.654	0.654	0.654
kappa	5cd5_CD	0.722	0.811	0.605	0.605	0.74	0.74	0.59	0.59	0.59	0.722	0.722	0.522	0.522	0.694	0.588	0.694	0.694	0.522	0.522	0.731	0.605	0.694	0.596	0.596	0.757	0.618	0.787	0.787	0.722	0.722	0.722	0.722	0.722	0.722	0.618	0.618	0.654	0.654	0.654	0.577	0.577	0.738	0.738	0.74	0.596	0.654	0.654	0.654
kappa	5chn_AB	0.575	0.504	0.61	0.61	0.548	0.548	0.598	0.598	0.598	0.575	0.575	0.584	0.584	0.557	0.607	0.53	0.53	0.584	0.584	0.548	0.61	0.557	0.61	0.61	0.522	0.614	0.539	0.539	0.575	0.575	0.575	0.575	0.575	0.575	0.614	0.614	0.513	0.513	0.513	0.601	0.601	0.539	0.539	0.548	0.61	0.513	0.513	0.513
kappa	5chn_HL	0.575	0.504	0.61	0.61	0.548	0.548	0.598	0.598	0.598	0.575	0.575	0.584	0.584	0.557	0.607	0.53	0.53	0.584	0.584	0.548	0.61	0.557	0.61	0.61	0.522	0.614	0.539	0.539	0.575	0.575	0.575	0.575	0.575	0.575	0.614	0.614	0.513	0.513	0.513	0.601	0.601	0.539	0.539	0.548	0.61	0.513	0.513	0.513
kappa	5cil_HL	0.66	0.642	0.844	0.844	0.66	0.66	0.72	0.72	0.72	0.66	0.66	0.743	0.743	0.66	0.813	0.623	0.623	0.743	0.743	0.66	0.844	0.66	0.816	0.816	0.642	0.72	0.66	0.66	0.651	0.651	0.651	0.651	0.651	0.651	0.72	0.72	0.641	0.641	0.641	1	1	0.651	0.651	0.669	0.834	0.641	0.641	0.641
kappa	5cin_HL	0.66	0.642	0.844	0.844	0.66	0.66	0.72	0.72	0.72	0.66	0.66	0.743	0.743	0.66	0.813	0.623	0.623	0.743	0.743	0.66	0.844	0.66	0.816	0.816	0.642	0.72	0.66	0.66	0.651	0.651	0.651	0.651	0.651	0.651	0.72	0.72	0.641	0.641	0.641	1	1	0.651	0.651	0.669	0.834	0.641	0.641	0.641
kappa	5cip_AB	0.66	0.642	0.844	0.844	0.66	0.66	0.72	0.72	0.72	0.66	0.66	0.743	0.743	0.66	0.813	0.623	0.623	0.743	0.743	0.66	0.844	0.66	0.816	0.816	0.642	0.72	0.66	0.66	0.651	0.651	0.651	0.651	0.651	0.651	0.72	0.72	0.641	0.641	0.641	1	1	0.651	0.651	0.669	0.834	0.641	0.641	0.641
kappa	5cip_HL	0.66	0.642	0.844	0.844	0.66	0.66	0.72	0.72	0.72	0.66	0.66	0.743	0.743	0.66	0.813	0.623	0.623	0.743	0.743	0.66	0.844	0.66	0.816	0.816	0.642	0.72	0.66	0.66	0.651	0.651	0.651	0.651	0.651	0.651	0.72	0.72	0.641	0.641	0.641	1	1	0.651	0.651	0.669	0.834	0.641	0.641	0.641
kappa	5cjo_HL	0.871	0.798	0.687	0.687	0.873	0.873	0.642	0.642	0.642	0.871	0.871	0.59	0.59	0.798	0.666	0.798	0.798	0.59	0.59	0.882	0.687	0.798	0.654	0.654	0.816	0.669	0.81	0.81	0.853	0.853	0.853	0.853	0.853	0.853	0.669	0.669	0.731	0.731	0.731	0.672	0.672	0.872	0.872	0.882	0.681	0.731	0.731	0.731
kappa	5cjx_AC	0.688	0.678	0.596	0.596	0.706	0.706	0.558	0.558	0.558	0.688	0.688	0.532	0.532	0.669	0.579	0.651	0.651	0.532	0.532	0.706	0.596	0.669	0.596	0.596	0.669	0.585	0.697	0.697	0.669	0.669	0.669	0.669	0.669	0.669	0.585	0.585	0.601	0.601	0.601	0.614	0.614	0.688	0.688	0.706	0.587	0.601	0.601	0.601
kappa	5cjx_HL	0.688	0.678	0.596	0.596	0.706	0.706	0.558	0.558	0.558	0.688	0.688	0.532	0.532	0.669	0.579	0.651	0.651	0.532	0.532	0.706	0.596	0.669	0.596	0.596	0.669	0.585	0.697	0.697	0.669	0.669	0.669	0.669	0.669	0.669	0.585	0.585	0.601	0.601	0.601	0.614	0.614	0.688	0.688	0.706	0.587	0.601	0.601	0.601
kappa	5cws_BA	0.888	0.824	0.706	0.706	0.898	0.898	0.654	0.654	0.654	0.888	0.888	0.596	0.596	0.814	0.682	0.814	0.814	0.596	0.596	0.907	0.706	0.814	0.669	0.669	0.833	0.681	0.833	0.833	0.87	0.87	0.87	0.87	0.87	0.87	0.681	0.681	0.747	0.747	0.747	0.688	0.688	0.898	0.898	0.907	0.697	0.747	0.747	0.747
kappa	5czv_HL	0.898	0.824	0.697	0.697	0.861	0.861	0.645	0.645	0.645	0.898	0.898	0.577	0.577	0.833	0.663	0.842	0.842	0.577	0.577	0.861	0.697	0.833	0.651	0.651	0.842	0.672	0.824	0.824	0.87	0.87	0.87	0.87	0.87	0.87	0.672	0.672	0.757	0.757	0.757	0.688	0.688	0.851	0.851	0.87	0.669	0.757	0.757	0.757
kappa	5czx_CD	0.916	0.842	0.706	0.706	0.879	0.879	0.672	0.672	0.672	0.925	0.925	0.614	0.614	0.842	0.682	0.842	0.842	0.614	0.614	0.879	0.706	0.842	0.678	0.678	0.861	0.7	0.842	0.842	0.898	0.898	0.898	0.898	0.898	0.898	0.7	0.7	0.757	0.757	0.757	0.669	0.669	0.87	0.87	0.916	0.688	0.757	0.757	0.757
kappa	5czx_HL	0.916	0.842	0.706	0.706	0.879	0.879	0.672	0.672	0.672	0.925	0.925	0.614	0.614	0.842	0.682	0.842	0.842	0.614	0.614	0.879	0.706	0.842	0.678	0.678	0.861	0.7	0.842	0.842	0.898	0.898	0.898	0.898	0.898	0.898	0.7	0.7	0.757	0.757	0.757	0.669	0.669	0.87	0.87	0.916	0.688	0.757	0.757	0.757
kappa	5d1q_BA	0.861	0.814	0.688	0.688	0.87	0.87	0.654	0.654	0.654	0.861	0.861	0.596	0.596	0.796	0.663	0.814	0.814	0.596	0.596	0.87	0.688	0.796	0.66	0.66	0.888	0.663	0.824	0.824	0.833	0.833	0.833	0.833	0.833	0.833	0.663	0.663	0.747	0.747	0.747	0.678	0.678	0.842	0.842	0.861	0.669	0.747	0.747	0.747
kappa	5d1q_CD	0.672	0.636	0.89	0.89	0.657	0.657	0.783	0.783	0.783	0.672	0.672	0.772	0.772	0.663	0.907	0.663	0.663	0.772	0.772	0.657	0.89	0.663	0.9	0.9	0.609	0.783	0.672	0.672	0.693	0.693	0.693	0.693	0.693	0.693	0.783	0.783	0.616	0.616	0.616	0.827	0.827	0.663	0.663	0.654	0.9	0.616	0.616	0.616
kappa	5d1x_BA	0.548	0.486	0.575	0.575	0.513	0.513	0.556	0.556	0.556	0.548	0.548	0.53	0.53	0.522	0.567	0.522	0.522	0.53	0.53	0.513	0.575	0.522	0.592	0.592	0.495	0.591	0.522	0.522	0.548	0.548	0.548	0.548	0.548	0.548	0.591	0.591	0.463	0.463	0.463	0.566	0.566	0.522	0.522	0.53	0.592	0.463	0.463	0.463
kappa	5d1z_BA	0.833	0.805	0.642	0.642	0.796	0.796	0.663	0.663	0.663	0.833	0.833	0.55	0.55	0.777	0.654	0.768	0.768	0.55	0.55	0.796	0.642	0.777	0.633	0.633	0.805	0.69	0.805	0.805	0.833	0.833	0.833	0.833	0.833	0.833	0.69	0.69	0.766	0.766	0.766	0.633	0.633	0.787	0.787	0.787	0.642	0.766	0.766	0.766
kappa	5d1z_DC	0.768	0.777	0.642	0.642	0.796	0.796	0.645	0.645	0.645	0.768	0.768	0.541	0.541	0.759	0.635	0.731	0.731	0.541	0.541	0.787	0.642	0.759	0.651	0.651	0.768	0.654	0.74	0.74	0.75	0.75	0.75	0.75	0.75	0.75	0.654	0.654	0.747	0.747	0.747	0.614	0.614	0.787	0.787	0.768	0.623	0.747	0.747	0.747
kappa	5d1z_FE	0.768	0.777	0.642	0.642	0.796	0.796	0.645	0.645	0.645	0.768	0.768	0.541	0.541	0.759	0.635	0.731	0.731	0.541	0.541	0.787	0.642	0.759	0.651	0.651	0.768	0.654	0.74	0.74	0.75	0.75	0.75	0.75	0.75	0.75	0.654	0.654	0.747	0.747	0.747	0.614	0.614	0.787	0.787	0.768	0.623	0.747	0.747	0.747
kappa	5d1z_GH	0.833	0.805	0.642	0.642	0.796	0.796	0.663	0.663	0.663	0.833	0.833	0.55	0.55	0.777	0.654	0.768	0.768	0.55	0.55	0.796	0.642	0.777	0.633	0.633	0.805	0.69	0.805	0.805	0.833	0.833	0.833	0.833	0.833	0.833	0.69	0.69	0.766	0.766	0.766	0.633	0.633	0.787	0.787	0.787	0.642	0.766	0.766	0.766
kappa	5d6c_BA	0.657	0.614	0.64	0.64	0.605	0.605	0.629	0.629	0.629	0.657	0.657	0.622	0.622	0.614	0.625	0.596	0.596	0.622	0.622	0.605	0.64	0.614	0.649	0.649	0.614	0.637	0.649	0.649	0.657	0.657	0.657	0.657	0.657	0.657	0.637	0.637	0.548	0.548	0.548	0.631	0.631	0.614	0.614	0.631	0.622	0.548	0.548	0.548
kappa	5d6c_HL	0.657	0.614	0.64	0.64	0.605	0.605	0.629	0.629	0.629	0.657	0.657	0.622	0.622	0.614	0.625	0.596	0.596	0.622	0.622	0.605	0.64	0.614	0.649	0.649	0.614	0.637	0.649	0.649	0.657	0.657	0.657	0.657	0.657	0.657	0.637	0.637	0.548	0.548	0.548	0.631	0.631	0.614	0.614	0.631	0.622	0.548	0.548	0.548
kappa	5dk3_BA	0.696	0.642	0.803	0.803	0.678	0.678	0.728	0.728	0.728	0.696	0.696	0.642	0.642	0.732	0.745	0.642	0.642	0.642	0.642	0.669	0.803	0.732	0.732	0.732	0.66	0.728	0.642	0.642	0.678	0.678	0.678	0.678	0.678	0.678	0.728	0.728	0.66	0.66	0.66	0.75	0.75	0.696	0.696	0.681	0.75	0.66	0.66	0.66
kappa	5dk3_GF	0.696	0.642	0.803	0.803	0.678	0.678	0.728	0.728	0.728	0.696	0.696	0.642	0.642	0.732	0.745	0.642	0.642	0.642	0.642	0.669	0.803	0.732	0.732	0.732	0.66	0.728	0.642	0.642	0.678	0.678	0.678	0.678	0.678	0.678	0.728	0.728	0.66	0.66	0.66	0.75	0.75	0.696	0.696	0.681	0.75	0.66	0.66	0.66
kappa	5dr5_HL	0.743	0.706	0.88	0.88	0.697	0.697	0.792	0.792	0.792	0.743	0.743	0.724	0.724	0.752	0.831	0.678	0.678	0.724	0.724	0.697	0.88	0.752	0.816	0.816	0.688	0.81	0.715	0.715	0.724	0.724	0.724	0.724	0.724	0.724	0.81	0.81	0.66	0.66	0.66	0.798	0.798	0.706	0.706	0.733	0.825	0.66	0.66	0.66
kappa	5drw_AB	0.578	0.517	0.582	0.582	0.57	0.57	0.573	0.573	0.573	0.578	0.578	0.561	0.561	0.552	0.566	0.543	0.543	0.561	0.561	0.57	0.582	0.552	0.608	0.608	0.526	0.6	0.535	0.535	0.561	0.561	0.561	0.561	0.561	0.561	0.6	0.6	0.495	0.495	0.495	0.596	0.596	0.543	0.543	0.552	0.587	0.495	0.495	0.495
kappa	5drx_AB	0.587	0.526	0.6	0.6	0.578	0.578	0.582	0.582	0.582	0.587	0.587	0.561	0.561	0.552	0.584	0.552	0.552	0.561	0.561	0.578	0.6	0.552	0.617	0.617	0.535	0.617	0.543	0.543	0.57	0.57	0.57	0.57	0.57	0.57	0.617	0.617	0.495	0.495	0.495	0.614	0.614	0.552	0.552	0.561	0.605	0.495	0.495	0.495
kappa	5drx_HL	0.587	0.526	0.6	0.6	0.578	0.578	0.582	0.582	0.582	0.587	0.587	0.561	0.561	0.552	0.584	0.552	0.552	0.561	0.561	0.578	0.6	0.552	0.617	0.617	0.535	0.617	0.543	0.543	0.57	0.57	0.57	0.57	0.57	0.57	0.617	0.617	0.495	0.495	0.495	0.614	0.614	0.552	0.552	0.561	0.605	0.495	0.495	0.495
kappa	5drz_BA	0.63	0.558	0.596	0.596	0.612	0.612	0.586	0.586	0.586	0.639	0.639	0.552	0.552	0.57	0.618	0.585	0.585	0.552	0.552	0.612	0.596	0.57	0.587	0.587	0.585	0.568	0.576	0.576	0.612	0.612	0.612	0.612	0.612	0.612	0.568	0.568	0.549	0.549	0.549	0.622	0.622	0.603	0.603	0.603	0.587	0.549	0.549	0.549
kappa	5drz_HL	0.63	0.558	0.596	0.596	0.612	0.612	0.586	0.586	0.586	0.639	0.639	0.552	0.552	0.57	0.618	0.585	0.585	0.552	0.552	0.612	0.596	0.57	0.587	0.587	0.585	0.568	0.576	0.576	0.612	0.612	0.612	0.612	0.612	0.612	0.568	0.568	0.549	0.549	0.549	0.622	0.622	0.603	0.603	0.603	0.587	0.549	0.549	0.549
kappa	5dum_HL	0.666	0.666	0.816	0.816	0.657	0.657	0.881	0.881	0.881	0.666	0.666	0.688	0.688	0.685	0.803	0.62	0.62	0.688	0.688	0.657	0.816	0.685	0.825	0.825	0.638	0.881	0.703	0.703	0.666	0.666	0.666	0.666	0.666	0.666	0.881	0.881	0.619	0.619	0.619	0.761	0.761	0.648	0.648	0.657	0.825	0.619	0.619	0.619
kappa	5dup_HL	0.563	0.532	0.574	0.574	0.543	0.543	0.541	0.541	0.541	0.563	0.563	0.546	0.546	0.555	0.568	0.514	0.514	0.546	0.546	0.543	0.574	0.555	0.564	0.564	0.582	0.536	0.56	0.56	0.566	0.566	0.566	0.566	0.566	0.566	0.536	0.536	0.476	0.476	0.476	0.574	0.574	0.563	0.563	0.582	0.574	0.476	0.476	0.476
kappa	5dwu_HL	0.898	0.833	0.678	0.678	0.833	0.833	0.681	0.681	0.681	0.898	0.898	0.577	0.577	0.833	0.691	0.814	0.814	0.577	0.577	0.833	0.678	0.833	0.66	0.66	0.907	0.709	0.851	0.851	0.888	0.888	0.888	0.888	0.888	0.888	0.709	0.709	0.757	0.757	0.757	0.651	0.651	0.861	0.861	0.861	0.678	0.757	0.757	0.757
kappa	5e08_HL	0.907	0.833	0.706	0.706	0.916	0.916	0.672	0.672	0.672	0.907	0.907	0.596	0.596	0.833	0.663	0.814	0.814	0.596	0.596	0.925	0.706	0.833	0.678	0.678	0.833	0.7	0.842	0.842	0.879	0.879	0.879	0.879	0.879	0.879	0.7	0.7	0.766	0.766	0.766	0.669	0.669	0.898	0.898	0.916	0.688	0.766	0.766	0.766
kappa	5e8e_BA	0.678	0.642	0.89	0.89	0.66	0.66	0.772	0.772	0.772	0.678	0.678	0.69	0.69	0.724	0.787	0.633	0.633	0.69	0.69	0.66	0.89	0.724	0.8	0.8	0.651	0.772	0.651	0.651	0.66	0.66	0.66	0.66	0.66	0.66	0.772	0.772	0.66	0.66	0.66	0.763	0.763	0.66	0.66	0.669	0.818	0.66	0.66	0.66
kappa	5ea0_HL	0.666	0.614	0.675	0.675	0.657	0.657	0.646	0.646	0.646	0.666	0.666	0.57	0.57	0.631	0.642	0.622	0.622	0.57	0.57	0.649	0.675	0.631	0.649	0.649	0.649	0.681	0.64	0.64	0.649	0.649	0.649	0.649	0.649	0.649	0.681	0.681	0.594	0.594	0.594	0.675	0.675	0.666	0.666	0.666	0.657	0.594	0.594	0.594
kappa	5eii_AB	0.888	0.814	0.697	0.697	0.907	0.907	0.663	0.663	0.663	0.888	0.888	0.587	0.587	0.814	0.672	0.814	0.814	0.587	0.587	0.916	0.697	0.814	0.669	0.669	0.824	0.69	0.824	0.824	0.861	0.861	0.861	0.861	0.861	0.861	0.69	0.69	0.757	0.757	0.757	0.669	0.669	0.898	0.898	0.898	0.688	0.757	0.757	0.757
kappa	5eii_HL	0.888	0.814	0.697	0.697	0.907	0.907	0.663	0.663	0.663	0.888	0.888	0.587	0.587	0.814	0.672	0.814	0.814	0.587	0.587	0.916	0.697	0.814	0.669	0.669	0.824	0.69	0.824	0.824	0.861	0.861	0.861	0.861	0.861	0.861	0.69	0.69	0.757	0.757	0.757	0.669	0.669	0.898	0.898	0.898	0.688	0.757	0.757	0.757
kappa	5esv_AB	0.577	0.568	0.798	0.798	0.587	0.587	0.693	0.693	0.693	0.577	0.577	0.724	0.724	0.577	0.757	0.559	0.559	0.724	0.724	0.587	0.798	0.577	0.779	0.779	0.559	0.693	0.577	0.577	0.568	0.568	0.568	0.568	0.568	0.568	0.693	0.693	0.575	0.575	0.575	0.761	0.761	0.577	0.577	0.596	0.779	0.575	0.575	0.575
kappa	5esv_CD	0.577	0.568	0.798	0.798	0.587	0.587	0.693	0.693	0.693	0.577	0.577	0.724	0.724	0.577	0.757	0.559	0.559	0.724	0.724	0.587	0.798	0.577	0.779	0.779	0.559	0.693	0.577	0.577	0.568	0.568	0.568	0.568	0.568	0.568	0.693	0.693	0.575	0.575	0.575	0.761	0.761	0.577	0.577	0.596	0.779	0.575	0.575	0.575
kappa	5esv_HL	0.577	0.568	0.798	0.798	0.587	0.587	0.693	0.693	0.693	0.577	0.577	0.724	0.724	0.577	0.757	0.559	0.559	0.724	0.724	0.587	0.798	0.577	0.779	0.779	0.559	0.693	0.577	0.577	0.568	0.568	0.568	0.568	0.568	0.568	0.693	0.693	0.575	0.575	0.575	0.761	0.761	0.577	0.577	0.596	0.779	0.575	0.575	0.575
kappa	5esz_AB	0.596	0.596	0.807	0.807	0.587	0.587	0.72	0.72	0.72	0.596	0.596	0.724	0.724	0.596	0.785	0.577	0.577	0.724	0.724	0.587	0.807	0.596	0.807	0.807	0.587	0.72	0.605	0.605	0.587	0.587	0.587	0.587	0.587	0.587	0.72	0.72	0.594	0.594	0.594	0.743	0.743	0.596	0.596	0.605	0.798	0.594	0.594	0.594
kappa	5esz_HL	0.596	0.596	0.807	0.807	0.587	0.587	0.72	0.72	0.72	0.596	0.596	0.724	0.724	0.596	0.785	0.577	0.577	0.724	0.724	0.587	0.807	0.596	0.807	0.807	0.587	0.72	0.605	0.605	0.587	0.587	0.587	0.587	0.587	0.587	0.72	0.72	0.594	0.594	0.594	0.743	0.743	0.596	0.596	0.605	0.798	0.594	0.594	0.594
kappa	5ewi_HL	0.552	0.5	0.596	0.596	0.517	0.517	0.556	0.556	0.556	0.561	0.561	0.535	0.535	0.552	0.58	0.5	0.5	0.535	0.535	0.517	0.596	0.552	0.578	0.578	0.508	0.565	0.526	0.526	0.552	0.552	0.552	0.552	0.552	0.552	0.565	0.565	0.522	0.522	0.522	0.561	0.561	0.508	0.508	0.535	0.578	0.522	0.522	0.522
kappa	5f7e_HL	0.814	0.82	0.66	0.66	0.787	0.787	0.59	0.59	0.59	0.814	0.814	0.522	0.522	0.768	0.616	0.777	0.777	0.522	0.522	0.777	0.66	0.768	0.605	0.605	0.794	0.618	0.75	0.75	0.796	0.796	0.796	0.796	0.796	0.796	0.618	0.618	0.7	0.7	0.7	0.596	0.596	0.775	0.775	0.787	0.623	0.7	0.7	0.7
kappa	5f96_HL	0.592	0.626	0.706	0.706	0.62	0.62	0.736	0.736	0.736	0.592	0.592	0.605	0.605	0.601	0.672	0.592	0.592	0.605	0.605	0.62	0.706	0.601	0.66	0.66	0.579	0.736	0.611	0.611	0.592	0.592	0.592	0.592	0.592	0.592	0.736	0.736	0.609	0.609	0.609	0.678	0.678	0.598	0.598	0.629	0.678	0.609	0.609	0.609
kappa	5f9o_HL	0.666	0.672	0.798	0.798	0.666	0.666	0.836	0.836	0.836	0.666	0.666	0.669	0.669	0.675	0.766	0.629	0.629	0.669	0.669	0.666	0.798	0.675	0.77	0.77	0.654	0.836	0.685	0.685	0.657	0.657	0.657	0.657	0.657	0.657	0.836	0.836	0.628	0.628	0.628	0.761	0.761	0.654	0.654	0.675	0.798	0.628	0.628	0.628
kappa	5f9w_BC	0.638	0.635	0.77	0.77	0.629	0.629	0.827	0.827	0.827	0.638	0.638	0.651	0.651	0.648	0.738	0.62	0.62	0.651	0.651	0.629	0.77	0.648	0.743	0.743	0.616	0.827	0.638	0.638	0.629	0.629	0.629	0.629	0.629	0.629	0.827	0.827	0.59	0.59	0.59	0.752	0.752	0.626	0.626	0.638	0.77	0.59	0.59	0.59
kappa	5f9w_HL	0.638	0.635	0.77	0.77	0.629	0.629	0.827	0.827	0.827	0.638	0.638	0.651	0.651	0.648	0.738	0.62	0.62	0.651	0.651	0.629	0.77	0.648	0.743	0.743	0.616	0.827	0.638	0.638	0.629	0.629	0.629	0.629	0.629	0.629	0.827	0.827	0.59	0.59	0.59	0.752	0.752	0.626	0.626	0.638	0.77	0.59	0.59	0.59
kappa	5fec_AB	0.814	0.82	0.66	0.66	0.787	0.787	0.59	0.59	0.59	0.814	0.814	0.522	0.522	0.768	0.616	0.777	0.777	0.522	0.522	0.777	0.66	0.768	0.605	0.605	0.794	0.618	0.75	0.75	0.796	0.796	0.796	0.796	0.796	0.796	0.618	0.618	0.7	0.7	0.7	0.596	0.596	0.775	0.775	0.787	0.623	0.7	0.7	0.7
kappa	5fec_HL	0.814	0.82	0.66	0.66	0.787	0.787	0.59	0.59	0.59	0.814	0.814	0.522	0.522	0.768	0.616	0.777	0.777	0.522	0.522	0.777	0.66	0.768	0.605	0.605	0.794	0.618	0.75	0.75	0.796	0.796	0.796	0.796	0.796	0.796	0.618	0.618	0.7	0.7	0.7	0.596	0.596	0.775	0.775	0.787	0.623	0.7	0.7	0.7
kappa	5feh_FE	0.587	0.629	0.761	0.761	0.587	0.587	0.666	0.666	0.666	0.596	0.596	0.66	0.66	0.587	0.775	0.568	0.568	0.66	0.66	0.587	0.761	0.587	0.752	0.752	0.583	0.657	0.568	0.568	0.605	0.605	0.605	0.605	0.605	0.605	0.657	0.657	0.603	0.603	0.603	0.761	0.761	0.574	0.574	0.577	0.761	0.603	0.603	0.603
kappa	5fgb_CA	0.448	0.448	0.467	0.467	0.457	0.457	0.453	0.453	0.453	0.457	0.457	0.485	0.485	0.452	0.447	0.429	0.429	0.485	0.485	0.457	0.467	0.452	0.457	0.457	0.429	0.439	0.485	0.485	0.471	0.471	0.471	0.471	0.471	0.471	0.439	0.439	0.439	0.439	0.439	0.448	0.448	0.457	0.457	0.476	0.467	0.439	0.439	0.439
kappa	5fgb_EB	0.448	0.448	0.467	0.467	0.457	0.457	0.453	0.453	0.453	0.457	0.457	0.485	0.485	0.452	0.447	0.429	0.429	0.485	0.485	0.457	0.467	0.452	0.457	0.457	0.429	0.439	0.485	0.485	0.471	0.471	0.471	0.471	0.471	0.471	0.439	0.439	0.439	0.439	0.439	0.448	0.448	0.457	0.457	0.476	0.467	0.439	0.439	0.439
kappa	5fgc_EB	0.439	0.429	0.476	0.476	0.439	0.439	0.444	0.444	0.444	0.448	0.448	0.475	0.475	0.424	0.457	0.411	0.411	0.475	0.475	0.439	0.476	0.424	0.448	0.448	0.429	0.427	0.457	0.457	0.462	0.462	0.462	0.462	0.462	0.462	0.427	0.427	0.439	0.439	0.439	0.476	0.476	0.439	0.439	0.457	0.467	0.439	0.439	0.439
kappa	5fha_HL	0.805	0.777	0.66	0.66	0.787	0.787	0.6	0.6	0.6	0.796	0.796	0.532	0.532	0.759	0.616	0.74	0.74	0.532	0.532	0.787	0.66	0.759	0.596	0.596	0.787	0.627	0.75	0.75	0.787	0.787	0.787	0.787	0.787	0.787	0.627	0.627	0.7	0.7	0.7	0.614	0.614	0.814	0.814	0.805	0.605	0.7	0.7	0.7
kappa	5fhc_HL	0.805	0.777	0.66	0.66	0.787	0.787	0.6	0.6	0.6	0.796	0.796	0.532	0.532	0.759	0.616	0.74	0.74	0.532	0.532	0.787	0.66	0.759	0.596	0.596	0.787	0.627	0.75	0.75	0.787	0.787	0.787	0.787	0.787	0.787	0.627	0.627	0.7	0.7	0.7	0.614	0.614	0.814	0.814	0.805	0.605	0.7	0.7	0.7
kappa	5fuo_HL	0.81	0.765	0.666	0.666	0.774	0.774	0.594	0.594	0.594	0.81	0.81	0.549	0.549	0.738	0.618	0.747	0.747	0.549	0.549	0.774	0.666	0.738	0.594	0.594	0.792	0.621	0.756	0.756	0.783	0.783	0.783	0.783	0.783	0.783	0.621	0.621	0.663	0.663	0.663	0.63	0.63	0.801	0.801	0.801	0.612	0.663	0.663	0.663
kappa	5fuz_HL	0.81	0.765	0.666	0.666	0.774	0.774	0.594	0.594	0.594	0.81	0.81	0.549	0.549	0.738	0.618	0.747	0.747	0.549	0.549	0.774	0.666	0.738	0.594	0.594	0.792	0.621	0.756	0.756	0.783	0.783	0.783	0.783	0.783	0.783	0.621	0.621	0.663	0.663	0.663	0.63	0.63	0.801	0.801	0.801	0.612	0.663	0.663	0.663
kappa	5ggq_HL	0.74	0.666	0.899	0.899	0.694	0.694	0.827	0.827	0.827	0.74	0.74	0.724	0.724	0.74	0.841	0.675	0.675	0.724	0.724	0.694	0.899	0.74	0.844	0.844	0.666	0.827	0.685	0.685	0.712	0.712	0.712	0.712	0.712	0.712	0.827	0.827	0.666	0.666	0.666	0.798	0.798	0.703	0.703	0.712	0.871	0.666	0.666	0.666
kappa	5ggr_AB	0.74	0.666	0.899	0.899	0.694	0.694	0.827	0.827	0.827	0.74	0.74	0.724	0.724	0.74	0.841	0.675	0.675	0.724	0.724	0.694	0.899	0.74	0.844	0.844	0.666	0.827	0.685	0.685	0.712	0.712	0.712	0.712	0.712	0.712	0.827	0.827	0.666	0.666	0.666	0.798	0.798	0.703	0.703	0.712	0.871	0.666	0.666	0.666
kappa	5ggr_HL	0.74	0.666	0.899	0.899	0.694	0.694	0.827	0.827	0.827	0.74	0.74	0.724	0.724	0.74	0.841	0.675	0.675	0.724	0.724	0.694	0.899	0.74	0.844	0.844	0.666	0.827	0.685	0.685	0.712	0.712	0.712	0.712	0.712	0.712	0.827	0.827	0.666	0.666	0.666	0.798	0.798	0.703	0.703	0.712	0.871	0.666	0.666	0.666
kappa	5ggs_AB	0.696	0.642	0.803	0.803	0.678	0.678	0.728	0.728	0.728	0.696	0.696	0.642	0.642	0.732	0.745	0.642	0.642	0.642	0.642	0.669	0.803	0.732	0.732	0.732	0.66	0.728	0.642	0.642	0.678	0.678	0.678	0.678	0.678	0.678	0.728	0.728	0.66	0.66	0.66	0.75	0.75	0.696	0.696	0.681	0.75	0.66	0.66	0.66
kappa	5ggs_CD	0.696	0.642	0.803	0.803	0.678	0.678	0.728	0.728	0.728	0.696	0.696	0.642	0.642	0.732	0.745	0.642	0.642	0.642	0.642	0.669	0.803	0.732	0.732	0.732	0.66	0.728	0.642	0.642	0.678	0.678	0.678	0.678	0.678	0.678	0.728	0.728	0.66	0.66	0.66	0.75	0.75	0.696	0.696	0.681	0.75	0.66	0.66	0.66
kappa	5ggt_HL	0.722	0.672	0.899	0.899	0.694	0.694	0.827	0.827	0.827	0.722	0.722	0.724	0.724	0.74	0.841	0.675	0.675	0.724	0.724	0.694	0.899	0.74	0.844	0.844	0.672	0.827	0.685	0.685	0.712	0.712	0.712	0.712	0.712	0.712	0.827	0.827	0.666	0.666	0.666	0.798	0.798	0.691	0.691	0.712	0.871	0.666	0.666	0.666
kappa	5ggu_AB	0.935	0.851	0.715	0.715	0.87	0.87	0.654	0.654	0.654	0.944	0.944	0.587	0.587	0.824	0.672	0.842	0.842	0.587	0.587	0.87	0.715	0.824	0.66	0.66	0.87	0.681	0.833	0.833	0.916	0.916	0.916	0.916	0.916	0.916	0.681	0.681	0.747	0.747	0.747	0.678	0.678	0.861	0.861	0.879	0.688	0.747	0.747	0.747
kappa	5ggv_HL	0.935	0.851	0.715	0.715	0.87	0.87	0.654	0.654	0.654	0.944	0.944	0.587	0.587	0.824	0.672	0.842	0.842	0.587	0.587	0.87	0.715	0.824	0.66	0.66	0.87	0.681	0.833	0.833	0.916	0.916	0.916	0.916	0.916	0.916	0.681	0.681	0.747	0.747	0.747	0.678	0.678	0.861	0.861	0.879	0.688	0.747	0.747	0.747
kappa	5gjs_HL	0.851	0.898	0.706	0.706	0.805	0.805	0.7	0.7	0.7	0.851	0.851	0.577	0.577	0.833	0.663	0.787	0.787	0.577	0.577	0.796	0.706	0.833	0.66	0.66	0.814	0.727	0.87	0.87	0.833	0.833	0.833	0.833	0.833	0.833	0.727	0.727	0.728	0.728	0.728	0.66	0.66	0.805	0.805	0.824	0.678	0.728	0.728	0.728
kappa	5gjt_HL	0.851	0.898	0.706	0.706	0.805	0.805	0.7	0.7	0.7	0.851	0.851	0.577	0.577	0.833	0.663	0.787	0.787	0.577	0.577	0.796	0.706	0.833	0.66	0.66	0.814	0.727	0.87	0.87	0.833	0.833	0.833	0.833	0.833	0.833	0.727	0.727	0.728	0.728	0.728	0.66	0.66	0.805	0.805	0.824	0.678	0.728	0.728	0.728
kappa	5gmq_BC	0.706	0.66	0.899	0.899	0.66	0.66	0.81	0.81	0.81	0.706	0.706	0.752	0.752	0.678	0.934	0.669	0.669	0.752	0.752	0.66	0.899	0.678	0.889	0.889	0.642	0.801	0.697	0.697	0.706	0.706	0.706	0.706	0.706	0.706	0.801	0.801	0.648	0.648	0.648	0.825	0.825	0.678	0.678	0.688	0.899	0.648	0.648	0.648
kappa	5gzo_CD	0.879	0.824	0.669	0.669	0.824	0.824	0.645	0.645	0.645	0.879	0.879	0.559	0.559	0.824	0.616	0.833	0.833	0.559	0.559	0.824	0.669	0.824	0.623	0.623	0.833	0.681	0.833	0.833	0.842	0.842	0.842	0.842	0.842	0.842	0.681	0.681	0.752	0.752	0.752	0.651	0.651	0.833	0.833	0.833	0.642	0.752	0.752	0.752
kappa	5gzr_HL	0.712	0.71	0.825	0.825	0.703	0.703	0.863	0.863	0.863	0.712	0.712	0.678	0.678	0.703	0.803	0.675	0.675	0.678	0.678	0.703	0.825	0.703	0.798	0.798	0.691	0.9	0.712	0.712	0.703	0.703	0.703	0.703	0.703	0.703	0.9	0.9	0.638	0.638	0.638	0.77	0.77	0.7	0.7	0.712	0.816	0.638	0.638	0.638
kappa	5hj3_AB	0.701	0.64	0.745	0.745	0.666	0.666	0.672	0.672	0.672	0.692	0.692	0.57	0.57	0.71	0.669	0.622	0.622	0.57	0.57	0.657	0.745	0.71	0.692	0.692	0.649	0.672	0.631	0.631	0.675	0.675	0.675	0.675	0.675	0.675	0.672	0.672	0.628	0.628	0.628	0.684	0.684	0.666	0.666	0.684	0.666	0.628	0.628	0.628
kappa	5hj3_EF	0.701	0.64	0.745	0.745	0.666	0.666	0.672	0.672	0.672	0.692	0.692	0.57	0.57	0.71	0.669	0.622	0.622	0.57	0.57	0.657	0.745	0.71	0.692	0.692	0.649	0.672	0.631	0.631	0.675	0.675	0.675	0.675	0.675	0.675	0.672	0.672	0.628	0.628	0.628	0.684	0.684	0.666	0.666	0.684	0.666	0.628	0.628	0.628
kappa	5hj3_IJ	0.701	0.64	0.745	0.745	0.666	0.666	0.672	0.672	0.672	0.692	0.692	0.57	0.57	0.71	0.669	0.622	0.622	0.57	0.57	0.657	0.745	0.71	0.692	0.692	0.649	0.672	0.631	0.631	0.675	0.675	0.675	0.675	0.675	0.675	0.672	0.672	0.628	0.628	0.628	0.684	0.684	0.666	0.666	0.684	0.666	0.628	0.628	0.628
kappa	5hj3_MN	0.701	0.64	0.745	0.745	0.666	0.666	0.672	0.672	0.672	0.692	0.692	0.57	0.57	0.71	0.669	0.622	0.622	0.57	0.57	0.657	0.745	0.71	0.692	0.692	0.649	0.672	0.631	0.631	0.675	0.675	0.675	0.675	0.675	0.675	0.672	0.672	0.628	0.628	0.628	0.684	0.684	0.666	0.666	0.684	0.666	0.628	0.628	0.628
kappa	5i15_HL	0.972	0.845	0.724	0.724	0.87	0.87	0.663	0.663	0.663	0.981	0.981	0.587	0.587	0.842	0.682	0.861	0.861	0.587	0.587	0.87	0.724	0.842	0.669	0.669	0.87	0.69	0.851	0.851	0.953	0.953	0.953	0.953	0.953	0.953	0.69	0.69	0.747	0.747	0.747	0.669	0.669	0.879	0.879	0.888	0.697	0.747	0.747	0.747
kappa	5i16_BA	0.722	0.666	0.908	0.908	0.694	0.694	0.827	0.827	0.827	0.722	0.722	0.724	0.724	0.75	0.841	0.675	0.675	0.724	0.724	0.694	0.908	0.75	0.844	0.844	0.666	0.827	0.685	0.685	0.703	0.703	0.703	0.703	0.703	0.703	0.827	0.827	0.666	0.666	0.666	0.798	0.798	0.694	0.694	0.712	0.871	0.666	0.666	0.666
kappa	5i16_HL	0.722	0.666	0.908	0.908	0.694	0.694	0.827	0.827	0.827	0.722	0.722	0.724	0.724	0.75	0.841	0.675	0.675	0.724	0.724	0.694	0.908	0.75	0.844	0.844	0.666	0.827	0.685	0.685	0.703	0.703	0.703	0.703	0.703	0.703	0.827	0.827	0.666	0.666	0.666	0.798	0.798	0.694	0.694	0.712	0.871	0.666	0.666	0.666
kappa	5i17_BA	0.724	0.678	0.954	0.954	0.678	0.678	0.792	0.792	0.792	0.724	0.724	0.779	0.779	0.724	0.915	0.688	0.688	0.779	0.779	0.678	0.954	0.724	0.908	0.908	0.66	0.792	0.697	0.697	0.706	0.706	0.706	0.706	0.706	0.706	0.792	0.792	0.66	0.66	0.66	0.871	0.871	0.697	0.697	0.706	0.926	0.66	0.66	0.66
kappa	5i17_HL	0.724	0.678	0.954	0.954	0.678	0.678	0.792	0.792	0.792	0.724	0.724	0.779	0.779	0.724	0.915	0.688	0.688	0.779	0.779	0.678	0.954	0.724	0.908	0.908	0.66	0.792	0.697	0.697	0.706	0.706	0.706	0.706	0.706	0.706	0.792	0.792	0.66	0.66	0.66	0.871	0.871	0.697	0.697	0.706	0.926	0.66	0.66	0.66
kappa	5i18_HL	0.71	0.657	0.719	0.719	0.701	0.701	0.672	0.672	0.672	0.719	0.719	0.578	0.578	0.675	0.678	0.64	0.64	0.578	0.578	0.692	0.719	0.675	0.684	0.684	0.657	0.706	0.666	0.666	0.701	0.701	0.701	0.701	0.701	0.701	0.706	0.706	0.612	0.612	0.612	0.692	0.692	0.692	0.692	0.71	0.675	0.612	0.612	0.612
kappa	5i19_HL	0.972	0.845	0.724	0.724	0.87	0.87	0.663	0.663	0.663	0.981	0.981	0.587	0.587	0.842	0.682	0.861	0.861	0.587	0.587	0.87	0.724	0.842	0.669	0.669	0.87	0.69	0.851	0.851	0.953	0.953	0.953	0.953	0.953	0.953	0.69	0.69	0.747	0.747	0.747	0.669	0.669	0.879	0.879	0.888	0.697	0.747	0.747	0.747
kappa	5i1a_BA	0.722	0.666	0.908	0.908	0.694	0.694	0.827	0.827	0.827	0.722	0.722	0.724	0.724	0.75	0.841	0.675	0.675	0.724	0.724	0.694	0.908	0.75	0.844	0.844	0.666	0.827	0.685	0.685	0.703	0.703	0.703	0.703	0.703	0.703	0.827	0.827	0.666	0.666	0.666	0.798	0.798	0.694	0.694	0.712	0.871	0.666	0.666	0.666
kappa	5i1a_HL	0.722	0.666	0.908	0.908	0.694	0.694	0.827	0.827	0.827	0.722	0.722	0.724	0.724	0.75	0.841	0.675	0.675	0.724	0.724	0.694	0.908	0.75	0.844	0.844	0.666	0.827	0.685	0.685	0.703	0.703	0.703	0.703	0.703	0.703	0.827	0.827	0.666	0.666	0.666	0.798	0.798	0.694	0.694	0.712	0.871	0.666	0.666	0.666
kappa	5i1c_HL	0.724	0.678	0.954	0.954	0.678	0.678	0.792	0.792	0.792	0.724	0.724	0.779	0.779	0.724	0.915	0.688	0.688	0.779	0.779	0.678	0.954	0.724	0.908	0.908	0.66	0.792	0.697	0.697	0.706	0.706	0.706	0.706	0.706	0.706	0.792	0.792	0.66	0.66	0.66	0.871	0.871	0.697	0.697	0.706	0.926	0.66	0.66	0.66
kappa	5i1d_BA	0.71	0.657	0.719	0.719	0.701	0.701	0.672	0.672	0.672	0.719	0.719	0.578	0.578	0.675	0.678	0.64	0.64	0.578	0.578	0.692	0.719	0.675	0.684	0.684	0.657	0.706	0.666	0.666	0.701	0.701	0.701	0.701	0.701	0.701	0.706	0.706	0.612	0.612	0.612	0.692	0.692	0.692	0.692	0.71	0.675	0.612	0.612	0.612
kappa	5i1d_HL	0.71	0.657	0.719	0.719	0.701	0.701	0.672	0.672	0.672	0.719	0.719	0.578	0.578	0.675	0.678	0.64	0.64	0.578	0.578	0.692	0.719	0.675	0.684	0.684	0.657	0.706	0.666	0.666	0.701	0.701	0.701	0.701	0.701	0.701	0.706	0.706	0.612	0.612	0.612	0.692	0.692	0.692	0.692	0.71	0.675	0.612	0.612	0.612
kappa	5i1e_HL	0.972	0.845	0.724	0.724	0.87	0.87	0.663	0.663	0.663	0.981	0.981	0.587	0.587	0.842	0.682	0.861	0.861	0.587	0.587	0.87	0.724	0.842	0.669	0.669	0.87	0.69	0.851	0.851	0.953	0.953	0.953	0.953	0.953	0.953	0.69	0.69	0.747	0.747	0.747	0.669	0.669	0.879	0.879	0.888	0.697	0.747	0.747	0.747
kappa	5i1g_HL	0.722	0.666	0.908	0.908	0.694	0.694	0.827	0.827	0.827	0.722	0.722	0.724	0.724	0.75	0.841	0.675	0.675	0.724	0.724	0.694	0.908	0.75	0.844	0.844	0.666	0.827	0.685	0.685	0.703	0.703	0.703	0.703	0.703	0.703	0.827	0.827	0.666	0.666	0.666	0.798	0.798	0.694	0.694	0.712	0.871	0.666	0.666	0.666
kappa	5i1h_HL	0.724	0.678	0.954	0.954	0.678	0.678	0.792	0.792	0.792	0.724	0.724	0.779	0.779	0.724	0.915	0.688	0.688	0.779	0.779	0.678	0.954	0.724	0.908	0.908	0.66	0.792	0.697	0.697	0.706	0.706	0.706	0.706	0.706	0.706	0.792	0.792	0.66	0.66	0.66	0.871	0.871	0.697	0.697	0.706	0.926	0.66	0.66	0.66
kappa	5i1i_HL	0.71	0.657	0.719	0.719	0.701	0.701	0.672	0.672	0.672	0.719	0.719	0.578	0.578	0.675	0.678	0.64	0.64	0.578	0.578	0.692	0.719	0.675	0.684	0.684	0.657	0.706	0.666	0.666	0.701	0.701	0.701	0.701	0.701	0.701	0.706	0.706	0.612	0.612	0.612	0.692	0.692	0.692	0.692	0.71	0.675	0.612	0.612	0.612
kappa	5i1j_HL	0.722	0.666	0.908	0.908	0.694	0.694	0.827	0.827	0.827	0.722	0.722	0.724	0.724	0.75	0.841	0.675	0.675	0.724	0.724	0.694	0.908	0.75	0.844	0.844	0.666	0.827	0.685	0.685	0.703	0.703	0.703	0.703	0.703	0.703	0.827	0.827	0.666	0.666	0.666	0.798	0.798	0.694	0.694	0.712	0.871	0.666	0.666	0.666
kappa	5i1k_HL	0.724	0.678	0.954	0.954	0.678	0.678	0.792	0.792	0.792	0.724	0.724	0.779	0.779	0.724	0.915	0.688	0.688	0.779	0.779	0.678	0.954	0.724	0.908	0.908	0.66	0.792	0.697	0.697	0.706	0.706	0.706	0.706	0.706	0.706	0.792	0.792	0.66	0.66	0.66	0.871	0.871	0.697	0.697	0.706	0.926	0.66	0.66	0.66
kappa	5i1l_BA	0.71	0.657	0.719	0.719	0.701	0.701	0.672	0.672	0.672	0.719	0.719	0.578	0.578	0.675	0.678	0.64	0.64	0.578	0.578	0.692	0.719	0.675	0.684	0.684	0.657	0.706	0.666	0.666	0.701	0.701	0.701	0.701	0.701	0.701	0.706	0.706	0.612	0.612	0.612	0.692	0.692	0.692	0.692	0.71	0.675	0.612	0.612	0.612
kappa	5i1l_HL	0.71	0.657	0.719	0.719	0.701	0.701	0.672	0.672	0.672	0.719	0.719	0.578	0.578	0.675	0.678	0.64	0.64	0.578	0.578	0.692	0.719	0.675	0.684	0.684	0.657	0.706	0.666	0.666	0.701	0.701	0.701	0.701	0.701	0.701	0.706	0.706	0.612	0.612	0.612	0.692	0.692	0.692	0.692	0.71	0.675	0.612	0.612	0.612
kappa	5i5k_HL	0.833	0.759	0.66	0.66	0.824	0.824	0.645	0.645	0.645	0.842	0.842	0.568	0.568	0.787	0.635	0.833	0.833	0.568	0.568	0.824	0.66	0.787	0.633	0.633	0.796	0.672	0.768	0.768	0.814	0.814	0.814	0.814	0.814	0.814	0.672	0.672	0.691	0.691	0.691	0.614	0.614	0.824	0.824	0.824	0.642	0.691	0.691	0.691
kappa	5i8c_AB	0.777	0.75	0.66	0.66	0.768	0.768	0.609	0.609	0.609	0.777	0.777	0.522	0.522	0.768	0.607	0.722	0.722	0.522	0.522	0.768	0.66	0.768	0.605	0.605	0.777	0.618	0.75	0.75	0.759	0.759	0.759	0.759	0.759	0.759	0.618	0.618	0.719	0.719	0.719	0.614	0.614	0.777	0.777	0.777	0.605	0.719	0.719	0.719
kappa	5i8e_AB	0.775	0.747	0.666	0.666	0.766	0.766	0.614	0.614	0.614	0.775	0.775	0.527	0.527	0.79	0.607	0.719	0.719	0.527	0.527	0.766	0.666	0.79	0.622	0.622	0.775	0.614	0.747	0.747	0.757	0.757	0.757	0.757	0.757	0.757	0.614	0.614	0.719	0.719	0.719	0.62	0.62	0.775	0.775	0.775	0.611	0.719	0.719	0.719
kappa	5i8e_CD	0.775	0.747	0.666	0.666	0.766	0.766	0.614	0.614	0.614	0.775	0.775	0.527	0.527	0.79	0.607	0.719	0.719	0.527	0.527	0.766	0.666	0.79	0.622	0.622	0.775	0.614	0.747	0.747	0.757	0.757	0.757	0.757	0.757	0.757	0.614	0.614	0.719	0.719	0.719	0.62	0.62	0.775	0.775	0.775	0.611	0.719	0.719	0.719
kappa	5i8h_EF	0.777	0.75	0.66	0.66	0.768	0.768	0.609	0.609	0.609	0.777	0.777	0.522	0.522	0.768	0.607	0.722	0.722	0.522	0.522	0.768	0.66	0.768	0.605	0.605	0.777	0.618	0.75	0.75	0.759	0.759	0.759	0.759	0.759	0.759	0.618	0.618	0.719	0.719	0.719	0.614	0.614	0.777	0.777	0.777	0.605	0.719	0.719	0.719
kappa	5i9q_BC	0.657	0.641	0.495	0.495	0.629	0.629	0.49	0.49	0.49	0.657	0.657	0.431	0.431	0.583	0.504	0.629	0.629	0.431	0.431	0.629	0.495	0.583	0.495	0.495	0.626	0.518	0.629	0.629	0.638	0.638	0.638	0.638	0.638	0.638	0.518	0.518	0.588	0.588	0.588	0.467	0.467	0.635	0.635	0.648	0.486	0.588	0.588	0.588
kappa	5i9q_HL	0.657	0.641	0.495	0.495	0.629	0.629	0.49	0.49	0.49	0.657	0.657	0.431	0.431	0.583	0.504	0.629	0.629	0.431	0.431	0.629	0.495	0.583	0.495	0.495	0.626	0.518	0.629	0.629	0.638	0.638	0.638	0.638	0.638	0.638	0.518	0.518	0.588	0.588	0.588	0.467	0.467	0.635	0.635	0.648	0.486	0.588	0.588	0.588
kappa	5ibl_CD	0.669	0.614	0.862	0.862	0.642	0.642	0.738	0.738	0.738	0.669	0.669	0.733	0.733	0.66	0.831	0.642	0.642	0.733	0.733	0.642	0.862	0.66	0.844	0.844	0.633	0.738	0.642	0.642	0.651	0.651	0.651	0.651	0.651	0.651	0.738	0.738	0.613	0.613	0.613	0.807	0.807	0.66	0.66	0.651	0.853	0.613	0.613	0.613
kappa	5ibl_HL	0.669	0.614	0.862	0.862	0.642	0.642	0.738	0.738	0.738	0.669	0.669	0.733	0.733	0.66	0.831	0.642	0.642	0.733	0.733	0.642	0.862	0.66	0.844	0.844	0.633	0.738	0.642	0.642	0.651	0.651	0.651	0.651	0.651	0.651	0.738	0.738	0.613	0.613	0.613	0.807	0.807	0.66	0.66	0.651	0.853	0.613	0.613	0.613
kappa	5ibt_HL	0.724	0.678	0.944	0.944	0.678	0.678	0.792	0.792	0.792	0.724	0.724	0.779	0.779	0.715	0.915	0.697	0.697	0.779	0.779	0.678	0.944	0.715	0.908	0.908	0.66	0.792	0.697	0.697	0.706	0.706	0.706	0.706	0.706	0.706	0.792	0.792	0.66	0.66	0.66	0.871	0.871	0.697	0.697	0.706	0.926	0.66	0.66	0.66
kappa	5ibu_GB	0.697	0.66	0.871	0.871	0.678	0.678	0.738	0.738	0.738	0.697	0.697	0.733	0.733	0.688	0.831	0.642	0.642	0.733	0.733	0.678	0.871	0.688	0.844	0.844	0.66	0.738	0.669	0.669	0.678	0.678	0.678	0.678	0.678	0.678	0.738	0.738	0.65	0.65	0.65	0.816	0.816	0.688	0.688	0.688	0.853	0.65	0.65	0.65
kappa	5ibu_HL	0.697	0.66	0.871	0.871	0.678	0.678	0.738	0.738	0.738	0.697	0.697	0.733	0.733	0.688	0.831	0.642	0.642	0.733	0.733	0.678	0.871	0.688	0.844	0.844	0.66	0.738	0.669	0.669	0.678	0.678	0.678	0.678	0.678	0.678	0.738	0.738	0.65	0.65	0.65	0.816	0.816	0.688	0.688	0.688	0.853	0.65	0.65	0.65
kappa	5ies_HL	0.684	0.678	0.692	0.692	0.666	0.666	0.655	0.655	0.655	0.684	0.684	0.57	0.57	0.657	0.66	0.614	0.614	0.57	0.57	0.657	0.692	0.657	0.666	0.666	0.654	0.689	0.64	0.64	0.675	0.675	0.675	0.675	0.675	0.675	0.689	0.689	0.603	0.603	0.603	0.675	0.675	0.681	0.681	0.684	0.657	0.603	0.603	0.603
kappa	5if0_AB	0.684	0.678	0.692	0.692	0.666	0.666	0.655	0.655	0.655	0.684	0.684	0.57	0.57	0.657	0.66	0.614	0.614	0.57	0.57	0.657	0.692	0.657	0.666	0.666	0.654	0.689	0.64	0.64	0.675	0.675	0.675	0.675	0.675	0.675	0.689	0.689	0.603	0.603	0.603	0.675	0.675	0.681	0.681	0.684	0.657	0.603	0.603	0.603
kappa	5ifa_HL	0.684	0.678	0.692	0.692	0.666	0.666	0.655	0.655	0.655	0.684	0.684	0.57	0.57	0.657	0.66	0.614	0.614	0.57	0.57	0.657	0.692	0.657	0.666	0.666	0.654	0.689	0.64	0.64	0.675	0.675	0.675	0.675	0.675	0.675	0.689	0.689	0.603	0.603	0.603	0.675	0.675	0.681	0.681	0.684	0.657	0.603	0.603	0.603
kappa	5igx_HL	0.694	0.679	0.88	0.88	0.666	0.666	0.809	0.809	0.809	0.694	0.694	0.733	0.733	0.712	0.85	0.648	0.648	0.733	0.733	0.666	0.88	0.712	0.844	0.844	0.654	0.809	0.675	0.675	0.703	0.703	0.703	0.703	0.703	0.703	0.809	0.809	0.647	0.647	0.647	0.788	0.788	0.672	0.672	0.685	0.871	0.647	0.647	0.647
kappa	5ijk_AC	0.686	0.643	0.713	0.713	0.695	0.695	0.672	0.672	0.672	0.695	0.695	0.565	0.565	0.669	0.672	0.626	0.626	0.565	0.565	0.686	0.713	0.669	0.678	0.678	0.652	0.706	0.643	0.643	0.678	0.678	0.678	0.678	0.678	0.678	0.706	0.706	0.616	0.616	0.616	0.678	0.678	0.678	0.678	0.686	0.66	0.616	0.616	0.616
kappa	5ijk_BD	0.686	0.643	0.713	0.713	0.695	0.695	0.672	0.672	0.672	0.695	0.695	0.565	0.565	0.669	0.672	0.626	0.626	0.565	0.565	0.686	0.713	0.669	0.678	0.678	0.652	0.706	0.643	0.643	0.678	0.678	0.678	0.678	0.678	0.678	0.706	0.706	0.616	0.616	0.616	0.678	0.678	0.678	0.678	0.686	0.66	0.616	0.616	0.616
kappa	5ik3_AB	0.686	0.643	0.713	0.713	0.695	0.695	0.672	0.672	0.672	0.695	0.695	0.565	0.565	0.669	0.672	0.626	0.626	0.565	0.565	0.686	0.713	0.669	0.678	0.678	0.652	0.706	0.643	0.643	0.678	0.678	0.678	0.678	0.678	0.678	0.706	0.706	0.616	0.616	0.616	0.678	0.678	0.678	0.678	0.686	0.66	0.616	0.616	0.616
kappa	5ik3_CD	0.686	0.643	0.713	0.713	0.695	0.695	0.672	0.672	0.672	0.695	0.695	0.565	0.565	0.669	0.672	0.626	0.626	0.565	0.565	0.686	0.713	0.669	0.678	0.678	0.652	0.706	0.643	0.643	0.678	0.678	0.678	0.678	0.678	0.678	0.706	0.706	0.616	0.616	0.616	0.678	0.678	0.678	0.678	0.686	0.66	0.616	0.616	0.616
kappa	5it2_HL	0.935	0.853	0.681	0.681	0.825	0.825	0.657	0.657	0.657	0.935	0.935	0.581	0.581	0.788	0.666	0.825	0.825	0.581	0.581	0.825	0.681	0.788	0.654	0.654	0.844	0.684	0.816	0.816	0.926	0.926	0.926	0.926	0.926	0.926	0.684	0.684	0.722	0.722	0.722	0.654	0.654	0.853	0.853	0.853	0.69	0.722	0.722	0.722
kappa	5itb_HL	0.863	0.926	0.7	0.7	0.825	0.825	0.681	0.681	0.681	0.863	0.863	0.59	0.59	0.816	0.685	0.807	0.807	0.59	0.59	0.816	0.7	0.816	0.672	0.672	0.834	0.709	0.871	0.871	0.854	0.854	0.854	0.854	0.854	0.854	0.709	0.709	0.768	0.768	0.768	0.672	0.672	0.825	0.825	0.836	0.69	0.768	0.768	0.768
kappa	5j3d_AB	0.863	0.926	0.7	0.7	0.825	0.825	0.681	0.681	0.681	0.863	0.863	0.59	0.59	0.816	0.685	0.807	0.807	0.59	0.59	0.816	0.7	0.816	0.672	0.672	0.834	0.709	0.871	0.871	0.854	0.854	0.854	0.854	0.854	0.854	0.709	0.709	0.768	0.768	0.768	0.672	0.672	0.825	0.825	0.836	0.69	0.768	0.768	0.768
kappa	5jo4_AB	0.706	0.651	0.889	0.889	0.651	0.651	0.774	0.774	0.774	0.706	0.706	0.743	0.743	0.688	0.878	0.651	0.651	0.743	0.743	0.651	0.889	0.688	0.862	0.862	0.633	0.774	0.669	0.669	0.678	0.678	0.678	0.678	0.678	0.678	0.774	0.774	0.641	0.641	0.641	0.825	0.825	0.66	0.66	0.669	0.899	0.641	0.641	0.641
kappa	5jof_AB	0.642	0.626	0.844	0.844	0.605	0.605	0.738	0.738	0.738	0.642	0.642	0.715	0.715	0.651	0.858	0.596	0.596	0.715	0.715	0.605	0.844	0.651	0.825	0.825	0.611	0.738	0.623	0.623	0.651	0.651	0.651	0.651	0.651	0.651	0.738	0.738	0.641	0.641	0.641	0.798	0.798	0.62	0.62	0.614	0.862	0.641	0.641	0.641
kappa	5jof_CD	0.642	0.626	0.844	0.844	0.605	0.605	0.738	0.738	0.738	0.642	0.642	0.715	0.715	0.651	0.858	0.596	0.596	0.715	0.715	0.605	0.844	0.651	0.825	0.825	0.611	0.738	0.623	0.623	0.651	0.651	0.651	0.651	0.651	0.651	0.738	0.738	0.641	0.641	0.641	0.798	0.798	0.62	0.62	0.614	0.862	0.641	0.641	0.641
kappa	5jof_EF	0.642	0.626	0.844	0.844	0.605	0.605	0.738	0.738	0.738	0.642	0.642	0.715	0.715	0.651	0.858	0.596	0.596	0.715	0.715	0.605	0.844	0.651	0.825	0.825	0.611	0.738	0.623	0.623	0.651	0.651	0.651	0.651	0.651	0.651	0.738	0.738	0.641	0.641	0.641	0.798	0.798	0.62	0.62	0.614	0.862	0.641	0.641	0.641
kappa	5jof_HL	0.642	0.626	0.844	0.844	0.605	0.605	0.738	0.738	0.738	0.642	0.642	0.715	0.715	0.651	0.858	0.596	0.596	0.715	0.715	0.605	0.844	0.651	0.825	0.825	0.611	0.738	0.623	0.623	0.651	0.651	0.651	0.651	0.651	0.651	0.738	0.738	0.641	0.641	0.641	0.798	0.798	0.62	0.62	0.614	0.862	0.641	0.641	0.641
kappa	5jqd_CB	0.706	0.651	0.889	0.889	0.651	0.651	0.774	0.774	0.774	0.706	0.706	0.743	0.743	0.688	0.878	0.651	0.651	0.743	0.743	0.651	0.889	0.688	0.862	0.862	0.633	0.774	0.669	0.669	0.678	0.678	0.678	0.678	0.678	0.678	0.774	0.774	0.641	0.641	0.641	0.825	0.825	0.66	0.66	0.669	0.899	0.641	0.641	0.641
kappa	5jqd_DA	0.706	0.651	0.889	0.889	0.651	0.651	0.774	0.774	0.774	0.706	0.706	0.743	0.743	0.688	0.878	0.651	0.651	0.743	0.743	0.651	0.889	0.688	0.862	0.862	0.633	0.774	0.669	0.669	0.678	0.678	0.678	0.678	0.678	0.678	0.774	0.774	0.641	0.641	0.641	0.825	0.825	0.66	0.66	0.669	0.899	0.641	0.641	0.641
kappa	5jrp_HL	0.824	0.796	0.678	0.678	0.777	0.777	0.609	0.609	0.609	0.824	0.824	0.541	0.541	0.768	0.626	0.777	0.777	0.541	0.541	0.777	0.678	0.768	0.623	0.623	0.805	0.636	0.768	0.768	0.805	0.805	0.805	0.805	0.805	0.805	0.636	0.636	0.691	0.691	0.691	0.605	0.605	0.777	0.777	0.796	0.651	0.691	0.691	0.691
kappa	5js9_EF	0.697	0.688	0.605	0.605	0.715	0.715	0.567	0.567	0.567	0.697	0.697	0.541	0.541	0.678	0.588	0.66	0.66	0.541	0.541	0.715	0.605	0.678	0.605	0.605	0.678	0.594	0.706	0.706	0.678	0.678	0.678	0.678	0.678	0.678	0.594	0.594	0.611	0.611	0.611	0.623	0.623	0.697	0.697	0.715	0.596	0.611	0.611	0.611
kappa	5jsa_EF	0.697	0.688	0.605	0.605	0.715	0.715	0.567	0.567	0.567	0.697	0.697	0.541	0.541	0.678	0.588	0.66	0.66	0.541	0.541	0.715	0.605	0.678	0.605	0.605	0.678	0.594	0.706	0.706	0.678	0.678	0.678	0.678	0.678	0.678	0.594	0.594	0.611	0.611	0.611	0.623	0.623	0.697	0.697	0.715	0.596	0.611	0.611	0.611
kappa	5jw3_HL	0.914	0.815	0.698	0.698	0.819	0.819	0.663	0.663	0.663	0.914	0.914	0.603	0.603	0.8	0.676	0.8	0.8	0.603	0.603	0.819	0.698	0.8	0.669	0.669	0.817	0.672	0.79	0.79	0.866	0.866	0.866	0.866	0.866	0.866	0.672	0.672	0.714	0.714	0.714	0.669	0.669	0.855	0.855	0.838	0.698	0.714	0.714	0.714
kappa	5jw4_MN	0.914	0.815	0.698	0.698	0.819	0.819	0.663	0.663	0.663	0.914	0.914	0.603	0.603	0.8	0.676	0.8	0.8	0.603	0.603	0.819	0.698	0.8	0.669	0.669	0.817	0.672	0.79	0.79	0.866	0.866	0.866	0.866	0.866	0.866	0.672	0.672	0.714	0.714	0.714	0.669	0.669	0.855	0.855	0.838	0.698	0.714	0.714	0.714
kappa	5jw4_QR	0.916	0.82	0.688	0.688	0.824	0.824	0.645	0.645	0.645	0.916	0.916	0.596	0.596	0.777	0.672	0.805	0.805	0.596	0.596	0.824	0.688	0.777	0.651	0.651	0.822	0.672	0.796	0.796	0.87	0.87	0.87	0.87	0.87	0.87	0.672	0.672	0.71	0.71	0.71	0.66	0.66	0.859	0.859	0.842	0.688	0.71	0.71	0.71
kappa	5jw4_ST	0.914	0.815	0.698	0.698	0.819	0.819	0.663	0.663	0.663	0.914	0.914	0.603	0.603	0.8	0.676	0.8	0.8	0.603	0.603	0.819	0.698	0.8	0.669	0.669	0.817	0.672	0.79	0.79	0.866	0.866	0.866	0.866	0.866	0.866	0.672	0.672	0.714	0.714	0.714	0.669	0.669	0.855	0.855	0.838	0.698	0.714	0.714	0.714
kappa	5jw5_AB	0.916	0.82	0.688	0.688	0.824	0.824	0.645	0.645	0.645	0.916	0.916	0.596	0.596	0.777	0.672	0.805	0.805	0.596	0.596	0.824	0.688	0.777	0.651	0.651	0.822	0.672	0.796	0.796	0.87	0.87	0.87	0.87	0.87	0.87	0.672	0.672	0.71	0.71	0.71	0.66	0.66	0.859	0.859	0.842	0.688	0.71	0.71	0.71
kappa	5jw5_HL	0.916	0.82	0.688	0.688	0.824	0.824	0.645	0.645	0.645	0.916	0.916	0.596	0.596	0.777	0.672	0.805	0.805	0.596	0.596	0.824	0.688	0.777	0.651	0.651	0.822	0.672	0.796	0.796	0.87	0.87	0.87	0.87	0.87	0.87	0.672	0.672	0.71	0.71	0.71	0.66	0.66	0.859	0.859	0.842	0.688	0.71	0.71	0.71
kappa	5jxe_DC	0.696	0.642	0.803	0.803	0.678	0.678	0.728	0.728	0.728	0.696	0.696	0.642	0.642	0.732	0.745	0.642	0.642	0.642	0.642	0.669	0.803	0.732	0.732	0.732	0.66	0.728	0.642	0.642	0.678	0.678	0.678	0.678	0.678	0.678	0.728	0.728	0.66	0.66	0.66	0.75	0.75	0.696	0.696	0.681	0.75	0.66	0.66	0.66
kappa	5jxe_GF	0.696	0.642	0.803	0.803	0.678	0.678	0.728	0.728	0.728	0.696	0.696	0.642	0.642	0.732	0.745	0.642	0.642	0.642	0.642	0.669	0.803	0.732	0.732	0.732	0.66	0.728	0.642	0.642	0.678	0.678	0.678	0.678	0.678	0.678	0.728	0.728	0.66	0.66	0.66	0.75	0.75	0.696	0.696	0.681	0.75	0.66	0.66	0.66
kappa	5k59_EF	0.925	0.824	0.706	0.706	0.851	0.851	0.645	0.645	0.645	0.925	0.925	0.577	0.577	0.824	0.663	0.851	0.851	0.577	0.577	0.851	0.706	0.824	0.651	0.651	0.87	0.672	0.824	0.824	0.898	0.898	0.898	0.898	0.898	0.898	0.672	0.672	0.757	0.757	0.757	0.669	0.669	0.861	0.861	0.861	0.678	0.757	0.757	0.757
kappa	5k59_HL	0.925	0.824	0.706	0.706	0.851	0.851	0.645	0.645	0.645	0.925	0.925	0.577	0.577	0.824	0.663	0.851	0.851	0.577	0.577	0.851	0.706	0.824	0.651	0.651	0.87	0.672	0.824	0.824	0.898	0.898	0.898	0.898	0.898	0.898	0.672	0.672	0.757	0.757	0.757	0.669	0.669	0.861	0.861	0.861	0.678	0.757	0.757	0.757
kappa	5k9j_HL	0.697	0.669	0.88	0.88	0.66	0.66	0.801	0.801	0.801	0.697	0.697	0.77	0.77	0.688	0.887	0.66	0.66	0.77	0.77	0.66	0.88	0.688	0.88	0.88	0.66	0.801	0.706	0.706	0.706	0.706	0.706	0.706	0.706	0.706	0.801	0.801	0.641	0.641	0.641	0.853	0.853	0.678	0.678	0.688	0.917	0.641	0.641	0.641
kappa	5k9k_AB	0.697	0.669	0.88	0.88	0.66	0.66	0.801	0.801	0.801	0.697	0.697	0.77	0.77	0.688	0.887	0.66	0.66	0.77	0.77	0.66	0.88	0.688	0.88	0.88	0.66	0.801	0.706	0.706	0.706	0.706	0.706	0.706	0.706	0.706	0.801	0.801	0.641	0.641	0.641	0.853	0.853	0.678	0.678	0.688	0.917	0.641	0.641	0.641
kappa	5k9k_HL	0.697	0.669	0.88	0.88	0.66	0.66	0.801	0.801	0.801	0.697	0.697	0.77	0.77	0.688	0.887	0.66	0.66	0.77	0.77	0.66	0.88	0.688	0.88	0.88	0.66	0.801	0.706	0.706	0.706	0.706	0.706	0.706	0.706	0.706	0.801	0.801	0.641	0.641	0.641	0.853	0.853	0.678	0.678	0.688	0.917	0.641	0.641	0.641
kappa	5k9o_AB	0.557	0.486	0.557	0.557	0.548	0.548	0.53	0.53	0.53	0.557	0.557	0.522	0.522	0.548	0.54	0.539	0.539	0.522	0.522	0.548	0.557	0.548	0.575	0.575	0.53	0.556	0.504	0.504	0.539	0.539	0.539	0.539	0.539	0.539	0.556	0.556	0.49	0.49	0.49	0.575	0.575	0.53	0.53	0.539	0.566	0.49	0.49	0.49
kappa	5k9o_HL	0.557	0.486	0.557	0.557	0.548	0.548	0.53	0.53	0.53	0.557	0.557	0.522	0.522	0.548	0.54	0.539	0.539	0.522	0.522	0.548	0.557	0.548	0.575	0.575	0.53	0.556	0.504	0.504	0.539	0.539	0.539	0.539	0.539	0.539	0.556	0.556	0.49	0.49	0.49	0.575	0.575	0.53	0.53	0.539	0.566	0.49	0.49	0.49
kappa	5k9q_GI	0.814	0.768	0.633	0.633	0.777	0.777	0.654	0.654	0.654	0.814	0.814	0.55	0.55	0.75	0.635	0.768	0.768	0.55	0.55	0.768	0.633	0.75	0.633	0.633	0.777	0.681	0.796	0.796	0.824	0.824	0.824	0.824	0.824	0.824	0.681	0.681	0.691	0.691	0.691	0.605	0.605	0.777	0.777	0.787	0.651	0.691	0.691	0.691
kappa	5k9q_HL	0.814	0.768	0.633	0.633	0.777	0.777	0.654	0.654	0.654	0.814	0.814	0.55	0.55	0.75	0.635	0.768	0.768	0.55	0.55	0.768	0.633	0.75	0.633	0.633	0.777	0.681	0.796	0.796	0.824	0.824	0.824	0.824	0.824	0.824	0.681	0.681	0.691	0.691	0.691	0.605	0.605	0.777	0.777	0.787	0.651	0.691	0.691	0.691
kappa	5k9q_JK	0.814	0.768	0.633	0.633	0.777	0.777	0.654	0.654	0.654	0.814	0.814	0.55	0.55	0.75	0.635	0.768	0.768	0.55	0.55	0.768	0.633	0.75	0.633	0.633	0.777	0.681	0.796	0.796	0.824	0.824	0.824	0.824	0.824	0.824	0.681	0.681	0.691	0.691	0.691	0.605	0.605	0.777	0.777	0.787	0.651	0.691	0.691	0.691
kappa	5kan_GI	0.764	0.791	0.588	0.588	0.735	0.735	0.592	0.592	0.592	0.764	0.764	0.514	0.514	0.698	0.596	0.707	0.707	0.514	0.514	0.735	0.588	0.698	0.588	0.588	0.819	0.62	0.773	0.773	0.764	0.764	0.764	0.764	0.764	0.764	0.62	0.62	0.676	0.676	0.676	0.615	0.615	0.735	0.735	0.726	0.598	0.676	0.676	0.676
kappa	5kaq_FG	0.657	0.666	0.779	0.779	0.638	0.638	0.827	0.827	0.827	0.657	0.657	0.669	0.669	0.666	0.775	0.611	0.611	0.669	0.669	0.638	0.779	0.666	0.779	0.779	0.629	0.845	0.694	0.694	0.657	0.657	0.657	0.657	0.657	0.657	0.845	0.845	0.59	0.59	0.59	0.743	0.743	0.638	0.638	0.648	0.788	0.59	0.59	0.59
kappa	5kaq_HL	0.657	0.666	0.779	0.779	0.638	0.638	0.827	0.827	0.827	0.657	0.657	0.669	0.669	0.666	0.775	0.611	0.611	0.669	0.669	0.638	0.779	0.666	0.779	0.779	0.629	0.845	0.694	0.694	0.657	0.657	0.657	0.657	0.657	0.657	0.845	0.845	0.59	0.59	0.59	0.743	0.743	0.638	0.638	0.648	0.788	0.59	0.59	0.59
kappa	5kvl_HL	0.861	0.777	0.642	0.642	0.814	0.814	0.627	0.627	0.627	0.861	0.861	0.55	0.55	0.768	0.644	0.805	0.805	0.55	0.55	0.814	0.642	0.768	0.642	0.642	0.824	0.654	0.796	0.796	0.842	0.842	0.842	0.842	0.842	0.842	0.654	0.654	0.672	0.672	0.672	0.605	0.605	0.824	0.824	0.814	0.642	0.672	0.672	0.672
kappa	5kw9_HL	0.684	0.64	0.692	0.692	0.657	0.657	0.655	0.655	0.655	0.684	0.684	0.561	0.561	0.649	0.633	0.614	0.614	0.561	0.561	0.649	0.692	0.649	0.657	0.657	0.631	0.672	0.631	0.631	0.657	0.657	0.657	0.657	0.657	0.657	0.672	0.672	0.603	0.603	0.603	0.657	0.657	0.657	0.657	0.675	0.657	0.603	0.603	0.603
kappa	5kzc_BD	0.537	0.528	0.672	0.672	0.537	0.537	0.601	0.601	0.601	0.537	0.537	0.613	0.613	0.537	0.669	0.5	0.5	0.613	0.613	0.537	0.672	0.537	0.672	0.672	0.523	0.601	0.528	0.528	0.509	0.509	0.509	0.509	0.509	0.509	0.601	0.601	0.514	0.514	0.514	0.672	0.672	0.533	0.533	0.528	0.672	0.514	0.514	0.514
kappa	5kzc_EG	0.537	0.528	0.672	0.672	0.537	0.537	0.601	0.601	0.601	0.537	0.537	0.613	0.613	0.537	0.669	0.5	0.5	0.613	0.613	0.537	0.672	0.537	0.672	0.672	0.523	0.601	0.528	0.528	0.509	0.509	0.509	0.509	0.509	0.509	0.601	0.601	0.514	0.514	0.514	0.672	0.672	0.533	0.533	0.528	0.672	0.514	0.514	0.514
kappa	5kzp_EI	0.694	0.644	0.862	0.862	0.657	0.657	0.845	0.845	0.845	0.694	0.694	0.706	0.706	0.712	0.859	0.651	0.651	0.706	0.706	0.657	0.862	0.712	0.834	0.834	0.644	0.818	0.675	0.675	0.703	0.703	0.703	0.703	0.703	0.703	0.818	0.818	0.654	0.654	0.654	0.761	0.761	0.663	0.663	0.685	0.853	0.654	0.654	0.654
kappa	5kzp_GK	0.694	0.644	0.862	0.862	0.657	0.657	0.845	0.845	0.845	0.694	0.694	0.706	0.706	0.712	0.859	0.651	0.651	0.706	0.706	0.657	0.862	0.712	0.834	0.834	0.644	0.818	0.675	0.675	0.703	0.703	0.703	0.703	0.703	0.703	0.818	0.818	0.654	0.654	0.654	0.761	0.761	0.663	0.663	0.685	0.853	0.654	0.654	0.654
kappa	5kzp_HL	0.694	0.644	0.862	0.862	0.657	0.657	0.845	0.845	0.845	0.694	0.694	0.706	0.706	0.712	0.859	0.651	0.651	0.706	0.706	0.657	0.862	0.712	0.834	0.834	0.644	0.818	0.675	0.675	0.703	0.703	0.703	0.703	0.703	0.703	0.818	0.818	0.654	0.654	0.654	0.761	0.761	0.663	0.663	0.685	0.853	0.654	0.654	0.654
kappa	5lsp_HL	0.814	0.787	0.697	0.697	0.777	0.777	0.6	0.6	0.6	0.814	0.814	0.522	0.522	0.787	0.616	0.787	0.787	0.522	0.522	0.768	0.697	0.787	0.605	0.605	0.796	0.627	0.814	0.814	0.787	0.787	0.787	0.787	0.787	0.787	0.627	0.627	0.728	0.728	0.728	0.596	0.596	0.768	0.768	0.787	0.633	0.728	0.728	0.728
kappa	5mvz_AB	0.712	0.666	0.889	0.889	0.685	0.685	0.818	0.818	0.818	0.712	0.712	0.724	0.724	0.731	0.841	0.675	0.675	0.724	0.724	0.685	0.889	0.731	0.834	0.834	0.675	0.818	0.675	0.675	0.703	0.703	0.703	0.703	0.703	0.703	0.818	0.818	0.657	0.657	0.657	0.807	0.807	0.685	0.685	0.703	0.871	0.657	0.657	0.657
kappa	5mvz_HL	0.712	0.666	0.889	0.889	0.685	0.685	0.818	0.818	0.818	0.712	0.712	0.724	0.724	0.731	0.841	0.675	0.675	0.724	0.724	0.685	0.889	0.731	0.834	0.834	0.675	0.818	0.675	0.675	0.703	0.703	0.703	0.703	0.703	0.703	0.818	0.818	0.657	0.657	0.657	0.807	0.807	0.685	0.685	0.703	0.871	0.657	0.657	0.657
kappa	5n4g_HL	0.548	0.477	0.592	0.592	0.53	0.53	0.565	0.565	0.565	0.548	0.548	0.566	0.566	0.548	0.603	0.522	0.522	0.566	0.566	0.53	0.592	0.548	0.592	0.592	0.504	0.565	0.513	0.513	0.548	0.548	0.548	0.548	0.548	0.548	0.565	0.565	0.513	0.513	0.513	0.601	0.601	0.522	0.522	0.53	0.628	0.513	0.513	0.513
kappa	5nyx_HL	0.861	0.775	0.688	0.688	0.777	0.777	0.627	0.627	0.627	0.861	0.861	0.6	0.6	0.768	0.657	0.787	0.787	0.6	0.6	0.777	0.688	0.768	0.66	0.66	0.775	0.645	0.814	0.814	0.861	0.861	0.861	0.861	0.861	0.861	0.645	0.645	0.723	0.723	0.723	0.663	0.663	0.785	0.785	0.805	0.688	0.723	0.723	0.723
kappa	5nyx_MN	0.861	0.775	0.688	0.688	0.777	0.777	0.627	0.627	0.627	0.861	0.861	0.6	0.6	0.768	0.657	0.787	0.787	0.6	0.6	0.777	0.688	0.768	0.66	0.66	0.775	0.645	0.814	0.814	0.861	0.861	0.861	0.861	0.861	0.861	0.645	0.645	0.723	0.723	0.723	0.663	0.663	0.785	0.785	0.805	0.688	0.723	0.723	0.723
kappa	5nyx_OP	0.861	0.775	0.688	0.688	0.777	0.777	0.627	0.627	0.627	0.861	0.861	0.6	0.6	0.768	0.657	0.787	0.787	0.6	0.6	0.777	0.688	0.768	0.66	0.66	0.775	0.645	0.814	0.814	0.861	0.861	0.861	0.861	0.861	0.861	0.645	0.645	0.723	0.723	0.723	0.663	0.663	0.785	0.785	0.805	0.688	0.723	0.723	0.723
kappa	5o14_CD	0.862	0.788	0.654	0.654	0.788	0.788	0.63	0.63	0.63	0.862	0.862	0.59	0.59	0.761	0.657	0.779	0.779	0.59	0.59	0.788	0.654	0.761	0.654	0.654	0.807	0.666	0.779	0.779	0.844	0.844	0.844	0.844	0.844	0.844	0.666	0.666	0.679	0.679	0.679	0.627	0.627	0.816	0.816	0.816	0.654	0.679	0.679	0.679
kappa	5o14_HL	0.862	0.788	0.654	0.654	0.788	0.788	0.63	0.63	0.63	0.862	0.862	0.59	0.59	0.761	0.657	0.779	0.779	0.59	0.59	0.788	0.654	0.761	0.654	0.654	0.807	0.666	0.779	0.779	0.844	0.844	0.844	0.844	0.844	0.844	0.666	0.666	0.679	0.679	0.679	0.627	0.627	0.816	0.816	0.816	0.654	0.679	0.679	0.679
kappa	5o1r_HL	0.861	0.775	0.688	0.688	0.777	0.777	0.627	0.627	0.627	0.861	0.861	0.6	0.6	0.768	0.657	0.787	0.787	0.6	0.6	0.777	0.688	0.768	0.66	0.66	0.775	0.645	0.814	0.814	0.861	0.861	0.861	0.861	0.861	0.861	0.645	0.645	0.723	0.723	0.723	0.663	0.663	0.785	0.785	0.805	0.688	0.723	0.723	0.723
kappa	5o1r_IM	0.861	0.775	0.688	0.688	0.777	0.777	0.627	0.627	0.627	0.861	0.861	0.6	0.6	0.768	0.657	0.787	0.787	0.6	0.6	0.777	0.688	0.768	0.66	0.66	0.775	0.645	0.814	0.814	0.861	0.861	0.861	0.861	0.861	0.861	0.645	0.645	0.723	0.723	0.723	0.663	0.663	0.785	0.785	0.805	0.688	0.723	0.723	0.723
kappa	5o4g_BA	0.972	0.845	0.715	0.715	0.879	0.879	0.672	0.672	0.672	0.981	0.981	0.587	0.587	0.833	0.682	0.861	0.861	0.587	0.587	0.879	0.715	0.833	0.669	0.669	0.87	0.7	0.851	0.851	0.953	0.953	0.953	0.953	0.953	0.953	0.7	0.7	0.747	0.747	0.747	0.669	0.669	0.879	0.879	0.888	0.697	0.747	0.747	0.747
kappa	5o4o_BA	0.972	0.845	0.715	0.715	0.879	0.879	0.672	0.672	0.672	0.981	0.981	0.587	0.587	0.833	0.682	0.861	0.861	0.587	0.587	0.879	0.715	0.833	0.669	0.669	0.87	0.7	0.851	0.851	0.953	0.953	0.953	0.953	0.953	0.953	0.7	0.7	0.747	0.747	0.747	0.669	0.669	0.879	0.879	0.888	0.697	0.747	0.747	0.747
kappa	5o7p_BA	0.972	0.845	0.715	0.715	0.879	0.879	0.672	0.672	0.672	0.981	0.981	0.587	0.587	0.833	0.682	0.861	0.861	0.587	0.587	0.879	0.715	0.833	0.669	0.669	0.87	0.7	0.851	0.851	0.953	0.953	0.953	0.953	0.953	0.953	0.7	0.7	0.747	0.747	0.747	0.669	0.669	0.879	0.879	0.888	0.697	0.747	0.747	0.747
kappa	5od8_AB	0.887	0.869	0.703	0.703	0.831	0.831	0.66	0.66	0.66	0.887	0.887	0.574	0.574	0.857	0.654	0.803	0.803	0.574	0.574	0.831	0.703	0.857	0.669	0.669	0.906	0.678	0.831	0.831	0.859	0.859	0.859	0.859	0.859	0.859	0.678	0.678	0.75	0.75	0.75	0.666	0.666	0.841	0.841	0.859	0.675	0.75	0.75	0.75
kappa	5sx4_HL	0.824	0.768	0.678	0.678	0.796	0.796	0.59	0.59	0.59	0.824	0.824	0.522	0.522	0.805	0.616	0.787	0.787	0.522	0.522	0.787	0.678	0.805	0.605	0.605	0.796	0.618	0.768	0.768	0.796	0.796	0.796	0.796	0.796	0.796	0.618	0.618	0.691	0.691	0.691	0.587	0.587	0.787	0.787	0.796	0.623	0.691	0.691	0.691
kappa	5sx4_JI	0.824	0.768	0.678	0.678	0.796	0.796	0.59	0.59	0.59	0.824	0.824	0.522	0.522	0.805	0.616	0.787	0.787	0.522	0.522	0.787	0.678	0.805	0.605	0.605	0.796	0.618	0.768	0.768	0.796	0.796	0.796	0.796	0.796	0.796	0.618	0.618	0.691	0.691	0.691	0.587	0.587	0.787	0.787	0.796	0.623	0.691	0.691	0.691
kappa	5sx5_HL	0.824	0.768	0.678	0.678	0.796	0.796	0.59	0.59	0.59	0.824	0.824	0.522	0.522	0.805	0.616	0.787	0.787	0.522	0.522	0.787	0.678	0.805	0.605	0.605	0.796	0.618	0.768	0.768	0.796	0.796	0.796	0.796	0.796	0.796	0.618	0.618	0.691	0.691	0.691	0.587	0.587	0.787	0.787	0.796	0.623	0.691	0.691	0.691
kappa	5sx5_JK	0.824	0.768	0.678	0.678	0.796	0.796	0.59	0.59	0.59	0.824	0.824	0.522	0.522	0.805	0.616	0.787	0.787	0.522	0.522	0.787	0.678	0.805	0.605	0.605	0.796	0.618	0.768	0.768	0.796	0.796	0.796	0.796	0.796	0.796	0.618	0.618	0.691	0.691	0.691	0.587	0.587	0.787	0.787	0.796	0.623	0.691	0.691	0.691
kappa	5tdn_BA	0.842	0.787	0.651	0.651	0.99	0.99	0.636	0.636	0.636	0.851	0.851	0.568	0.568	0.796	0.635	0.805	0.805	0.568	0.568	0.981	0.651	0.796	0.642	0.642	0.824	0.663	0.796	0.796	0.824	0.824	0.824	0.824	0.824	0.824	0.663	0.663	0.738	0.738	0.738	0.651	0.651	0.851	0.851	0.879	0.642	0.738	0.738	0.738
kappa	5tdn_DC	0.842	0.787	0.651	0.651	0.99	0.99	0.636	0.636	0.636	0.851	0.851	0.568	0.568	0.796	0.635	0.805	0.805	0.568	0.568	0.981	0.651	0.796	0.642	0.642	0.824	0.663	0.796	0.796	0.824	0.824	0.824	0.824	0.824	0.824	0.663	0.663	0.738	0.738	0.738	0.651	0.651	0.851	0.851	0.879	0.642	0.738	0.738	0.738
kappa	5tdo_BA	0.842	0.787	0.651	0.651	0.99	0.99	0.636	0.636	0.636	0.851	0.851	0.568	0.568	0.796	0.635	0.805	0.805	0.568	0.568	0.981	0.651	0.796	0.642	0.642	0.824	0.663	0.796	0.796	0.824	0.824	0.824	0.824	0.824	0.824	0.663	0.663	0.738	0.738	0.738	0.651	0.651	0.851	0.851	0.879	0.642	0.738	0.738	0.738
kappa	5tdo_DC	0.842	0.787	0.651	0.651	0.99	0.99	0.636	0.636	0.636	0.851	0.851	0.568	0.568	0.796	0.635	0.805	0.805	0.568	0.568	0.981	0.651	0.796	0.642	0.642	0.824	0.663	0.796	0.796	0.824	0.824	0.824	0.824	0.824	0.824	0.663	0.663	0.738	0.738	0.738	0.651	0.651	0.851	0.851	0.879	0.642	0.738	0.738	0.738
kappa	5tdp_BA	0.842	0.787	0.651	0.651	0.99	0.99	0.636	0.636	0.636	0.851	0.851	0.568	0.568	0.796	0.635	0.805	0.805	0.568	0.568	0.981	0.651	0.796	0.642	0.642	0.824	0.663	0.796	0.796	0.824	0.824	0.824	0.824	0.824	0.824	0.663	0.663	0.738	0.738	0.738	0.651	0.651	0.851	0.851	0.879	0.642	0.738	0.738	0.738
kappa	5tdp_DC	0.842	0.787	0.651	0.651	0.99	0.99	0.636	0.636	0.636	0.851	0.851	0.568	0.568	0.796	0.635	0.805	0.805	0.568	0.568	0.981	0.651	0.796	0.642	0.642	0.824	0.663	0.796	0.796	0.824	0.824	0.824	0.824	0.824	0.824	0.663	0.663	0.738	0.738	0.738	0.651	0.651	0.851	0.851	0.879	0.642	0.738	0.738	0.738
kappa	5te4_HL	0.626	0.619	0.527	0.527	0.598	0.598	0.541	0.541	0.541	0.626	0.626	0.481	0.481	0.607	0.523	0.577	0.577	0.481	0.481	0.588	0.527	0.607	0.518	0.518	0.584	0.55	0.616	0.616	0.607	0.607	0.607	0.607	0.607	0.607	0.55	0.55	0.598	0.598	0.598	0.509	0.509	0.603	0.603	0.588	0.527	0.598	0.598	0.598
kappa	5te6_HL	0.626	0.619	0.527	0.527	0.598	0.598	0.541	0.541	0.541	0.626	0.626	0.481	0.481	0.607	0.523	0.577	0.577	0.481	0.481	0.588	0.527	0.607	0.518	0.518	0.584	0.55	0.616	0.616	0.607	0.607	0.607	0.607	0.607	0.607	0.55	0.55	0.598	0.598	0.598	0.509	0.509	0.603	0.603	0.588	0.527	0.598	0.598	0.598
kappa	5te7_HL	0.626	0.619	0.527	0.527	0.598	0.598	0.541	0.541	0.541	0.626	0.626	0.481	0.481	0.607	0.523	0.577	0.577	0.481	0.481	0.588	0.527	0.607	0.518	0.518	0.584	0.55	0.616	0.616	0.607	0.607	0.607	0.607	0.607	0.607	0.55	0.55	0.598	0.598	0.598	0.509	0.509	0.603	0.603	0.588	0.527	0.598	0.598	0.598
kappa	5tf1_HL	0.694	0.679	0.88	0.88	0.666	0.666	0.809	0.809	0.809	0.694	0.694	0.733	0.733	0.712	0.85	0.648	0.648	0.733	0.733	0.666	0.88	0.712	0.844	0.844	0.654	0.809	0.675	0.675	0.703	0.703	0.703	0.703	0.703	0.703	0.809	0.809	0.647	0.647	0.647	0.788	0.788	0.672	0.672	0.685	0.871	0.647	0.647	0.647
kappa	5tfs_HL	0.688	0.672	0.889	0.889	0.651	0.651	0.783	0.783	0.783	0.688	0.688	0.761	0.761	0.678	0.897	0.642	0.642	0.761	0.761	0.651	0.889	0.678	0.88	0.88	0.638	0.783	0.669	0.669	0.697	0.697	0.697	0.697	0.697	0.697	0.783	0.783	0.641	0.641	0.641	0.834	0.834	0.666	0.666	0.66	0.917	0.641	0.641	0.641
kappa	5tgb_AB	0.694	0.679	0.88	0.88	0.666	0.666	0.809	0.809	0.809	0.694	0.694	0.733	0.733	0.712	0.85	0.648	0.648	0.733	0.733	0.666	0.88	0.712	0.844	0.844	0.654	0.809	0.675	0.675	0.703	0.703	0.703	0.703	0.703	0.703	0.809	0.809	0.647	0.647	0.647	0.788	0.788	0.672	0.672	0.685	0.871	0.647	0.647	0.647
kappa	5tgb_HL	0.694	0.679	0.88	0.88	0.666	0.666	0.809	0.809	0.809	0.694	0.694	0.733	0.733	0.712	0.85	0.648	0.648	0.733	0.733	0.666	0.88	0.712	0.844	0.844	0.654	0.809	0.675	0.675	0.703	0.703	0.703	0.703	0.703	0.703	0.809	0.809	0.647	0.647	0.647	0.788	0.788	0.672	0.672	0.685	0.871	0.647	0.647	0.647
kappa	5tjd_HL	0.528	0.5	0.563	0.563	0.528	0.528	0.477	0.477	0.477	0.528	0.528	0.504	0.504	0.513	0.514	0.514	0.514	0.504	0.504	0.528	0.563	0.513	0.513	0.513	0.519	0.472	0.546	0.546	0.532	0.532	0.532	0.532	0.532	0.532	0.472	0.472	0.444	0.444	0.444	0.541	0.541	0.533	0.533	0.548	0.522	0.444	0.444	0.444
kappa	5tpn_HL	0.648	0.657	0.779	0.779	0.638	0.638	0.79	0.79	0.79	0.648	0.648	0.605	0.605	0.694	0.719	0.611	0.611	0.605	0.605	0.638	0.779	0.694	0.724	0.724	0.638	0.809	0.657	0.657	0.629	0.629	0.629	0.629	0.629	0.629	0.809	0.809	0.647	0.647	0.647	0.706	0.706	0.638	0.638	0.648	0.733	0.647	0.647	0.647
kappa	5tru_hl	0.715	0.669	0.926	0.926	0.669	0.669	0.783	0.783	0.783	0.715	0.715	0.77	0.77	0.706	0.897	0.697	0.697	0.77	0.77	0.669	0.926	0.706	0.889	0.889	0.651	0.783	0.688	0.688	0.697	0.697	0.697	0.697	0.697	0.697	0.783	0.783	0.65	0.65	0.65	0.871	0.871	0.688	0.688	0.697	0.908	0.65	0.65	0.65
kappa	5tru_HL	0.715	0.669	0.926	0.926	0.669	0.669	0.783	0.783	0.783	0.715	0.715	0.77	0.77	0.706	0.897	0.697	0.697	0.77	0.77	0.669	0.926	0.706	0.889	0.889	0.651	0.783	0.688	0.688	0.697	0.697	0.697	0.697	0.697	0.697	0.783	0.783	0.65	0.65	0.65	0.871	0.871	0.688	0.688	0.697	0.908	0.65	0.65	0.65
kappa	5ty6_HL	0.853	0.807	0.663	0.663	0.779	0.779	0.636	0.636	0.636	0.853	0.853	0.527	0.527	0.798	0.629	0.77	0.77	0.527	0.527	0.779	0.663	0.798	0.59	0.59	0.807	0.663	0.798	0.798	0.825	0.825	0.825	0.825	0.825	0.825	0.663	0.663	0.75	0.75	0.75	0.59	0.59	0.807	0.807	0.807	0.627	0.75	0.75	0.75
kappa	5tz2_HL	0.694	0.657	0.862	0.862	0.694	0.694	0.79	0.79	0.79	0.694	0.694	0.724	0.724	0.703	0.803	0.648	0.648	0.724	0.724	0.694	0.862	0.703	0.816	0.816	0.675	0.79	0.685	0.685	0.675	0.675	0.675	0.675	0.675	0.675	0.79	0.79	0.638	0.638	0.638	0.807	0.807	0.694	0.694	0.703	0.825	0.638	0.638	0.638
kappa	5u1f_HL	0.522	0.486	0.637	0.637	0.495	0.495	0.565	0.565	0.565	0.522	0.522	0.566	0.566	0.522	0.594	0.522	0.522	0.566	0.566	0.495	0.637	0.522	0.619	0.619	0.477	0.565	0.53	0.53	0.504	0.504	0.504	0.504	0.504	0.504	0.565	0.565	0.472	0.472	0.472	0.628	0.628	0.522	0.522	0.522	0.619	0.472	0.472	0.472
kappa	5u3j_HL	0.781	0.727	0.603	0.603	0.727	0.727	0.59	0.59	0.59	0.8	0.8	0.54	0.54	0.7	0.614	0.718	0.718	0.54	0.54	0.727	0.603	0.7	0.585	0.585	0.745	0.618	0.745	0.745	0.79	0.79	0.79	0.79	0.79	0.79	0.618	0.618	0.651	0.651	0.651	0.567	0.567	0.745	0.745	0.754	0.594	0.651	0.651	0.651
kappa	5u3k_AB	0.754	0.736	0.612	0.612	0.718	0.718	0.59	0.59	0.59	0.763	0.763	0.549	0.549	0.709	0.605	0.69	0.69	0.549	0.549	0.718	0.612	0.709	0.603	0.603	0.736	0.627	0.672	0.672	0.763	0.763	0.763	0.763	0.763	0.763	0.627	0.627	0.672	0.672	0.672	0.567	0.567	0.709	0.709	0.718	0.594	0.672	0.672	0.672
kappa	5u3k_HL	0.754	0.736	0.612	0.612	0.718	0.718	0.59	0.59	0.59	0.763	0.763	0.549	0.549	0.709	0.605	0.69	0.69	0.549	0.549	0.718	0.612	0.709	0.603	0.603	0.736	0.627	0.672	0.672	0.763	0.763	0.763	0.763	0.763	0.763	0.627	0.627	0.672	0.672	0.672	0.567	0.567	0.709	0.709	0.718	0.594	0.672	0.672	0.672
kappa	5u3l_AB	0.754	0.736	0.612	0.612	0.718	0.718	0.59	0.59	0.59	0.763	0.763	0.549	0.549	0.709	0.605	0.69	0.69	0.549	0.549	0.718	0.612	0.709	0.603	0.603	0.736	0.627	0.672	0.672	0.763	0.763	0.763	0.763	0.763	0.763	0.627	0.627	0.672	0.672	0.672	0.567	0.567	0.709	0.709	0.718	0.594	0.672	0.672	0.672
kappa	5u3l_HL	0.754	0.736	0.612	0.612	0.718	0.718	0.59	0.59	0.59	0.763	0.763	0.549	0.549	0.709	0.605	0.69	0.69	0.549	0.549	0.718	0.612	0.709	0.603	0.603	0.736	0.627	0.672	0.672	0.763	0.763	0.763	0.763	0.763	0.763	0.627	0.627	0.672	0.672	0.672	0.567	0.567	0.709	0.709	0.718	0.594	0.672	0.672	0.672
kappa	5u3m_HL	0.763	0.727	0.594	0.594	0.718	0.718	0.581	0.581	0.581	0.763	0.763	0.549	0.549	0.672	0.577	0.7	0.7	0.549	0.549	0.718	0.594	0.672	0.567	0.567	0.69	0.59	0.709	0.709	0.745	0.745	0.745	0.745	0.745	0.745	0.59	0.59	0.66	0.66	0.66	0.603	0.603	0.718	0.718	0.736	0.585	0.66	0.66	0.66
kappa	5u3n_HL	0.763	0.727	0.594	0.594	0.718	0.718	0.581	0.581	0.581	0.763	0.763	0.549	0.549	0.672	0.577	0.7	0.7	0.549	0.549	0.718	0.594	0.672	0.567	0.567	0.69	0.59	0.709	0.709	0.745	0.745	0.745	0.745	0.745	0.745	0.59	0.59	0.66	0.66	0.66	0.603	0.603	0.718	0.718	0.736	0.585	0.66	0.66	0.66
kappa	5u3o_HL	0.79	0.709	0.603	0.603	0.727	0.727	0.572	0.572	0.572	0.79	0.79	0.54	0.54	0.709	0.605	0.718	0.718	0.54	0.54	0.727	0.603	0.709	0.576	0.576	0.727	0.6	0.727	0.727	0.8	0.8	0.8	0.8	0.8	0.8	0.6	0.6	0.623	0.623	0.623	0.603	0.603	0.736	0.736	0.745	0.603	0.623	0.623	0.623
kappa	5u4r_AB	0.851	0.75	0.651	0.651	0.805	0.805	0.609	0.609	0.609	0.861	0.861	0.559	0.559	0.759	0.626	0.805	0.805	0.559	0.559	0.805	0.651	0.759	0.623	0.623	0.805	0.636	0.796	0.796	0.842	0.842	0.842	0.842	0.842	0.842	0.636	0.636	0.728	0.728	0.728	0.633	0.633	0.805	0.805	0.805	0.633	0.728	0.728	0.728
kappa	5u4r_HL	0.851	0.75	0.651	0.651	0.805	0.805	0.609	0.609	0.609	0.861	0.861	0.559	0.559	0.759	0.626	0.805	0.805	0.559	0.559	0.805	0.651	0.759	0.623	0.623	0.805	0.636	0.796	0.796	0.842	0.842	0.842	0.842	0.842	0.842	0.636	0.636	0.728	0.728	0.728	0.633	0.633	0.805	0.805	0.805	0.633	0.728	0.728	0.728
kappa	5ucb_HL	0.858	0.801	0.707	0.707	0.886	0.886	0.666	0.666	0.666	0.858	0.858	0.603	0.603	0.819	0.685	0.83	0.83	0.603	0.603	0.896	0.707	0.819	0.688	0.688	0.82	0.682	0.811	0.811	0.839	0.839	0.839	0.839	0.839	0.839	0.682	0.682	0.745	0.745	0.745	0.698	0.698	0.867	0.867	0.886	0.698	0.745	0.745	0.745
kappa	5uea_AB	0.888	0.824	0.697	0.697	0.907	0.907	0.672	0.672	0.672	0.888	0.888	0.587	0.587	0.824	0.672	0.814	0.814	0.587	0.587	0.916	0.697	0.824	0.669	0.669	0.824	0.7	0.824	0.824	0.861	0.861	0.861	0.861	0.861	0.861	0.7	0.7	0.766	0.766	0.766	0.669	0.669	0.888	0.888	0.898	0.688	0.766	0.766	0.766
kappa	5uea_HL	0.888	0.824	0.697	0.697	0.907	0.907	0.672	0.672	0.672	0.888	0.888	0.587	0.587	0.824	0.672	0.814	0.814	0.587	0.587	0.916	0.697	0.824	0.669	0.669	0.824	0.7	0.824	0.824	0.861	0.861	0.861	0.861	0.861	0.861	0.7	0.7	0.766	0.766	0.766	0.669	0.669	0.888	0.888	0.898	0.688	0.766	0.766	0.766
kappa	5uek_HL	0.87	0.814	0.706	0.706	0.898	0.898	0.663	0.663	0.663	0.87	0.87	0.605	0.605	0.805	0.691	0.824	0.824	0.605	0.605	0.907	0.706	0.805	0.678	0.678	0.833	0.69	0.824	0.824	0.851	0.851	0.851	0.851	0.851	0.851	0.69	0.69	0.747	0.747	0.747	0.697	0.697	0.879	0.879	0.898	0.697	0.747	0.747	0.747
kappa	5uel_HL	0.581	0.563	0.736	0.736	0.572	0.572	0.63	0.63	0.63	0.59	0.59	0.672	0.672	0.618	0.712	0.554	0.554	0.672	0.672	0.572	0.736	0.618	0.709	0.709	0.554	0.63	0.536	0.536	0.581	0.581	0.581	0.581	0.581	0.581	0.63	0.63	0.588	0.588	0.588	0.709	0.709	0.581	0.581	0.563	0.709	0.588	0.588	0.588
kappa	5uem_HL	0.581	0.572	0.709	0.709	0.572	0.572	0.621	0.621	0.621	0.59	0.59	0.636	0.636	0.618	0.685	0.554	0.554	0.636	0.636	0.572	0.709	0.618	0.681	0.681	0.554	0.621	0.545	0.545	0.581	0.581	0.581	0.581	0.581	0.581	0.621	0.621	0.598	0.598	0.598	0.7	0.7	0.581	0.581	0.563	0.681	0.598	0.598	0.598
kappa	5ug0_DC	0.663	0.618	0.881	0.881	0.639	0.639	0.738	0.738	0.738	0.663	0.663	0.727	0.727	0.672	0.851	0.636	0.636	0.727	0.727	0.639	0.881	0.672	0.836	0.836	0.618	0.738	0.627	0.627	0.654	0.654	0.654	0.654	0.654	0.654	0.738	0.738	0.616	0.616	0.616	0.79	0.79	0.657	0.657	0.654	0.854	0.616	0.616	0.616
kappa	5uix_HL	0.824	0.777	0.669	0.669	0.796	0.796	0.618	0.618	0.618	0.824	0.824	0.55	0.55	0.768	0.654	0.796	0.796	0.55	0.55	0.787	0.669	0.768	0.633	0.633	0.787	0.645	0.787	0.787	0.814	0.814	0.814	0.814	0.814	0.814	0.645	0.645	0.682	0.682	0.682	0.605	0.605	0.796	0.796	0.805	0.633	0.682	0.682	0.682
kappa	5umi_HL	0.694	0.641	0.816	0.816	0.657	0.657	0.745	0.745	0.745	0.694	0.694	0.715	0.715	0.685	0.766	0.648	0.648	0.715	0.715	0.657	0.816	0.685	0.761	0.761	0.654	0.745	0.657	0.657	0.694	0.694	0.694	0.694	0.694	0.694	0.745	0.745	0.609	0.609	0.609	0.752	0.752	0.672	0.672	0.675	0.779	0.609	0.609	0.609
kappa	5umn_CD	0.787	0.74	0.651	0.651	0.759	0.759	0.59	0.59	0.59	0.787	0.787	0.522	0.522	0.74	0.598	0.75	0.75	0.522	0.522	0.759	0.651	0.74	0.605	0.605	0.777	0.6	0.722	0.722	0.768	0.768	0.768	0.768	0.768	0.768	0.6	0.6	0.691	0.691	0.691	0.596	0.596	0.75	0.75	0.768	0.614	0.691	0.691	0.691
kappa	5uqy_DC	0.824	0.796	0.678	0.678	0.777	0.777	0.609	0.609	0.609	0.824	0.824	0.541	0.541	0.768	0.626	0.777	0.777	0.541	0.541	0.777	0.678	0.768	0.623	0.623	0.805	0.636	0.768	0.768	0.805	0.805	0.805	0.805	0.805	0.805	0.636	0.636	0.691	0.691	0.691	0.605	0.605	0.777	0.777	0.796	0.651	0.691	0.691	0.691
kappa	5uqy_HG	0.824	0.796	0.678	0.678	0.777	0.777	0.609	0.609	0.609	0.824	0.824	0.541	0.541	0.768	0.626	0.777	0.777	0.541	0.541	0.777	0.678	0.768	0.623	0.623	0.805	0.636	0.768	0.768	0.805	0.805	0.805	0.805	0.805	0.805	0.636	0.636	0.691	0.691	0.691	0.605	0.605	0.777	0.777	0.796	0.651	0.691	0.691	0.691
kappa	5uqy_LK	0.824	0.796	0.678	0.678	0.777	0.777	0.609	0.609	0.609	0.824	0.824	0.541	0.541	0.768	0.626	0.777	0.777	0.541	0.541	0.777	0.678	0.768	0.623	0.623	0.805	0.636	0.768	0.768	0.805	0.805	0.805	0.805	0.805	0.805	0.636	0.636	0.691	0.691	0.691	0.605	0.605	0.777	0.777	0.796	0.651	0.691	0.691	0.691
kappa	5uqy_PO	0.824	0.796	0.678	0.678	0.777	0.777	0.609	0.609	0.609	0.824	0.824	0.541	0.541	0.768	0.626	0.777	0.777	0.541	0.541	0.777	0.678	0.768	0.623	0.623	0.805	0.636	0.768	0.768	0.805	0.805	0.805	0.805	0.805	0.805	0.636	0.636	0.691	0.691	0.691	0.605	0.605	0.777	0.777	0.796	0.651	0.691	0.691	0.691
kappa	5ur8_AB	0.862	0.788	0.654	0.654	0.788	0.788	0.63	0.63	0.63	0.862	0.862	0.59	0.59	0.761	0.657	0.779	0.779	0.59	0.59	0.788	0.654	0.761	0.654	0.654	0.807	0.666	0.779	0.779	0.844	0.844	0.844	0.844	0.844	0.844	0.666	0.666	0.679	0.679	0.679	0.627	0.627	0.816	0.816	0.816	0.654	0.679	0.679	0.679
kappa	5uxq_AB	0.545	0.5	0.639	0.639	0.518	0.518	0.58	0.58	0.58	0.545	0.545	0.603	0.603	0.558	0.605	0.509	0.509	0.603	0.603	0.518	0.639	0.558	0.63	0.63	0.509	0.584	0.527	0.527	0.545	0.545	0.545	0.545	0.545	0.545	0.584	0.584	0.49	0.49	0.49	0.603	0.603	0.536	0.536	0.536	0.639	0.49	0.49	0.49
kappa	5uxq_HL	0.545	0.5	0.639	0.639	0.518	0.518	0.58	0.58	0.58	0.545	0.545	0.603	0.603	0.558	0.605	0.509	0.509	0.603	0.603	0.518	0.639	0.558	0.63	0.63	0.509	0.584	0.527	0.527	0.545	0.545	0.545	0.545	0.545	0.545	0.584	0.584	0.49	0.49	0.49	0.603	0.603	0.536	0.536	0.536	0.639	0.49	0.49	0.49
kappa	5uy3_AB	0.536	0.509	0.63	0.63	0.509	0.509	0.58	0.58	0.58	0.536	0.536	0.594	0.594	0.549	0.596	0.5	0.5	0.594	0.594	0.509	0.63	0.549	0.621	0.621	0.5	0.584	0.545	0.545	0.536	0.536	0.536	0.536	0.536	0.536	0.584	0.584	0.481	0.481	0.481	0.594	0.594	0.527	0.527	0.527	0.63	0.481	0.481	0.481
kappa	5v2a_HL	0.695	0.652	0.721	0.721	0.686	0.686	0.663	0.663	0.663	0.704	0.704	0.565	0.565	0.678	0.672	0.626	0.626	0.565	0.565	0.678	0.721	0.678	0.669	0.669	0.66	0.698	0.652	0.652	0.686	0.686	0.686	0.686	0.686	0.686	0.698	0.698	0.616	0.616	0.616	0.678	0.678	0.678	0.678	0.695	0.66	0.616	0.616	0.616
kappa	5v7r_HL	0.715	0.66	0.88	0.88	0.669	0.669	0.747	0.747	0.747	0.715	0.715	0.743	0.743	0.688	0.878	0.688	0.688	0.743	0.743	0.669	0.88	0.688	0.862	0.862	0.66	0.783	0.706	0.706	0.706	0.706	0.706	0.706	0.706	0.706	0.783	0.783	0.613	0.613	0.613	0.816	0.816	0.678	0.678	0.69	0.871	0.613	0.613	0.613
kappa	5v7u_HL	0.575	0.504	0.601	0.601	0.548	0.548	0.539	0.539	0.539	0.584	0.584	0.566	0.566	0.557	0.576	0.557	0.557	0.566	0.566	0.548	0.601	0.557	0.592	0.592	0.513	0.565	0.522	0.522	0.566	0.566	0.566	0.566	0.566	0.566	0.565	0.565	0.509	0.509	0.509	0.61	0.61	0.548	0.548	0.557	0.61	0.509	0.509	0.509
kappa	5vag_CB	0.972	0.836	0.724	0.724	0.861	0.861	0.672	0.672	0.672	0.981	0.981	0.596	0.596	0.824	0.691	0.851	0.851	0.596	0.596	0.861	0.724	0.824	0.678	0.678	0.861	0.681	0.842	0.842	0.944	0.944	0.944	0.944	0.944	0.944	0.681	0.681	0.757	0.757	0.757	0.678	0.678	0.87	0.87	0.879	0.706	0.757	0.757	0.757
kappa	5veb_AB	0.926	0.807	0.69	0.69	0.853	0.853	0.672	0.672	0.672	0.926	0.926	0.6	0.6	0.807	0.694	0.844	0.844	0.6	0.6	0.853	0.69	0.807	0.681	0.681	0.862	0.7	0.816	0.816	0.899	0.899	0.899	0.899	0.899	0.899	0.7	0.7	0.731	0.731	0.731	0.654	0.654	0.862	0.862	0.853	0.672	0.731	0.731	0.731
kappa	5vgj_HL	0.552	0.5	0.596	0.596	0.517	0.517	0.556	0.556	0.556	0.561	0.561	0.535	0.535	0.552	0.58	0.5	0.5	0.535	0.535	0.517	0.596	0.552	0.578	0.578	0.508	0.565	0.526	0.526	0.552	0.552	0.552	0.552	0.552	0.552	0.565	0.565	0.522	0.522	0.522	0.561	0.561	0.508	0.508	0.535	0.578	0.522	0.522	0.522
kappa	5vic_HL	0.861	0.861	0.669	0.669	0.824	0.824	0.663	0.663	0.663	0.861	0.861	0.587	0.587	0.796	0.663	0.787	0.787	0.587	0.587	0.824	0.669	0.796	0.651	0.651	0.833	0.69	0.879	0.879	0.842	0.842	0.842	0.842	0.842	0.842	0.69	0.69	0.71	0.71	0.71	0.642	0.642	0.833	0.833	0.851	0.651	0.71	0.71	0.71
kappa	5vig_AB	0.824	0.859	0.678	0.678	0.814	0.814	0.636	0.636	0.636	0.833	0.833	0.577	0.577	0.768	0.663	0.759	0.759	0.577	0.577	0.805	0.678	0.768	0.669	0.669	0.822	0.663	0.833	0.833	0.824	0.824	0.824	0.824	0.824	0.824	0.663	0.663	0.7	0.7	0.7	0.633	0.633	0.794	0.794	0.814	0.66	0.7	0.7	0.7
kappa	5viy_KL	0.688	0.678	0.596	0.596	0.706	0.706	0.558	0.558	0.558	0.688	0.688	0.532	0.532	0.669	0.579	0.651	0.651	0.532	0.532	0.706	0.596	0.669	0.596	0.596	0.669	0.585	0.697	0.697	0.669	0.669	0.669	0.669	0.669	0.669	0.585	0.585	0.601	0.601	0.601	0.614	0.614	0.688	0.688	0.706	0.587	0.601	0.601	0.601
kappa	5vj6_MN	0.688	0.678	0.596	0.596	0.706	0.706	0.558	0.558	0.558	0.688	0.688	0.532	0.532	0.669	0.579	0.651	0.651	0.532	0.532	0.706	0.596	0.669	0.596	0.596	0.669	0.585	0.697	0.697	0.669	0.669	0.669	0.669	0.669	0.669	0.585	0.585	0.601	0.601	0.601	0.614	0.614	0.688	0.688	0.706	0.587	0.601	0.601	0.601
kappa	5vkd_HL	0.888	0.824	0.706	0.706	0.898	0.898	0.654	0.654	0.654	0.888	0.888	0.596	0.596	0.814	0.682	0.814	0.814	0.596	0.596	0.907	0.706	0.814	0.669	0.669	0.833	0.681	0.833	0.833	0.87	0.87	0.87	0.87	0.87	0.87	0.681	0.681	0.747	0.747	0.747	0.688	0.688	0.898	0.898	0.907	0.697	0.747	0.747	0.747
kappa	5vob_HL	0.7	0.698	0.781	0.781	0.707	0.707	0.845	0.845	0.845	0.7	0.7	0.663	0.663	0.706	0.754	0.66	0.66	0.663	0.663	0.707	0.781	0.706	0.772	0.772	0.688	0.854	0.726	0.726	0.682	0.682	0.682	0.682	0.682	0.682	0.854	0.854	0.632	0.632	0.632	0.763	0.763	0.688	0.688	0.71	0.763	0.632	0.632	0.632
kappa	5voc_HL	0.7	0.698	0.781	0.781	0.707	0.707	0.845	0.845	0.845	0.7	0.7	0.663	0.663	0.706	0.754	0.66	0.66	0.663	0.663	0.707	0.781	0.706	0.772	0.772	0.688	0.854	0.726	0.726	0.682	0.682	0.682	0.682	0.682	0.682	0.854	0.854	0.632	0.632	0.632	0.763	0.763	0.688	0.688	0.71	0.763	0.632	0.632	0.632
kappa	5vod_HL	0.565	0.504	0.556	0.556	0.556	0.556	0.556	0.556	0.556	0.565	0.565	0.53	0.53	0.539	0.548	0.53	0.53	0.53	0.53	0.556	0.556	0.539	0.582	0.582	0.513	0.582	0.521	0.521	0.565	0.565	0.565	0.565	0.565	0.565	0.582	0.582	0.473	0.473	0.473	0.573	0.573	0.547	0.547	0.547	0.591	0.473	0.473	0.473
kappa	5vqm_DC	0.685	0.638	0.798	0.798	0.685	0.685	0.763	0.763	0.763	0.685	0.685	0.697	0.697	0.685	0.775	0.62	0.62	0.697	0.697	0.685	0.798	0.685	0.788	0.788	0.657	0.763	0.666	0.666	0.685	0.685	0.685	0.685	0.685	0.685	0.763	0.763	0.619	0.619	0.619	0.77	0.77	0.685	0.685	0.685	0.788	0.619	0.619	0.619
kappa	5vr9_AB	0.814	0.75	0.651	0.651	0.805	0.805	0.6	0.6	0.6	0.814	0.814	0.55	0.55	0.75	0.607	0.787	0.787	0.55	0.55	0.805	0.651	0.75	0.605	0.605	0.787	0.627	0.75	0.75	0.796	0.796	0.796	0.796	0.796	0.796	0.627	0.627	0.682	0.682	0.682	0.605	0.605	0.805	0.805	0.833	0.623	0.682	0.682	0.682
kappa	5vr9_HL	0.814	0.75	0.651	0.651	0.805	0.805	0.6	0.6	0.6	0.814	0.814	0.55	0.55	0.75	0.607	0.787	0.787	0.55	0.55	0.805	0.651	0.75	0.605	0.605	0.787	0.627	0.75	0.75	0.796	0.796	0.796	0.796	0.796	0.796	0.627	0.627	0.682	0.682	0.682	0.605	0.605	0.805	0.805	0.833	0.623	0.682	0.682	0.682
kappa	5vsi_HL	0.814	0.75	0.651	0.651	0.805	0.805	0.6	0.6	0.6	0.814	0.814	0.55	0.55	0.75	0.607	0.787	0.787	0.55	0.55	0.805	0.651	0.75	0.605	0.605	0.787	0.627	0.75	0.75	0.796	0.796	0.796	0.796	0.796	0.796	0.627	0.627	0.682	0.682	0.682	0.605	0.605	0.805	0.805	0.833	0.623	0.682	0.682	0.682
kappa	5vyf_BA	0.888	0.907	0.752	0.752	0.842	0.842	0.681	0.681	0.681	0.888	0.888	0.605	0.605	0.87	0.691	0.814	0.814	0.605	0.605	0.833	0.752	0.87	0.688	0.688	0.87	0.709	0.87	0.87	0.87	0.87	0.87	0.87	0.87	0.87	0.709	0.709	0.785	0.785	0.785	0.688	0.688	0.842	0.842	0.861	0.706	0.785	0.785	0.785
kappa	5vyf_HL	0.888	0.907	0.752	0.752	0.842	0.842	0.681	0.681	0.681	0.888	0.888	0.605	0.605	0.87	0.691	0.814	0.814	0.605	0.605	0.833	0.752	0.87	0.688	0.688	0.87	0.709	0.87	0.87	0.87	0.87	0.87	0.87	0.87	0.87	0.709	0.709	0.785	0.785	0.785	0.688	0.688	0.842	0.842	0.861	0.706	0.785	0.785	0.785
kappa	5vz1_BA	0.889	0.844	0.706	0.706	0.898	0.898	0.663	0.663	0.663	0.889	0.889	0.605	0.605	0.805	0.682	0.814	0.814	0.605	0.605	0.907	0.706	0.805	0.678	0.678	0.833	0.69	0.824	0.824	0.851	0.851	0.851	0.851	0.851	0.851	0.69	0.69	0.747	0.747	0.747	0.697	0.697	0.888	0.888	0.898	0.706	0.747	0.747	0.747
kappa	5w1g_HL	0.663	0.637	0.672	0.672	0.655	0.655	0.635	0.635	0.635	0.663	0.663	0.56	0.56	0.637	0.631	0.612	0.612	0.56	0.56	0.646	0.672	0.637	0.637	0.637	0.637	0.669	0.62	0.62	0.646	0.646	0.646	0.646	0.646	0.646	0.669	0.669	0.584	0.584	0.584	0.646	0.646	0.655	0.655	0.672	0.655	0.584	0.584	0.584
kappa	5w1k_BA	0.841	0.876	0.666	0.666	0.822	0.822	0.651	0.651	0.651	0.841	0.841	0.583	0.583	0.8	0.654	0.794	0.794	0.583	0.583	0.813	0.666	0.8	0.65	0.65	0.82	0.669	0.859	0.859	0.822	0.822	0.822	0.822	0.822	0.822	0.669	0.669	0.719	0.719	0.719	0.666	0.666	0.83	0.83	0.831	0.657	0.719	0.719	0.719
kappa	5w1k_DC	0.685	0.657	0.898	0.898	0.657	0.657	0.805	0.805	0.805	0.685	0.685	0.787	0.787	0.675	0.915	0.657	0.657	0.787	0.787	0.657	0.898	0.675	0.907	0.907	0.648	0.8	0.685	0.685	0.694	0.694	0.694	0.694	0.694	0.694	0.8	0.8	0.622	0.622	0.622	0.842	0.842	0.675	0.675	0.675	0.916	0.622	0.622	0.622
kappa	5w1k_GF	0.841	0.876	0.666	0.666	0.822	0.822	0.651	0.651	0.651	0.841	0.841	0.583	0.583	0.8	0.654	0.794	0.794	0.583	0.583	0.813	0.666	0.8	0.65	0.65	0.82	0.669	0.859	0.859	0.822	0.822	0.822	0.822	0.822	0.822	0.669	0.669	0.719	0.719	0.719	0.666	0.666	0.83	0.83	0.831	0.657	0.719	0.719	0.719
kappa	5w1k_IH	0.685	0.657	0.898	0.898	0.657	0.657	0.805	0.805	0.805	0.685	0.685	0.787	0.787	0.675	0.915	0.657	0.657	0.787	0.787	0.657	0.898	0.675	0.907	0.907	0.648	0.8	0.685	0.685	0.694	0.694	0.694	0.694	0.694	0.694	0.8	0.8	0.622	0.622	0.622	0.842	0.842	0.675	0.675	0.675	0.916	0.622	0.622	0.622
kappa	5w1k_LK	0.841	0.876	0.666	0.666	0.822	0.822	0.651	0.651	0.651	0.841	0.841	0.583	0.583	0.8	0.654	0.794	0.794	0.583	0.583	0.813	0.666	0.8	0.65	0.65	0.82	0.669	0.859	0.859	0.822	0.822	0.822	0.822	0.822	0.822	0.669	0.669	0.719	0.719	0.719	0.666	0.666	0.83	0.83	0.831	0.657	0.719	0.719	0.719
kappa	5w1k_ON	0.685	0.657	0.898	0.898	0.657	0.657	0.805	0.805	0.805	0.685	0.685	0.787	0.787	0.675	0.915	0.657	0.657	0.787	0.787	0.657	0.898	0.675	0.907	0.907	0.648	0.8	0.685	0.685	0.694	0.694	0.694	0.694	0.694	0.694	0.8	0.8	0.622	0.622	0.622	0.842	0.842	0.675	0.675	0.675	0.916	0.622	0.622	0.622
kappa	5w1k_QM	0.685	0.657	0.898	0.898	0.657	0.657	0.805	0.805	0.805	0.685	0.685	0.787	0.787	0.675	0.915	0.657	0.657	0.787	0.787	0.657	0.898	0.675	0.907	0.907	0.648	0.8	0.685	0.685	0.694	0.694	0.694	0.694	0.694	0.694	0.8	0.8	0.622	0.622	0.622	0.842	0.842	0.675	0.675	0.675	0.916	0.622	0.622	0.622
kappa	5w1k_TS	0.841	0.876	0.666	0.666	0.822	0.822	0.651	0.651	0.651	0.841	0.841	0.583	0.583	0.8	0.654	0.794	0.794	0.583	0.583	0.813	0.666	0.8	0.65	0.65	0.82	0.669	0.859	0.859	0.822	0.822	0.822	0.822	0.822	0.822	0.669	0.669	0.719	0.719	0.719	0.666	0.666	0.83	0.83	0.831	0.657	0.719	0.719	0.719
kappa	5w1m_BA	0.663	0.637	0.672	0.672	0.655	0.655	0.635	0.635	0.635	0.663	0.663	0.56	0.56	0.637	0.631	0.612	0.612	0.56	0.56	0.646	0.672	0.637	0.637	0.637	0.637	0.669	0.62	0.62	0.646	0.646	0.646	0.646	0.646	0.646	0.669	0.669	0.584	0.584	0.584	0.646	0.646	0.655	0.655	0.672	0.655	0.584	0.584	0.584
kappa	5w1m_DC	0.663	0.637	0.672	0.672	0.655	0.655	0.635	0.635	0.635	0.663	0.663	0.56	0.56	0.637	0.631	0.612	0.612	0.56	0.56	0.646	0.672	0.637	0.637	0.637	0.637	0.669	0.62	0.62	0.646	0.646	0.646	0.646	0.646	0.646	0.669	0.669	0.584	0.584	0.584	0.646	0.646	0.655	0.655	0.672	0.655	0.584	0.584	0.584
kappa	5w1m_FE	0.663	0.637	0.672	0.672	0.655	0.655	0.635	0.635	0.635	0.663	0.663	0.56	0.56	0.637	0.631	0.612	0.612	0.56	0.56	0.646	0.672	0.637	0.637	0.637	0.637	0.669	0.62	0.62	0.646	0.646	0.646	0.646	0.646	0.646	0.669	0.669	0.584	0.584	0.584	0.646	0.646	0.655	0.655	0.672	0.655	0.584	0.584	0.584
kappa	5w1m_HG	0.663	0.637	0.672	0.672	0.655	0.655	0.635	0.635	0.635	0.663	0.663	0.56	0.56	0.637	0.631	0.612	0.612	0.56	0.56	0.646	0.672	0.637	0.637	0.637	0.637	0.669	0.62	0.62	0.646	0.646	0.646	0.646	0.646	0.646	0.669	0.669	0.584	0.584	0.584	0.646	0.646	0.655	0.655	0.672	0.655	0.584	0.584	0.584
kappa	5w2b_HL	0.888	0.824	0.706	0.706	0.898	0.898	0.654	0.654	0.654	0.888	0.888	0.596	0.596	0.814	0.682	0.814	0.814	0.596	0.596	0.907	0.706	0.814	0.669	0.669	0.833	0.681	0.833	0.833	0.87	0.87	0.87	0.87	0.87	0.87	0.681	0.681	0.747	0.747	0.747	0.688	0.688	0.898	0.898	0.907	0.697	0.747	0.747	0.747
kappa	5w42_HL	0.688	0.638	0.844	0.844	0.66	0.66	0.738	0.738	0.738	0.697	0.697	0.724	0.724	0.66	0.859	0.642	0.642	0.724	0.724	0.66	0.844	0.66	0.834	0.834	0.62	0.774	0.642	0.642	0.678	0.678	0.678	0.678	0.678	0.678	0.774	0.774	0.622	0.622	0.622	0.779	0.779	0.657	0.657	0.651	0.844	0.622	0.622	0.622
kappa	5w4l_BC	0.66	0.633	0.908	0.908	0.651	0.651	0.747	0.747	0.747	0.66	0.66	0.743	0.743	0.706	0.85	0.66	0.66	0.743	0.743	0.651	0.908	0.706	0.853	0.853	0.642	0.747	0.642	0.642	0.642	0.642	0.642	0.642	0.642	0.642	0.747	0.747	0.65	0.65	0.65	0.807	0.807	0.66	0.66	0.66	0.853	0.65	0.65	0.65
kappa	5w4l_DE	0.66	0.633	0.908	0.908	0.651	0.651	0.747	0.747	0.747	0.66	0.66	0.743	0.743	0.706	0.85	0.66	0.66	0.743	0.743	0.651	0.908	0.706	0.853	0.853	0.642	0.747	0.642	0.642	0.642	0.642	0.642	0.642	0.642	0.642	0.747	0.747	0.65	0.65	0.65	0.807	0.807	0.66	0.66	0.66	0.853	0.65	0.65	0.65
kappa	5wb9_HL	0.699	0.752	0.56	0.56	0.718	0.718	0.59	0.59	0.59	0.699	0.699	0.504	0.504	0.669	0.576	0.669	0.669	0.504	0.504	0.708	0.56	0.669	0.56	0.56	0.696	0.583	0.718	0.718	0.679	0.679	0.679	0.679	0.679	0.679	0.583	0.583	0.708	0.708	0.708	0.56	0.56	0.705	0.705	0.708	0.56	0.708	0.708	0.708
kappa	5weq_BA	0.824	0.796	0.678	0.678	0.777	0.777	0.609	0.609	0.609	0.824	0.824	0.541	0.541	0.768	0.626	0.777	0.777	0.541	0.541	0.777	0.678	0.768	0.623	0.623	0.805	0.636	0.768	0.768	0.805	0.805	0.805	0.805	0.805	0.805	0.636	0.636	0.691	0.691	0.691	0.605	0.605	0.777	0.777	0.796	0.651	0.691	0.691	0.691
kappa	5wi9_FE	0.715	0.66	0.944	0.944	0.669	0.669	0.774	0.774	0.774	0.715	0.715	0.752	0.752	0.724	0.887	0.669	0.669	0.752	0.752	0.669	0.944	0.724	0.88	0.88	0.669	0.774	0.678	0.678	0.697	0.697	0.697	0.697	0.697	0.697	0.774	0.774	0.669	0.669	0.669	0.844	0.844	0.678	0.678	0.688	0.899	0.669	0.669	0.669
kappa	5wi9_HL	0.715	0.66	0.944	0.944	0.669	0.669	0.774	0.774	0.774	0.715	0.715	0.752	0.752	0.724	0.887	0.669	0.669	0.752	0.752	0.669	0.944	0.724	0.88	0.88	0.669	0.774	0.678	0.678	0.697	0.697	0.697	0.697	0.697	0.697	0.774	0.774	0.669	0.669	0.669	0.844	0.844	0.678	0.678	0.688	0.899	0.669	0.669	0.669
kappa	5wk2_HL	0.701	0.666	0.701	0.701	0.692	0.692	0.672	0.672	0.672	0.701	0.701	0.596	0.596	0.666	0.669	0.622	0.622	0.596	0.596	0.684	0.701	0.666	0.692	0.692	0.666	0.706	0.666	0.666	0.684	0.684	0.684	0.684	0.684	0.684	0.706	0.706	0.612	0.612	0.612	0.692	0.692	0.666	0.666	0.692	0.684	0.612	0.612	0.612
kappa	5wk3_QP	0.701	0.666	0.701	0.701	0.692	0.692	0.672	0.672	0.672	0.701	0.701	0.596	0.596	0.666	0.669	0.622	0.622	0.596	0.596	0.684	0.701	0.666	0.692	0.692	0.666	0.706	0.666	0.666	0.684	0.684	0.684	0.684	0.684	0.684	0.706	0.706	0.612	0.612	0.612	0.692	0.692	0.666	0.666	0.692	0.684	0.612	0.612	0.612
kappa	5wk3_UT	0.701	0.666	0.701	0.701	0.692	0.692	0.672	0.672	0.672	0.701	0.701	0.596	0.596	0.666	0.669	0.622	0.622	0.596	0.596	0.684	0.701	0.666	0.692	0.692	0.666	0.706	0.666	0.666	0.684	0.684	0.684	0.684	0.684	0.684	0.706	0.706	0.612	0.612	0.612	0.692	0.692	0.666	0.666	0.692	0.684	0.612	0.612	0.612
kappa	5wk3_WV	0.701	0.666	0.701	0.701	0.692	0.692	0.672	0.672	0.672	0.701	0.701	0.596	0.596	0.666	0.669	0.622	0.622	0.596	0.596	0.684	0.701	0.666	0.692	0.692	0.666	0.706	0.666	0.666	0.684	0.684	0.684	0.684	0.684	0.684	0.706	0.706	0.612	0.612	0.612	0.692	0.692	0.666	0.666	0.692	0.684	0.612	0.612	0.612
kappa	5wko_AB	0.706	0.669	0.935	0.935	0.669	0.669	0.774	0.774	0.774	0.715	0.715	0.761	0.761	0.724	0.878	0.651	0.651	0.761	0.761	0.669	0.935	0.724	0.88	0.88	0.66	0.774	0.669	0.669	0.697	0.697	0.697	0.697	0.697	0.697	0.774	0.774	0.66	0.66	0.66	0.834	0.834	0.678	0.678	0.678	0.899	0.66	0.66	0.66
kappa	5wna_CD	0.682	0.679	0.844	0.844	0.672	0.672	0.809	0.809	0.809	0.682	0.682	0.733	0.733	0.694	0.822	0.635	0.635	0.733	0.733	0.672	0.844	0.694	0.825	0.825	0.669	0.825	0.7	0.7	0.691	0.691	0.691	0.691	0.691	0.691	0.825	0.825	0.619	0.619	0.619	0.779	0.779	0.669	0.669	0.682	0.844	0.619	0.619	0.619
kappa	5wna_HL	0.682	0.679	0.844	0.844	0.672	0.672	0.809	0.809	0.809	0.682	0.682	0.733	0.733	0.694	0.822	0.635	0.635	0.733	0.733	0.672	0.844	0.694	0.825	0.825	0.669	0.825	0.7	0.7	0.691	0.691	0.691	0.691	0.691	0.691	0.825	0.825	0.619	0.619	0.619	0.779	0.779	0.669	0.669	0.682	0.844	0.619	0.619	0.619
kappa	5wnb_HL	0.682	0.679	0.844	0.844	0.672	0.672	0.809	0.809	0.809	0.682	0.682	0.733	0.733	0.694	0.822	0.635	0.635	0.733	0.733	0.672	0.844	0.694	0.825	0.825	0.669	0.825	0.7	0.7	0.691	0.691	0.691	0.691	0.691	0.691	0.825	0.825	0.619	0.619	0.619	0.779	0.779	0.669	0.669	0.682	0.844	0.619	0.619	0.619
kappa	5wnb_IM	0.682	0.679	0.844	0.844	0.672	0.672	0.809	0.809	0.809	0.682	0.682	0.733	0.733	0.694	0.822	0.635	0.635	0.733	0.733	0.672	0.844	0.694	0.825	0.825	0.669	0.825	0.7	0.7	0.691	0.691	0.691	0.691	0.691	0.691	0.825	0.825	0.619	0.619	0.619	0.779	0.779	0.669	0.669	0.682	0.844	0.619	0.619	0.619
kappa	5wob_IJ	0.871	0.798	0.687	0.687	0.873	0.873	0.642	0.642	0.642	0.871	0.871	0.59	0.59	0.798	0.666	0.798	0.798	0.59	0.59	0.882	0.687	0.798	0.654	0.654	0.816	0.669	0.81	0.81	0.853	0.853	0.853	0.853	0.853	0.853	0.669	0.669	0.731	0.731	0.731	0.672	0.672	0.872	0.872	0.882	0.681	0.731	0.731	0.731
kappa	5wob_KL	0.871	0.798	0.687	0.687	0.873	0.873	0.642	0.642	0.642	0.871	0.871	0.59	0.59	0.798	0.666	0.798	0.798	0.59	0.59	0.882	0.687	0.798	0.654	0.654	0.816	0.669	0.81	0.81	0.853	0.853	0.853	0.853	0.853	0.853	0.669	0.669	0.731	0.731	0.731	0.672	0.672	0.872	0.872	0.882	0.681	0.731	0.731	0.731
kappa	5wob_MN	0.871	0.798	0.687	0.687	0.873	0.873	0.642	0.642	0.642	0.871	0.871	0.59	0.59	0.798	0.666	0.798	0.798	0.59	0.59	0.882	0.687	0.798	0.654	0.654	0.816	0.669	0.81	0.81	0.853	0.853	0.853	0.853	0.853	0.853	0.669	0.669	0.731	0.731	0.731	0.672	0.672	0.872	0.872	0.882	0.681	0.731	0.731	0.731
kappa	5wob_OP	0.871	0.798	0.687	0.687	0.873	0.873	0.642	0.642	0.642	0.871	0.871	0.59	0.59	0.798	0.666	0.798	0.798	0.59	0.59	0.882	0.687	0.798	0.654	0.654	0.816	0.669	0.81	0.81	0.853	0.853	0.853	0.853	0.853	0.853	0.669	0.669	0.731	0.731	0.731	0.672	0.672	0.872	0.872	0.882	0.681	0.731	0.731	0.731
kappa	5wob_QR	0.871	0.798	0.687	0.687	0.873	0.873	0.642	0.642	0.642	0.871	0.871	0.59	0.59	0.798	0.666	0.798	0.798	0.59	0.59	0.882	0.687	0.798	0.654	0.654	0.816	0.669	0.81	0.81	0.853	0.853	0.853	0.853	0.853	0.853	0.669	0.669	0.731	0.731	0.731	0.672	0.672	0.872	0.872	0.882	0.681	0.731	0.731	0.731
kappa	5wob_ST	0.871	0.798	0.687	0.687	0.873	0.873	0.642	0.642	0.642	0.871	0.871	0.59	0.59	0.798	0.666	0.798	0.798	0.59	0.59	0.882	0.687	0.798	0.654	0.654	0.816	0.669	0.81	0.81	0.853	0.853	0.853	0.853	0.853	0.853	0.669	0.669	0.731	0.731	0.731	0.672	0.672	0.872	0.872	0.882	0.681	0.731	0.731	0.731
kappa	5wob_UV	0.871	0.798	0.687	0.687	0.873	0.873	0.642	0.642	0.642	0.871	0.871	0.59	0.59	0.798	0.666	0.798	0.798	0.59	0.59	0.882	0.687	0.798	0.654	0.654	0.816	0.669	0.81	0.81	0.853	0.853	0.853	0.853	0.853	0.853	0.669	0.669	0.731	0.731	0.731	0.672	0.672	0.872	0.872	0.882	0.681	0.731	0.731	0.731
kappa	5wob_WX	0.871	0.798	0.687	0.687	0.873	0.873	0.642	0.642	0.642	0.871	0.871	0.59	0.59	0.798	0.666	0.798	0.798	0.59	0.59	0.882	0.687	0.798	0.654	0.654	0.816	0.669	0.81	0.81	0.853	0.853	0.853	0.853	0.853	0.853	0.669	0.669	0.731	0.731	0.731	0.672	0.672	0.872	0.872	0.882	0.681	0.731	0.731	0.731
kappa	5wt9_HL	0.74	0.666	0.899	0.899	0.694	0.694	0.827	0.827	0.827	0.74	0.74	0.724	0.724	0.74	0.841	0.675	0.675	0.724	0.724	0.694	0.899	0.74	0.844	0.844	0.666	0.827	0.685	0.685	0.712	0.712	0.712	0.712	0.712	0.712	0.827	0.827	0.666	0.666	0.666	0.798	0.798	0.703	0.703	0.712	0.871	0.666	0.666	0.666
kappa	5wuv_HL	0.824	0.796	0.688	0.688	0.879	0.879	0.645	0.645	0.645	0.824	0.824	0.568	0.568	0.796	0.635	0.787	0.787	0.568	0.568	0.888	0.688	0.796	0.642	0.642	0.814	0.672	0.777	0.777	0.796	0.796	0.796	0.796	0.796	0.796	0.672	0.672	0.719	0.719	0.719	0.669	0.669	0.851	0.851	0.861	0.651	0.719	0.719	0.719
kappa	5wux_AB	0.824	0.796	0.688	0.688	0.879	0.879	0.645	0.645	0.645	0.824	0.824	0.568	0.568	0.796	0.635	0.787	0.787	0.568	0.568	0.888	0.688	0.796	0.642	0.642	0.814	0.672	0.777	0.777	0.796	0.796	0.796	0.796	0.796	0.796	0.672	0.672	0.719	0.719	0.719	0.669	0.669	0.851	0.851	0.861	0.651	0.719	0.719	0.719
kappa	5wux_CD	0.824	0.796	0.688	0.688	0.879	0.879	0.645	0.645	0.645	0.824	0.824	0.568	0.568	0.796	0.635	0.787	0.787	0.568	0.568	0.888	0.688	0.796	0.642	0.642	0.814	0.672	0.777	0.777	0.796	0.796	0.796	0.796	0.796	0.796	0.672	0.672	0.719	0.719	0.719	0.669	0.669	0.851	0.851	0.861	0.651	0.719	0.719	0.719
kappa	5wux_HL	0.824	0.796	0.688	0.688	0.879	0.879	0.645	0.645	0.645	0.824	0.824	0.568	0.568	0.796	0.635	0.787	0.787	0.568	0.568	0.888	0.688	0.796	0.642	0.642	0.814	0.672	0.777	0.777	0.796	0.796	0.796	0.796	0.796	0.796	0.672	0.672	0.719	0.719	0.719	0.669	0.669	0.851	0.851	0.861	0.651	0.719	0.719	0.719
kappa	5x08_HL	0.66	0.642	0.844	0.844	0.66	0.66	0.72	0.72	0.72	0.66	0.66	0.743	0.743	0.66	0.813	0.623	0.623	0.743	0.743	0.66	0.844	0.66	0.816	0.816	0.642	0.72	0.66	0.66	0.651	0.651	0.651	0.651	0.651	0.651	0.72	0.72	0.641	0.641	0.641	1	1	0.651	0.651	0.669	0.834	0.641	0.641	0.641
kappa	5x8l_FK	0.861	0.814	0.688	0.688	0.925	0.925	0.663	0.663	0.663	0.861	0.861	0.596	0.596	0.814	0.663	0.814	0.814	0.596	0.596	0.935	0.688	0.814	0.669	0.669	0.851	0.69	0.814	0.814	0.833	0.833	0.833	0.833	0.833	0.833	0.69	0.69	0.747	0.747	0.747	0.669	0.669	0.888	0.888	0.898	0.678	0.747	0.747	0.747
kappa	5x8l_GL	0.861	0.814	0.688	0.688	0.925	0.925	0.663	0.663	0.663	0.861	0.861	0.596	0.596	0.814	0.663	0.814	0.814	0.596	0.596	0.935	0.688	0.814	0.669	0.669	0.851	0.69	0.814	0.814	0.833	0.833	0.833	0.833	0.833	0.833	0.69	0.69	0.747	0.747	0.747	0.669	0.669	0.888	0.888	0.898	0.678	0.747	0.747	0.747
kappa	5x8l_HM	0.861	0.814	0.688	0.688	0.925	0.925	0.663	0.663	0.663	0.861	0.861	0.596	0.596	0.814	0.663	0.814	0.814	0.596	0.596	0.935	0.688	0.814	0.669	0.669	0.851	0.69	0.814	0.814	0.833	0.833	0.833	0.833	0.833	0.833	0.69	0.69	0.747	0.747	0.747	0.669	0.669	0.888	0.888	0.898	0.678	0.747	0.747	0.747
kappa	5x8l_JO	0.861	0.814	0.688	0.688	0.925	0.925	0.663	0.663	0.663	0.861	0.861	0.596	0.596	0.814	0.663	0.814	0.814	0.596	0.596	0.935	0.688	0.814	0.669	0.669	0.851	0.69	0.814	0.814	0.833	0.833	0.833	0.833	0.833	0.833	0.69	0.69	0.747	0.747	0.747	0.669	0.669	0.888	0.888	0.898	0.678	0.747	0.747	0.747
kappa	5x8l_SN	0.861	0.814	0.688	0.688	0.925	0.925	0.663	0.663	0.663	0.861	0.861	0.596	0.596	0.814	0.663	0.814	0.814	0.596	0.596	0.935	0.688	0.814	0.669	0.669	0.851	0.69	0.814	0.814	0.833	0.833	0.833	0.833	0.833	0.833	0.69	0.69	0.747	0.747	0.747	0.669	0.669	0.888	0.888	0.898	0.678	0.747	0.747	0.747
kappa	5x8m_BC	0.715	0.669	0.935	0.935	0.678	0.678	0.774	0.774	0.774	0.715	0.715	0.752	0.752	0.724	0.887	0.688	0.688	0.752	0.752	0.678	0.935	0.724	0.88	0.88	0.66	0.774	0.678	0.678	0.697	0.697	0.697	0.697	0.697	0.697	0.774	0.774	0.669	0.669	0.669	0.844	0.844	0.697	0.697	0.697	0.899	0.669	0.669	0.669
kappa	5xaj_AB	0.675	0.648	0.807	0.807	0.648	0.648	0.709	0.709	0.709	0.675	0.675	0.724	0.724	0.648	0.803	0.675	0.675	0.724	0.724	0.648	0.807	0.648	0.788	0.788	0.638	0.745	0.657	0.657	0.675	0.675	0.675	0.675	0.675	0.675	0.745	0.745	0.609	0.609	0.609	0.779	0.779	0.675	0.675	0.657	0.816	0.609	0.609	0.609
kappa	5xaj_HL	0.675	0.648	0.807	0.807	0.648	0.648	0.709	0.709	0.709	0.675	0.675	0.724	0.724	0.648	0.803	0.675	0.675	0.724	0.724	0.648	0.807	0.648	0.788	0.788	0.638	0.745	0.657	0.657	0.675	0.675	0.675	0.675	0.675	0.675	0.745	0.745	0.609	0.609	0.609	0.779	0.779	0.675	0.675	0.657	0.816	0.609	0.609	0.609
kappa	5xez_CD	0.842	0.814	0.66	0.66	0.814	0.814	0.618	0.618	0.618	0.842	0.842	0.541	0.541	0.814	0.588	0.814	0.814	0.541	0.541	0.805	0.66	0.814	0.587	0.587	0.824	0.645	0.814	0.814	0.814	0.814	0.814	0.814	0.814	0.814	0.645	0.645	0.738	0.738	0.738	0.614	0.614	0.814	0.814	0.814	0.623	0.738	0.738	0.738
kappa	5xf1_CD	0.842	0.814	0.66	0.66	0.814	0.814	0.618	0.618	0.618	0.842	0.842	0.541	0.541	0.814	0.588	0.814	0.814	0.541	0.541	0.805	0.66	0.814	0.587	0.587	0.824	0.645	0.814	0.814	0.814	0.814	0.814	0.814	0.814	0.814	0.645	0.645	0.738	0.738	0.738	0.614	0.614	0.814	0.814	0.814	0.623	0.738	0.738	0.738
kappa	5xhf_BA	0.851	0.787	0.66	0.66	0.99	0.99	0.645	0.645	0.645	0.861	0.861	0.568	0.568	0.796	0.644	0.814	0.814	0.568	0.568	1	0.66	0.796	0.651	0.651	0.833	0.672	0.805	0.805	0.833	0.833	0.833	0.833	0.833	0.833	0.672	0.672	0.738	0.738	0.738	0.66	0.66	0.87	0.87	0.898	0.651	0.738	0.738	0.738
kappa	5xhf_DC	0.851	0.787	0.66	0.66	0.99	0.99	0.645	0.645	0.645	0.861	0.861	0.568	0.568	0.796	0.644	0.814	0.814	0.568	0.568	1	0.66	0.796	0.651	0.651	0.833	0.672	0.805	0.805	0.833	0.833	0.833	0.833	0.833	0.833	0.672	0.672	0.738	0.738	0.738	0.66	0.66	0.87	0.87	0.898	0.651	0.738	0.738	0.738
kappa	5xhg_BA	0.851	0.787	0.66	0.66	0.99	0.99	0.645	0.645	0.645	0.861	0.861	0.568	0.568	0.796	0.644	0.814	0.814	0.568	0.568	1	0.66	0.796	0.651	0.651	0.833	0.672	0.805	0.805	0.833	0.833	0.833	0.833	0.833	0.833	0.672	0.672	0.738	0.738	0.738	0.66	0.66	0.87	0.87	0.898	0.651	0.738	0.738	0.738
kappa	5xhg_DC	0.851	0.787	0.66	0.66	0.99	0.99	0.645	0.645	0.645	0.861	0.861	0.568	0.568	0.796	0.644	0.814	0.814	0.568	0.568	1	0.66	0.796	0.651	0.651	0.833	0.672	0.805	0.805	0.833	0.833	0.833	0.833	0.833	0.833	0.672	0.672	0.738	0.738	0.738	0.66	0.66	0.87	0.87	0.898	0.651	0.738	0.738	0.738
kappa	5xhv_HL	0.851	0.796	0.678	0.678	0.879	0.879	0.645	0.645	0.645	0.851	0.851	0.587	0.587	0.796	0.644	0.805	0.805	0.587	0.587	0.888	0.678	0.796	0.642	0.642	0.814	0.672	0.787	0.787	0.824	0.824	0.824	0.824	0.824	0.824	0.672	0.672	0.728	0.728	0.728	0.66	0.66	0.87	0.87	0.888	0.669	0.728	0.728	0.728
kappa	5xku_CB	0.962	0.845	0.706	0.706	0.87	0.87	0.663	0.663	0.663	0.972	0.972	0.577	0.577	0.824	0.672	0.851	0.851	0.577	0.577	0.87	0.706	0.824	0.66	0.66	0.861	0.69	0.842	0.842	0.944	0.944	0.944	0.944	0.944	0.944	0.69	0.69	0.738	0.738	0.738	0.66	0.66	0.87	0.87	0.879	0.688	0.738	0.738	0.738
kappa	5xmh_HL	0.706	0.669	0.908	0.908	0.651	0.651	0.801	0.801	0.801	0.706	0.706	0.798	0.798	0.706	0.925	0.669	0.669	0.798	0.798	0.651	0.908	0.706	0.917	0.917	0.66	0.801	0.706	0.706	0.706	0.706	0.706	0.706	0.706	0.706	0.801	0.801	0.622	0.622	0.622	0.853	0.853	0.678	0.678	0.688	0.908	0.622	0.622	0.622
kappa	5xrq_AB	0.688	0.638	0.844	0.844	0.66	0.66	0.738	0.738	0.738	0.697	0.697	0.724	0.724	0.66	0.859	0.642	0.642	0.724	0.724	0.66	0.844	0.66	0.834	0.834	0.62	0.774	0.642	0.642	0.678	0.678	0.678	0.678	0.678	0.678	0.774	0.774	0.622	0.622	0.622	0.779	0.779	0.657	0.657	0.651	0.844	0.622	0.622	0.622
kappa	5xrq_HL	0.688	0.638	0.844	0.844	0.66	0.66	0.738	0.738	0.738	0.697	0.697	0.724	0.724	0.66	0.859	0.642	0.642	0.724	0.724	0.66	0.844	0.66	0.834	0.834	0.62	0.774	0.642	0.642	0.678	0.678	0.678	0.678	0.678	0.678	0.774	0.774	0.622	0.622	0.622	0.779	0.779	0.657	0.657	0.651	0.844	0.622	0.622	0.622
kappa	5xxy_HL	0.861	0.814	0.688	0.688	0.925	0.925	0.663	0.663	0.663	0.861	0.861	0.596	0.596	0.814	0.663	0.814	0.814	0.596	0.596	0.935	0.688	0.814	0.669	0.669	0.851	0.69	0.814	0.814	0.833	0.833	0.833	0.833	0.833	0.833	0.69	0.69	0.747	0.747	0.747	0.669	0.669	0.888	0.888	0.898	0.678	0.747	0.747	0.747
kappa	5y11_AB	0.688	0.688	0.836	0.836	0.678	0.678	0.927	0.927	0.927	0.688	0.688	0.681	0.681	0.715	0.805	0.642	0.642	0.681	0.681	0.678	0.836	0.715	0.836	0.836	0.66	0.9	0.706	0.706	0.669	0.669	0.669	0.669	0.669	0.669	0.9	0.9	0.648	0.648	0.648	0.763	0.763	0.669	0.669	0.681	0.818	0.648	0.648	0.648
kappa	5y2l_IJ	0.733	0.703	0.917	0.917	0.697	0.697	0.756	0.756	0.756	0.733	0.733	0.761	0.761	0.706	0.897	0.697	0.697	0.761	0.761	0.697	0.917	0.706	0.871	0.871	0.694	0.792	0.706	0.706	0.733	0.733	0.733	0.733	0.733	0.733	0.792	0.792	0.641	0.641	0.641	0.844	0.844	0.712	0.712	0.715	0.899	0.641	0.641	0.641
kappa	5y2m_IJ	0.733	0.703	0.917	0.917	0.697	0.697	0.756	0.756	0.756	0.733	0.733	0.761	0.761	0.706	0.897	0.697	0.697	0.761	0.761	0.697	0.917	0.706	0.871	0.871	0.694	0.792	0.706	0.706	0.733	0.733	0.733	0.733	0.733	0.733	0.792	0.792	0.641	0.641	0.641	0.844	0.844	0.712	0.712	0.715	0.899	0.641	0.641	0.641
kappa	5zia_AB	0.675	0.631	0.657	0.657	0.657	0.657	0.655	0.655	0.655	0.684	0.684	0.561	0.561	0.622	0.642	0.631	0.631	0.561	0.561	0.649	0.657	0.622	0.64	0.64	0.631	0.681	0.657	0.657	0.684	0.684	0.684	0.684	0.684	0.684	0.681	0.681	0.566	0.566	0.566	0.64	0.64	0.657	0.657	0.675	0.64	0.566	0.566	0.566
kappa	5zia_DE	0.675	0.631	0.657	0.657	0.657	0.657	0.655	0.655	0.655	0.684	0.684	0.561	0.561	0.622	0.642	0.631	0.631	0.561	0.561	0.649	0.657	0.622	0.64	0.64	0.631	0.681	0.657	0.657	0.684	0.684	0.684	0.684	0.684	0.684	0.681	0.681	0.566	0.566	0.566	0.64	0.64	0.657	0.657	0.675	0.64	0.566	0.566	0.566
kappa	5zia_GL	0.675	0.631	0.657	0.657	0.657	0.657	0.655	0.655	0.655	0.684	0.684	0.561	0.561	0.622	0.642	0.631	0.631	0.561	0.561	0.649	0.657	0.622	0.64	0.64	0.631	0.681	0.657	0.657	0.684	0.684	0.684	0.684	0.684	0.684	0.681	0.681	0.566	0.566	0.566	0.64	0.64	0.657	0.657	0.675	0.64	0.566	0.566	0.566
kappa	5zia_HI	0.675	0.631	0.657	0.657	0.657	0.657	0.655	0.655	0.655	0.684	0.684	0.561	0.561	0.622	0.642	0.631	0.631	0.561	0.561	0.649	0.657	0.622	0.64	0.64	0.631	0.681	0.657	0.657	0.684	0.684	0.684	0.684	0.684	0.684	0.681	0.681	0.566	0.566	0.566	0.64	0.64	0.657	0.657	0.675	0.64	0.566	0.566	0.566
kappa	5zia_KM	0.675	0.631	0.657	0.657	0.657	0.657	0.655	0.655	0.655	0.684	0.684	0.561	0.561	0.622	0.642	0.631	0.631	0.561	0.561	0.649	0.657	0.622	0.64	0.64	0.631	0.681	0.657	0.657	0.684	0.684	0.684	0.684	0.684	0.684	0.681	0.681	0.566	0.566	0.566	0.64	0.64	0.657	0.657	0.675	0.64	0.566	0.566	0.566
kappa	5zv3_HL	0.666	0.631	0.64	0.64	0.657	0.657	0.672	0.672	0.672	0.666	0.666	0.561	0.561	0.614	0.669	0.622	0.622	0.561	0.561	0.649	0.64	0.614	0.649	0.649	0.64	0.698	0.666	0.666	0.666	0.666	0.666	0.666	0.666	0.666	0.698	0.698	0.592	0.592	0.592	0.614	0.614	0.675	0.675	0.675	0.64	0.592	0.592	0.592
kappa	6al4_BA	0.821	0.767	0.678	0.678	0.776	0.776	0.649	0.649	0.649	0.821	0.821	0.553	0.553	0.758	0.645	0.776	0.776	0.553	0.553	0.776	0.678	0.758	0.651	0.651	0.758	0.657	0.776	0.776	0.821	0.821	0.821	0.821	0.821	0.821	0.657	0.657	0.729	0.729	0.729	0.633	0.633	0.794	0.794	0.803	0.651	0.729	0.729	0.729
kappa	6al4_DC	0.821	0.767	0.678	0.678	0.776	0.776	0.649	0.649	0.649	0.821	0.821	0.553	0.553	0.758	0.645	0.776	0.776	0.553	0.553	0.776	0.678	0.758	0.651	0.651	0.758	0.657	0.776	0.776	0.821	0.821	0.821	0.821	0.821	0.821	0.657	0.657	0.729	0.729	0.729	0.633	0.633	0.794	0.794	0.803	0.651	0.729	0.729	0.729
kappa	6al5_HL	0.821	0.767	0.678	0.678	0.776	0.776	0.649	0.649	0.649	0.821	0.821	0.553	0.553	0.758	0.645	0.776	0.776	0.553	0.553	0.776	0.678	0.758	0.651	0.651	0.758	0.657	0.776	0.776	0.821	0.821	0.821	0.821	0.821	0.821	0.657	0.657	0.729	0.729	0.729	0.633	0.633	0.794	0.794	0.803	0.651	0.729	0.729	0.729
kappa	6amj_BA	0.787	0.731	0.66	0.66	0.759	0.759	0.672	0.672	0.672	0.787	0.787	0.587	0.587	0.805	0.654	0.75	0.75	0.587	0.587	0.759	0.66	0.805	0.66	0.66	0.805	0.672	0.74	0.74	0.777	0.777	0.777	0.777	0.777	0.777	0.672	0.672	0.742	0.742	0.742	0.642	0.642	0.777	0.777	0.768	0.66	0.742	0.742	0.742
kappa	6amj_HL	0.787	0.731	0.66	0.66	0.759	0.759	0.672	0.672	0.672	0.787	0.787	0.587	0.587	0.805	0.654	0.75	0.75	0.587	0.587	0.759	0.66	0.805	0.66	0.66	0.805	0.672	0.74	0.74	0.777	0.777	0.777	0.777	0.777	0.777	0.672	0.672	0.742	0.742	0.742	0.642	0.642	0.777	0.777	0.768	0.66	0.742	0.742	0.742
kappa	6amm_HL	0.785	0.728	0.657	0.657	0.757	0.757	0.669	0.669	0.669	0.785	0.785	0.583	0.583	0.803	0.657	0.747	0.747	0.583	0.583	0.757	0.657	0.803	0.657	0.657	0.803	0.669	0.738	0.738	0.775	0.775	0.775	0.775	0.775	0.775	0.669	0.669	0.74	0.74	0.74	0.638	0.638	0.775	0.775	0.766	0.657	0.74	0.74	0.74
kappa	6anp_BA	0.787	0.731	0.66	0.66	0.759	0.759	0.672	0.672	0.672	0.787	0.787	0.587	0.587	0.805	0.654	0.75	0.75	0.587	0.587	0.759	0.66	0.805	0.66	0.66	0.805	0.672	0.74	0.74	0.777	0.777	0.777	0.777	0.777	0.777	0.672	0.672	0.742	0.742	0.742	0.642	0.642	0.777	0.777	0.768	0.66	0.742	0.742	0.742
kappa	6anp_HL	0.787	0.731	0.66	0.66	0.759	0.759	0.672	0.672	0.672	0.787	0.787	0.587	0.587	0.805	0.654	0.75	0.75	0.587	0.587	0.759	0.66	0.805	0.66	0.66	0.805	0.672	0.74	0.74	0.777	0.777	0.777	0.777	0.777	0.777	0.672	0.672	0.742	0.742	0.742	0.642	0.642	0.777	0.777	0.768	0.66	0.742	0.742	0.742
kappa	6aod_BA	0.824	0.814	0.633	0.633	0.787	0.787	0.6	0.6	0.6	0.824	0.824	0.532	0.532	0.777	0.598	0.796	0.796	0.532	0.532	0.787	0.633	0.777	0.587	0.587	0.796	0.636	0.796	0.796	0.805	0.805	0.805	0.805	0.805	0.805	0.636	0.636	0.742	0.742	0.742	0.633	0.633	0.796	0.796	0.787	0.623	0.742	0.742	0.742
kappa	6apb_HL	0.962	0.851	0.724	0.724	0.861	0.861	0.663	0.663	0.663	0.972	0.972	0.587	0.587	0.842	0.672	0.851	0.851	0.587	0.587	0.861	0.724	0.842	0.669	0.669	0.879	0.69	0.851	0.851	0.944	0.944	0.944	0.944	0.944	0.944	0.69	0.69	0.757	0.757	0.757	0.66	0.66	0.87	0.87	0.879	0.688	0.757	0.757	0.757
kappa	6apd_DE	0.642	0.633	0.816	0.816	0.614	0.614	0.702	0.702	0.702	0.642	0.642	0.697	0.697	0.642	0.785	0.614	0.614	0.697	0.697	0.614	0.816	0.642	0.788	0.788	0.633	0.702	0.642	0.642	0.633	0.633	0.633	0.633	0.633	0.633	0.702	0.702	0.613	0.613	0.613	0.779	0.779	0.651	0.651	0.633	0.816	0.613	0.613	0.613
kappa	6apd_FG	0.642	0.633	0.816	0.816	0.614	0.614	0.702	0.702	0.702	0.642	0.642	0.697	0.697	0.642	0.785	0.614	0.614	0.697	0.697	0.614	0.816	0.642	0.788	0.788	0.633	0.702	0.642	0.642	0.633	0.633	0.633	0.633	0.633	0.633	0.702	0.702	0.613	0.613	0.613	0.779	0.779	0.651	0.651	0.633	0.816	0.613	0.613	0.613
kappa	6apd_HI	0.642	0.633	0.816	0.816	0.614	0.614	0.702	0.702	0.702	0.642	0.642	0.697	0.697	0.642	0.785	0.614	0.614	0.697	0.697	0.614	0.816	0.642	0.788	0.788	0.633	0.702	0.642	0.642	0.633	0.633	0.633	0.633	0.633	0.633	0.702	0.702	0.613	0.613	0.613	0.779	0.779	0.651	0.651	0.633	0.816	0.613	0.613	0.613
kappa	6att_HL	0.587	0.587	0.666	0.666	0.578	0.578	0.56	0.56	0.56	0.587	0.587	0.561	0.561	0.578	0.598	0.543	0.543	0.561	0.561	0.57	0.666	0.578	0.614	0.614	0.561	0.594	0.57	0.57	0.57	0.57	0.57	0.57	0.57	0.57	0.594	0.594	0.585	0.585	0.585	0.657	0.657	0.57	0.57	0.587	0.64	0.585	0.585	0.585
kappa	6axl_AB	0.814	0.879	0.642	0.642	0.787	0.787	0.645	0.645	0.645	0.814	0.814	0.587	0.587	0.787	0.644	0.74	0.74	0.587	0.587	0.777	0.642	0.787	0.623	0.623	0.814	0.672	0.851	0.851	0.805	0.805	0.805	0.805	0.805	0.805	0.672	0.672	0.691	0.691	0.691	0.642	0.642	0.796	0.796	0.805	0.651	0.691	0.691	0.691
kappa	6axl_DC	0.814	0.879	0.642	0.642	0.787	0.787	0.645	0.645	0.645	0.814	0.814	0.587	0.587	0.787	0.644	0.74	0.74	0.587	0.587	0.777	0.642	0.787	0.623	0.623	0.814	0.672	0.851	0.851	0.805	0.805	0.805	0.805	0.805	0.805	0.672	0.672	0.691	0.691	0.691	0.642	0.642	0.796	0.796	0.805	0.651	0.691	0.691	0.691
kappa	6ayz_BD	0.87	0.814	0.706	0.706	0.898	0.898	0.663	0.663	0.663	0.87	0.87	0.605	0.605	0.805	0.691	0.824	0.824	0.605	0.605	0.907	0.706	0.805	0.678	0.678	0.833	0.69	0.824	0.824	0.851	0.851	0.851	0.851	0.851	0.851	0.69	0.69	0.747	0.747	0.747	0.697	0.697	0.879	0.879	0.898	0.697	0.747	0.747	0.747
kappa	6ayz_RC	0.87	0.814	0.706	0.706	0.898	0.898	0.663	0.663	0.663	0.87	0.87	0.605	0.605	0.805	0.691	0.824	0.824	0.605	0.605	0.907	0.706	0.805	0.678	0.678	0.833	0.69	0.824	0.824	0.851	0.851	0.851	0.851	0.851	0.851	0.69	0.69	0.747	0.747	0.747	0.697	0.697	0.879	0.879	0.898	0.697	0.747	0.747	0.747
kappa	6az2_AF	0.888	0.824	0.697	0.697	0.907	0.907	0.672	0.672	0.672	0.888	0.888	0.587	0.587	0.824	0.672	0.814	0.814	0.587	0.587	0.916	0.697	0.824	0.669	0.669	0.824	0.7	0.824	0.824	0.861	0.861	0.861	0.861	0.861	0.861	0.7	0.7	0.766	0.766	0.766	0.669	0.669	0.888	0.888	0.898	0.688	0.766	0.766	0.766
kappa	6az2_CE	0.888	0.824	0.697	0.697	0.907	0.907	0.672	0.672	0.672	0.888	0.888	0.587	0.587	0.824	0.672	0.814	0.814	0.587	0.587	0.916	0.697	0.824	0.669	0.669	0.824	0.7	0.824	0.824	0.861	0.861	0.861	0.861	0.861	0.861	0.7	0.7	0.766	0.766	0.766	0.669	0.669	0.888	0.888	0.898	0.688	0.766	0.766	0.766
kappa	6azm_BA	0.692	0.64	0.692	0.692	0.684	0.684	0.689	0.689	0.689	0.701	0.701	0.578	0.578	0.649	0.705	0.622	0.622	0.578	0.578	0.675	0.692	0.649	0.684	0.684	0.64	0.724	0.666	0.666	0.701	0.701	0.701	0.701	0.701	0.701	0.724	0.724	0.612	0.612	0.612	0.675	0.675	0.675	0.675	0.692	0.675	0.612	0.612	0.612
kappa	6azx_AB	0.607	0.553	0.651	0.651	0.571	0.571	0.605	0.605	0.605	0.607	0.607	0.598	0.598	0.589	0.636	0.562	0.562	0.598	0.598	0.571	0.651	0.589	0.642	0.642	0.544	0.64	0.598	0.598	0.607	0.607	0.607	0.607	0.607	0.607	0.64	0.64	0.55	0.55	0.55	0.633	0.633	0.58	0.58	0.589	0.66	0.55	0.55	0.55
kappa	6azx_CD	0.607	0.553	0.651	0.651	0.571	0.571	0.605	0.605	0.605	0.607	0.607	0.598	0.598	0.589	0.636	0.562	0.562	0.598	0.598	0.571	0.651	0.589	0.642	0.642	0.544	0.64	0.598	0.598	0.607	0.607	0.607	0.607	0.607	0.607	0.64	0.64	0.55	0.55	0.55	0.633	0.633	0.58	0.58	0.589	0.66	0.55	0.55	0.55
kappa	6b0a_HL	0.688	0.654	0.88	0.88	0.623	0.623	0.783	0.783	0.783	0.688	0.688	0.761	0.761	0.651	0.906	0.633	0.633	0.761	0.761	0.623	0.88	0.651	0.871	0.871	0.611	0.783	0.669	0.669	0.688	0.688	0.688	0.688	0.688	0.688	0.783	0.783	0.632	0.632	0.632	0.825	0.825	0.638	0.638	0.642	0.908	0.632	0.632	0.632
kappa	6b0e_BA	0.575	0.513	0.61	0.61	0.557	0.557	0.556	0.556	0.556	0.575	0.575	0.53	0.53	0.584	0.558	0.539	0.539	0.53	0.53	0.557	0.61	0.584	0.592	0.592	0.548	0.582	0.522	0.522	0.557	0.557	0.557	0.557	0.557	0.557	0.582	0.582	0.5	0.5	0.5	0.592	0.592	0.548	0.548	0.566	0.592	0.5	0.5	0.5
kappa	6b0g_DC	0.566	0.513	0.601	0.601	0.566	0.566	0.565	0.565	0.565	0.566	0.566	0.53	0.53	0.575	0.558	0.53	0.53	0.53	0.53	0.566	0.601	0.575	0.592	0.592	0.539	0.591	0.522	0.522	0.548	0.548	0.548	0.548	0.548	0.548	0.591	0.591	0.5	0.5	0.5	0.601	0.601	0.548	0.548	0.557	0.592	0.5	0.5	0.5
kappa	6b0h_BA	0.842	0.824	0.66	0.66	0.796	0.796	0.672	0.672	0.672	0.842	0.842	0.559	0.559	0.787	0.663	0.768	0.768	0.559	0.559	0.796	0.66	0.787	0.642	0.642	0.814	0.681	0.805	0.805	0.851	0.851	0.851	0.851	0.851	0.851	0.681	0.681	0.757	0.757	0.757	0.623	0.623	0.805	0.805	0.805	0.66	0.757	0.757	0.757
kappa	6b0h_DC	0.842	0.824	0.66	0.66	0.796	0.796	0.672	0.672	0.672	0.842	0.842	0.559	0.559	0.787	0.663	0.768	0.768	0.559	0.559	0.796	0.66	0.787	0.642	0.642	0.814	0.681	0.805	0.805	0.851	0.851	0.851	0.851	0.851	0.851	0.681	0.681	0.757	0.757	0.757	0.623	0.623	0.805	0.805	0.805	0.66	0.757	0.757	0.757
kappa	6b14_HL	0.907	0.824	0.706	0.706	0.916	0.916	0.663	0.663	0.663	0.907	0.907	0.587	0.587	0.824	0.663	0.814	0.814	0.587	0.587	0.925	0.706	0.824	0.669	0.669	0.842	0.69	0.833	0.833	0.879	0.879	0.879	0.879	0.879	0.879	0.69	0.69	0.757	0.757	0.757	0.669	0.669	0.898	0.898	0.916	0.688	0.757	0.757	0.757
kappa	6b3k_HL	0.907	0.824	0.706	0.706	0.916	0.916	0.663	0.663	0.663	0.907	0.907	0.587	0.587	0.824	0.663	0.814	0.814	0.587	0.587	0.925	0.706	0.824	0.669	0.669	0.842	0.69	0.833	0.833	0.879	0.879	0.879	0.879	0.879	0.879	0.69	0.69	0.757	0.757	0.757	0.678	0.678	0.898	0.898	0.916	0.688	0.757	0.757	0.757
kappa	6b3m_CD	0.697	0.642	0.917	0.917	0.669	0.669	0.774	0.774	0.774	0.697	0.697	0.77	0.77	0.697	0.897	0.66	0.66	0.77	0.77	0.669	0.917	0.697	0.899	0.899	0.642	0.774	0.669	0.669	0.669	0.669	0.669	0.669	0.669	0.669	0.774	0.774	0.632	0.632	0.632	0.853	0.853	0.669	0.669	0.678	0.899	0.632	0.632	0.632
kappa	6b3m_OP	0.697	0.642	0.917	0.917	0.669	0.669	0.774	0.774	0.774	0.697	0.697	0.77	0.77	0.697	0.897	0.66	0.66	0.77	0.77	0.669	0.917	0.697	0.899	0.899	0.642	0.774	0.669	0.669	0.669	0.669	0.669	0.669	0.669	0.669	0.774	0.774	0.632	0.632	0.632	0.853	0.853	0.669	0.669	0.678	0.899	0.632	0.632	0.632
kappa	6b3m_VW	0.697	0.642	0.917	0.917	0.669	0.669	0.774	0.774	0.774	0.697	0.697	0.77	0.77	0.697	0.897	0.66	0.66	0.77	0.77	0.669	0.917	0.697	0.899	0.899	0.642	0.774	0.669	0.669	0.669	0.669	0.669	0.669	0.669	0.669	0.774	0.774	0.632	0.632	0.632	0.853	0.853	0.669	0.669	0.678	0.899	0.632	0.632	0.632
kappa	6b3s_CD	0.712	0.675	0.917	0.917	0.685	0.685	0.79	0.79	0.79	0.722	0.722	0.715	0.715	0.759	0.831	0.675	0.675	0.715	0.715	0.685	0.917	0.759	0.834	0.834	0.675	0.809	0.685	0.685	0.712	0.712	0.712	0.712	0.712	0.712	0.809	0.809	0.647	0.647	0.647	0.779	0.779	0.685	0.685	0.703	0.844	0.647	0.647	0.647
kappa	6b3s_FG	0.712	0.675	0.917	0.917	0.685	0.685	0.79	0.79	0.79	0.722	0.722	0.715	0.715	0.759	0.831	0.675	0.675	0.715	0.715	0.685	0.917	0.759	0.834	0.834	0.675	0.809	0.685	0.685	0.712	0.712	0.712	0.712	0.712	0.712	0.809	0.809	0.647	0.647	0.647	0.779	0.779	0.685	0.685	0.703	0.844	0.647	0.647	0.647
kappa	6b3s_HL	0.712	0.675	0.917	0.917	0.685	0.685	0.79	0.79	0.79	0.722	0.722	0.715	0.715	0.759	0.831	0.675	0.675	0.715	0.715	0.685	0.917	0.759	0.834	0.834	0.675	0.809	0.685	0.685	0.712	0.712	0.712	0.712	0.712	0.712	0.809	0.809	0.647	0.647	0.647	0.779	0.779	0.685	0.685	0.703	0.844	0.647	0.647	0.647
kappa	6b5l_HL	0.692	0.631	0.728	0.728	0.657	0.657	0.655	0.655	0.655	0.692	0.692	0.57	0.57	0.666	0.669	0.631	0.631	0.57	0.57	0.657	0.728	0.666	0.675	0.675	0.657	0.689	0.649	0.649	0.675	0.675	0.675	0.675	0.675	0.675	0.689	0.689	0.603	0.603	0.603	0.684	0.684	0.684	0.684	0.692	0.666	0.603	0.603	0.603
kappa	6b5m_HL	0.692	0.631	0.728	0.728	0.657	0.657	0.655	0.655	0.655	0.692	0.692	0.57	0.57	0.666	0.669	0.631	0.631	0.57	0.57	0.657	0.728	0.666	0.675	0.675	0.657	0.689	0.649	0.649	0.675	0.675	0.675	0.675	0.675	0.675	0.689	0.689	0.603	0.603	0.603	0.684	0.684	0.684	0.684	0.692	0.666	0.603	0.603	0.603
kappa	6b5n_HL	0.692	0.631	0.728	0.728	0.657	0.657	0.655	0.655	0.655	0.692	0.692	0.57	0.57	0.666	0.669	0.631	0.631	0.57	0.57	0.657	0.728	0.666	0.675	0.675	0.657	0.689	0.649	0.649	0.675	0.675	0.675	0.675	0.675	0.675	0.689	0.689	0.603	0.603	0.603	0.684	0.684	0.684	0.684	0.692	0.666	0.603	0.603	0.603
kappa	6b5o_HL	0.692	0.631	0.728	0.728	0.657	0.657	0.655	0.655	0.655	0.692	0.692	0.57	0.57	0.666	0.669	0.631	0.631	0.57	0.57	0.657	0.728	0.666	0.675	0.675	0.657	0.689	0.649	0.649	0.675	0.675	0.675	0.675	0.675	0.675	0.689	0.689	0.603	0.603	0.603	0.684	0.684	0.684	0.684	0.692	0.666	0.603	0.603	0.603
kappa	6b6z_BA	0.889	0.844	0.706	0.706	0.898	0.898	0.663	0.663	0.663	0.889	0.889	0.605	0.605	0.805	0.682	0.814	0.814	0.605	0.605	0.907	0.706	0.805	0.678	0.678	0.833	0.69	0.824	0.824	0.851	0.851	0.851	0.851	0.851	0.851	0.69	0.69	0.747	0.747	0.747	0.697	0.697	0.888	0.888	0.898	0.706	0.747	0.747	0.747
kappa	6b70_CD	0.888	0.814	0.688	0.688	0.907	0.907	0.645	0.645	0.645	0.888	0.888	0.577	0.577	0.805	0.663	0.824	0.824	0.577	0.577	0.916	0.688	0.805	0.66	0.66	0.818	0.672	0.814	0.814	0.861	0.861	0.861	0.861	0.861	0.861	0.672	0.672	0.757	0.757	0.757	0.66	0.66	0.879	0.879	0.898	0.678	0.757	0.757	0.757
kappa	6b7z_CD	0.888	0.814	0.688	0.688	0.907	0.907	0.645	0.645	0.645	0.888	0.888	0.577	0.577	0.805	0.663	0.824	0.824	0.577	0.577	0.916	0.688	0.805	0.66	0.66	0.818	0.672	0.814	0.814	0.861	0.861	0.861	0.861	0.861	0.861	0.672	0.672	0.757	0.757	0.757	0.66	0.66	0.879	0.879	0.898	0.678	0.757	0.757	0.757
kappa	6b9j_AB	0.69	0.681	0.909	0.909	0.681	0.681	0.774	0.774	0.774	0.69	0.69	0.754	0.754	0.681	0.861	0.663	0.663	0.754	0.754	0.681	0.909	0.681	0.872	0.872	0.645	0.774	0.681	0.681	0.672	0.672	0.672	0.672	0.672	0.672	0.774	0.774	0.663	0.663	0.663	0.836	0.836	0.663	0.663	0.681	0.881	0.663	0.663	0.663
kappa	6b9j_HL	0.69	0.681	0.909	0.909	0.681	0.681	0.774	0.774	0.774	0.69	0.69	0.754	0.754	0.681	0.861	0.663	0.663	0.754	0.754	0.681	0.909	0.681	0.872	0.872	0.645	0.774	0.681	0.681	0.672	0.672	0.672	0.672	0.672	0.672	0.774	0.774	0.663	0.663	0.663	0.836	0.836	0.663	0.663	0.681	0.881	0.663	0.663	0.663
kappa	6b9z_BA	0.75	0.712	0.623	0.623	0.888	0.888	0.6	0.6	0.6	0.759	0.759	0.522	0.522	0.731	0.598	0.712	0.712	0.522	0.522	0.898	0.623	0.731	0.614	0.614	0.74	0.627	0.722	0.722	0.75	0.75	0.75	0.75	0.75	0.75	0.627	0.627	0.672	0.672	0.672	0.633	0.633	0.768	0.768	0.796	0.605	0.672	0.672	0.672
kappa	6bae_BA	0.75	0.712	0.623	0.623	0.888	0.888	0.6	0.6	0.6	0.759	0.759	0.522	0.522	0.731	0.598	0.712	0.712	0.522	0.522	0.898	0.623	0.731	0.614	0.614	0.74	0.627	0.722	0.722	0.75	0.75	0.75	0.75	0.75	0.75	0.627	0.627	0.672	0.672	0.672	0.633	0.633	0.768	0.768	0.796	0.605	0.672	0.672	0.672
kappa	6bah_BA	0.75	0.712	0.623	0.623	0.888	0.888	0.6	0.6	0.6	0.759	0.759	0.522	0.522	0.731	0.598	0.712	0.712	0.522	0.522	0.898	0.623	0.731	0.614	0.614	0.74	0.627	0.722	0.722	0.75	0.75	0.75	0.75	0.75	0.75	0.627	0.627	0.672	0.672	0.672	0.633	0.633	0.768	0.768	0.796	0.605	0.672	0.672	0.672
kappa	6bf4_BC	0.622	0.619	0.657	0.657	0.631	0.631	0.612	0.612	0.612	0.622	0.622	0.596	0.596	0.614	0.621	0.552	0.552	0.596	0.596	0.622	0.657	0.614	0.631	0.631	0.592	0.646	0.605	0.605	0.631	0.631	0.631	0.631	0.631	0.631	0.646	0.646	0.576	0.576	0.576	0.631	0.631	0.61	0.61	0.64	0.649	0.576	0.576	0.576
kappa	6bf4_HL	0.622	0.619	0.657	0.657	0.631	0.631	0.612	0.612	0.612	0.622	0.622	0.596	0.596	0.614	0.621	0.552	0.552	0.596	0.596	0.622	0.657	0.614	0.631	0.631	0.592	0.646	0.605	0.605	0.631	0.631	0.631	0.631	0.631	0.631	0.646	0.646	0.576	0.576	0.576	0.631	0.631	0.61	0.61	0.64	0.649	0.576	0.576	0.576
kappa	6bf7_CD	0.888	0.814	0.688	0.688	0.907	0.907	0.645	0.645	0.645	0.888	0.888	0.577	0.577	0.805	0.663	0.824	0.824	0.577	0.577	0.916	0.688	0.805	0.66	0.66	0.818	0.672	0.814	0.814	0.861	0.861	0.861	0.861	0.861	0.861	0.672	0.672	0.757	0.757	0.757	0.66	0.66	0.879	0.879	0.898	0.678	0.757	0.757	0.757
kappa	6bf9_CD	0.888	0.814	0.688	0.688	0.907	0.907	0.645	0.645	0.645	0.888	0.888	0.577	0.577	0.805	0.663	0.824	0.824	0.577	0.577	0.916	0.688	0.805	0.66	0.66	0.818	0.672	0.814	0.814	0.861	0.861	0.861	0.861	0.861	0.861	0.672	0.672	0.757	0.757	0.757	0.66	0.66	0.879	0.879	0.898	0.678	0.757	0.757	0.757
kappa	6bf9_EF	0.888	0.814	0.688	0.688	0.907	0.907	0.645	0.645	0.645	0.888	0.888	0.577	0.577	0.805	0.663	0.824	0.824	0.577	0.577	0.916	0.688	0.805	0.66	0.66	0.818	0.672	0.814	0.814	0.861	0.861	0.861	0.861	0.861	0.861	0.672	0.672	0.757	0.757	0.757	0.66	0.66	0.879	0.879	0.898	0.678	0.757	0.757	0.757
kappa	6bfq_AB	0.768	0.74	0.587	0.587	0.74	0.74	0.554	0.554	0.554	0.768	0.768	0.532	0.532	0.75	0.551	0.722	0.722	0.532	0.532	0.74	0.587	0.75	0.577	0.577	0.805	0.581	0.712	0.712	0.74	0.74	0.74	0.74	0.74	0.74	0.581	0.581	0.654	0.654	0.654	0.568	0.568	0.759	0.759	0.74	0.587	0.654	0.654	0.654
kappa	6bfq_CD	0.768	0.74	0.587	0.587	0.74	0.74	0.554	0.554	0.554	0.768	0.768	0.532	0.532	0.75	0.551	0.722	0.722	0.532	0.532	0.74	0.587	0.75	0.577	0.577	0.805	0.581	0.712	0.712	0.74	0.74	0.74	0.74	0.74	0.74	0.581	0.581	0.654	0.654	0.654	0.568	0.568	0.759	0.759	0.74	0.587	0.654	0.654	0.654
kappa	6bfq_EF	0.768	0.74	0.587	0.587	0.74	0.74	0.554	0.554	0.554	0.768	0.768	0.532	0.532	0.75	0.551	0.722	0.722	0.532	0.532	0.74	0.587	0.75	0.577	0.577	0.805	0.581	0.712	0.712	0.74	0.74	0.74	0.74	0.74	0.74	0.581	0.581	0.654	0.654	0.654	0.568	0.568	0.759	0.759	0.74	0.587	0.654	0.654	0.654
kappa	6bfq_HL	0.768	0.74	0.587	0.587	0.74	0.74	0.554	0.554	0.554	0.768	0.768	0.532	0.532	0.75	0.551	0.722	0.722	0.532	0.532	0.74	0.587	0.75	0.577	0.577	0.805	0.581	0.712	0.712	0.74	0.74	0.74	0.74	0.74	0.74	0.581	0.581	0.654	0.654	0.654	0.568	0.568	0.759	0.759	0.74	0.587	0.654	0.654	0.654
kappa	6bft_AB	0.861	0.787	0.669	0.669	0.833	0.833	0.618	0.618	0.618	0.861	0.861	0.559	0.559	0.777	0.644	0.851	0.851	0.559	0.559	0.833	0.669	0.777	0.633	0.633	0.814	0.645	0.796	0.796	0.833	0.833	0.833	0.833	0.833	0.833	0.645	0.645	0.691	0.691	0.691	0.633	0.633	0.824	0.824	0.824	0.642	0.691	0.691	0.691
kappa	6bft_HL	0.861	0.787	0.669	0.669	0.833	0.833	0.618	0.618	0.618	0.861	0.861	0.559	0.559	0.777	0.644	0.851	0.851	0.559	0.559	0.833	0.669	0.777	0.633	0.633	0.814	0.645	0.796	0.796	0.833	0.833	0.833	0.833	0.833	0.833	0.645	0.645	0.691	0.691	0.691	0.633	0.633	0.824	0.824	0.824	0.642	0.691	0.691	0.691
kappa	6bkb_HL	0.688	0.666	0.871	0.871	0.66	0.66	0.792	0.792	0.792	0.688	0.688	0.733	0.733	0.706	0.878	0.651	0.651	0.733	0.733	0.66	0.871	0.706	0.862	0.862	0.638	0.765	0.66	0.66	0.678	0.678	0.678	0.678	0.678	0.678	0.765	0.765	0.666	0.666	0.666	0.807	0.807	0.666	0.666	0.678	0.853	0.666	0.666	0.666
kappa	6bkc_HL	0.724	0.678	0.935	0.935	0.678	0.678	0.801	0.801	0.801	0.724	0.724	0.77	0.77	0.706	0.915	0.688	0.688	0.77	0.77	0.678	0.935	0.706	0.899	0.899	0.66	0.783	0.697	0.697	0.706	0.706	0.706	0.706	0.706	0.706	0.783	0.783	0.648	0.648	0.648	0.862	0.862	0.697	0.697	0.706	0.917	0.648	0.648	0.648
kappa	6bkd_HL	0.654	0.641	0.849	0.849	0.654	0.654	0.77	0.77	0.77	0.654	0.654	0.783	0.783	0.66	0.876	0.626	0.626	0.783	0.783	0.654	0.849	0.66	0.867	0.867	0.632	0.759	0.663	0.663	0.672	0.672	0.672	0.672	0.672	0.672	0.759	0.759	0.626	0.626	0.626	0.839	0.839	0.65	0.65	0.663	0.858	0.626	0.626	0.626
kappa	6bli_AB	0.899	0.807	0.663	0.663	0.825	0.825	0.63	0.63	0.63	0.908	0.908	0.563	0.563	0.761	0.657	0.807	0.807	0.563	0.563	0.825	0.663	0.761	0.636	0.636	0.825	0.657	0.807	0.807	0.889	0.889	0.889	0.889	0.889	0.889	0.657	0.657	0.712	0.712	0.712	0.654	0.654	0.834	0.834	0.844	0.654	0.712	0.712	0.712
kappa	6bqb_HL	0.684	0.649	0.684	0.684	0.675	0.675	0.637	0.637	0.637	0.675	0.675	0.587	0.587	0.649	0.66	0.605	0.605	0.587	0.587	0.666	0.684	0.649	0.666	0.666	0.646	0.672	0.622	0.622	0.675	0.675	0.675	0.675	0.675	0.675	0.672	0.672	0.603	0.603	0.603	0.666	0.666	0.669	0.669	0.657	0.657	0.603	0.603	0.603
kappa	6btj_AB	0.879	0.805	0.678	0.678	0.805	0.805	0.681	0.681	0.681	0.888	0.888	0.596	0.596	0.805	0.654	0.777	0.777	0.596	0.596	0.805	0.678	0.805	0.66	0.66	0.805	0.7	0.833	0.833	0.87	0.87	0.87	0.87	0.87	0.87	0.7	0.7	0.752	0.752	0.752	0.642	0.642	0.796	0.796	0.824	0.669	0.752	0.752	0.752
kappa	6btj_HL	0.879	0.805	0.678	0.678	0.805	0.805	0.681	0.681	0.681	0.888	0.888	0.596	0.596	0.805	0.654	0.777	0.777	0.596	0.596	0.805	0.678	0.805	0.66	0.66	0.805	0.7	0.833	0.833	0.87	0.87	0.87	0.87	0.87	0.87	0.7	0.7	0.752	0.752	0.752	0.642	0.642	0.796	0.796	0.824	0.669	0.752	0.752	0.752
kappa	6c6z_CD	0.566	0.517	0.628	0.628	0.539	0.539	0.556	0.556	0.556	0.575	0.575	0.566	0.566	0.566	0.603	0.522	0.522	0.566	0.566	0.539	0.628	0.566	0.619	0.619	0.535	0.582	0.539	0.539	0.575	0.575	0.575	0.575	0.575	0.575	0.582	0.582	0.518	0.518	0.518	0.601	0.601	0.535	0.535	0.557	0.619	0.518	0.518	0.518
kappa	6c6z_HL	0.566	0.517	0.628	0.628	0.539	0.539	0.556	0.556	0.556	0.575	0.575	0.566	0.566	0.566	0.603	0.522	0.522	0.566	0.566	0.539	0.628	0.566	0.619	0.619	0.535	0.582	0.539	0.539	0.575	0.575	0.575	0.575	0.575	0.575	0.582	0.582	0.518	0.518	0.518	0.601	0.601	0.535	0.535	0.557	0.619	0.518	0.518	0.518
kappa	6c9u_HL	0.587	0.535	0.631	0.631	0.543	0.543	0.556	0.556	0.556	0.596	0.596	0.561	0.561	0.57	0.607	0.526	0.526	0.561	0.561	0.543	0.631	0.57	0.605	0.605	0.517	0.582	0.526	0.526	0.57	0.57	0.57	0.57	0.57	0.57	0.582	0.582	0.531	0.531	0.531	0.605	0.605	0.561	0.561	0.552	0.605	0.531	0.531	0.531
kappa	6ca6_BA	0.614	0.638	0.798	0.798	0.623	0.623	0.675	0.675	0.675	0.623	0.623	0.697	0.697	0.614	0.785	0.587	0.587	0.697	0.697	0.623	0.798	0.614	0.788	0.788	0.601	0.675	0.587	0.587	0.633	0.633	0.633	0.633	0.633	0.633	0.675	0.675	0.594	0.594	0.594	0.788	0.788	0.601	0.601	0.623	0.798	0.594	0.594	0.594
kappa	6ca6_HL	0.614	0.638	0.798	0.798	0.623	0.623	0.675	0.675	0.675	0.623	0.623	0.697	0.697	0.614	0.785	0.587	0.587	0.697	0.697	0.623	0.798	0.614	0.788	0.788	0.601	0.675	0.587	0.587	0.633	0.633	0.633	0.633	0.633	0.633	0.675	0.675	0.594	0.594	0.594	0.788	0.788	0.601	0.601	0.623	0.798	0.594	0.594	0.594
kappa	6ca7_HL	0.688	0.694	0.899	0.899	0.66	0.66	0.747	0.747	0.747	0.688	0.688	0.743	0.743	0.678	0.859	0.642	0.642	0.743	0.743	0.66	0.899	0.678	0.853	0.853	0.657	0.747	0.669	0.669	0.688	0.688	0.688	0.688	0.688	0.688	0.747	0.747	0.65	0.65	0.65	0.853	0.853	0.675	0.675	0.669	0.889	0.65	0.65	0.65
kappa	6ca9_BA	0.697	0.694	0.899	0.899	0.651	0.651	0.756	0.756	0.756	0.697	0.697	0.752	0.752	0.688	0.878	0.651	0.651	0.752	0.752	0.651	0.899	0.688	0.862	0.862	0.657	0.756	0.66	0.66	0.697	0.697	0.697	0.697	0.697	0.697	0.756	0.756	0.66	0.66	0.66	0.834	0.834	0.685	0.685	0.669	0.899	0.66	0.66	0.66
kappa	6ca9_DC	0.697	0.694	0.899	0.899	0.651	0.651	0.756	0.756	0.756	0.697	0.697	0.752	0.752	0.688	0.878	0.651	0.651	0.752	0.752	0.651	0.899	0.688	0.862	0.862	0.657	0.756	0.66	0.66	0.697	0.697	0.697	0.697	0.697	0.697	0.756	0.756	0.66	0.66	0.66	0.834	0.834	0.685	0.685	0.669	0.899	0.66	0.66	0.66
kappa	6cbv_HL	0.871	0.834	0.7	0.7	0.899	0.899	0.663	0.663	0.663	0.871	0.871	0.6	0.6	0.816	0.675	0.807	0.807	0.6	0.6	0.908	0.7	0.816	0.672	0.672	0.825	0.69	0.816	0.816	0.853	0.853	0.853	0.853	0.853	0.853	0.69	0.69	0.75	0.75	0.75	0.69	0.69	0.871	0.871	0.899	0.7	0.75	0.75	0.75
kappa	6cmg_CB	0.706	0.703	0.889	0.889	0.678	0.678	0.747	0.747	0.747	0.706	0.706	0.77	0.77	0.697	0.869	0.688	0.688	0.77	0.77	0.678	0.889	0.697	0.862	0.862	0.675	0.765	0.688	0.688	0.706	0.706	0.706	0.706	0.706	0.706	0.765	0.765	0.622	0.622	0.622	0.853	0.853	0.666	0.666	0.688	0.88	0.622	0.622	0.622
kappa	6cmi_DC	0.706	0.703	0.889	0.889	0.678	0.678	0.747	0.747	0.747	0.706	0.706	0.77	0.77	0.697	0.869	0.688	0.688	0.77	0.77	0.678	0.889	0.697	0.862	0.862	0.675	0.765	0.688	0.688	0.706	0.706	0.706	0.706	0.706	0.706	0.765	0.765	0.622	0.622	0.622	0.853	0.853	0.666	0.666	0.688	0.88	0.622	0.622	0.622
kappa	6cnr_HL	0.962	0.845	0.733	0.733	0.861	0.861	0.654	0.654	0.654	0.972	0.972	0.577	0.577	0.851	0.672	0.851	0.851	0.577	0.577	0.861	0.733	0.851	0.66	0.66	0.879	0.681	0.842	0.842	0.944	0.944	0.944	0.944	0.944	0.944	0.681	0.681	0.757	0.757	0.757	0.66	0.66	0.87	0.87	0.879	0.688	0.757	0.757	0.757
kappa	6co3_HL	0.962	0.845	0.733	0.733	0.861	0.861	0.654	0.654	0.654	0.972	0.972	0.577	0.577	0.851	0.672	0.851	0.851	0.577	0.577	0.861	0.733	0.851	0.66	0.66	0.879	0.681	0.842	0.842	0.944	0.944	0.944	0.944	0.944	0.944	0.681	0.681	0.757	0.757	0.757	0.66	0.66	0.87	0.87	0.879	0.688	0.757	0.757	0.757
kappa	6cw2_AB	0.888	0.824	0.697	0.697	0.907	0.907	0.672	0.672	0.672	0.888	0.888	0.587	0.587	0.824	0.663	0.814	0.814	0.587	0.587	0.916	0.697	0.824	0.669	0.669	0.824	0.7	0.824	0.824	0.861	0.861	0.861	0.861	0.861	0.861	0.7	0.7	0.766	0.766	0.766	0.669	0.669	0.898	0.898	0.898	0.688	0.766	0.766	0.766
kappa	6cw3_AB	0.87	0.824	0.688	0.688	0.898	0.898	0.663	0.663	0.663	0.87	0.87	0.596	0.596	0.805	0.672	0.805	0.805	0.596	0.596	0.907	0.688	0.805	0.66	0.66	0.824	0.69	0.814	0.814	0.851	0.851	0.851	0.851	0.851	0.851	0.69	0.69	0.747	0.747	0.747	0.678	0.678	0.879	0.879	0.888	0.688	0.747	0.747	0.747
kappa	6cw3_CD	0.87	0.824	0.688	0.688	0.898	0.898	0.663	0.663	0.663	0.87	0.87	0.596	0.596	0.805	0.672	0.805	0.805	0.596	0.596	0.907	0.688	0.805	0.66	0.66	0.824	0.69	0.814	0.814	0.851	0.851	0.851	0.851	0.851	0.851	0.69	0.69	0.747	0.747	0.747	0.678	0.678	0.879	0.879	0.888	0.688	0.747	0.747	0.747
kappa	6cxg_HL	0.747	0.803	0.638	0.638	0.738	0.738	0.672	0.672	0.672	0.747	0.747	0.555	0.555	0.728	0.654	0.7	0.7	0.555	0.555	0.738	0.638	0.728	0.638	0.638	0.757	0.678	0.794	0.794	0.747	0.747	0.747	0.747	0.747	0.747	0.678	0.678	0.694	0.694	0.694	0.62	0.62	0.757	0.757	0.747	0.638	0.694	0.694	0.694
kappa	6cxg_MK	0.747	0.803	0.638	0.638	0.738	0.738	0.672	0.672	0.672	0.747	0.747	0.555	0.555	0.728	0.654	0.7	0.7	0.555	0.555	0.738	0.638	0.728	0.638	0.638	0.757	0.678	0.794	0.794	0.747	0.747	0.747	0.747	0.747	0.747	0.678	0.678	0.694	0.694	0.694	0.62	0.62	0.757	0.757	0.747	0.638	0.694	0.694	0.694
kappa	6cxl_HL	0.747	0.803	0.638	0.638	0.738	0.738	0.672	0.672	0.672	0.747	0.747	0.555	0.555	0.728	0.654	0.7	0.7	0.555	0.555	0.738	0.638	0.728	0.638	0.638	0.757	0.678	0.794	0.794	0.747	0.747	0.747	0.747	0.747	0.747	0.678	0.678	0.694	0.694	0.694	0.62	0.62	0.757	0.757	0.747	0.638	0.694	0.694	0.694
kappa	6cxl_MK	0.747	0.803	0.638	0.638	0.738	0.738	0.672	0.672	0.672	0.747	0.747	0.555	0.555	0.728	0.654	0.7	0.7	0.555	0.555	0.738	0.638	0.728	0.638	0.638	0.757	0.678	0.794	0.794	0.747	0.747	0.747	0.747	0.747	0.747	0.678	0.678	0.694	0.694	0.694	0.62	0.62	0.757	0.757	0.747	0.638	0.694	0.694	0.694
kappa	6cyf_DC	0.878	0.813	0.666	0.666	0.859	0.859	0.66	0.66	0.66	0.878	0.878	0.574	0.574	0.838	0.644	0.841	0.841	0.574	0.574	0.859	0.666	0.838	0.66	0.66	0.85	0.678	0.813	0.813	0.85	0.85	0.85	0.85	0.85	0.85	0.678	0.678	0.74	0.74	0.74	0.657	0.657	0.85	0.85	0.859	0.657	0.74	0.74	0.74
kappa	6cyf_FE	0.878	0.813	0.666	0.666	0.859	0.859	0.66	0.66	0.66	0.878	0.878	0.574	0.574	0.838	0.644	0.841	0.841	0.574	0.574	0.859	0.666	0.838	0.66	0.66	0.85	0.678	0.813	0.813	0.85	0.85	0.85	0.85	0.85	0.85	0.678	0.678	0.74	0.74	0.74	0.657	0.657	0.85	0.85	0.859	0.657	0.74	0.74	0.74
kappa	6cyf_ML	0.878	0.813	0.666	0.666	0.859	0.859	0.66	0.66	0.66	0.878	0.878	0.574	0.574	0.838	0.644	0.841	0.841	0.574	0.574	0.859	0.666	0.838	0.66	0.66	0.85	0.678	0.813	0.813	0.85	0.85	0.85	0.85	0.85	0.85	0.678	0.678	0.74	0.74	0.74	0.657	0.657	0.85	0.85	0.859	0.657	0.74	0.74	0.74
kappa	6cyf_UT	0.878	0.813	0.666	0.666	0.859	0.859	0.66	0.66	0.66	0.878	0.878	0.574	0.574	0.838	0.644	0.841	0.841	0.574	0.574	0.859	0.666	0.838	0.66	0.66	0.85	0.678	0.813	0.813	0.85	0.85	0.85	0.85	0.85	0.85	0.678	0.678	0.74	0.74	0.74	0.657	0.657	0.85	0.85	0.859	0.657	0.74	0.74	0.74
kappa	6d01_AB	0.861	0.915	0.688	0.688	0.833	0.833	0.7	0.7	0.7	0.861	0.861	0.605	0.605	0.824	0.682	0.796	0.796	0.605	0.605	0.824	0.688	0.824	0.669	0.669	0.841	0.727	0.87	0.87	0.851	0.851	0.851	0.851	0.851	0.851	0.727	0.727	0.738	0.738	0.738	0.669	0.669	0.831	0.831	0.842	0.697	0.738	0.738	0.738
kappa	6d01_CD	0.861	0.915	0.688	0.688	0.833	0.833	0.7	0.7	0.7	0.861	0.861	0.605	0.605	0.824	0.682	0.796	0.796	0.605	0.605	0.824	0.688	0.824	0.669	0.669	0.841	0.727	0.87	0.87	0.851	0.851	0.851	0.851	0.851	0.851	0.727	0.727	0.738	0.738	0.738	0.669	0.669	0.831	0.831	0.842	0.697	0.738	0.738	0.738
kappa	6d01_EF	0.861	0.915	0.688	0.688	0.833	0.833	0.7	0.7	0.7	0.861	0.861	0.605	0.605	0.824	0.682	0.796	0.796	0.605	0.605	0.824	0.688	0.824	0.669	0.669	0.841	0.727	0.87	0.87	0.851	0.851	0.851	0.851	0.851	0.851	0.727	0.727	0.738	0.738	0.738	0.669	0.669	0.831	0.831	0.842	0.697	0.738	0.738	0.738
kappa	6d01_GH	0.861	0.915	0.688	0.688	0.833	0.833	0.7	0.7	0.7	0.861	0.861	0.605	0.605	0.824	0.682	0.796	0.796	0.605	0.605	0.824	0.688	0.824	0.669	0.669	0.841	0.727	0.87	0.87	0.851	0.851	0.851	0.851	0.851	0.851	0.727	0.727	0.738	0.738	0.738	0.669	0.669	0.831	0.831	0.842	0.697	0.738	0.738	0.738
kappa	6d0u_CD	0.787	0.74	0.651	0.651	0.759	0.759	0.59	0.59	0.59	0.787	0.787	0.522	0.522	0.74	0.598	0.75	0.75	0.522	0.522	0.759	0.651	0.74	0.605	0.605	0.777	0.6	0.722	0.722	0.768	0.768	0.768	0.768	0.768	0.768	0.6	0.6	0.691	0.691	0.691	0.596	0.596	0.75	0.75	0.768	0.614	0.691	0.691	0.691
kappa	6d0x_AB	0.861	0.915	0.688	0.688	0.833	0.833	0.7	0.7	0.7	0.861	0.861	0.605	0.605	0.824	0.682	0.796	0.796	0.605	0.605	0.824	0.688	0.824	0.669	0.669	0.841	0.727	0.87	0.87	0.851	0.851	0.851	0.851	0.851	0.851	0.727	0.727	0.738	0.738	0.738	0.669	0.669	0.831	0.831	0.842	0.697	0.738	0.738	0.738
kappa	6d11_AB	0.833	0.869	0.678	0.678	0.833	0.833	0.636	0.636	0.636	0.833	0.833	0.587	0.587	0.777	0.654	0.796	0.796	0.587	0.587	0.824	0.678	0.777	0.642	0.642	0.822	0.663	0.861	0.861	0.833	0.833	0.833	0.833	0.833	0.833	0.663	0.663	0.71	0.71	0.71	0.678	0.678	0.822	0.822	0.842	0.651	0.71	0.71	0.71
kappa	6d11_CD	0.833	0.869	0.678	0.678	0.833	0.833	0.636	0.636	0.636	0.833	0.833	0.587	0.587	0.777	0.654	0.796	0.796	0.587	0.587	0.824	0.678	0.777	0.642	0.642	0.822	0.663	0.861	0.861	0.833	0.833	0.833	0.833	0.833	0.833	0.663	0.663	0.71	0.71	0.71	0.678	0.678	0.822	0.822	0.842	0.651	0.71	0.71	0.71
kappa	6db8_HL	0.907	0.824	0.706	0.706	0.916	0.916	0.663	0.663	0.663	0.907	0.907	0.587	0.587	0.824	0.663	0.814	0.814	0.587	0.587	0.925	0.706	0.824	0.669	0.669	0.842	0.69	0.833	0.833	0.879	0.879	0.879	0.879	0.879	0.879	0.69	0.69	0.757	0.757	0.757	0.678	0.678	0.898	0.898	0.916	0.688	0.757	0.757	0.757
kappa	6db9_HL	0.907	0.824	0.706	0.706	0.916	0.916	0.663	0.663	0.663	0.907	0.907	0.587	0.587	0.824	0.663	0.814	0.814	0.587	0.587	0.925	0.706	0.824	0.669	0.669	0.842	0.69	0.833	0.833	0.879	0.879	0.879	0.879	0.879	0.879	0.69	0.69	0.757	0.757	0.757	0.678	0.678	0.898	0.898	0.916	0.688	0.757	0.757	0.757
kappa	6dc4_HL	0.633	0.642	0.816	0.816	0.605	0.605	0.693	0.693	0.693	0.633	0.633	0.688	0.688	0.642	0.775	0.605	0.605	0.688	0.688	0.605	0.816	0.642	0.779	0.779	0.633	0.693	0.633	0.633	0.623	0.623	0.623	0.623	0.623	0.623	0.693	0.693	0.613	0.613	0.613	0.77	0.77	0.642	0.642	0.623	0.807	0.613	0.613	0.613
kappa	6dc5_BC	0.633	0.642	0.816	0.816	0.605	0.605	0.693	0.693	0.693	0.633	0.633	0.688	0.688	0.642	0.775	0.605	0.605	0.688	0.688	0.605	0.816	0.642	0.779	0.779	0.633	0.693	0.633	0.633	0.623	0.623	0.623	0.623	0.623	0.623	0.693	0.693	0.613	0.613	0.613	0.77	0.77	0.642	0.642	0.623	0.807	0.613	0.613	0.613
kappa	6dc5_EF	0.633	0.642	0.816	0.816	0.605	0.605	0.693	0.693	0.693	0.633	0.633	0.688	0.688	0.642	0.775	0.605	0.605	0.688	0.688	0.605	0.816	0.642	0.779	0.779	0.633	0.693	0.633	0.633	0.623	0.623	0.623	0.623	0.623	0.623	0.693	0.693	0.613	0.613	0.613	0.77	0.77	0.642	0.642	0.623	0.807	0.613	0.613	0.613
kappa	6dc5_HI	0.633	0.642	0.816	0.816	0.605	0.605	0.693	0.693	0.693	0.633	0.633	0.688	0.688	0.642	0.775	0.605	0.605	0.688	0.688	0.605	0.816	0.642	0.779	0.779	0.633	0.693	0.633	0.633	0.623	0.623	0.623	0.623	0.623	0.623	0.693	0.693	0.613	0.613	0.613	0.77	0.77	0.642	0.642	0.623	0.807	0.613	0.613	0.613
kappa	6dcv_BA	0.622	0.578	0.631	0.631	0.605	0.605	0.594	0.594	0.594	0.631	0.631	0.605	0.605	0.561	0.607	0.561	0.561	0.605	0.605	0.596	0.631	0.561	0.614	0.614	0.57	0.603	0.605	0.605	0.64	0.64	0.64	0.64	0.64	0.64	0.603	0.603	0.566	0.566	0.566	0.622	0.622	0.596	0.596	0.596	0.64	0.566	0.566	0.566
kappa	6dcw_HL	0.622	0.578	0.631	0.631	0.605	0.605	0.594	0.594	0.594	0.631	0.631	0.605	0.605	0.561	0.607	0.561	0.561	0.605	0.605	0.596	0.631	0.561	0.614	0.614	0.57	0.603	0.605	0.605	0.64	0.64	0.64	0.64	0.64	0.64	0.603	0.603	0.566	0.566	0.566	0.622	0.622	0.596	0.596	0.596	0.64	0.566	0.566	0.566
kappa	6df1_HL	0.88	0.805	0.697	0.697	0.853	0.853	0.657	0.657	0.657	0.88	0.88	0.609	0.609	0.788	0.682	0.807	0.807	0.609	0.609	0.853	0.697	0.788	0.672	0.672	0.805	0.684	0.788	0.788	0.853	0.853	0.853	0.853	0.853	0.853	0.684	0.684	0.712	0.712	0.712	0.651	0.651	0.833	0.833	0.844	0.688	0.712	0.712	0.712
kappa	6dfi_HL	0.663	0.636	0.846	0.846	0.654	0.654	0.781	0.781	0.781	0.663	0.663	0.675	0.675	0.7	0.77	0.627	0.627	0.675	0.675	0.654	0.846	0.7	0.765	0.765	0.636	0.781	0.645	0.645	0.645	0.645	0.645	0.645	0.645	0.645	0.781	0.781	0.616	0.616	0.616	0.747	0.747	0.645	0.645	0.672	0.792	0.616	0.616	0.616
kappa	6dfj_HL	0.663	0.636	0.846	0.846	0.654	0.654	0.781	0.781	0.781	0.663	0.663	0.675	0.675	0.7	0.77	0.627	0.627	0.675	0.675	0.654	0.846	0.7	0.765	0.765	0.636	0.781	0.645	0.645	0.645	0.645	0.645	0.645	0.645	0.645	0.781	0.781	0.616	0.616	0.616	0.747	0.747	0.645	0.645	0.672	0.792	0.616	0.616	0.616
kappa	6dkj_AB	0.685	0.685	0.853	0.853	0.666	0.666	0.863	0.863	0.863	0.685	0.685	0.66	0.66	0.731	0.785	0.648	0.648	0.66	0.66	0.666	0.853	0.731	0.798	0.798	0.675	0.881	0.694	0.694	0.666	0.666	0.666	0.666	0.666	0.666	0.881	0.881	0.638	0.638	0.638	0.752	0.752	0.666	0.666	0.675	0.807	0.638	0.638	0.638
kappa	6dkj_HL	0.685	0.685	0.853	0.853	0.666	0.666	0.863	0.863	0.863	0.685	0.685	0.66	0.66	0.731	0.785	0.648	0.648	0.66	0.66	0.666	0.853	0.731	0.798	0.798	0.675	0.881	0.694	0.694	0.666	0.666	0.666	0.666	0.666	0.666	0.881	0.881	0.638	0.638	0.638	0.752	0.752	0.666	0.666	0.675	0.807	0.638	0.638	0.638
kappa	6dw2_BA	0.796	0.861	0.651	0.651	0.777	0.777	0.636	0.636	0.636	0.796	0.796	0.568	0.568	0.796	0.635	0.731	0.731	0.568	0.568	0.768	0.651	0.796	0.642	0.642	0.805	0.672	0.824	0.824	0.796	0.796	0.796	0.796	0.796	0.796	0.672	0.672	0.704	0.704	0.704	0.633	0.633	0.777	0.777	0.787	0.642	0.704	0.704	0.704
kappa	6dwa_BA	0.657	0.614	0.64	0.64	0.605	0.605	0.629	0.629	0.629	0.657	0.657	0.622	0.622	0.614	0.625	0.596	0.596	0.622	0.622	0.605	0.64	0.614	0.649	0.649	0.614	0.637	0.649	0.649	0.657	0.657	0.657	0.657	0.657	0.657	0.637	0.637	0.548	0.548	0.548	0.631	0.631	0.614	0.614	0.631	0.622	0.548	0.548	0.548
kappa	6dwa_HL	0.657	0.614	0.64	0.64	0.605	0.605	0.629	0.629	0.629	0.657	0.657	0.622	0.622	0.614	0.625	0.596	0.596	0.622	0.622	0.605	0.64	0.614	0.649	0.649	0.614	0.637	0.649	0.649	0.657	0.657	0.657	0.657	0.657	0.657	0.637	0.637	0.548	0.548	0.548	0.631	0.631	0.614	0.614	0.631	0.622	0.548	0.548	0.548
kappa	6dwc_BA	0.657	0.614	0.64	0.64	0.605	0.605	0.629	0.629	0.629	0.657	0.657	0.622	0.622	0.614	0.625	0.596	0.596	0.622	0.622	0.605	0.64	0.614	0.649	0.649	0.614	0.637	0.649	0.649	0.657	0.657	0.657	0.657	0.657	0.657	0.637	0.637	0.548	0.548	0.548	0.631	0.631	0.614	0.614	0.631	0.622	0.548	0.548	0.548
kappa	6dwc_HL	0.657	0.614	0.64	0.64	0.605	0.605	0.629	0.629	0.629	0.657	0.657	0.622	0.622	0.614	0.625	0.596	0.596	0.622	0.622	0.605	0.64	0.614	0.649	0.649	0.614	0.637	0.649	0.649	0.657	0.657	0.657	0.657	0.657	0.657	0.637	0.637	0.548	0.548	0.548	0.631	0.631	0.614	0.614	0.631	0.622	0.548	0.548	0.548
kappa	6dwi_BA	0.629	0.62	0.669	0.669	0.657	0.657	0.718	0.718	0.718	0.629	0.629	0.614	0.614	0.592	0.654	0.601	0.601	0.614	0.614	0.657	0.669	0.592	0.66	0.66	0.62	0.745	0.648	0.648	0.601	0.601	0.601	0.601	0.601	0.601	0.745	0.745	0.57	0.57	0.57	0.66	0.66	0.638	0.638	0.648	0.642	0.57	0.57	0.57
kappa	6dwi_DC	0.629	0.62	0.669	0.669	0.657	0.657	0.718	0.718	0.718	0.629	0.629	0.614	0.614	0.592	0.654	0.601	0.601	0.614	0.614	0.657	0.669	0.592	0.66	0.66	0.62	0.745	0.648	0.648	0.601	0.601	0.601	0.601	0.601	0.601	0.745	0.745	0.57	0.57	0.57	0.66	0.66	0.638	0.638	0.648	0.642	0.57	0.57	0.57
kappa	6dwi_FE	0.629	0.62	0.669	0.669	0.657	0.657	0.718	0.718	0.718	0.629	0.629	0.614	0.614	0.592	0.654	0.601	0.601	0.614	0.614	0.657	0.669	0.592	0.66	0.66	0.62	0.745	0.648	0.648	0.601	0.601	0.601	0.601	0.601	0.601	0.745	0.745	0.57	0.57	0.57	0.66	0.66	0.638	0.638	0.648	0.642	0.57	0.57	0.57
kappa	6dwi_HG	0.629	0.62	0.669	0.669	0.657	0.657	0.718	0.718	0.718	0.629	0.629	0.614	0.614	0.592	0.654	0.601	0.601	0.614	0.614	0.657	0.669	0.592	0.66	0.66	0.62	0.745	0.648	0.648	0.601	0.601	0.601	0.601	0.601	0.601	0.745	0.745	0.57	0.57	0.57	0.66	0.66	0.638	0.638	0.648	0.642	0.57	0.57	0.57
kappa	6dwi_JI	0.629	0.62	0.669	0.669	0.657	0.657	0.718	0.718	0.718	0.629	0.629	0.614	0.614	0.592	0.654	0.601	0.601	0.614	0.614	0.657	0.669	0.592	0.66	0.66	0.62	0.745	0.648	0.648	0.601	0.601	0.601	0.601	0.601	0.601	0.745	0.745	0.57	0.57	0.57	0.66	0.66	0.638	0.638	0.648	0.642	0.57	0.57	0.57
kappa	6dwi_LK	0.629	0.62	0.669	0.669	0.657	0.657	0.718	0.718	0.718	0.629	0.629	0.614	0.614	0.592	0.654	0.601	0.601	0.614	0.614	0.657	0.669	0.592	0.66	0.66	0.62	0.745	0.648	0.648	0.601	0.601	0.601	0.601	0.601	0.601	0.745	0.745	0.57	0.57	0.57	0.66	0.66	0.638	0.638	0.648	0.642	0.57	0.57	0.57
kappa	6dwi_NM	0.629	0.62	0.669	0.669	0.657	0.657	0.718	0.718	0.718	0.629	0.629	0.614	0.614	0.592	0.654	0.601	0.601	0.614	0.614	0.657	0.669	0.592	0.66	0.66	0.62	0.745	0.648	0.648	0.601	0.601	0.601	0.601	0.601	0.601	0.745	0.745	0.57	0.57	0.57	0.66	0.66	0.638	0.638	0.648	0.642	0.57	0.57	0.57
kappa	6dwi_PO	0.629	0.62	0.669	0.669	0.657	0.657	0.718	0.718	0.718	0.629	0.629	0.614	0.614	0.592	0.654	0.601	0.601	0.614	0.614	0.657	0.669	0.592	0.66	0.66	0.62	0.745	0.648	0.648	0.601	0.601	0.601	0.601	0.601	0.601	0.745	0.745	0.57	0.57	0.57	0.66	0.66	0.638	0.638	0.648	0.642	0.57	0.57	0.57
kappa	6dzn_HL	0.842	0.878	0.743	0.743	0.796	0.796	0.672	0.672	0.672	0.842	0.842	0.614	0.614	0.814	0.682	0.768	0.768	0.614	0.614	0.787	0.743	0.814	0.678	0.678	0.813	0.69	0.861	0.861	0.833	0.833	0.833	0.833	0.833	0.833	0.69	0.69	0.771	0.771	0.771	0.678	0.678	0.794	0.794	0.833	0.697	0.771	0.771	0.771
kappa	6e3h_HL	0.522	0.486	0.539	0.539	0.504	0.504	0.539	0.539	0.539	0.522	0.522	0.504	0.504	0.495	0.531	0.469	0.469	0.504	0.504	0.504	0.539	0.495	0.566	0.566	0.495	0.547	0.522	0.522	0.526	0.526	0.526	0.526	0.526	0.526	0.547	0.547	0.481	0.481	0.481	0.575	0.575	0.504	0.504	0.504	0.566	0.481	0.481	0.481
kappa	6e4x_ZY	0.861	0.792	0.642	0.642	0.805	0.805	0.627	0.627	0.627	0.861	0.861	0.587	0.587	0.768	0.663	0.805	0.805	0.587	0.587	0.805	0.642	0.768	0.651	0.651	0.822	0.654	0.805	0.805	0.861	0.861	0.861	0.861	0.861	0.861	0.654	0.654	0.691	0.691	0.691	0.651	0.651	0.831	0.831	0.824	0.651	0.691	0.691	0.691
kappa	6e56_GI	0.688	0.706	0.781	0.781	0.651	0.651	0.881	0.881	0.881	0.688	0.688	0.681	0.681	0.706	0.777	0.651	0.651	0.681	0.681	0.651	0.781	0.706	0.79	0.79	0.66	0.9	0.724	0.724	0.706	0.706	0.706	0.706	0.706	0.706	0.9	0.9	0.613	0.613	0.613	0.745	0.745	0.66	0.66	0.672	0.79	0.613	0.613	0.613
kappa	6e56_HJ	0.688	0.706	0.781	0.781	0.651	0.651	0.881	0.881	0.881	0.688	0.688	0.681	0.681	0.706	0.777	0.651	0.651	0.681	0.681	0.651	0.781	0.706	0.79	0.79	0.66	0.9	0.724	0.724	0.706	0.706	0.706	0.706	0.706	0.706	0.9	0.9	0.613	0.613	0.613	0.745	0.745	0.66	0.66	0.672	0.79	0.613	0.613	0.613
kappa	6e5p_21	0.747	0.803	0.638	0.638	0.738	0.738	0.672	0.672	0.672	0.747	0.747	0.555	0.555	0.728	0.654	0.7	0.7	0.555	0.555	0.738	0.638	0.728	0.638	0.638	0.757	0.678	0.794	0.794	0.747	0.747	0.747	0.747	0.747	0.747	0.678	0.678	0.704	0.704	0.704	0.62	0.62	0.757	0.757	0.747	0.638	0.704	0.704	0.704
kappa	6e5p_MK	0.747	0.803	0.638	0.638	0.738	0.738	0.672	0.672	0.672	0.747	0.747	0.555	0.555	0.728	0.654	0.7	0.7	0.555	0.555	0.738	0.638	0.728	0.638	0.638	0.757	0.678	0.794	0.794	0.747	0.747	0.747	0.747	0.747	0.747	0.678	0.678	0.704	0.704	0.704	0.62	0.62	0.757	0.757	0.747	0.638	0.704	0.704	0.704
kappa	6e5p_RQ	0.747	0.803	0.638	0.638	0.738	0.738	0.672	0.672	0.672	0.747	0.747	0.555	0.555	0.728	0.654	0.7	0.7	0.555	0.555	0.738	0.638	0.728	0.638	0.638	0.757	0.678	0.794	0.794	0.747	0.747	0.747	0.747	0.747	0.747	0.678	0.678	0.704	0.704	0.704	0.62	0.62	0.757	0.757	0.747	0.638	0.704	0.704	0.704
kappa	6ea5_HL	0.851	0.878	0.752	0.752	0.805	0.805	0.681	0.681	0.681	0.851	0.851	0.623	0.623	0.824	0.682	0.777	0.777	0.623	0.623	0.796	0.752	0.824	0.688	0.688	0.822	0.7	0.87	0.87	0.842	0.842	0.842	0.842	0.842	0.842	0.7	0.7	0.78	0.78	0.78	0.688	0.688	0.803	0.803	0.842	0.706	0.78	0.78	0.78
kappa	6ea5_MN	0.851	0.878	0.752	0.752	0.805	0.805	0.681	0.681	0.681	0.851	0.851	0.623	0.623	0.824	0.682	0.777	0.777	0.623	0.623	0.796	0.752	0.824	0.688	0.688	0.822	0.7	0.87	0.87	0.842	0.842	0.842	0.842	0.842	0.842	0.7	0.7	0.78	0.78	0.78	0.688	0.688	0.803	0.803	0.842	0.706	0.78	0.78	0.78
kappa	6ea5_QR	0.851	0.878	0.752	0.752	0.805	0.805	0.681	0.681	0.681	0.851	0.851	0.623	0.623	0.824	0.682	0.777	0.777	0.623	0.623	0.796	0.752	0.824	0.688	0.688	0.822	0.7	0.87	0.87	0.842	0.842	0.842	0.842	0.842	0.842	0.7	0.7	0.78	0.78	0.78	0.688	0.688	0.803	0.803	0.842	0.706	0.78	0.78	0.78
kappa	6ea7_HL	0.851	0.878	0.752	0.752	0.805	0.805	0.681	0.681	0.681	0.851	0.851	0.623	0.623	0.824	0.682	0.777	0.777	0.623	0.623	0.796	0.752	0.824	0.688	0.688	0.822	0.7	0.87	0.87	0.842	0.842	0.842	0.842	0.842	0.842	0.7	0.7	0.78	0.78	0.78	0.688	0.688	0.803	0.803	0.842	0.706	0.78	0.78	0.78
kappa	6ea7_MN	0.851	0.878	0.752	0.752	0.805	0.805	0.681	0.681	0.681	0.851	0.851	0.623	0.623	0.824	0.682	0.777	0.777	0.623	0.623	0.796	0.752	0.824	0.688	0.688	0.822	0.7	0.87	0.87	0.842	0.842	0.842	0.842	0.842	0.842	0.7	0.7	0.78	0.78	0.78	0.688	0.688	0.803	0.803	0.842	0.706	0.78	0.78	0.78
kappa	6ea7_QR	0.851	0.878	0.752	0.752	0.805	0.805	0.681	0.681	0.681	0.851	0.851	0.623	0.623	0.824	0.682	0.777	0.777	0.623	0.623	0.796	0.752	0.824	0.688	0.688	0.822	0.7	0.87	0.87	0.842	0.842	0.842	0.842	0.842	0.842	0.7	0.7	0.78	0.78	0.78	0.688	0.688	0.803	0.803	0.842	0.706	0.78	0.78	0.78
kappa	6fg1_AD	0.697	0.697	0.863	0.863	0.688	0.688	0.89	0.89	0.89	0.697	0.697	0.672	0.672	0.743	0.796	0.651	0.651	0.672	0.672	0.688	0.863	0.743	0.809	0.809	0.688	0.909	0.706	0.706	0.678	0.678	0.678	0.678	0.678	0.678	0.909	0.909	0.65	0.65	0.65	0.763	0.763	0.678	0.678	0.69	0.818	0.65	0.65	0.65
kappa	6foe_AB	0.842	0.74	0.642	0.642	0.796	0.796	0.581	0.581	0.581	0.851	0.851	0.541	0.541	0.759	0.598	0.768	0.768	0.541	0.541	0.796	0.642	0.759	0.596	0.596	0.8	0.609	0.74	0.74	0.814	0.814	0.814	0.814	0.814	0.814	0.609	0.609	0.682	0.682	0.682	0.596	0.596	0.787	0.787	0.787	0.605	0.682	0.682	0.682
kappa	6gfe_HL	0.724	0.678	0.88	0.88	0.715	0.715	0.819	0.819	0.819	0.724	0.724	0.733	0.733	0.715	0.841	0.697	0.697	0.733	0.733	0.715	0.88	0.715	0.834	0.834	0.697	0.837	0.715	0.715	0.706	0.706	0.706	0.706	0.706	0.706	0.837	0.837	0.66	0.66	0.66	0.825	0.825	0.724	0.724	0.724	0.862	0.66	0.66	0.66
kappa	6gfe_KM	0.724	0.678	0.88	0.88	0.715	0.715	0.819	0.819	0.819	0.724	0.724	0.733	0.733	0.715	0.841	0.697	0.697	0.733	0.733	0.715	0.88	0.715	0.834	0.834	0.697	0.837	0.715	0.715	0.706	0.706	0.706	0.706	0.706	0.706	0.837	0.837	0.66	0.66	0.66	0.825	0.825	0.724	0.724	0.724	0.862	0.66	0.66	0.66
kappa	6ghg_AB	0.724	0.678	0.954	0.954	0.678	0.678	0.792	0.792	0.792	0.724	0.724	0.779	0.779	0.724	0.915	0.688	0.688	0.779	0.779	0.678	0.954	0.724	0.908	0.908	0.66	0.792	0.697	0.697	0.706	0.706	0.706	0.706	0.706	0.706	0.792	0.792	0.66	0.66	0.66	0.871	0.871	0.697	0.697	0.706	0.926	0.66	0.66	0.66
kappa	6ghg_HL	0.724	0.678	0.954	0.954	0.678	0.678	0.792	0.792	0.792	0.724	0.724	0.779	0.779	0.724	0.915	0.688	0.688	0.779	0.779	0.678	0.954	0.724	0.908	0.908	0.66	0.792	0.697	0.697	0.706	0.706	0.706	0.706	0.706	0.706	0.792	0.792	0.66	0.66	0.66	0.871	0.871	0.697	0.697	0.706	0.926	0.66	0.66	0.66
kappa	6gk7_HL	0.61	0.575	0.628	0.628	0.592	0.592	0.591	0.591	0.591	0.61	0.61	0.592	0.592	0.567	0.598	0.557	0.557	0.592	0.592	0.584	0.628	0.567	0.621	0.621	0.566	0.591	0.601	0.601	0.619	0.619	0.619	0.619	0.619	0.619	0.591	0.591	0.557	0.557	0.557	0.628	0.628	0.584	0.584	0.601	0.628	0.557	0.557	0.557
kappa	6gk8_HL	0.666	0.631	0.64	0.64	0.657	0.657	0.655	0.655	0.655	0.666	0.666	0.578	0.578	0.614	0.66	0.622	0.622	0.578	0.578	0.649	0.64	0.614	0.64	0.64	0.64	0.681	0.666	0.666	0.666	0.666	0.666	0.666	0.666	0.666	0.681	0.681	0.592	0.592	0.592	0.614	0.614	0.666	0.666	0.675	0.649	0.592	0.592	0.592
kappa	6h06_AB	0.575	0.504	0.601	0.601	0.548	0.548	0.539	0.539	0.539	0.584	0.584	0.566	0.566	0.557	0.576	0.557	0.557	0.566	0.566	0.548	0.601	0.557	0.592	0.592	0.513	0.565	0.522	0.522	0.566	0.566	0.566	0.566	0.566	0.566	0.565	0.565	0.509	0.509	0.509	0.61	0.61	0.548	0.548	0.557	0.61	0.509	0.509	0.509
kappa	6h06_CD	0.575	0.504	0.601	0.601	0.548	0.548	0.539	0.539	0.539	0.584	0.584	0.566	0.566	0.557	0.576	0.557	0.557	0.566	0.566	0.548	0.601	0.557	0.592	0.592	0.513	0.565	0.522	0.522	0.566	0.566	0.566	0.566	0.566	0.566	0.565	0.565	0.509	0.509	0.509	0.61	0.61	0.548	0.548	0.557	0.61	0.509	0.509	0.509
kappa	6h06_EF	0.575	0.504	0.601	0.601	0.548	0.548	0.539	0.539	0.539	0.584	0.584	0.566	0.566	0.557	0.576	0.557	0.557	0.566	0.566	0.548	0.601	0.557	0.592	0.592	0.513	0.565	0.522	0.522	0.566	0.566	0.566	0.566	0.566	0.566	0.565	0.565	0.509	0.509	0.509	0.61	0.61	0.548	0.548	0.557	0.61	0.509	0.509	0.509
kappa	6h06_HL	0.575	0.504	0.601	0.601	0.548	0.548	0.539	0.539	0.539	0.584	0.584	0.566	0.566	0.557	0.576	0.557	0.557	0.566	0.566	0.548	0.601	0.557	0.592	0.592	0.513	0.565	0.522	0.522	0.566	0.566	0.566	0.566	0.566	0.566	0.565	0.565	0.509	0.509	0.509	0.61	0.61	0.548	0.548	0.557	0.61	0.509	0.509	0.509
kappa	6h0e_AB	0.575	0.504	0.601	0.601	0.548	0.548	0.539	0.539	0.539	0.584	0.584	0.566	0.566	0.557	0.576	0.557	0.557	0.566	0.566	0.548	0.601	0.557	0.592	0.592	0.513	0.565	0.522	0.522	0.566	0.566	0.566	0.566	0.566	0.566	0.565	0.565	0.509	0.509	0.509	0.61	0.61	0.548	0.548	0.557	0.61	0.509	0.509	0.509
kappa	6h0e_CD	0.575	0.504	0.601	0.601	0.548	0.548	0.539	0.539	0.539	0.584	0.584	0.566	0.566	0.557	0.576	0.557	0.557	0.566	0.566	0.548	0.601	0.557	0.592	0.592	0.513	0.565	0.522	0.522	0.566	0.566	0.566	0.566	0.566	0.566	0.565	0.565	0.509	0.509	0.509	0.61	0.61	0.548	0.548	0.557	0.61	0.509	0.509	0.509
kappa	6h0e_EF	0.575	0.504	0.601	0.601	0.548	0.548	0.539	0.539	0.539	0.584	0.584	0.566	0.566	0.557	0.576	0.557	0.557	0.566	0.566	0.548	0.601	0.557	0.592	0.592	0.513	0.565	0.522	0.522	0.566	0.566	0.566	0.566	0.566	0.566	0.565	0.565	0.509	0.509	0.509	0.61	0.61	0.548	0.548	0.557	0.61	0.509	0.509	0.509
kappa	6h0e_HL	0.575	0.504	0.601	0.601	0.548	0.548	0.539	0.539	0.539	0.584	0.584	0.566	0.566	0.557	0.576	0.557	0.557	0.566	0.566	0.548	0.601	0.557	0.592	0.592	0.513	0.565	0.522	0.522	0.566	0.566	0.566	0.566	0.566	0.566	0.565	0.565	0.509	0.509	0.509	0.61	0.61	0.548	0.548	0.557	0.61	0.509	0.509	0.509
kappa	6hhc_HL	0.861	0.805	0.706	0.706	0.824	0.824	0.627	0.627	0.627	0.861	0.861	0.541	0.541	0.833	0.635	0.814	0.814	0.541	0.541	0.814	0.706	0.833	0.633	0.633	0.861	0.654	0.796	0.796	0.833	0.833	0.833	0.833	0.833	0.833	0.654	0.654	0.719	0.719	0.719	0.614	0.614	0.814	0.814	0.842	0.642	0.719	0.719	0.719
kappa	6hjp_GH	0.642	0.623	0.781	0.781	0.678	0.678	0.863	0.863	0.863	0.645	0.645	0.663	0.663	0.651	0.787	0.596	0.596	0.663	0.663	0.678	0.781	0.651	0.781	0.781	0.614	0.872	0.669	0.669	0.645	0.645	0.645	0.645	0.645	0.645	0.872	0.872	0.622	0.622	0.622	0.727	0.727	0.651	0.651	0.672	0.781	0.622	0.622	0.622
kappa	6hjq_GH	0.642	0.623	0.781	0.781	0.678	0.678	0.863	0.863	0.863	0.645	0.645	0.663	0.663	0.651	0.787	0.596	0.596	0.663	0.663	0.678	0.781	0.651	0.781	0.781	0.614	0.872	0.669	0.669	0.645	0.645	0.645	0.645	0.645	0.645	0.872	0.872	0.622	0.622	0.622	0.727	0.727	0.651	0.651	0.672	0.781	0.622	0.622	0.622
kappa	6hxw_CD	0.803	0.764	0.694	0.694	0.813	0.813	0.654	0.654	0.654	0.803	0.803	0.592	0.592	0.771	0.654	0.757	0.757	0.592	0.592	0.822	0.694	0.771	0.679	0.679	0.773	0.672	0.785	0.785	0.813	0.813	0.813	0.813	0.813	0.813	0.672	0.672	0.672	0.672	0.672	0.657	0.657	0.82	0.82	0.85	0.685	0.672	0.672	0.672
kappa	6i04_CD	0.898	0.842	0.697	0.697	0.842	0.842	0.654	0.654	0.654	0.898	0.898	0.559	0.559	0.851	0.644	0.833	0.833	0.559	0.559	0.842	0.697	0.851	0.642	0.642	0.925	0.681	0.833	0.833	0.87	0.87	0.87	0.87	0.87	0.87	0.681	0.681	0.757	0.757	0.757	0.651	0.651	0.861	0.861	0.861	0.66	0.757	0.757	0.757
kappa	6i04_HL	0.898	0.842	0.697	0.697	0.842	0.842	0.654	0.654	0.654	0.898	0.898	0.559	0.559	0.851	0.644	0.833	0.833	0.559	0.559	0.842	0.697	0.851	0.642	0.642	0.925	0.681	0.833	0.833	0.87	0.87	0.87	0.87	0.87	0.87	0.681	0.681	0.757	0.757	0.757	0.651	0.651	0.861	0.861	0.861	0.66	0.757	0.757	0.757
kappa	6i8s_EI	0.824	0.861	0.697	0.697	0.824	0.824	0.672	0.672	0.672	0.824	0.824	0.568	0.568	0.805	0.635	0.796	0.796	0.568	0.568	0.824	0.697	0.805	0.633	0.633	0.805	0.7	0.842	0.842	0.805	0.805	0.805	0.805	0.805	0.805	0.7	0.7	0.747	0.747	0.747	0.651	0.651	0.824	0.824	0.814	0.66	0.747	0.747	0.747
kappa	6iap_ED	0.824	0.75	0.651	0.651	0.796	0.796	0.618	0.618	0.618	0.833	0.833	0.55	0.55	0.787	0.616	0.824	0.824	0.55	0.55	0.796	0.651	0.787	0.605	0.605	0.796	0.645	0.759	0.759	0.796	0.796	0.796	0.796	0.796	0.796	0.645	0.645	0.691	0.691	0.691	0.596	0.596	0.824	0.824	0.796	0.614	0.691	0.691	0.691
kappa	6iap_HL	0.851	0.787	0.66	0.66	0.824	0.824	0.609	0.609	0.609	0.851	0.851	0.541	0.541	0.796	0.626	0.824	0.824	0.541	0.541	0.824	0.66	0.796	0.623	0.623	0.833	0.636	0.787	0.787	0.824	0.824	0.824	0.824	0.824	0.824	0.636	0.636	0.7	0.7	0.7	0.614	0.614	0.805	0.805	0.814	0.623	0.7	0.7	0.7
kappa	6ias_HL	0.851	0.787	0.66	0.66	0.824	0.824	0.609	0.609	0.609	0.851	0.851	0.541	0.541	0.796	0.626	0.824	0.824	0.541	0.541	0.824	0.66	0.796	0.623	0.623	0.833	0.636	0.787	0.787	0.824	0.824	0.824	0.824	0.824	0.824	0.636	0.636	0.7	0.7	0.7	0.614	0.614	0.805	0.805	0.814	0.623	0.7	0.7	0.7
kappa	6iut_HL	0.528	0.466	0.572	0.572	0.537	0.537	0.513	0.513	0.513	0.528	0.528	0.5	0.5	0.509	0.5	0.504	0.504	0.5	0.5	0.537	0.572	0.509	0.49	0.49	0.514	0.508	0.485	0.485	0.522	0.522	0.522	0.522	0.522	0.522	0.508	0.508	0.449	0.449	0.449	0.536	0.536	0.523	0.523	0.542	0.5	0.449	0.449	0.449
kappa	6iuv_CD	0.557	0.517	0.628	0.628	0.539	0.539	0.6	0.6	0.6	0.566	0.566	0.575	0.575	0.539	0.63	0.522	0.522	0.575	0.575	0.539	0.628	0.539	0.628	0.628	0.517	0.617	0.548	0.548	0.566	0.566	0.566	0.566	0.566	0.566	0.617	0.617	0.509	0.509	0.509	0.619	0.619	0.526	0.526	0.557	0.637	0.509	0.509	0.509
kappa	6iuv_HL	0.557	0.517	0.628	0.628	0.539	0.539	0.6	0.6	0.6	0.566	0.566	0.575	0.575	0.539	0.63	0.522	0.522	0.575	0.575	0.539	0.628	0.539	0.628	0.628	0.517	0.617	0.548	0.548	0.566	0.566	0.566	0.566	0.566	0.566	0.617	0.617	0.509	0.509	0.509	0.619	0.619	0.526	0.526	0.557	0.637	0.509	0.509	0.509
kappa	6jc2_HL	0.715	0.669	0.926	0.926	0.669	0.669	0.783	0.783	0.783	0.715	0.715	0.77	0.77	0.706	0.897	0.697	0.697	0.77	0.77	0.669	0.926	0.706	0.889	0.889	0.651	0.783	0.688	0.688	0.697	0.697	0.697	0.697	0.697	0.697	0.783	0.783	0.65	0.65	0.65	0.871	0.871	0.688	0.688	0.697	0.908	0.65	0.65	0.65
kappa	6k0y_AB	0.879	0.824	0.697	0.697	0.833	0.833	0.672	0.672	0.672	0.879	0.879	0.577	0.577	0.814	0.672	0.796	0.796	0.577	0.577	0.833	0.697	0.814	0.66	0.66	0.842	0.681	0.842	0.842	0.851	0.851	0.851	0.851	0.851	0.851	0.681	0.681	0.766	0.766	0.766	0.678	0.678	0.842	0.842	0.842	0.678	0.766	0.766	0.766
kappa	6k7o_BC	0.848	0.785	0.687	0.687	0.812	0.812	0.66	0.66	0.66	0.848	0.848	0.58	0.58	0.776	0.663	0.803	0.803	0.58	0.58	0.812	0.687	0.776	0.642	0.642	0.821	0.687	0.767	0.767	0.83	0.83	0.83	0.83	0.83	0.83	0.687	0.687	0.702	0.702	0.702	0.633	0.633	0.812	0.812	0.83	0.669	0.702	0.702	0.702
kappa	6lun_AB	0.575	0.517	0.619	0.619	0.548	0.548	0.573	0.573	0.573	0.584	0.584	0.584	0.584	0.548	0.648	0.53	0.53	0.584	0.584	0.548	0.619	0.548	0.619	0.619	0.535	0.608	0.548	0.548	0.592	0.592	0.592	0.592	0.592	0.592	0.608	0.608	0.518	0.518	0.518	0.619	0.619	0.553	0.553	0.566	0.637	0.518	0.518	0.518
kappa	6lun_CD	0.575	0.517	0.619	0.619	0.548	0.548	0.573	0.573	0.573	0.584	0.584	0.584	0.584	0.548	0.648	0.53	0.53	0.584	0.584	0.548	0.619	0.548	0.619	0.619	0.535	0.608	0.548	0.548	0.592	0.592	0.592	0.592	0.592	0.592	0.608	0.608	0.518	0.518	0.518	0.619	0.619	0.553	0.553	0.566	0.637	0.518	0.518	0.518
kappa	6m58_CD	0.697	0.66	0.781	0.781	0.697	0.697	0.781	0.781	0.781	0.697	0.697	0.69	0.69	0.669	0.805	0.642	0.642	0.69	0.69	0.697	0.781	0.669	0.79	0.79	0.678	0.8	0.678	0.678	0.706	0.706	0.706	0.706	0.706	0.706	0.8	0.8	0.632	0.632	0.632	0.772	0.772	0.678	0.678	0.697	0.79	0.632	0.632	0.632
kappa	6m58_HL	0.697	0.66	0.781	0.781	0.697	0.697	0.781	0.781	0.781	0.697	0.697	0.69	0.69	0.669	0.805	0.642	0.642	0.69	0.69	0.697	0.781	0.669	0.79	0.79	0.678	0.8	0.678	0.678	0.706	0.706	0.706	0.706	0.706	0.706	0.8	0.8	0.632	0.632	0.632	0.772	0.772	0.678	0.678	0.697	0.79	0.632	0.632	0.632
kappa	6mam_AB	0.872	0.763	0.648	0.648	0.809	0.809	0.645	0.645	0.645	0.881	0.881	0.585	0.585	0.772	0.642	0.781	0.781	0.585	0.585	0.809	0.648	0.772	0.621	0.621	0.827	0.654	0.772	0.772	0.854	0.854	0.854	0.854	0.854	0.854	0.654	0.654	0.678	0.678	0.678	0.612	0.612	0.8	0.8	0.809	0.63	0.678	0.678	0.678
kappa	6mam_CD	0.872	0.763	0.648	0.648	0.809	0.809	0.645	0.645	0.645	0.881	0.881	0.585	0.585	0.772	0.642	0.781	0.781	0.585	0.585	0.809	0.648	0.772	0.621	0.621	0.827	0.654	0.772	0.772	0.854	0.854	0.854	0.854	0.854	0.854	0.654	0.654	0.678	0.678	0.678	0.612	0.612	0.8	0.8	0.809	0.63	0.678	0.678	0.678
kappa	6mam_EF	0.872	0.763	0.648	0.648	0.809	0.809	0.645	0.645	0.645	0.881	0.881	0.585	0.585	0.772	0.642	0.781	0.781	0.585	0.585	0.809	0.648	0.772	0.621	0.621	0.827	0.654	0.772	0.772	0.854	0.854	0.854	0.854	0.854	0.854	0.654	0.654	0.678	0.678	0.678	0.612	0.612	0.8	0.8	0.809	0.63	0.678	0.678	0.678
kappa	6me1_AB	0.777	0.75	0.66	0.66	0.768	0.768	0.609	0.609	0.609	0.777	0.777	0.522	0.522	0.768	0.607	0.722	0.722	0.522	0.522	0.768	0.66	0.768	0.605	0.605	0.777	0.618	0.75	0.75	0.759	0.759	0.759	0.759	0.759	0.759	0.618	0.618	0.719	0.719	0.719	0.614	0.614	0.777	0.777	0.777	0.605	0.719	0.719	0.719
kappa	6med_AB	0.907	0.796	0.66	0.66	0.842	0.842	0.609	0.609	0.609	0.916	0.916	0.559	0.559	0.796	0.635	0.833	0.833	0.559	0.559	0.842	0.66	0.796	0.614	0.614	0.842	0.636	0.805	0.805	0.888	0.888	0.888	0.888	0.888	0.888	0.636	0.636	0.71	0.71	0.71	0.651	0.651	0.851	0.851	0.842	0.651	0.71	0.71	0.71
kappa	6med_CD	0.907	0.796	0.66	0.66	0.842	0.842	0.609	0.609	0.609	0.916	0.916	0.559	0.559	0.796	0.635	0.833	0.833	0.559	0.559	0.842	0.66	0.796	0.614	0.614	0.842	0.636	0.805	0.805	0.888	0.888	0.888	0.888	0.888	0.888	0.636	0.636	0.71	0.71	0.71	0.651	0.651	0.851	0.851	0.842	0.651	0.71	0.71	0.71
kappa	6med_GI	0.907	0.796	0.66	0.66	0.842	0.842	0.609	0.609	0.609	0.916	0.916	0.559	0.559	0.796	0.635	0.833	0.833	0.559	0.559	0.842	0.66	0.796	0.614	0.614	0.842	0.636	0.805	0.805	0.888	0.888	0.888	0.888	0.888	0.888	0.636	0.636	0.71	0.71	0.71	0.651	0.651	0.851	0.851	0.842	0.651	0.71	0.71	0.71
kappa	6mee_AB	0.796	0.888	0.697	0.697	0.768	0.768	0.672	0.672	0.672	0.796	0.796	0.587	0.587	0.787	0.682	0.74	0.74	0.587	0.587	0.759	0.697	0.787	0.669	0.669	0.787	0.709	0.833	0.833	0.787	0.787	0.787	0.787	0.787	0.787	0.709	0.709	0.742	0.742	0.742	0.669	0.669	0.768	0.768	0.768	0.688	0.742	0.742	0.742
kappa	6mee_CD	0.796	0.888	0.697	0.697	0.768	0.768	0.672	0.672	0.672	0.796	0.796	0.587	0.587	0.787	0.682	0.74	0.74	0.587	0.587	0.759	0.697	0.787	0.669	0.669	0.787	0.709	0.833	0.833	0.787	0.787	0.787	0.787	0.787	0.787	0.709	0.709	0.742	0.742	0.742	0.669	0.669	0.768	0.768	0.768	0.688	0.742	0.742	0.742
kappa	6mef_HL	0.666	0.648	0.88	0.88	0.648	0.648	0.818	0.818	0.818	0.666	0.666	0.688	0.688	0.685	0.822	0.62	0.62	0.688	0.688	0.648	0.88	0.685	0.834	0.834	0.648	0.8	0.657	0.657	0.648	0.648	0.648	0.648	0.648	0.648	0.8	0.8	0.635	0.635	0.635	0.779	0.779	0.648	0.648	0.666	0.825	0.635	0.635	0.635
kappa	6meh_HL	0.796	0.888	0.697	0.697	0.768	0.768	0.672	0.672	0.672	0.796	0.796	0.587	0.587	0.787	0.682	0.74	0.74	0.587	0.587	0.759	0.697	0.787	0.669	0.669	0.787	0.709	0.833	0.833	0.787	0.787	0.787	0.787	0.787	0.787	0.709	0.709	0.742	0.742	0.742	0.669	0.669	0.768	0.768	0.768	0.688	0.742	0.742	0.742
kappa	6mei_HL	0.907	0.796	0.66	0.66	0.842	0.842	0.609	0.609	0.609	0.916	0.916	0.559	0.559	0.796	0.635	0.833	0.833	0.559	0.559	0.842	0.66	0.796	0.614	0.614	0.842	0.636	0.805	0.805	0.888	0.888	0.888	0.888	0.888	0.888	0.636	0.636	0.71	0.71	0.71	0.651	0.651	0.851	0.851	0.842	0.651	0.71	0.71	0.71
kappa	6mej_HL	0.907	0.796	0.66	0.66	0.842	0.842	0.609	0.609	0.609	0.916	0.916	0.559	0.559	0.796	0.635	0.833	0.833	0.559	0.559	0.842	0.66	0.796	0.614	0.614	0.842	0.636	0.805	0.805	0.888	0.888	0.888	0.888	0.888	0.888	0.636	0.636	0.71	0.71	0.71	0.651	0.651	0.851	0.851	0.842	0.651	0.71	0.71	0.71
kappa	6mek_BD	0.907	0.796	0.66	0.66	0.842	0.842	0.609	0.609	0.609	0.916	0.916	0.559	0.559	0.796	0.635	0.833	0.833	0.559	0.559	0.842	0.66	0.796	0.614	0.614	0.842	0.636	0.805	0.805	0.888	0.888	0.888	0.888	0.888	0.888	0.636	0.636	0.71	0.71	0.71	0.651	0.651	0.851	0.851	0.842	0.651	0.71	0.71	0.71
kappa	6mek_HL	0.907	0.796	0.66	0.66	0.842	0.842	0.609	0.609	0.609	0.916	0.916	0.559	0.559	0.796	0.635	0.833	0.833	0.559	0.559	0.842	0.66	0.796	0.614	0.614	0.842	0.636	0.805	0.805	0.888	0.888	0.888	0.888	0.888	0.888	0.636	0.636	0.71	0.71	0.71	0.651	0.651	0.851	0.851	0.842	0.651	0.71	0.71	0.71
kappa	6mfj_AB	0.805	0.75	0.633	0.633	0.759	0.759	0.636	0.636	0.636	0.796	0.796	0.532	0.532	0.74	0.672	0.759	0.759	0.532	0.532	0.759	0.633	0.74	0.623	0.623	0.787	0.645	0.75	0.75	0.805	0.805	0.805	0.805	0.805	0.805	0.645	0.645	0.7	0.7	0.7	0.633	0.633	0.777	0.777	0.777	0.623	0.7	0.7	0.7
kappa	6mfj_HL	0.805	0.75	0.633	0.633	0.759	0.759	0.636	0.636	0.636	0.796	0.796	0.532	0.532	0.74	0.672	0.759	0.759	0.532	0.532	0.759	0.633	0.74	0.623	0.623	0.787	0.645	0.75	0.75	0.805	0.805	0.805	0.805	0.805	0.805	0.645	0.645	0.7	0.7	0.7	0.633	0.633	0.777	0.777	0.777	0.623	0.7	0.7	0.7
kappa	6mfp_CD	0.805	0.75	0.633	0.633	0.759	0.759	0.636	0.636	0.636	0.796	0.796	0.532	0.532	0.74	0.672	0.759	0.759	0.532	0.532	0.759	0.633	0.74	0.623	0.623	0.787	0.645	0.75	0.75	0.805	0.805	0.805	0.805	0.805	0.805	0.645	0.645	0.7	0.7	0.7	0.633	0.633	0.777	0.777	0.777	0.623	0.7	0.7	0.7
kappa	6mfp_HL	0.805	0.75	0.633	0.633	0.759	0.759	0.636	0.636	0.636	0.796	0.796	0.532	0.532	0.74	0.672	0.759	0.759	0.532	0.532	0.759	0.633	0.74	0.623	0.623	0.787	0.645	0.75	0.75	0.805	0.805	0.805	0.805	0.805	0.805	0.645	0.645	0.7	0.7	0.7	0.633	0.633	0.777	0.777	0.777	0.623	0.7	0.7	0.7
kappa	6mft_AB	0.694	0.679	0.88	0.88	0.666	0.666	0.809	0.809	0.809	0.694	0.694	0.733	0.733	0.712	0.85	0.648	0.648	0.733	0.733	0.666	0.88	0.712	0.844	0.844	0.654	0.809	0.675	0.675	0.703	0.703	0.703	0.703	0.703	0.703	0.809	0.809	0.647	0.647	0.647	0.788	0.788	0.672	0.672	0.685	0.871	0.647	0.647	0.647
kappa	6mft_HL	0.694	0.679	0.88	0.88	0.666	0.666	0.809	0.809	0.809	0.694	0.694	0.733	0.733	0.712	0.85	0.648	0.648	0.733	0.733	0.666	0.88	0.712	0.844	0.844	0.654	0.809	0.675	0.675	0.703	0.703	0.703	0.703	0.703	0.703	0.809	0.809	0.647	0.647	0.647	0.788	0.788	0.672	0.672	0.685	0.871	0.647	0.647	0.647
kappa	6mhr_AB	0.7	0.654	0.9	0.9	0.681	0.681	0.827	0.827	0.827	0.7	0.7	0.702	0.702	0.745	0.825	0.654	0.654	0.702	0.702	0.681	0.9	0.745	0.819	0.819	0.663	0.827	0.663	0.663	0.681	0.681	0.681	0.681	0.681	0.681	0.827	0.827	0.663	0.663	0.663	0.774	0.774	0.69	0.69	0.69	0.846	0.663	0.663	0.663
kappa	6mhr_DE	0.7	0.654	0.9	0.9	0.681	0.681	0.827	0.827	0.827	0.7	0.7	0.702	0.702	0.745	0.825	0.654	0.654	0.702	0.702	0.681	0.9	0.745	0.819	0.819	0.663	0.827	0.663	0.663	0.681	0.681	0.681	0.681	0.681	0.681	0.827	0.827	0.663	0.663	0.663	0.774	0.774	0.69	0.69	0.69	0.846	0.663	0.663	0.663
kappa	6ml8_HL	0.787	0.74	0.651	0.651	0.759	0.759	0.59	0.59	0.59	0.787	0.787	0.522	0.522	0.74	0.598	0.75	0.75	0.522	0.522	0.759	0.651	0.74	0.605	0.605	0.777	0.6	0.722	0.722	0.768	0.768	0.768	0.768	0.768	0.768	0.6	0.6	0.691	0.691	0.691	0.596	0.596	0.75	0.75	0.768	0.614	0.691	0.691	0.691
kappa	6mlk_HL	0.601	0.522	0.637	0.637	0.557	0.557	0.573	0.573	0.573	0.601	0.601	0.575	0.575	0.575	0.612	0.548	0.548	0.575	0.575	0.557	0.637	0.575	0.628	0.628	0.53	0.6	0.548	0.548	0.575	0.575	0.575	0.575	0.575	0.575	0.6	0.6	0.527	0.527	0.527	0.619	0.619	0.575	0.575	0.575	0.628	0.527	0.527	0.527
kappa	6mnf_HL	0.75	0.805	0.633	0.633	0.74	0.74	0.654	0.654	0.654	0.75	0.75	0.55	0.55	0.722	0.654	0.703	0.703	0.55	0.55	0.74	0.633	0.722	0.633	0.633	0.759	0.681	0.796	0.796	0.75	0.75	0.75	0.75	0.75	0.75	0.681	0.681	0.704	0.704	0.704	0.614	0.614	0.759	0.759	0.75	0.633	0.704	0.704	0.704
kappa	6msy_HL	0.75	0.805	0.633	0.633	0.74	0.74	0.654	0.654	0.654	0.75	0.75	0.55	0.55	0.722	0.654	0.703	0.703	0.55	0.55	0.74	0.633	0.722	0.633	0.633	0.759	0.681	0.796	0.796	0.75	0.75	0.75	0.75	0.75	0.75	0.681	0.681	0.704	0.704	0.704	0.614	0.614	0.759	0.759	0.75	0.633	0.704	0.704	0.704
kappa	6mto_HL	0.642	0.623	0.825	0.825	0.642	0.642	0.711	0.711	0.711	0.642	0.642	0.743	0.743	0.66	0.803	0.623	0.623	0.743	0.743	0.642	0.825	0.66	0.798	0.798	0.623	0.711	0.633	0.633	0.642	0.642	0.642	0.642	0.642	0.642	0.711	0.711	0.66	0.66	0.66	0.825	0.825	0.642	0.642	0.642	0.816	0.66	0.66	0.66
kappa	6mtp_AB	0.669	0.633	0.816	0.816	0.66	0.66	0.738	0.738	0.738	0.669	0.669	0.706	0.706	0.669	0.775	0.642	0.642	0.706	0.706	0.66	0.816	0.669	0.779	0.779	0.623	0.738	0.66	0.66	0.651	0.651	0.651	0.651	0.651	0.651	0.738	0.738	0.622	0.622	0.622	0.816	0.816	0.642	0.642	0.66	0.798	0.622	0.622	0.622
kappa	6mtp_HL	0.669	0.633	0.816	0.816	0.66	0.66	0.738	0.738	0.738	0.669	0.669	0.706	0.706	0.669	0.775	0.642	0.642	0.706	0.706	0.66	0.816	0.669	0.779	0.779	0.623	0.738	0.66	0.66	0.651	0.651	0.651	0.651	0.651	0.651	0.738	0.738	0.622	0.622	0.622	0.816	0.816	0.642	0.642	0.66	0.798	0.622	0.622	0.622
kappa	6mtq_HL	0.651	0.605	0.834	0.834	0.633	0.633	0.738	0.738	0.738	0.651	0.651	0.752	0.752	0.66	0.831	0.614	0.614	0.752	0.752	0.633	0.834	0.66	0.825	0.825	0.633	0.738	0.633	0.633	0.642	0.642	0.642	0.642	0.642	0.642	0.738	0.738	0.603	0.603	0.603	0.798	0.798	0.651	0.651	0.651	0.862	0.603	0.603	0.603
kappa	6mtt_HL	0.861	0.75	0.642	0.642	0.75	0.75	0.6	0.6	0.6	0.861	0.861	0.559	0.559	0.712	0.626	0.768	0.768	0.559	0.559	0.75	0.642	0.712	0.614	0.614	0.759	0.627	0.787	0.787	0.842	0.842	0.842	0.842	0.842	0.842	0.627	0.627	0.654	0.654	0.654	0.623	0.623	0.768	0.768	0.787	0.633	0.654	0.654	0.654
kappa	6mu3_HL	0.75	0.805	0.633	0.633	0.74	0.74	0.654	0.654	0.654	0.75	0.75	0.55	0.55	0.722	0.654	0.703	0.703	0.55	0.55	0.74	0.633	0.722	0.633	0.633	0.759	0.681	0.796	0.796	0.75	0.75	0.75	0.75	0.75	0.75	0.681	0.681	0.704	0.704	0.704	0.614	0.614	0.759	0.759	0.75	0.633	0.704	0.704	0.704
kappa	6mu3_MK	0.75	0.805	0.633	0.633	0.74	0.74	0.654	0.654	0.654	0.75	0.75	0.55	0.55	0.722	0.654	0.703	0.703	0.55	0.55	0.74	0.633	0.722	0.633	0.633	0.759	0.681	0.796	0.796	0.75	0.75	0.75	0.75	0.75	0.75	0.681	0.681	0.704	0.704	0.704	0.614	0.614	0.759	0.759	0.75	0.633	0.704	0.704	0.704
kappa	6mub_HL	0.75	0.805	0.633	0.633	0.74	0.74	0.654	0.654	0.654	0.75	0.75	0.55	0.55	0.722	0.654	0.703	0.703	0.55	0.55	0.74	0.633	0.722	0.633	0.633	0.759	0.681	0.796	0.796	0.75	0.75	0.75	0.75	0.75	0.75	0.681	0.681	0.704	0.704	0.704	0.614	0.614	0.759	0.759	0.75	0.633	0.704	0.704	0.704
kappa	6mub_MK	0.75	0.805	0.633	0.633	0.74	0.74	0.654	0.654	0.654	0.75	0.75	0.55	0.55	0.722	0.654	0.703	0.703	0.55	0.55	0.74	0.633	0.722	0.633	0.633	0.759	0.681	0.796	0.796	0.75	0.75	0.75	0.75	0.75	0.75	0.681	0.681	0.704	0.704	0.704	0.614	0.614	0.759	0.759	0.75	0.633	0.704	0.704	0.704
kappa	6mvl_HL	0.706	0.697	0.935	0.935	0.66	0.66	0.774	0.774	0.774	0.706	0.706	0.761	0.761	0.706	0.897	0.669	0.669	0.761	0.761	0.66	0.935	0.706	0.889	0.889	0.66	0.774	0.678	0.678	0.688	0.688	0.688	0.688	0.688	0.688	0.774	0.774	0.669	0.669	0.669	0.853	0.853	0.678	0.678	0.688	0.908	0.669	0.669	0.669
kappa	6mwn_CD	0.851	0.805	0.678	0.678	0.898	0.898	0.654	0.654	0.654	0.851	0.851	0.587	0.587	0.787	0.672	0.796	0.796	0.587	0.587	0.907	0.678	0.787	0.669	0.669	0.814	0.681	0.805	0.805	0.824	0.824	0.824	0.824	0.824	0.824	0.681	0.681	0.728	0.728	0.728	0.669	0.669	0.898	0.898	0.907	0.669	0.728	0.728	0.728
kappa	6mxr_AB	0.857	0.785	0.651	0.651	0.883	0.883	0.631	0.631	0.631	0.866	0.866	0.58	0.58	0.776	0.645	0.803	0.803	0.58	0.58	0.892	0.651	0.776	0.642	0.642	0.812	0.657	0.803	0.803	0.839	0.839	0.839	0.839	0.839	0.839	0.657	0.657	0.693	0.693	0.693	0.625	0.625	0.857	0.857	0.875	0.642	0.693	0.693	0.693
kappa	6mxr_HL	0.857	0.785	0.651	0.651	0.883	0.883	0.631	0.631	0.631	0.866	0.866	0.58	0.58	0.776	0.645	0.803	0.803	0.58	0.58	0.892	0.651	0.776	0.642	0.642	0.812	0.657	0.803	0.803	0.839	0.839	0.839	0.839	0.839	0.839	0.657	0.657	0.693	0.693	0.693	0.625	0.625	0.857	0.857	0.875	0.642	0.693	0.693	0.693
kappa	6mxs_AB	0.857	0.785	0.651	0.651	0.883	0.883	0.631	0.631	0.631	0.866	0.866	0.58	0.58	0.776	0.645	0.803	0.803	0.58	0.58	0.892	0.651	0.776	0.642	0.642	0.812	0.657	0.803	0.803	0.839	0.839	0.839	0.839	0.839	0.839	0.657	0.657	0.693	0.693	0.693	0.625	0.625	0.857	0.857	0.875	0.642	0.693	0.693	0.693
kappa	6mxs_HL	0.857	0.785	0.651	0.651	0.883	0.883	0.631	0.631	0.631	0.866	0.866	0.58	0.58	0.776	0.645	0.803	0.803	0.58	0.58	0.892	0.651	0.776	0.642	0.642	0.812	0.657	0.803	0.803	0.839	0.839	0.839	0.839	0.839	0.839	0.657	0.657	0.693	0.693	0.693	0.625	0.625	0.857	0.857	0.875	0.642	0.693	0.693	0.693
kappa	6my4_AB	0.848	0.776	0.651	0.651	0.883	0.883	0.622	0.622	0.622	0.857	0.857	0.58	0.58	0.776	0.645	0.803	0.803	0.58	0.58	0.892	0.651	0.776	0.642	0.642	0.812	0.649	0.794	0.794	0.83	0.83	0.83	0.83	0.83	0.83	0.649	0.649	0.693	0.693	0.693	0.625	0.625	0.842	0.842	0.866	0.642	0.693	0.693	0.693
kappa	6my4_HL	0.848	0.776	0.651	0.651	0.883	0.883	0.622	0.622	0.622	0.857	0.857	0.58	0.58	0.776	0.645	0.803	0.803	0.58	0.58	0.892	0.651	0.776	0.642	0.642	0.812	0.649	0.794	0.794	0.83	0.83	0.83	0.83	0.83	0.83	0.649	0.649	0.693	0.693	0.693	0.625	0.625	0.842	0.842	0.866	0.642	0.693	0.693	0.693
kappa	6my5_AB	0.848	0.776	0.651	0.651	0.883	0.883	0.622	0.622	0.622	0.857	0.857	0.58	0.58	0.776	0.645	0.803	0.803	0.58	0.58	0.892	0.651	0.776	0.642	0.642	0.812	0.649	0.794	0.794	0.83	0.83	0.83	0.83	0.83	0.83	0.649	0.649	0.693	0.693	0.693	0.625	0.625	0.842	0.842	0.866	0.642	0.693	0.693	0.693
kappa	6my5_HL	0.848	0.776	0.651	0.651	0.883	0.883	0.622	0.622	0.622	0.857	0.857	0.58	0.58	0.776	0.645	0.803	0.803	0.58	0.58	0.892	0.651	0.776	0.642	0.642	0.812	0.649	0.794	0.794	0.83	0.83	0.83	0.83	0.83	0.83	0.649	0.649	0.693	0.693	0.693	0.625	0.625	0.842	0.842	0.866	0.642	0.693	0.693	0.693
kappa	6n2x_HL	0.75	0.805	0.633	0.633	0.74	0.74	0.654	0.654	0.654	0.75	0.75	0.55	0.55	0.722	0.654	0.703	0.703	0.55	0.55	0.74	0.633	0.722	0.633	0.633	0.759	0.681	0.796	0.796	0.75	0.75	0.75	0.75	0.75	0.75	0.681	0.681	0.704	0.704	0.704	0.614	0.614	0.759	0.759	0.75	0.633	0.704	0.704	0.704
kappa	6n2x_MK	0.75	0.805	0.633	0.633	0.74	0.74	0.654	0.654	0.654	0.75	0.75	0.55	0.55	0.722	0.654	0.703	0.703	0.55	0.55	0.74	0.633	0.722	0.633	0.633	0.759	0.681	0.796	0.796	0.75	0.75	0.75	0.75	0.75	0.75	0.681	0.681	0.704	0.704	0.704	0.614	0.614	0.759	0.759	0.75	0.633	0.704	0.704	0.704
kappa	6n32_HL	0.75	0.805	0.633	0.633	0.74	0.74	0.654	0.654	0.654	0.75	0.75	0.55	0.55	0.722	0.654	0.703	0.703	0.55	0.55	0.74	0.633	0.722	0.633	0.633	0.759	0.681	0.796	0.796	0.75	0.75	0.75	0.75	0.75	0.75	0.681	0.681	0.704	0.704	0.704	0.614	0.614	0.759	0.759	0.75	0.633	0.704	0.704	0.704
kappa	6n32_KM	0.75	0.805	0.633	0.633	0.74	0.74	0.654	0.654	0.654	0.75	0.75	0.55	0.55	0.722	0.654	0.703	0.703	0.55	0.55	0.74	0.633	0.722	0.633	0.633	0.759	0.681	0.796	0.796	0.75	0.75	0.75	0.75	0.75	0.75	0.681	0.681	0.704	0.704	0.704	0.614	0.614	0.759	0.759	0.75	0.633	0.704	0.704	0.704
kappa	6n35_HL	0.75	0.805	0.633	0.633	0.74	0.74	0.654	0.654	0.654	0.75	0.75	0.55	0.55	0.722	0.654	0.703	0.703	0.55	0.55	0.74	0.633	0.722	0.633	0.633	0.759	0.681	0.796	0.796	0.75	0.75	0.75	0.75	0.75	0.75	0.681	0.681	0.704	0.704	0.704	0.614	0.614	0.759	0.759	0.75	0.633	0.704	0.704	0.704
kappa	6n35_MK	0.75	0.805	0.633	0.633	0.74	0.74	0.654	0.654	0.654	0.75	0.75	0.55	0.55	0.722	0.654	0.703	0.703	0.55	0.55	0.74	0.633	0.722	0.633	0.633	0.759	0.681	0.796	0.796	0.75	0.75	0.75	0.75	0.75	0.75	0.681	0.681	0.704	0.704	0.704	0.614	0.614	0.759	0.759	0.75	0.633	0.704	0.704	0.704
kappa	6n7j_AB	0.66	0.633	0.816	0.816	0.642	0.642	0.72	0.72	0.72	0.66	0.66	0.733	0.733	0.642	0.794	0.633	0.633	0.733	0.733	0.642	0.816	0.642	0.816	0.816	0.605	0.738	0.669	0.669	0.66	0.66	0.66	0.66	0.66	0.66	0.738	0.738	0.584	0.584	0.584	0.788	0.788	0.642	0.642	0.651	0.834	0.584	0.584	0.584
kappa	6n7j_HL	0.66	0.633	0.816	0.816	0.642	0.642	0.72	0.72	0.72	0.66	0.66	0.733	0.733	0.642	0.794	0.633	0.633	0.733	0.733	0.642	0.816	0.642	0.816	0.816	0.605	0.738	0.669	0.669	0.66	0.66	0.66	0.66	0.66	0.66	0.738	0.738	0.584	0.584	0.584	0.788	0.788	0.642	0.642	0.651	0.834	0.584	0.584	0.584
kappa	6n7u_AB	0.66	0.633	0.816	0.816	0.642	0.642	0.72	0.72	0.72	0.66	0.66	0.733	0.733	0.642	0.794	0.633	0.633	0.733	0.733	0.642	0.816	0.642	0.816	0.816	0.605	0.738	0.669	0.669	0.66	0.66	0.66	0.66	0.66	0.66	0.738	0.738	0.584	0.584	0.584	0.788	0.788	0.642	0.642	0.651	0.834	0.584	0.584	0.584
kappa	6n81_CD	0.907	0.787	0.706	0.706	0.805	0.805	0.663	0.663	0.663	0.916	0.916	0.596	0.596	0.805	0.682	0.805	0.805	0.596	0.596	0.805	0.706	0.805	0.669	0.669	0.805	0.672	0.796	0.796	0.879	0.879	0.879	0.879	0.879	0.879	0.672	0.672	0.728	0.728	0.728	0.678	0.678	0.814	0.814	0.824	0.697	0.728	0.728	0.728
kappa	6n81_HL	0.907	0.787	0.706	0.706	0.805	0.805	0.663	0.663	0.663	0.916	0.916	0.596	0.596	0.805	0.682	0.805	0.805	0.596	0.596	0.805	0.706	0.805	0.669	0.669	0.805	0.672	0.796	0.796	0.879	0.879	0.879	0.879	0.879	0.879	0.672	0.672	0.728	0.728	0.728	0.678	0.678	0.814	0.814	0.824	0.697	0.728	0.728	0.728
kappa	6n8d_DB	0.688	0.633	0.863	0.863	0.642	0.642	0.745	0.745	0.745	0.688	0.688	0.69	0.69	0.724	0.787	0.666	0.666	0.69	0.69	0.642	0.863	0.724	0.763	0.763	0.66	0.745	0.642	0.642	0.669	0.669	0.669	0.669	0.669	0.669	0.745	0.745	0.632	0.632	0.632	0.736	0.736	0.678	0.678	0.688	0.781	0.632	0.632	0.632
kappa	6nb8_HL	0.575	0.495	0.601	0.601	0.557	0.557	0.582	0.582	0.582	0.575	0.575	0.548	0.548	0.557	0.576	0.539	0.539	0.548	0.548	0.557	0.601	0.557	0.61	0.61	0.522	0.591	0.513	0.513	0.557	0.557	0.557	0.557	0.557	0.557	0.591	0.591	0.5	0.5	0.5	0.61	0.61	0.557	0.557	0.557	0.61	0.5	0.5	0.5
kappa	6ncp_AB	0.691	0.654	0.555	0.555	0.663	0.663	0.513	0.513	0.513	0.691	0.691	0.462	0.462	0.666	0.532	0.663	0.663	0.462	0.462	0.663	0.555	0.666	0.547	0.547	0.728	0.532	0.626	0.626	0.672	0.672	0.672	0.672	0.672	0.672	0.532	0.532	0.601	0.601	0.601	0.509	0.509	0.672	0.672	0.672	0.537	0.601	0.601	0.601
kappa	6ncp_CD	0.691	0.654	0.555	0.555	0.663	0.663	0.513	0.513	0.513	0.691	0.691	0.462	0.462	0.666	0.532	0.663	0.663	0.462	0.462	0.663	0.555	0.666	0.547	0.547	0.728	0.532	0.626	0.626	0.672	0.672	0.672	0.672	0.672	0.672	0.532	0.532	0.601	0.601	0.601	0.509	0.509	0.672	0.672	0.672	0.537	0.601	0.601	0.601
kappa	6nmr_AB	0.651	0.642	0.79	0.79	0.669	0.669	0.79	0.79	0.79	0.651	0.651	0.645	0.645	0.678	0.712	0.614	0.614	0.645	0.645	0.66	0.79	0.678	0.736	0.736	0.651	0.79	0.669	0.669	0.633	0.633	0.633	0.633	0.633	0.633	0.79	0.79	0.632	0.632	0.632	0.736	0.736	0.642	0.642	0.651	0.745	0.632	0.632	0.632
kappa	6nmr_FG	0.651	0.642	0.79	0.79	0.669	0.669	0.79	0.79	0.79	0.651	0.651	0.645	0.645	0.678	0.712	0.614	0.614	0.645	0.645	0.66	0.79	0.678	0.736	0.736	0.651	0.79	0.669	0.669	0.633	0.633	0.633	0.633	0.633	0.633	0.79	0.79	0.632	0.632	0.632	0.736	0.736	0.642	0.642	0.651	0.745	0.632	0.632	0.632
kappa	6nmr_HL	0.651	0.642	0.79	0.79	0.669	0.669	0.79	0.79	0.79	0.651	0.651	0.645	0.645	0.678	0.712	0.614	0.614	0.645	0.645	0.66	0.79	0.678	0.736	0.736	0.651	0.79	0.669	0.669	0.633	0.633	0.633	0.633	0.633	0.633	0.79	0.79	0.632	0.632	0.632	0.736	0.736	0.642	0.642	0.651	0.745	0.632	0.632	0.632
kappa	6nmr_JK	0.651	0.642	0.79	0.79	0.669	0.669	0.79	0.79	0.79	0.651	0.651	0.645	0.645	0.678	0.712	0.614	0.614	0.645	0.645	0.66	0.79	0.678	0.736	0.736	0.651	0.79	0.669	0.669	0.633	0.633	0.633	0.633	0.633	0.633	0.79	0.79	0.632	0.632	0.632	0.736	0.736	0.642	0.642	0.651	0.745	0.632	0.632	0.632
kappa	6nms_BA	0.698	0.679	0.836	0.836	0.698	0.698	0.79	0.79	0.79	0.698	0.698	0.672	0.672	0.688	0.792	0.65	0.65	0.672	0.672	0.698	0.836	0.688	0.79	0.79	0.66	0.781	0.707	0.707	0.679	0.679	0.679	0.679	0.679	0.679	0.781	0.781	0.65	0.65	0.65	0.763	0.763	0.669	0.669	0.688	0.818	0.65	0.65	0.65
kappa	6nms_HL	0.698	0.679	0.836	0.836	0.698	0.698	0.79	0.79	0.79	0.698	0.698	0.672	0.672	0.688	0.792	0.65	0.65	0.672	0.672	0.698	0.836	0.688	0.79	0.79	0.66	0.781	0.707	0.707	0.679	0.679	0.679	0.679	0.679	0.679	0.781	0.781	0.65	0.65	0.65	0.763	0.763	0.669	0.669	0.688	0.818	0.65	0.65	0.65
kappa	6nmu_BA	0.65	0.632	0.809	0.809	0.66	0.66	0.781	0.781	0.781	0.65	0.65	0.663	0.663	0.688	0.745	0.632	0.632	0.663	0.663	0.66	0.809	0.688	0.772	0.772	0.622	0.772	0.632	0.632	0.632	0.632	0.632	0.632	0.632	0.632	0.772	0.772	0.613	0.613	0.613	0.736	0.736	0.641	0.641	0.66	0.754	0.613	0.613	0.613
kappa	6nmu_HL	0.65	0.632	0.809	0.809	0.66	0.66	0.781	0.781	0.781	0.65	0.65	0.663	0.663	0.688	0.745	0.632	0.632	0.663	0.663	0.66	0.809	0.688	0.772	0.772	0.622	0.772	0.632	0.632	0.632	0.632	0.632	0.632	0.632	0.632	0.772	0.772	0.613	0.613	0.613	0.736	0.736	0.641	0.641	0.66	0.754	0.613	0.613	0.613
kappa	6nz7_GI	0.833	0.787	0.678	0.678	0.787	0.787	0.618	0.618	0.618	0.833	0.833	0.587	0.587	0.787	0.654	0.75	0.75	0.587	0.587	0.787	0.678	0.787	0.642	0.642	0.805	0.645	0.796	0.796	0.824	0.824	0.824	0.824	0.824	0.824	0.645	0.645	0.7	0.7	0.7	0.633	0.633	0.814	0.814	0.814	0.651	0.7	0.7	0.7
kappa	6nz7_HL	0.833	0.787	0.678	0.678	0.787	0.787	0.618	0.618	0.618	0.833	0.833	0.587	0.587	0.787	0.654	0.75	0.75	0.587	0.587	0.787	0.678	0.787	0.642	0.642	0.805	0.645	0.796	0.796	0.824	0.824	0.824	0.824	0.824	0.824	0.645	0.645	0.7	0.7	0.7	0.633	0.633	0.814	0.814	0.814	0.651	0.7	0.7	0.7
kappa	6o23_AB	0.861	0.962	0.697	0.697	0.824	0.824	0.672	0.672	0.672	0.861	0.861	0.587	0.587	0.824	0.672	0.796	0.796	0.587	0.587	0.814	0.697	0.824	0.66	0.66	0.859	0.7	0.879	0.879	0.851	0.851	0.851	0.851	0.851	0.851	0.7	0.7	0.766	0.766	0.766	0.669	0.669	0.831	0.831	0.842	0.697	0.766	0.766	0.766
kappa	6o23_CD	0.861	0.962	0.697	0.697	0.824	0.824	0.672	0.672	0.672	0.861	0.861	0.587	0.587	0.824	0.672	0.796	0.796	0.587	0.587	0.814	0.697	0.824	0.66	0.66	0.859	0.7	0.879	0.879	0.851	0.851	0.851	0.851	0.851	0.851	0.7	0.7	0.766	0.766	0.766	0.669	0.669	0.831	0.831	0.842	0.697	0.766	0.766	0.766
kappa	6o24_AB	0.703	0.672	0.88	0.88	0.666	0.666	0.827	0.827	0.827	0.703	0.703	0.733	0.733	0.703	0.841	0.66	0.66	0.733	0.733	0.666	0.88	0.703	0.844	0.844	0.654	0.827	0.694	0.694	0.712	0.712	0.712	0.712	0.712	0.712	0.827	0.827	0.638	0.638	0.638	0.779	0.779	0.672	0.672	0.694	0.871	0.638	0.638	0.638
kappa	6o25_AB	0.724	0.678	0.944	0.944	0.688	0.688	0.801	0.801	0.801	0.724	0.724	0.779	0.779	0.715	0.915	0.688	0.688	0.779	0.779	0.688	0.944	0.715	0.908	0.908	0.66	0.801	0.697	0.697	0.706	0.706	0.706	0.706	0.706	0.706	0.801	0.801	0.66	0.66	0.66	0.871	0.871	0.697	0.697	0.706	0.926	0.66	0.66	0.66
kappa	6o25_EF	0.724	0.678	0.944	0.944	0.688	0.688	0.801	0.801	0.801	0.724	0.724	0.779	0.779	0.715	0.915	0.688	0.688	0.779	0.779	0.688	0.944	0.715	0.908	0.908	0.66	0.801	0.697	0.697	0.706	0.706	0.706	0.706	0.706	0.706	0.801	0.801	0.66	0.66	0.66	0.871	0.871	0.697	0.697	0.706	0.926	0.66	0.66	0.66
kappa	6o25_IJ	0.724	0.678	0.944	0.944	0.688	0.688	0.801	0.801	0.801	0.724	0.724	0.779	0.779	0.715	0.915	0.688	0.688	0.779	0.779	0.688	0.944	0.715	0.908	0.908	0.66	0.801	0.697	0.697	0.706	0.706	0.706	0.706	0.706	0.706	0.801	0.801	0.66	0.66	0.66	0.871	0.871	0.697	0.697	0.706	0.926	0.66	0.66	0.66
kappa	6o26_AB	0.697	0.675	0.917	0.917	0.66	0.66	0.792	0.792	0.792	0.697	0.697	0.798	0.798	0.688	0.915	0.66	0.66	0.798	0.798	0.66	0.917	0.688	0.908	0.908	0.648	0.792	0.697	0.697	0.715	0.715	0.715	0.715	0.715	0.715	0.792	0.792	0.632	0.632	0.632	0.853	0.853	0.675	0.675	0.678	0.926	0.632	0.632	0.632
kappa	6o28_AB	0.724	0.678	0.944	0.944	0.688	0.688	0.792	0.792	0.792	0.724	0.724	0.779	0.779	0.715	0.906	0.697	0.697	0.779	0.779	0.688	0.944	0.715	0.908	0.908	0.669	0.792	0.697	0.697	0.706	0.706	0.706	0.706	0.706	0.706	0.792	0.792	0.66	0.66	0.66	0.871	0.871	0.688	0.688	0.706	0.926	0.66	0.66	0.66
kappa	6o28_CD	0.724	0.678	0.944	0.944	0.688	0.688	0.792	0.792	0.792	0.724	0.724	0.779	0.779	0.715	0.906	0.697	0.697	0.779	0.779	0.688	0.944	0.715	0.908	0.908	0.669	0.792	0.697	0.697	0.706	0.706	0.706	0.706	0.706	0.706	0.792	0.792	0.66	0.66	0.66	0.871	0.871	0.688	0.688	0.706	0.926	0.66	0.66	0.66
kappa	6o29_AB	0.724	0.678	0.944	0.944	0.688	0.688	0.792	0.792	0.792	0.724	0.724	0.779	0.779	0.715	0.906	0.697	0.697	0.779	0.779	0.688	0.944	0.715	0.908	0.908	0.669	0.792	0.697	0.697	0.706	0.706	0.706	0.706	0.706	0.706	0.792	0.792	0.66	0.66	0.66	0.871	0.871	0.688	0.688	0.706	0.926	0.66	0.66	0.66
kappa	6o29_HL	0.724	0.678	0.944	0.944	0.688	0.688	0.792	0.792	0.792	0.724	0.724	0.779	0.779	0.715	0.906	0.697	0.697	0.779	0.779	0.688	0.944	0.715	0.908	0.908	0.669	0.792	0.697	0.697	0.706	0.706	0.706	0.706	0.706	0.706	0.792	0.792	0.66	0.66	0.66	0.871	0.871	0.688	0.688	0.706	0.926	0.66	0.66	0.66
kappa	6o2a_AB	0.724	0.678	0.944	0.944	0.688	0.688	0.792	0.792	0.792	0.724	0.724	0.779	0.779	0.715	0.906	0.697	0.697	0.779	0.779	0.688	0.944	0.715	0.908	0.908	0.669	0.792	0.697	0.697	0.706	0.706	0.706	0.706	0.706	0.706	0.792	0.792	0.66	0.66	0.66	0.871	0.871	0.688	0.688	0.706	0.926	0.66	0.66	0.66
kappa	6o2a_CD	0.724	0.678	0.944	0.944	0.688	0.688	0.792	0.792	0.792	0.724	0.724	0.779	0.779	0.715	0.906	0.697	0.697	0.779	0.779	0.688	0.944	0.715	0.908	0.908	0.669	0.792	0.697	0.697	0.706	0.706	0.706	0.706	0.706	0.706	0.792	0.792	0.66	0.66	0.66	0.871	0.871	0.688	0.688	0.706	0.926	0.66	0.66	0.66
kappa	6o2a_HI	0.724	0.678	0.944	0.944	0.688	0.688	0.792	0.792	0.792	0.724	0.724	0.779	0.779	0.715	0.906	0.697	0.697	0.779	0.779	0.688	0.944	0.715	0.908	0.908	0.669	0.792	0.697	0.697	0.706	0.706	0.706	0.706	0.706	0.706	0.792	0.792	0.66	0.66	0.66	0.871	0.871	0.688	0.688	0.706	0.926	0.66	0.66	0.66
kappa	6o2a_OP	0.724	0.678	0.944	0.944	0.688	0.688	0.792	0.792	0.792	0.724	0.724	0.779	0.779	0.715	0.906	0.697	0.697	0.779	0.779	0.688	0.944	0.715	0.908	0.908	0.669	0.792	0.697	0.697	0.706	0.706	0.706	0.706	0.706	0.706	0.792	0.792	0.66	0.66	0.66	0.871	0.871	0.688	0.688	0.706	0.926	0.66	0.66	0.66
kappa	6o2b_AB	0.724	0.678	0.944	0.944	0.688	0.688	0.792	0.792	0.792	0.724	0.724	0.779	0.779	0.715	0.906	0.697	0.697	0.779	0.779	0.688	0.944	0.715	0.908	0.908	0.669	0.792	0.697	0.697	0.706	0.706	0.706	0.706	0.706	0.706	0.792	0.792	0.66	0.66	0.66	0.871	0.871	0.688	0.688	0.706	0.926	0.66	0.66	0.66
kappa	6o2b_CD	0.724	0.678	0.944	0.944	0.688	0.688	0.792	0.792	0.792	0.724	0.724	0.779	0.779	0.715	0.906	0.697	0.697	0.779	0.779	0.688	0.944	0.715	0.908	0.908	0.669	0.792	0.697	0.697	0.706	0.706	0.706	0.706	0.706	0.706	0.792	0.792	0.66	0.66	0.66	0.871	0.871	0.688	0.688	0.706	0.926	0.66	0.66	0.66
kappa	6o2b_HI	0.724	0.678	0.944	0.944	0.688	0.688	0.792	0.792	0.792	0.724	0.724	0.779	0.779	0.715	0.906	0.697	0.697	0.779	0.779	0.688	0.944	0.715	0.908	0.908	0.669	0.792	0.697	0.697	0.706	0.706	0.706	0.706	0.706	0.706	0.792	0.792	0.66	0.66	0.66	0.871	0.871	0.688	0.688	0.706	0.926	0.66	0.66	0.66
kappa	6o2c_AB	0.724	0.678	0.944	0.944	0.688	0.688	0.792	0.792	0.792	0.724	0.724	0.779	0.779	0.715	0.906	0.697	0.697	0.779	0.779	0.688	0.944	0.715	0.908	0.908	0.669	0.792	0.697	0.697	0.706	0.706	0.706	0.706	0.706	0.706	0.792	0.792	0.66	0.66	0.66	0.871	0.871	0.688	0.688	0.706	0.926	0.66	0.66	0.66
kappa	6o39_BA	0.87	0.822	0.697	0.697	0.898	0.898	0.654	0.654	0.654	0.87	0.87	0.596	0.596	0.814	0.672	0.814	0.814	0.596	0.596	0.907	0.697	0.814	0.669	0.669	0.841	0.681	0.814	0.814	0.851	0.851	0.851	0.851	0.851	0.851	0.681	0.681	0.757	0.757	0.757	0.688	0.688	0.878	0.878	0.888	0.688	0.757	0.757	0.757
kappa	6o3d_HL	0.669	0.651	0.825	0.825	0.669	0.669	0.747	0.747	0.747	0.669	0.669	0.697	0.697	0.678	0.841	0.633	0.633	0.697	0.697	0.669	0.825	0.678	0.834	0.834	0.66	0.774	0.678	0.678	0.678	0.678	0.678	0.678	0.678	0.678	0.774	0.774	0.641	0.641	0.641	0.816	0.816	0.66	0.66	0.688	0.825	0.641	0.641	0.641
kappa	6o3g_AB	0.669	0.651	0.825	0.825	0.669	0.669	0.747	0.747	0.747	0.669	0.669	0.697	0.697	0.678	0.841	0.633	0.633	0.697	0.697	0.669	0.825	0.678	0.834	0.834	0.66	0.774	0.678	0.678	0.678	0.678	0.678	0.678	0.678	0.678	0.774	0.774	0.641	0.641	0.641	0.816	0.816	0.66	0.66	0.688	0.825	0.641	0.641	0.641
kappa	6o3g_CD	0.669	0.651	0.825	0.825	0.669	0.669	0.747	0.747	0.747	0.669	0.669	0.697	0.697	0.678	0.841	0.633	0.633	0.697	0.697	0.669	0.825	0.678	0.834	0.834	0.66	0.774	0.678	0.678	0.678	0.678	0.678	0.678	0.678	0.678	0.774	0.774	0.641	0.641	0.641	0.816	0.816	0.66	0.66	0.688	0.825	0.641	0.641	0.641
kappa	6o3g_EF	0.669	0.651	0.825	0.825	0.669	0.669	0.747	0.747	0.747	0.669	0.669	0.697	0.697	0.678	0.841	0.633	0.633	0.697	0.697	0.669	0.825	0.678	0.834	0.834	0.66	0.774	0.678	0.678	0.678	0.678	0.678	0.678	0.678	0.678	0.774	0.774	0.641	0.641	0.641	0.816	0.816	0.66	0.66	0.688	0.825	0.641	0.641	0.641
kappa	6o3g_HL	0.669	0.651	0.825	0.825	0.669	0.669	0.747	0.747	0.747	0.669	0.669	0.697	0.697	0.678	0.841	0.633	0.633	0.697	0.697	0.669	0.825	0.678	0.834	0.834	0.66	0.774	0.678	0.678	0.678	0.678	0.678	0.678	0.678	0.678	0.774	0.774	0.641	0.641	0.641	0.816	0.816	0.66	0.66	0.688	0.825	0.641	0.641	0.641
kappa	6o3j_AB	0.669	0.651	0.825	0.825	0.669	0.669	0.747	0.747	0.747	0.669	0.669	0.697	0.697	0.678	0.841	0.633	0.633	0.697	0.697	0.669	0.825	0.678	0.834	0.834	0.66	0.774	0.678	0.678	0.678	0.678	0.678	0.678	0.678	0.678	0.774	0.774	0.641	0.641	0.641	0.816	0.816	0.66	0.66	0.688	0.825	0.641	0.641	0.641
kappa	6o3j_HL	0.669	0.651	0.825	0.825	0.669	0.669	0.747	0.747	0.747	0.669	0.669	0.697	0.697	0.678	0.841	0.633	0.633	0.697	0.697	0.669	0.825	0.678	0.834	0.834	0.66	0.774	0.678	0.678	0.678	0.678	0.678	0.678	0.678	0.678	0.774	0.774	0.641	0.641	0.641	0.816	0.816	0.66	0.66	0.688	0.825	0.641	0.641	0.641
kappa	6o3k_HL	0.596	0.577	0.788	0.788	0.605	0.605	0.729	0.729	0.729	0.596	0.596	0.697	0.697	0.614	0.822	0.568	0.568	0.697	0.697	0.605	0.788	0.614	0.816	0.816	0.605	0.729	0.605	0.605	0.605	0.605	0.605	0.605	0.605	0.605	0.729	0.729	0.603	0.603	0.603	0.798	0.798	0.596	0.596	0.614	0.807	0.603	0.603	0.603
kappa	6o3l_AB	0.596	0.577	0.788	0.788	0.605	0.605	0.729	0.729	0.729	0.596	0.596	0.697	0.697	0.614	0.822	0.568	0.568	0.697	0.697	0.605	0.788	0.614	0.816	0.816	0.605	0.729	0.605	0.605	0.605	0.605	0.605	0.605	0.605	0.605	0.729	0.729	0.603	0.603	0.603	0.798	0.798	0.596	0.596	0.614	0.807	0.603	0.603	0.603
kappa	6o3l_HL	0.596	0.577	0.788	0.788	0.605	0.605	0.729	0.729	0.729	0.596	0.596	0.697	0.697	0.614	0.822	0.568	0.568	0.697	0.697	0.605	0.788	0.614	0.816	0.816	0.605	0.729	0.605	0.605	0.605	0.605	0.605	0.605	0.605	0.605	0.729	0.729	0.603	0.603	0.603	0.798	0.798	0.596	0.596	0.614	0.807	0.603	0.603	0.603
kappa	6o3u_BA	0.596	0.577	0.788	0.788	0.605	0.605	0.729	0.729	0.729	0.596	0.596	0.697	0.697	0.614	0.822	0.568	0.568	0.697	0.697	0.605	0.788	0.614	0.816	0.816	0.605	0.729	0.605	0.605	0.605	0.605	0.605	0.605	0.605	0.605	0.729	0.729	0.603	0.603	0.603	0.798	0.798	0.596	0.596	0.614	0.807	0.603	0.603	0.603
kappa	6o3u_DC	0.596	0.577	0.788	0.788	0.605	0.605	0.729	0.729	0.729	0.596	0.596	0.697	0.697	0.614	0.822	0.568	0.568	0.697	0.697	0.605	0.788	0.614	0.816	0.816	0.605	0.729	0.605	0.605	0.605	0.605	0.605	0.605	0.605	0.605	0.729	0.729	0.603	0.603	0.603	0.798	0.798	0.596	0.596	0.614	0.807	0.603	0.603	0.603
kappa	6o3u_FE	0.596	0.577	0.788	0.788	0.605	0.605	0.729	0.729	0.729	0.596	0.596	0.697	0.697	0.614	0.822	0.568	0.568	0.697	0.697	0.605	0.788	0.614	0.816	0.816	0.605	0.729	0.605	0.605	0.605	0.605	0.605	0.605	0.605	0.605	0.729	0.729	0.603	0.603	0.603	0.798	0.798	0.596	0.596	0.614	0.807	0.603	0.603	0.603
kappa	6o3u_HL	0.596	0.577	0.788	0.788	0.605	0.605	0.729	0.729	0.729	0.596	0.596	0.697	0.697	0.614	0.822	0.568	0.568	0.697	0.697	0.605	0.788	0.614	0.816	0.816	0.605	0.729	0.605	0.605	0.605	0.605	0.605	0.605	0.605	0.605	0.729	0.729	0.603	0.603	0.603	0.798	0.798	0.596	0.596	0.614	0.807	0.603	0.603	0.603
kappa	6o41_BA	0.688	0.651	0.908	0.908	0.66	0.66	0.801	0.801	0.801	0.688	0.688	0.779	0.779	0.678	0.943	0.66	0.66	0.779	0.779	0.66	0.908	0.678	0.908	0.908	0.642	0.801	0.678	0.678	0.697	0.697	0.697	0.697	0.697	0.697	0.801	0.801	0.65	0.65	0.65	0.862	0.862	0.669	0.669	0.669	0.926	0.65	0.65	0.65
kappa	6o41_DC	0.688	0.651	0.908	0.908	0.66	0.66	0.801	0.801	0.801	0.688	0.688	0.779	0.779	0.678	0.943	0.66	0.66	0.779	0.779	0.66	0.908	0.678	0.908	0.908	0.642	0.801	0.678	0.678	0.697	0.697	0.697	0.697	0.697	0.697	0.801	0.801	0.65	0.65	0.65	0.862	0.862	0.669	0.669	0.669	0.926	0.65	0.65	0.65
kappa	6o41_HL	0.688	0.651	0.908	0.908	0.66	0.66	0.801	0.801	0.801	0.688	0.688	0.779	0.779	0.678	0.943	0.66	0.66	0.779	0.779	0.66	0.908	0.678	0.908	0.908	0.642	0.801	0.678	0.678	0.697	0.697	0.697	0.697	0.697	0.697	0.801	0.801	0.65	0.65	0.65	0.862	0.862	0.669	0.669	0.669	0.926	0.65	0.65	0.65
kappa	6o42_BA	0.688	0.651	0.908	0.908	0.66	0.66	0.801	0.801	0.801	0.688	0.688	0.779	0.779	0.678	0.943	0.66	0.66	0.779	0.779	0.66	0.908	0.678	0.908	0.908	0.642	0.801	0.678	0.678	0.697	0.697	0.697	0.697	0.697	0.697	0.801	0.801	0.65	0.65	0.65	0.862	0.862	0.669	0.669	0.669	0.926	0.65	0.65	0.65
kappa	6o42_HL	0.688	0.651	0.908	0.908	0.66	0.66	0.801	0.801	0.801	0.688	0.688	0.779	0.779	0.678	0.943	0.66	0.66	0.779	0.779	0.66	0.908	0.678	0.908	0.908	0.642	0.801	0.678	0.678	0.697	0.697	0.697	0.697	0.697	0.697	0.801	0.801	0.65	0.65	0.65	0.862	0.862	0.669	0.669	0.669	0.926	0.65	0.65	0.65
kappa	6obz_AB	0.87	0.777	0.633	0.633	0.814	0.814	0.636	0.636	0.636	0.879	0.879	0.596	0.596	0.777	0.607	0.777	0.777	0.596	0.596	0.814	0.633	0.777	0.623	0.623	0.805	0.672	0.768	0.768	0.842	0.842	0.842	0.842	0.842	0.842	0.672	0.672	0.704	0.704	0.704	0.614	0.614	0.814	0.814	0.805	0.633	0.704	0.704	0.704
kappa	6oc3_AB	0.87	0.777	0.633	0.633	0.814	0.814	0.636	0.636	0.636	0.879	0.879	0.596	0.596	0.777	0.607	0.777	0.777	0.596	0.596	0.814	0.633	0.777	0.623	0.623	0.805	0.672	0.768	0.768	0.842	0.842	0.842	0.842	0.842	0.842	0.672	0.672	0.704	0.704	0.704	0.614	0.614	0.814	0.814	0.805	0.633	0.704	0.704	0.704
kappa	6oc3_CD	0.87	0.777	0.633	0.633	0.814	0.814	0.636	0.636	0.636	0.879	0.879	0.596	0.596	0.777	0.607	0.777	0.777	0.596	0.596	0.814	0.633	0.777	0.623	0.623	0.805	0.672	0.768	0.768	0.842	0.842	0.842	0.842	0.842	0.842	0.672	0.672	0.704	0.704	0.704	0.614	0.614	0.814	0.814	0.805	0.633	0.704	0.704	0.704
kappa	6ocb_HL	0.87	0.777	0.633	0.633	0.814	0.814	0.636	0.636	0.636	0.879	0.879	0.596	0.596	0.777	0.607	0.777	0.777	0.596	0.596	0.814	0.633	0.777	0.623	0.623	0.805	0.672	0.768	0.768	0.842	0.842	0.842	0.842	0.842	0.842	0.672	0.672	0.704	0.704	0.704	0.614	0.614	0.814	0.814	0.805	0.633	0.704	0.704	0.704
kappa	6oe4_BC	0.768	0.731	0.678	0.678	0.75	0.75	0.636	0.636	0.636	0.768	0.768	0.568	0.568	0.768	0.635	0.731	0.731	0.568	0.568	0.74	0.678	0.768	0.66	0.66	0.759	0.654	0.712	0.712	0.74	0.74	0.74	0.74	0.74	0.74	0.654	0.654	0.657	0.657	0.657	0.623	0.623	0.722	0.722	0.731	0.66	0.657	0.657	0.657
kappa	6oe5_HL	0.768	0.731	0.678	0.678	0.75	0.75	0.636	0.636	0.636	0.768	0.768	0.568	0.568	0.768	0.635	0.731	0.731	0.568	0.568	0.74	0.678	0.768	0.66	0.66	0.759	0.654	0.712	0.712	0.74	0.74	0.74	0.74	0.74	0.74	0.654	0.654	0.657	0.657	0.657	0.623	0.623	0.722	0.722	0.731	0.66	0.657	0.657	0.657
kappa	6oed_AB	0.697	0.688	0.8	0.8	0.66	0.66	0.89	0.89	0.89	0.697	0.697	0.681	0.681	0.715	0.824	0.651	0.651	0.681	0.681	0.66	0.8	0.715	0.79	0.79	0.669	0.909	0.724	0.724	0.697	0.697	0.697	0.697	0.697	0.697	0.909	0.909	0.632	0.632	0.632	0.736	0.736	0.678	0.678	0.678	0.8	0.632	0.632	0.632
kappa	6oed_HL	0.697	0.688	0.8	0.8	0.66	0.66	0.89	0.89	0.89	0.697	0.697	0.681	0.681	0.715	0.824	0.651	0.651	0.681	0.681	0.66	0.8	0.715	0.79	0.79	0.669	0.909	0.724	0.724	0.697	0.697	0.697	0.697	0.697	0.697	0.909	0.909	0.632	0.632	0.632	0.736	0.736	0.678	0.678	0.678	0.8	0.632	0.632	0.632
kappa	6oej_BC	0.566	0.526	0.61	0.61	0.522	0.522	0.521	0.521	0.521	0.557	0.557	0.548	0.548	0.539	0.594	0.513	0.513	0.548	0.548	0.522	0.61	0.539	0.584	0.584	0.526	0.556	0.513	0.513	0.548	0.548	0.548	0.548	0.548	0.548	0.556	0.556	0.49	0.49	0.49	0.601	0.601	0.535	0.535	0.548	0.61	0.49	0.49	0.49
kappa	6oej_HL	0.566	0.526	0.61	0.61	0.522	0.522	0.521	0.521	0.521	0.557	0.557	0.548	0.548	0.539	0.594	0.513	0.513	0.548	0.548	0.522	0.61	0.539	0.584	0.584	0.526	0.556	0.513	0.513	0.548	0.548	0.548	0.548	0.548	0.548	0.556	0.556	0.49	0.49	0.49	0.601	0.601	0.535	0.535	0.548	0.61	0.49	0.49	0.49
kappa	6oel_HL	0.898	0.833	0.697	0.697	0.87	0.87	0.654	0.654	0.654	0.907	0.907	0.568	0.568	0.824	0.663	0.824	0.824	0.568	0.568	0.861	0.697	0.824	0.66	0.66	0.861	0.672	0.833	0.833	0.879	0.879	0.879	0.879	0.879	0.879	0.672	0.672	0.747	0.747	0.747	0.669	0.669	0.851	0.851	0.861	0.678	0.747	0.747	0.747
kappa	6ofi_HL	0.697	0.688	0.8	0.8	0.66	0.66	0.89	0.89	0.89	0.697	0.697	0.681	0.681	0.715	0.824	0.651	0.651	0.681	0.681	0.66	0.8	0.715	0.79	0.79	0.669	0.909	0.724	0.724	0.697	0.697	0.697	0.697	0.697	0.697	0.909	0.909	0.632	0.632	0.632	0.736	0.736	0.678	0.678	0.678	0.8	0.632	0.632	0.632
kappa	6ogx_HL	0.814	0.768	0.623	0.623	0.796	0.796	0.59	0.59	0.59	0.814	0.814	0.55	0.55	0.759	0.607	0.805	0.805	0.55	0.55	0.787	0.623	0.759	0.596	0.596	0.777	0.618	0.75	0.75	0.796	0.796	0.796	0.796	0.796	0.796	0.618	0.618	0.672	0.672	0.672	0.587	0.587	0.805	0.805	0.787	0.605	0.672	0.672	0.672
kappa	6okm_HL	0.814	0.768	0.623	0.623	0.796	0.796	0.59	0.59	0.59	0.814	0.814	0.55	0.55	0.759	0.607	0.805	0.805	0.55	0.55	0.787	0.623	0.759	0.596	0.596	0.777	0.618	0.75	0.75	0.796	0.796	0.796	0.796	0.796	0.796	0.618	0.618	0.672	0.672	0.672	0.587	0.587	0.805	0.805	0.787	0.605	0.672	0.672	0.672
kappa	6ol5_HL	0.706	0.678	0.926	0.926	0.66	0.66	0.801	0.801	0.801	0.706	0.706	0.807	0.807	0.697	0.925	0.669	0.669	0.807	0.807	0.66	0.926	0.697	0.917	0.917	0.651	0.801	0.706	0.706	0.724	0.724	0.724	0.724	0.724	0.724	0.801	0.801	0.641	0.641	0.641	0.862	0.862	0.678	0.678	0.688	0.935	0.641	0.641	0.641
kappa	6otc_HL	0.855	0.819	0.687	0.687	0.882	0.882	0.657	0.657	0.657	0.855	0.855	0.589	0.589	0.801	0.672	0.792	0.792	0.589	0.589	0.891	0.687	0.801	0.66	0.66	0.819	0.684	0.801	0.801	0.837	0.837	0.837	0.837	0.837	0.837	0.684	0.684	0.736	0.736	0.736	0.678	0.678	0.855	0.855	0.882	0.687	0.736	0.736	0.736
kappa	6ous_MN	0.824	0.768	0.66	0.66	0.833	0.833	0.663	0.663	0.663	0.824	0.824	0.559	0.559	0.787	0.654	0.777	0.777	0.559	0.559	0.824	0.66	0.787	0.651	0.651	0.796	0.69	0.787	0.787	0.796	0.796	0.796	0.796	0.796	0.796	0.69	0.69	0.747	0.747	0.747	0.623	0.623	0.796	0.796	0.824	0.66	0.747	0.747	0.747
kappa	6ous_OP	0.824	0.768	0.66	0.66	0.833	0.833	0.663	0.663	0.663	0.824	0.824	0.559	0.559	0.787	0.654	0.777	0.777	0.559	0.559	0.824	0.66	0.787	0.651	0.651	0.796	0.69	0.787	0.787	0.796	0.796	0.796	0.796	0.796	0.796	0.69	0.69	0.747	0.747	0.747	0.623	0.623	0.796	0.796	0.824	0.66	0.747	0.747	0.747
kappa	6ous_QR	0.824	0.768	0.66	0.66	0.833	0.833	0.663	0.663	0.663	0.824	0.824	0.559	0.559	0.787	0.654	0.777	0.777	0.559	0.559	0.824	0.66	0.787	0.651	0.651	0.796	0.69	0.787	0.787	0.796	0.796	0.796	0.796	0.796	0.796	0.69	0.69	0.747	0.747	0.747	0.623	0.623	0.796	0.796	0.824	0.66	0.747	0.747	0.747
kappa	6ous_ST	0.824	0.768	0.66	0.66	0.833	0.833	0.663	0.663	0.663	0.824	0.824	0.559	0.559	0.787	0.654	0.777	0.777	0.559	0.559	0.824	0.66	0.787	0.651	0.651	0.796	0.69	0.787	0.787	0.796	0.796	0.796	0.796	0.796	0.796	0.69	0.69	0.747	0.747	0.747	0.623	0.623	0.796	0.796	0.824	0.66	0.747	0.747	0.747
kappa	6ous_UV	0.824	0.768	0.66	0.66	0.833	0.833	0.663	0.663	0.663	0.824	0.824	0.559	0.559	0.787	0.654	0.777	0.777	0.559	0.559	0.824	0.66	0.787	0.651	0.651	0.796	0.69	0.787	0.787	0.796	0.796	0.796	0.796	0.796	0.796	0.69	0.69	0.747	0.747	0.747	0.623	0.623	0.796	0.796	0.824	0.66	0.747	0.747	0.747
kappa	6ous_WX	0.824	0.768	0.66	0.66	0.833	0.833	0.663	0.663	0.663	0.824	0.824	0.559	0.559	0.787	0.654	0.777	0.777	0.559	0.559	0.824	0.66	0.787	0.651	0.651	0.796	0.69	0.787	0.787	0.796	0.796	0.796	0.796	0.796	0.796	0.69	0.69	0.747	0.747	0.747	0.623	0.623	0.796	0.796	0.824	0.66	0.747	0.747	0.747
kappa	6oz9_HL	0.651	0.623	0.862	0.862	0.633	0.633	0.774	0.774	0.774	0.651	0.651	0.788	0.788	0.651	0.887	0.623	0.623	0.788	0.788	0.633	0.862	0.651	0.88	0.88	0.633	0.774	0.651	0.651	0.66	0.66	0.66	0.66	0.66	0.66	0.774	0.774	0.594	0.594	0.594	0.825	0.825	0.651	0.651	0.651	0.889	0.594	0.594	0.594
kappa	6p3r_AB	0.89	0.785	0.702	0.702	0.827	0.827	0.663	0.663	0.663	0.89	0.89	0.582	0.582	0.827	0.669	0.79	0.79	0.582	0.582	0.827	0.702	0.827	0.675	0.675	0.827	0.7	0.781	0.781	0.872	0.872	0.872	0.872	0.872	0.872	0.7	0.7	0.719	0.719	0.719	0.657	0.657	0.827	0.827	0.827	0.666	0.719	0.719	0.719
kappa	6p3r_CD	0.89	0.785	0.702	0.702	0.827	0.827	0.663	0.663	0.663	0.89	0.89	0.582	0.582	0.827	0.669	0.79	0.79	0.582	0.582	0.827	0.702	0.827	0.675	0.675	0.827	0.7	0.781	0.781	0.872	0.872	0.872	0.872	0.872	0.872	0.7	0.7	0.719	0.719	0.719	0.657	0.657	0.827	0.827	0.827	0.666	0.719	0.719	0.719
kappa	6p3s_AB	0.9	0.794	0.684	0.684	0.836	0.836	0.645	0.645	0.645	0.909	0.909	0.558	0.558	0.836	0.66	0.8	0.8	0.558	0.558	0.836	0.684	0.836	0.657	0.657	0.845	0.672	0.79	0.79	0.881	0.881	0.881	0.881	0.881	0.881	0.672	0.672	0.715	0.715	0.715	0.621	0.621	0.845	0.845	0.836	0.639	0.715	0.715	0.715
kappa	6p3s_CD	0.9	0.794	0.684	0.684	0.836	0.836	0.645	0.645	0.645	0.909	0.909	0.558	0.558	0.836	0.66	0.8	0.8	0.558	0.558	0.836	0.684	0.836	0.657	0.657	0.845	0.672	0.79	0.79	0.881	0.881	0.881	0.881	0.881	0.881	0.672	0.672	0.715	0.715	0.715	0.621	0.621	0.845	0.845	0.836	0.639	0.715	0.715	0.715
kappa	6p3s_FG	0.9	0.794	0.684	0.684	0.836	0.836	0.645	0.645	0.645	0.909	0.909	0.558	0.558	0.836	0.66	0.8	0.8	0.558	0.558	0.836	0.684	0.836	0.657	0.657	0.845	0.672	0.79	0.79	0.881	0.881	0.881	0.881	0.881	0.881	0.672	0.672	0.715	0.715	0.715	0.621	0.621	0.845	0.845	0.836	0.639	0.715	0.715	0.715
kappa	6p3s_IJ	0.9	0.794	0.684	0.684	0.836	0.836	0.645	0.645	0.645	0.909	0.909	0.558	0.558	0.836	0.66	0.8	0.8	0.558	0.558	0.836	0.684	0.836	0.657	0.657	0.845	0.672	0.79	0.79	0.881	0.881	0.881	0.881	0.881	0.881	0.672	0.672	0.715	0.715	0.715	0.621	0.621	0.845	0.845	0.836	0.639	0.715	0.715	0.715
kappa	6p3s_MN	0.9	0.794	0.684	0.684	0.836	0.836	0.645	0.645	0.645	0.909	0.909	0.558	0.558	0.836	0.66	0.8	0.8	0.558	0.558	0.836	0.684	0.836	0.657	0.657	0.845	0.672	0.79	0.79	0.881	0.881	0.881	0.881	0.881	0.881	0.672	0.672	0.715	0.715	0.715	0.621	0.621	0.845	0.845	0.836	0.639	0.715	0.715	0.715
kappa	6p3s_PQ	0.9	0.794	0.684	0.684	0.836	0.836	0.645	0.645	0.645	0.909	0.909	0.558	0.558	0.836	0.66	0.8	0.8	0.558	0.558	0.836	0.684	0.836	0.657	0.657	0.845	0.672	0.79	0.79	0.881	0.881	0.881	0.881	0.881	0.881	0.672	0.672	0.715	0.715	0.715	0.621	0.621	0.845	0.845	0.836	0.639	0.715	0.715	0.715
kappa	6p3s_ST	0.9	0.794	0.684	0.684	0.836	0.836	0.645	0.645	0.645	0.909	0.909	0.558	0.558	0.836	0.66	0.8	0.8	0.558	0.558	0.836	0.684	0.836	0.657	0.657	0.845	0.672	0.79	0.79	0.881	0.881	0.881	0.881	0.881	0.881	0.672	0.672	0.715	0.715	0.715	0.621	0.621	0.845	0.845	0.836	0.639	0.715	0.715	0.715
kappa	6p3s_VW	0.9	0.794	0.684	0.684	0.836	0.836	0.645	0.645	0.645	0.909	0.909	0.558	0.558	0.836	0.66	0.8	0.8	0.558	0.558	0.836	0.684	0.836	0.657	0.657	0.845	0.672	0.79	0.79	0.881	0.881	0.881	0.881	0.881	0.881	0.672	0.672	0.715	0.715	0.715	0.621	0.621	0.845	0.845	0.836	0.639	0.715	0.715	0.715
kappa	6p91_HL	0.7	0.672	0.854	0.854	0.672	0.672	0.738	0.738	0.738	0.7	0.7	0.754	0.754	0.681	0.824	0.672	0.672	0.754	0.754	0.672	0.854	0.681	0.809	0.809	0.645	0.756	0.681	0.681	0.684	0.684	0.684	0.684	0.684	0.684	0.756	0.756	0.616	0.616	0.616	0.809	0.809	0.69	0.69	0.709	0.827	0.616	0.616	0.616
kappa	6p9h_CD	0.648	0.629	0.752	0.752	0.638	0.638	0.818	0.818	0.818	0.648	0.648	0.669	0.669	0.657	0.747	0.62	0.62	0.669	0.669	0.638	0.752	0.657	0.788	0.788	0.62	0.836	0.685	0.685	0.648	0.648	0.648	0.648	0.648	0.648	0.836	0.836	0.59	0.59	0.59	0.697	0.697	0.648	0.648	0.648	0.779	0.59	0.59	0.59
kappa	6p9h_HL	0.648	0.629	0.752	0.752	0.638	0.638	0.818	0.818	0.818	0.648	0.648	0.669	0.669	0.657	0.747	0.62	0.62	0.669	0.669	0.638	0.752	0.657	0.788	0.788	0.62	0.836	0.685	0.685	0.648	0.648	0.648	0.648	0.648	0.648	0.836	0.836	0.59	0.59	0.59	0.697	0.697	0.648	0.648	0.648	0.779	0.59	0.59	0.59
kappa	6pe7_HL	0.675	0.614	0.657	0.657	0.657	0.657	0.62	0.62	0.62	0.675	0.675	0.57	0.57	0.64	0.651	0.614	0.614	0.57	0.57	0.649	0.657	0.64	0.649	0.649	0.614	0.655	0.64	0.64	0.675	0.675	0.675	0.675	0.675	0.675	0.655	0.655	0.576	0.576	0.576	0.64	0.64	0.64	0.64	0.657	0.649	0.576	0.576	0.576
kappa	6pe8_AB	0.675	0.614	0.657	0.657	0.657	0.657	0.62	0.62	0.62	0.675	0.675	0.57	0.57	0.64	0.651	0.614	0.614	0.57	0.57	0.649	0.657	0.64	0.649	0.649	0.614	0.655	0.64	0.64	0.675	0.675	0.675	0.675	0.675	0.675	0.655	0.655	0.576	0.576	0.576	0.64	0.64	0.64	0.64	0.657	0.649	0.576	0.576	0.576
kappa	6pe8_HL	0.675	0.614	0.657	0.657	0.657	0.657	0.62	0.62	0.62	0.675	0.675	0.57	0.57	0.64	0.651	0.614	0.614	0.57	0.57	0.649	0.657	0.64	0.649	0.649	0.614	0.655	0.64	0.64	0.675	0.675	0.675	0.675	0.675	0.675	0.655	0.655	0.576	0.576	0.576	0.64	0.64	0.64	0.64	0.657	0.649	0.576	0.576	0.576
kappa	6pe9_AB	0.675	0.614	0.657	0.657	0.657	0.657	0.62	0.62	0.62	0.675	0.675	0.561	0.561	0.64	0.651	0.614	0.614	0.561	0.561	0.649	0.657	0.64	0.649	0.649	0.614	0.655	0.64	0.64	0.675	0.675	0.675	0.675	0.675	0.675	0.655	0.655	0.576	0.576	0.576	0.64	0.64	0.64	0.64	0.657	0.64	0.576	0.576	0.576
kappa	6pe9_CD	0.675	0.614	0.657	0.657	0.657	0.657	0.62	0.62	0.62	0.675	0.675	0.561	0.561	0.64	0.651	0.614	0.614	0.561	0.561	0.649	0.657	0.64	0.649	0.649	0.614	0.655	0.64	0.64	0.675	0.675	0.675	0.675	0.675	0.675	0.655	0.655	0.576	0.576	0.576	0.64	0.64	0.64	0.64	0.657	0.64	0.576	0.576	0.576
kappa	6pe9_EF	0.675	0.614	0.657	0.657	0.657	0.657	0.62	0.62	0.62	0.675	0.675	0.561	0.561	0.64	0.651	0.614	0.614	0.561	0.561	0.649	0.657	0.64	0.649	0.649	0.614	0.655	0.64	0.64	0.675	0.675	0.675	0.675	0.675	0.675	0.655	0.655	0.576	0.576	0.576	0.64	0.64	0.64	0.64	0.657	0.64	0.576	0.576	0.576
kappa	6pe9_HL	0.675	0.614	0.657	0.657	0.657	0.657	0.62	0.62	0.62	0.675	0.675	0.561	0.561	0.64	0.651	0.614	0.614	0.561	0.561	0.649	0.657	0.64	0.649	0.649	0.614	0.655	0.64	0.64	0.675	0.675	0.675	0.675	0.675	0.675	0.655	0.655	0.576	0.576	0.576	0.64	0.64	0.64	0.64	0.657	0.64	0.576	0.576	0.576
kappa	6phb_BA	0.827	0.807	0.663	0.663	0.798	0.798	0.618	0.618	0.618	0.827	0.827	0.536	0.536	0.779	0.629	0.779	0.779	0.536	0.536	0.788	0.663	0.779	0.618	0.618	0.807	0.645	0.77	0.77	0.798	0.798	0.798	0.798	0.798	0.798	0.645	0.645	0.703	0.703	0.703	0.609	0.609	0.779	0.779	0.8	0.645	0.703	0.703	0.703
kappa	6phc_AB	0.589	0.522	0.633	0.633	0.553	0.553	0.587	0.587	0.587	0.589	0.589	0.58	0.58	0.562	0.636	0.544	0.544	0.58	0.58	0.553	0.633	0.562	0.616	0.616	0.54	0.622	0.562	0.562	0.589	0.589	0.589	0.589	0.589	0.589	0.622	0.622	0.532	0.532	0.532	0.625	0.625	0.567	0.567	0.584	0.642	0.532	0.532	0.532
kappa	6phh_AB	0.589	0.522	0.633	0.633	0.553	0.553	0.587	0.587	0.587	0.589	0.589	0.58	0.58	0.562	0.636	0.544	0.544	0.58	0.58	0.553	0.633	0.562	0.616	0.616	0.54	0.622	0.562	0.562	0.589	0.589	0.589	0.589	0.589	0.589	0.622	0.622	0.532	0.532	0.532	0.625	0.625	0.567	0.567	0.584	0.642	0.532	0.532	0.532
kappa	6pi7_CB	0.879	0.814	0.697	0.697	0.907	0.907	0.672	0.672	0.672	0.879	0.879	0.587	0.587	0.814	0.672	0.814	0.814	0.587	0.587	0.916	0.697	0.814	0.669	0.669	0.833	0.7	0.824	0.824	0.851	0.851	0.851	0.851	0.851	0.851	0.7	0.7	0.757	0.757	0.757	0.669	0.669	0.879	0.879	0.907	0.688	0.757	0.757	0.757
kappa	6plk_HL	0.805	0.851	0.669	0.669	0.768	0.768	0.654	0.654	0.654	0.805	0.805	0.559	0.559	0.768	0.654	0.75	0.75	0.559	0.559	0.768	0.669	0.768	0.642	0.642	0.796	0.69	0.861	0.861	0.787	0.787	0.787	0.787	0.787	0.787	0.69	0.69	0.695	0.695	0.695	0.623	0.623	0.787	0.787	0.796	0.651	0.695	0.695	0.695
kappa	6ppg_BA	0.706	0.651	0.89	0.89	0.688	0.688	0.818	0.818	0.818	0.706	0.706	0.718	0.718	0.733	0.814	0.66	0.66	0.718	0.718	0.688	0.89	0.733	0.818	0.818	0.66	0.818	0.66	0.66	0.688	0.688	0.688	0.688	0.688	0.688	0.818	0.818	0.669	0.669	0.669	0.781	0.781	0.697	0.697	0.697	0.845	0.669	0.669	0.669
kappa	6ppg_HL	0.706	0.651	0.89	0.89	0.688	0.688	0.818	0.818	0.818	0.706	0.706	0.718	0.718	0.733	0.814	0.66	0.66	0.718	0.718	0.688	0.89	0.733	0.818	0.818	0.66	0.818	0.66	0.66	0.688	0.688	0.688	0.688	0.688	0.688	0.818	0.818	0.669	0.669	0.669	0.781	0.781	0.697	0.697	0.697	0.845	0.669	0.669	0.669
kappa	6pzf_FE	0.926	0.816	0.709	0.709	0.844	0.844	0.672	0.672	0.672	0.935	0.935	0.609	0.609	0.816	0.694	0.825	0.825	0.609	0.609	0.844	0.709	0.816	0.69	0.69	0.844	0.709	0.844	0.844	0.926	0.926	0.926	0.926	0.926	0.926	0.709	0.709	0.716	0.716	0.716	0.672	0.672	0.834	0.834	0.853	0.709	0.716	0.716	0.716
kappa	6pzg_HL	0.925	0.824	0.706	0.706	0.814	0.814	0.636	0.636	0.636	0.916	0.916	0.568	0.568	0.814	0.654	0.805	0.805	0.568	0.568	0.814	0.706	0.814	0.651	0.651	0.833	0.672	0.796	0.796	0.888	0.888	0.888	0.888	0.888	0.888	0.672	0.672	0.742	0.742	0.742	0.651	0.651	0.824	0.824	0.833	0.678	0.742	0.742	0.742
kappa	6q1z_DC	0.853	0.834	0.69	0.69	0.807	0.807	0.654	0.654	0.654	0.853	0.853	0.563	0.563	0.816	0.648	0.798	0.798	0.563	0.563	0.807	0.69	0.816	0.645	0.645	0.853	0.663	0.798	0.798	0.834	0.834	0.834	0.834	0.834	0.834	0.663	0.663	0.759	0.759	0.759	0.645	0.645	0.816	0.816	0.816	0.654	0.759	0.759	0.759
kappa	6q20_HL	0.834	0.816	0.672	0.672	0.781	0.781	0.636	0.636	0.636	0.834	0.834	0.545	0.545	0.779	0.638	0.772	0.772	0.545	0.545	0.781	0.672	0.779	0.618	0.618	0.816	0.645	0.788	0.788	0.818	0.818	0.818	0.818	0.818	0.818	0.645	0.645	0.75	0.75	0.75	0.618	0.618	0.798	0.798	0.788	0.636	0.75	0.75	0.75
kappa	6q23_EF	0.807	0.798	0.654	0.654	0.763	0.763	0.618	0.618	0.618	0.807	0.807	0.536	0.536	0.77	0.62	0.745	0.745	0.536	0.536	0.763	0.654	0.77	0.609	0.609	0.788	0.627	0.77	0.77	0.79	0.79	0.79	0.79	0.79	0.79	0.627	0.627	0.759	0.759	0.759	0.636	0.636	0.779	0.779	0.779	0.627	0.759	0.759	0.759
kappa	6qcu_HL	0.675	0.657	0.871	0.871	0.657	0.657	0.781	0.781	0.781	0.675	0.675	0.697	0.697	0.712	0.785	0.62	0.62	0.697	0.697	0.657	0.871	0.712	0.798	0.798	0.657	0.781	0.666	0.666	0.657	0.657	0.657	0.657	0.657	0.657	0.781	0.781	0.638	0.638	0.638	0.761	0.761	0.657	0.657	0.666	0.807	0.638	0.638	0.638
kappa	6r2s_BA	0.833	0.851	0.697	0.697	0.796	0.796	0.663	0.663	0.663	0.833	0.833	0.596	0.596	0.814	0.682	0.777	0.777	0.596	0.596	0.796	0.697	0.814	0.678	0.678	0.796	0.7	0.833	0.833	0.814	0.814	0.814	0.814	0.814	0.814	0.7	0.7	0.714	0.714	0.714	0.688	0.688	0.805	0.805	0.805	0.688	0.714	0.714	0.714
kappa	6rcu_ED	0.813	0.878	0.666	0.666	0.803	0.803	0.66	0.66	0.66	0.813	0.813	0.583	0.583	0.809	0.635	0.747	0.747	0.583	0.583	0.794	0.666	0.809	0.65	0.65	0.803	0.678	0.85	0.85	0.803	0.803	0.803	0.803	0.803	0.803	0.678	0.678	0.731	0.731	0.731	0.675	0.675	0.785	0.785	0.803	0.657	0.731	0.731	0.731
kappa	6rcv_ED	0.813	0.878	0.666	0.666	0.803	0.803	0.66	0.66	0.66	0.813	0.813	0.583	0.583	0.809	0.635	0.747	0.747	0.583	0.583	0.794	0.666	0.809	0.65	0.65	0.803	0.678	0.85	0.85	0.803	0.803	0.803	0.803	0.803	0.803	0.678	0.678	0.731	0.731	0.731	0.675	0.675	0.785	0.785	0.803	0.657	0.731	0.731	0.731
kappa	6rcv_JI	0.813	0.878	0.666	0.666	0.803	0.803	0.66	0.66	0.66	0.813	0.813	0.583	0.583	0.809	0.635	0.747	0.747	0.583	0.583	0.794	0.666	0.809	0.65	0.65	0.803	0.678	0.85	0.85	0.803	0.803	0.803	0.803	0.803	0.803	0.678	0.678	0.731	0.731	0.731	0.675	0.675	0.785	0.785	0.803	0.657	0.731	0.731	0.731
kappa	6rlm_AB	0.692	0.631	0.684	0.684	0.692	0.692	0.689	0.689	0.689	0.701	0.701	0.578	0.578	0.64	0.705	0.631	0.631	0.578	0.578	0.684	0.684	0.64	0.692	0.692	0.631	0.724	0.657	0.657	0.701	0.701	0.701	0.701	0.701	0.701	0.724	0.724	0.612	0.612	0.612	0.684	0.684	0.675	0.675	0.684	0.675	0.612	0.612	0.612
kappa	6rlm_CD	0.692	0.631	0.684	0.684	0.692	0.692	0.689	0.689	0.689	0.701	0.701	0.578	0.578	0.64	0.705	0.631	0.631	0.578	0.578	0.684	0.684	0.64	0.692	0.692	0.631	0.724	0.657	0.657	0.701	0.701	0.701	0.701	0.701	0.701	0.724	0.724	0.612	0.612	0.612	0.684	0.684	0.675	0.675	0.684	0.675	0.612	0.612	0.612
kappa	6rlm_EF	0.692	0.631	0.684	0.684	0.692	0.692	0.689	0.689	0.689	0.701	0.701	0.578	0.578	0.64	0.705	0.631	0.631	0.578	0.578	0.684	0.684	0.64	0.692	0.692	0.631	0.724	0.657	0.657	0.701	0.701	0.701	0.701	0.701	0.701	0.724	0.724	0.612	0.612	0.612	0.684	0.684	0.675	0.675	0.684	0.675	0.612	0.612	0.612
kappa	6rlm_GH	0.692	0.631	0.684	0.684	0.692	0.692	0.689	0.689	0.689	0.701	0.701	0.578	0.578	0.64	0.705	0.631	0.631	0.578	0.578	0.684	0.684	0.64	0.692	0.692	0.631	0.724	0.657	0.657	0.701	0.701	0.701	0.701	0.701	0.701	0.724	0.724	0.612	0.612	0.612	0.684	0.684	0.675	0.675	0.684	0.675	0.612	0.612	0.612
kappa	6rlm_IJ	0.692	0.631	0.684	0.684	0.692	0.692	0.689	0.689	0.689	0.701	0.701	0.578	0.578	0.64	0.705	0.631	0.631	0.578	0.578	0.684	0.684	0.64	0.692	0.692	0.631	0.724	0.657	0.657	0.701	0.701	0.701	0.701	0.701	0.701	0.724	0.724	0.612	0.612	0.612	0.684	0.684	0.675	0.675	0.684	0.675	0.612	0.612	0.612
kappa	6rlm_KL	0.692	0.631	0.684	0.684	0.692	0.692	0.689	0.689	0.689	0.701	0.701	0.578	0.578	0.64	0.705	0.631	0.631	0.578	0.578	0.684	0.684	0.64	0.692	0.692	0.631	0.724	0.657	0.657	0.701	0.701	0.701	0.701	0.701	0.701	0.724	0.724	0.612	0.612	0.612	0.684	0.684	0.675	0.675	0.684	0.675	0.612	0.612	0.612
kappa	6rlm_MN	0.692	0.631	0.684	0.684	0.692	0.692	0.689	0.689	0.689	0.701	0.701	0.578	0.578	0.64	0.705	0.631	0.631	0.578	0.578	0.684	0.684	0.64	0.692	0.692	0.631	0.724	0.657	0.657	0.701	0.701	0.701	0.701	0.701	0.701	0.724	0.724	0.612	0.612	0.612	0.684	0.684	0.675	0.675	0.684	0.675	0.612	0.612	0.612
kappa	6rlm_OP	0.692	0.631	0.684	0.684	0.692	0.692	0.689	0.689	0.689	0.701	0.701	0.578	0.578	0.64	0.705	0.631	0.631	0.578	0.578	0.684	0.684	0.64	0.692	0.692	0.631	0.724	0.657	0.657	0.701	0.701	0.701	0.701	0.701	0.701	0.724	0.724	0.612	0.612	0.612	0.684	0.684	0.675	0.675	0.684	0.675	0.612	0.612	0.612
kappa	6rlo_AB	0.692	0.631	0.684	0.684	0.692	0.692	0.689	0.689	0.689	0.701	0.701	0.578	0.578	0.64	0.705	0.631	0.631	0.578	0.578	0.684	0.684	0.64	0.692	0.692	0.631	0.724	0.657	0.657	0.701	0.701	0.701	0.701	0.701	0.701	0.724	0.724	0.612	0.612	0.612	0.684	0.684	0.675	0.675	0.684	0.675	0.612	0.612	0.612
kappa	6rlo_CD	0.692	0.631	0.684	0.684	0.692	0.692	0.689	0.689	0.689	0.701	0.701	0.578	0.578	0.64	0.705	0.631	0.631	0.578	0.578	0.684	0.684	0.64	0.692	0.692	0.631	0.724	0.657	0.657	0.701	0.701	0.701	0.701	0.701	0.701	0.724	0.724	0.612	0.612	0.612	0.684	0.684	0.675	0.675	0.684	0.675	0.612	0.612	0.612
kappa	6rlo_EF	0.692	0.631	0.684	0.684	0.692	0.692	0.689	0.689	0.689	0.701	0.701	0.578	0.578	0.64	0.705	0.631	0.631	0.578	0.578	0.684	0.684	0.64	0.692	0.692	0.631	0.724	0.657	0.657	0.701	0.701	0.701	0.701	0.701	0.701	0.724	0.724	0.612	0.612	0.612	0.684	0.684	0.675	0.675	0.684	0.675	0.612	0.612	0.612
kappa	6rlo_GH	0.692	0.631	0.684	0.684	0.692	0.692	0.689	0.689	0.689	0.701	0.701	0.578	0.578	0.64	0.705	0.631	0.631	0.578	0.578	0.684	0.684	0.64	0.692	0.692	0.631	0.724	0.657	0.657	0.701	0.701	0.701	0.701	0.701	0.701	0.724	0.724	0.612	0.612	0.612	0.684	0.684	0.675	0.675	0.684	0.675	0.612	0.612	0.612
kappa	6rp8_hl	0.715	0.669	0.926	0.926	0.669	0.669	0.783	0.783	0.783	0.715	0.715	0.77	0.77	0.706	0.897	0.697	0.697	0.77	0.77	0.669	0.926	0.706	0.889	0.889	0.651	0.783	0.688	0.688	0.697	0.697	0.697	0.697	0.697	0.697	0.783	0.783	0.65	0.65	0.65	0.871	0.871	0.688	0.688	0.697	0.908	0.65	0.65	0.65
kappa	6rp8_HL	0.715	0.669	0.926	0.926	0.669	0.669	0.783	0.783	0.783	0.715	0.715	0.77	0.77	0.706	0.897	0.697	0.697	0.77	0.77	0.669	0.926	0.706	0.889	0.889	0.651	0.783	0.688	0.688	0.697	0.697	0.697	0.697	0.697	0.697	0.783	0.783	0.65	0.65	0.65	0.871	0.871	0.688	0.688	0.697	0.908	0.65	0.65	0.65
kappa	6snc_BA	0.703	0.638	0.559	0.559	0.675	0.675	0.554	0.554	0.554	0.712	0.712	0.513	0.513	0.629	0.567	0.685	0.685	0.513	0.513	0.675	0.559	0.629	0.55	0.55	0.666	0.581	0.648	0.648	0.685	0.685	0.685	0.685	0.685	0.685	0.581	0.581	0.635	0.635	0.635	0.559	0.559	0.657	0.657	0.694	0.559	0.635	0.635	0.635
kappa	6snc_HL	0.703	0.638	0.559	0.559	0.675	0.675	0.554	0.554	0.554	0.712	0.712	0.513	0.513	0.629	0.567	0.685	0.685	0.513	0.513	0.675	0.559	0.629	0.55	0.55	0.666	0.581	0.648	0.648	0.685	0.685	0.685	0.685	0.685	0.685	0.581	0.581	0.635	0.635	0.635	0.559	0.559	0.657	0.657	0.694	0.559	0.635	0.635	0.635
kappa	6snd_BA	0.703	0.638	0.559	0.559	0.675	0.675	0.554	0.554	0.554	0.712	0.712	0.513	0.513	0.629	0.567	0.685	0.685	0.513	0.513	0.675	0.559	0.629	0.55	0.55	0.666	0.581	0.648	0.648	0.685	0.685	0.685	0.685	0.685	0.685	0.581	0.581	0.635	0.635	0.635	0.559	0.559	0.657	0.657	0.694	0.559	0.635	0.635	0.635
kappa	6snd_HL	0.703	0.638	0.559	0.559	0.675	0.675	0.554	0.554	0.554	0.712	0.712	0.513	0.513	0.629	0.567	0.685	0.685	0.513	0.513	0.675	0.559	0.629	0.55	0.55	0.666	0.581	0.648	0.648	0.685	0.685	0.685	0.685	0.685	0.685	0.581	0.581	0.635	0.635	0.635	0.559	0.559	0.657	0.657	0.694	0.559	0.635	0.635	0.635
kappa	6sne_BA	0.703	0.638	0.559	0.559	0.675	0.675	0.554	0.554	0.554	0.712	0.712	0.513	0.513	0.629	0.567	0.685	0.685	0.513	0.513	0.675	0.559	0.629	0.55	0.55	0.666	0.581	0.648	0.648	0.685	0.685	0.685	0.685	0.685	0.685	0.581	0.581	0.635	0.635	0.635	0.559	0.559	0.657	0.657	0.694	0.559	0.635	0.635	0.635
kappa	6sne_DC	0.703	0.638	0.559	0.559	0.675	0.675	0.554	0.554	0.554	0.712	0.712	0.513	0.513	0.629	0.567	0.685	0.685	0.513	0.513	0.675	0.559	0.629	0.55	0.55	0.666	0.581	0.648	0.648	0.685	0.685	0.685	0.685	0.685	0.685	0.581	0.581	0.635	0.635	0.635	0.559	0.559	0.657	0.657	0.694	0.559	0.635	0.635	0.635
kappa	6sne_FE	0.703	0.638	0.559	0.559	0.675	0.675	0.554	0.554	0.554	0.712	0.712	0.513	0.513	0.629	0.567	0.685	0.685	0.513	0.513	0.675	0.559	0.629	0.55	0.55	0.666	0.581	0.648	0.648	0.685	0.685	0.685	0.685	0.685	0.685	0.581	0.581	0.635	0.635	0.635	0.559	0.559	0.657	0.657	0.694	0.559	0.635	0.635	0.635
kappa	6sne_HL	0.703	0.638	0.559	0.559	0.675	0.675	0.554	0.554	0.554	0.712	0.712	0.513	0.513	0.629	0.567	0.685	0.685	0.513	0.513	0.675	0.559	0.629	0.55	0.55	0.666	0.581	0.648	0.648	0.685	0.685	0.685	0.685	0.685	0.685	0.581	0.581	0.635	0.635	0.635	0.559	0.559	0.657	0.657	0.694	0.559	0.635	0.635	0.635
kappa	6snh_HL	0.881	0.803	0.684	0.684	0.9	0.9	0.651	0.651	0.651	0.881	0.881	0.585	0.585	0.809	0.66	0.8	0.8	0.585	0.585	0.909	0.684	0.809	0.657	0.657	0.809	0.678	0.809	0.809	0.854	0.854	0.854	0.854	0.854	0.854	0.678	0.678	0.752	0.752	0.752	0.66	0.66	0.872	0.872	0.89	0.675	0.752	0.752	0.752
kappa	6sni_HL	0.881	0.803	0.684	0.684	0.9	0.9	0.651	0.651	0.651	0.881	0.881	0.585	0.585	0.809	0.66	0.8	0.8	0.585	0.585	0.909	0.684	0.809	0.657	0.657	0.809	0.678	0.809	0.809	0.854	0.854	0.854	0.854	0.854	0.854	0.678	0.678	0.752	0.752	0.752	0.66	0.66	0.872	0.872	0.89	0.675	0.752	0.752	0.752
kappa	6t3j_CD	0.824	0.777	0.697	0.697	0.805	0.805	0.645	0.645	0.645	0.824	0.824	0.577	0.577	0.777	0.635	0.787	0.787	0.577	0.577	0.805	0.697	0.777	0.633	0.633	0.787	0.654	0.759	0.759	0.796	0.796	0.796	0.796	0.796	0.796	0.654	0.654	0.728	0.728	0.728	0.623	0.623	0.814	0.814	0.824	0.651	0.728	0.728	0.728
kappa	6t3j_HI	0.824	0.777	0.697	0.697	0.805	0.805	0.645	0.645	0.645	0.824	0.824	0.577	0.577	0.777	0.635	0.787	0.787	0.577	0.577	0.805	0.697	0.777	0.633	0.633	0.787	0.654	0.759	0.759	0.796	0.796	0.796	0.796	0.796	0.796	0.654	0.654	0.728	0.728	0.728	0.623	0.623	0.814	0.814	0.824	0.651	0.728	0.728	0.728
kappa	6t9d_AB	0.785	0.738	0.657	0.657	0.766	0.766	0.642	0.642	0.642	0.785	0.785	0.564	0.564	0.752	0.626	0.766	0.766	0.564	0.564	0.757	0.657	0.752	0.641	0.641	0.738	0.66	0.757	0.757	0.766	0.766	0.766	0.766	0.766	0.766	0.66	0.66	0.657	0.657	0.657	0.601	0.601	0.757	0.757	0.775	0.638	0.657	0.657	0.657
kappa	6t9d_HL	0.785	0.738	0.657	0.657	0.766	0.766	0.642	0.642	0.642	0.785	0.785	0.564	0.564	0.752	0.626	0.766	0.766	0.564	0.564	0.757	0.657	0.752	0.641	0.641	0.738	0.66	0.757	0.757	0.766	0.766	0.766	0.766	0.766	0.766	0.66	0.66	0.657	0.657	0.657	0.601	0.601	0.757	0.757	0.775	0.638	0.657	0.657	0.657
kappa	6t9e_AB	0.785	0.738	0.657	0.657	0.766	0.766	0.642	0.642	0.642	0.785	0.785	0.564	0.564	0.752	0.626	0.766	0.766	0.564	0.564	0.757	0.657	0.752	0.641	0.641	0.738	0.66	0.757	0.757	0.766	0.766	0.766	0.766	0.766	0.766	0.66	0.66	0.657	0.657	0.657	0.601	0.601	0.757	0.757	0.775	0.638	0.657	0.657	0.657
kappa	6t9e_HL	0.785	0.738	0.657	0.657	0.766	0.766	0.642	0.642	0.642	0.785	0.785	0.564	0.564	0.752	0.626	0.766	0.766	0.564	0.564	0.757	0.657	0.752	0.641	0.641	0.738	0.66	0.757	0.757	0.766	0.766	0.766	0.766	0.766	0.766	0.66	0.66	0.657	0.657	0.657	0.601	0.601	0.757	0.757	0.775	0.638	0.657	0.657	0.657
kappa	6u36_HL	0.706	0.651	0.854	0.854	0.678	0.678	0.745	0.745	0.745	0.706	0.706	0.69	0.69	0.724	0.777	0.669	0.669	0.69	0.69	0.678	0.854	0.724	0.772	0.772	0.66	0.745	0.669	0.669	0.688	0.688	0.688	0.688	0.688	0.688	0.745	0.745	0.66	0.66	0.66	0.745	0.745	0.688	0.688	0.697	0.8	0.66	0.66	0.66
kappa	6u38_HL	0.706	0.651	0.854	0.854	0.678	0.678	0.745	0.745	0.745	0.706	0.706	0.69	0.69	0.724	0.777	0.669	0.669	0.69	0.69	0.678	0.854	0.724	0.772	0.772	0.66	0.745	0.669	0.669	0.688	0.688	0.688	0.688	0.688	0.688	0.745	0.745	0.66	0.66	0.66	0.745	0.745	0.688	0.688	0.697	0.8	0.66	0.66	0.66
kappa	6u6u_HL	0.675	0.62	0.779	0.779	0.648	0.648	0.666	0.666	0.666	0.675	0.675	0.688	0.688	0.66	0.757	0.648	0.648	0.688	0.688	0.648	0.779	0.66	0.752	0.752	0.629	0.681	0.657	0.657	0.675	0.675	0.675	0.675	0.675	0.675	0.681	0.681	0.622	0.622	0.622	0.715	0.715	0.675	0.675	0.666	0.761	0.622	0.622	0.622
kappa	6u8c_DC	0.88	0.807	0.69	0.69	0.899	0.899	0.654	0.654	0.654	0.871	0.871	0.581	0.581	0.807	0.666	0.798	0.798	0.581	0.581	0.908	0.69	0.807	0.663	0.663	0.825	0.681	0.807	0.807	0.853	0.853	0.853	0.853	0.853	0.853	0.681	0.681	0.74	0.74	0.74	0.672	0.672	0.871	0.871	0.889	0.681	0.74	0.74	0.74
kappa	6u8c_HL	0.88	0.807	0.69	0.69	0.899	0.899	0.654	0.654	0.654	0.871	0.871	0.581	0.581	0.807	0.666	0.798	0.798	0.581	0.581	0.908	0.69	0.807	0.663	0.663	0.825	0.681	0.807	0.807	0.853	0.853	0.853	0.853	0.853	0.853	0.681	0.681	0.74	0.74	0.74	0.672	0.672	0.871	0.871	0.889	0.681	0.74	0.74	0.74
kappa	6u8k_DE	0.888	0.842	0.724	0.724	0.907	0.907	0.681	0.681	0.681	0.888	0.888	0.614	0.614	0.824	0.682	0.824	0.824	0.614	0.614	0.916	0.724	0.824	0.697	0.697	0.833	0.709	0.851	0.851	0.861	0.861	0.861	0.861	0.861	0.861	0.709	0.709	0.757	0.757	0.757	0.688	0.688	0.898	0.898	0.916	0.706	0.757	0.757	0.757
kappa	6ubi_AB	0.694	0.712	0.614	0.614	0.703	0.703	0.6	0.6	0.6	0.694	0.694	0.495	0.495	0.685	0.57	0.666	0.666	0.495	0.495	0.694	0.614	0.685	0.568	0.568	0.712	0.609	0.685	0.685	0.685	0.685	0.685	0.685	0.685	0.685	0.609	0.609	0.682	0.682	0.682	0.55	0.55	0.666	0.666	0.685	0.559	0.682	0.682	0.682
kappa	6ubi_DE	0.694	0.712	0.614	0.614	0.703	0.703	0.6	0.6	0.6	0.694	0.694	0.495	0.495	0.685	0.57	0.666	0.666	0.495	0.495	0.694	0.614	0.685	0.568	0.568	0.712	0.609	0.685	0.685	0.685	0.685	0.685	0.685	0.685	0.685	0.609	0.609	0.682	0.682	0.682	0.55	0.55	0.666	0.666	0.685	0.559	0.682	0.682	0.682
kappa	6uc5_HL	0.575	0.504	0.628	0.628	0.548	0.548	0.565	0.565	0.565	0.584	0.584	0.566	0.566	0.548	0.612	0.539	0.539	0.566	0.566	0.548	0.628	0.548	0.628	0.628	0.513	0.6	0.548	0.548	0.592	0.592	0.592	0.592	0.592	0.592	0.6	0.6	0.509	0.509	0.509	0.61	0.61	0.566	0.566	0.566	0.637	0.509	0.509	0.509
kappa	6uce_HL	0.824	0.796	0.688	0.688	0.787	0.787	0.636	0.636	0.636	0.824	0.824	0.559	0.559	0.814	0.644	0.759	0.759	0.559	0.559	0.787	0.688	0.814	0.633	0.633	0.824	0.645	0.796	0.796	0.805	0.805	0.805	0.805	0.805	0.805	0.645	0.645	0.738	0.738	0.738	0.633	0.633	0.805	0.805	0.805	0.633	0.738	0.738	0.738
kappa	6ucf_HL	0.796	0.768	0.678	0.678	0.787	0.787	0.627	0.627	0.627	0.796	0.796	0.541	0.541	0.787	0.626	0.74	0.74	0.541	0.541	0.787	0.678	0.787	0.623	0.623	0.796	0.636	0.768	0.768	0.777	0.777	0.777	0.777	0.777	0.777	0.636	0.636	0.738	0.738	0.738	0.633	0.633	0.796	0.796	0.796	0.623	0.738	0.738	0.738
kappa	6uda_CD	0.712	0.71	0.844	0.844	0.694	0.694	0.881	0.881	0.881	0.712	0.712	0.688	0.688	0.722	0.813	0.666	0.666	0.688	0.688	0.694	0.844	0.722	0.816	0.816	0.691	0.9	0.712	0.712	0.703	0.703	0.703	0.703	0.703	0.703	0.9	0.9	0.638	0.638	0.638	0.779	0.779	0.691	0.691	0.703	0.834	0.638	0.638	0.638
kappa	6uj9_HL	0.861	0.805	0.678	0.678	0.953	0.953	0.636	0.636	0.636	0.861	0.861	0.577	0.577	0.805	0.644	0.814	0.814	0.577	0.577	0.962	0.678	0.805	0.651	0.651	0.851	0.663	0.814	0.814	0.833	0.833	0.833	0.833	0.833	0.833	0.663	0.663	0.738	0.738	0.738	0.669	0.669	0.879	0.879	0.916	0.66	0.738	0.738	0.738
kappa	6ule_AB	0.851	0.915	0.688	0.688	0.824	0.824	0.709	0.709	0.709	0.851	0.851	0.596	0.596	0.824	0.71	0.796	0.796	0.596	0.596	0.814	0.688	0.824	0.678	0.678	0.85	0.736	0.87	0.87	0.842	0.842	0.842	0.842	0.842	0.842	0.736	0.736	0.757	0.757	0.757	0.669	0.669	0.831	0.831	0.842	0.697	0.757	0.757	0.757
kappa	6ule_CD	0.851	0.915	0.688	0.688	0.824	0.824	0.709	0.709	0.709	0.851	0.851	0.596	0.596	0.824	0.71	0.796	0.796	0.596	0.596	0.814	0.688	0.824	0.678	0.678	0.85	0.736	0.87	0.87	0.842	0.842	0.842	0.842	0.842	0.842	0.736	0.736	0.757	0.757	0.757	0.669	0.669	0.831	0.831	0.842	0.697	0.757	0.757	0.757
kappa	6ulf_AB	0.703	0.672	0.88	0.88	0.666	0.666	0.827	0.827	0.827	0.703	0.703	0.733	0.733	0.703	0.841	0.66	0.66	0.733	0.733	0.666	0.88	0.703	0.844	0.844	0.654	0.827	0.694	0.694	0.712	0.712	0.712	0.712	0.712	0.712	0.827	0.827	0.638	0.638	0.638	0.779	0.779	0.672	0.672	0.694	0.871	0.638	0.638	0.638
kappa	6uoe_HL	0.697	0.66	0.872	0.872	0.688	0.688	0.8	0.8	0.8	0.697	0.697	0.7	0.7	0.733	0.787	0.651	0.651	0.7	0.7	0.688	0.872	0.733	0.79	0.79	0.66	0.8	0.66	0.66	0.678	0.678	0.678	0.678	0.678	0.678	0.8	0.8	0.669	0.669	0.669	0.79	0.79	0.678	0.678	0.697	0.818	0.669	0.669	0.669
kappa	6urh_HL	0.666	0.638	0.862	0.862	0.648	0.648	0.772	0.772	0.772	0.666	0.666	0.715	0.715	0.657	0.813	0.648	0.648	0.715	0.715	0.648	0.862	0.657	0.834	0.834	0.629	0.754	0.657	0.657	0.648	0.648	0.648	0.648	0.648	0.648	0.754	0.754	0.607	0.607	0.607	0.807	0.807	0.657	0.657	0.666	0.825	0.607	0.607	0.607
kappa	6usf_HL	0.871	0.834	0.7	0.7	0.899	0.899	0.663	0.663	0.663	0.871	0.871	0.6	0.6	0.816	0.675	0.807	0.807	0.6	0.6	0.908	0.7	0.816	0.672	0.672	0.825	0.69	0.816	0.816	0.853	0.853	0.853	0.853	0.853	0.853	0.69	0.69	0.75	0.75	0.75	0.69	0.69	0.871	0.871	0.899	0.7	0.75	0.75	0.75
kappa	6usf_KM	0.871	0.834	0.7	0.7	0.899	0.899	0.663	0.663	0.663	0.871	0.871	0.6	0.6	0.816	0.675	0.807	0.807	0.6	0.6	0.908	0.7	0.816	0.672	0.672	0.825	0.69	0.816	0.816	0.853	0.853	0.853	0.853	0.853	0.853	0.69	0.69	0.75	0.75	0.75	0.69	0.69	0.871	0.871	0.899	0.7	0.75	0.75	0.75
kappa	6uta_AB	0.888	0.935	0.715	0.715	0.842	0.842	0.7	0.7	0.7	0.888	0.888	0.596	0.596	0.842	0.682	0.824	0.824	0.596	0.596	0.833	0.715	0.842	0.678	0.678	0.851	0.727	0.907	0.907	0.87	0.87	0.87	0.87	0.87	0.87	0.727	0.727	0.766	0.766	0.766	0.678	0.678	0.842	0.842	0.861	0.697	0.766	0.766	0.766
kappa	6uta_HL	0.888	0.935	0.715	0.715	0.842	0.842	0.7	0.7	0.7	0.888	0.888	0.596	0.596	0.842	0.682	0.824	0.824	0.596	0.596	0.833	0.715	0.842	0.678	0.678	0.851	0.727	0.907	0.907	0.87	0.87	0.87	0.87	0.87	0.87	0.727	0.727	0.766	0.766	0.766	0.678	0.678	0.842	0.842	0.861	0.697	0.766	0.766	0.766
kappa	6ute_AB	0.814	0.861	0.66	0.66	0.805	0.805	0.654	0.654	0.654	0.814	0.814	0.55	0.55	0.787	0.654	0.777	0.777	0.55	0.55	0.796	0.66	0.787	0.642	0.642	0.796	0.681	0.861	0.861	0.796	0.796	0.796	0.796	0.796	0.796	0.681	0.681	0.7	0.7	0.7	0.633	0.633	0.805	0.805	0.814	0.642	0.7	0.7	0.7
kappa	6ute_CD	0.814	0.861	0.66	0.66	0.805	0.805	0.654	0.654	0.654	0.814	0.814	0.55	0.55	0.787	0.654	0.777	0.777	0.55	0.55	0.796	0.66	0.787	0.642	0.642	0.796	0.681	0.861	0.861	0.796	0.796	0.796	0.796	0.796	0.796	0.681	0.681	0.7	0.7	0.7	0.633	0.633	0.805	0.805	0.814	0.642	0.7	0.7	0.7
kappa	6ute_EF	0.814	0.861	0.66	0.66	0.805	0.805	0.654	0.654	0.654	0.814	0.814	0.55	0.55	0.787	0.654	0.777	0.777	0.55	0.55	0.796	0.66	0.787	0.642	0.642	0.796	0.681	0.861	0.861	0.796	0.796	0.796	0.796	0.796	0.796	0.681	0.681	0.7	0.7	0.7	0.633	0.633	0.805	0.805	0.814	0.642	0.7	0.7	0.7
kappa	6ute_GH	0.814	0.861	0.66	0.66	0.805	0.805	0.654	0.654	0.654	0.814	0.814	0.55	0.55	0.787	0.654	0.777	0.777	0.55	0.55	0.796	0.66	0.787	0.642	0.642	0.796	0.681	0.861	0.861	0.796	0.796	0.796	0.796	0.796	0.796	0.681	0.681	0.7	0.7	0.7	0.633	0.633	0.805	0.805	0.814	0.642	0.7	0.7	0.7
kappa	6ute_IJ	0.814	0.861	0.66	0.66	0.805	0.805	0.654	0.654	0.654	0.814	0.814	0.55	0.55	0.787	0.654	0.777	0.777	0.55	0.55	0.796	0.66	0.787	0.642	0.642	0.796	0.681	0.861	0.861	0.796	0.796	0.796	0.796	0.796	0.796	0.681	0.681	0.7	0.7	0.7	0.633	0.633	0.805	0.805	0.814	0.642	0.7	0.7	0.7
kappa	6utk_HL	0.55	0.577	0.724	0.724	0.522	0.522	0.594	0.594	0.594	0.55	0.55	0.651	0.651	0.568	0.719	0.522	0.522	0.651	0.651	0.522	0.724	0.568	0.706	0.706	0.577	0.594	0.532	0.532	0.559	0.559	0.559	0.559	0.559	0.559	0.594	0.594	0.547	0.547	0.547	0.697	0.697	0.568	0.568	0.541	0.706	0.547	0.547	0.547
kappa	6uuh_AB	0.55	0.577	0.724	0.724	0.522	0.522	0.594	0.594	0.594	0.55	0.55	0.651	0.651	0.568	0.719	0.522	0.522	0.651	0.651	0.522	0.724	0.568	0.706	0.706	0.577	0.594	0.532	0.532	0.559	0.559	0.559	0.559	0.559	0.559	0.594	0.594	0.547	0.547	0.547	0.697	0.697	0.568	0.568	0.541	0.706	0.547	0.547	0.547
kappa	6uuh_CD	0.55	0.577	0.724	0.724	0.522	0.522	0.594	0.594	0.594	0.55	0.55	0.651	0.651	0.568	0.719	0.522	0.522	0.651	0.651	0.522	0.724	0.568	0.706	0.706	0.577	0.594	0.532	0.532	0.559	0.559	0.559	0.559	0.559	0.559	0.594	0.594	0.547	0.547	0.547	0.697	0.697	0.568	0.568	0.541	0.706	0.547	0.547	0.547
kappa	6uul_AB	0.541	0.568	0.715	0.715	0.513	0.513	0.585	0.585	0.585	0.541	0.541	0.642	0.642	0.559	0.71	0.513	0.513	0.642	0.642	0.513	0.715	0.559	0.715	0.715	0.568	0.585	0.522	0.522	0.55	0.55	0.55	0.55	0.55	0.55	0.585	0.585	0.537	0.537	0.537	0.688	0.688	0.559	0.559	0.532	0.697	0.537	0.537	0.537
kappa	6uul_CD	0.541	0.568	0.715	0.715	0.513	0.513	0.585	0.585	0.585	0.541	0.541	0.642	0.642	0.559	0.71	0.513	0.513	0.642	0.642	0.513	0.715	0.559	0.715	0.715	0.568	0.585	0.522	0.522	0.55	0.55	0.55	0.55	0.55	0.55	0.585	0.585	0.537	0.537	0.537	0.688	0.688	0.559	0.559	0.532	0.697	0.537	0.537	0.537
kappa	6uum_BA	0.55	0.577	0.724	0.724	0.522	0.522	0.594	0.594	0.594	0.55	0.55	0.651	0.651	0.568	0.719	0.522	0.522	0.651	0.651	0.522	0.724	0.568	0.706	0.706	0.577	0.594	0.532	0.532	0.559	0.559	0.559	0.559	0.559	0.559	0.594	0.594	0.547	0.547	0.547	0.697	0.697	0.568	0.568	0.541	0.706	0.547	0.547	0.547
kappa	6uum_HF	0.55	0.577	0.724	0.724	0.522	0.522	0.594	0.594	0.594	0.55	0.55	0.651	0.651	0.568	0.719	0.522	0.522	0.651	0.651	0.522	0.724	0.568	0.706	0.706	0.577	0.594	0.532	0.532	0.559	0.559	0.559	0.559	0.559	0.559	0.594	0.594	0.547	0.547	0.547	0.697	0.697	0.568	0.568	0.541	0.706	0.547	0.547	0.547
kappa	6uvo_HL	0.666	0.691	0.825	0.825	0.675	0.675	0.827	0.827	0.827	0.666	0.666	0.678	0.678	0.703	0.766	0.629	0.629	0.678	0.678	0.675	0.825	0.703	0.779	0.779	0.654	0.845	0.657	0.657	0.657	0.657	0.657	0.657	0.657	0.657	0.845	0.845	0.628	0.628	0.628	0.752	0.752	0.654	0.654	0.666	0.788	0.628	0.628	0.628
kappa	6uyd_AB	0.666	0.648	0.88	0.88	0.648	0.648	0.818	0.818	0.818	0.666	0.666	0.688	0.688	0.685	0.822	0.62	0.62	0.688	0.688	0.648	0.88	0.685	0.834	0.834	0.648	0.8	0.657	0.657	0.648	0.648	0.648	0.648	0.648	0.648	0.8	0.8	0.635	0.635	0.635	0.779	0.779	0.648	0.648	0.666	0.825	0.635	0.635	0.635
kappa	6uyd_HL	0.666	0.648	0.88	0.88	0.648	0.648	0.818	0.818	0.818	0.666	0.666	0.688	0.688	0.685	0.822	0.62	0.62	0.688	0.688	0.648	0.88	0.685	0.834	0.834	0.648	0.8	0.657	0.657	0.648	0.648	0.648	0.648	0.648	0.648	0.8	0.8	0.635	0.635	0.635	0.779	0.779	0.648	0.648	0.666	0.825	0.635	0.635	0.635
kappa	6uyf_HL	0.724	0.678	0.935	0.935	0.678	0.678	0.801	0.801	0.801	0.724	0.724	0.77	0.77	0.706	0.915	0.688	0.688	0.77	0.77	0.678	0.935	0.706	0.899	0.899	0.66	0.783	0.697	0.697	0.706	0.706	0.706	0.706	0.706	0.706	0.783	0.783	0.648	0.648	0.648	0.862	0.862	0.697	0.697	0.706	0.917	0.648	0.648	0.648
kappa	6uyg_AB	0.522	0.46	0.566	0.566	0.513	0.513	0.547	0.547	0.547	0.522	0.522	0.504	0.504	0.557	0.518	0.486	0.486	0.504	0.504	0.513	0.566	0.557	0.566	0.566	0.495	0.53	0.469	0.469	0.504	0.504	0.504	0.504	0.504	0.504	0.53	0.53	0.5	0.5	0.5	0.566	0.566	0.495	0.495	0.504	0.557	0.5	0.5	0.5
kappa	6uyg_HL	0.688	0.666	0.871	0.871	0.66	0.66	0.792	0.792	0.792	0.688	0.688	0.733	0.733	0.706	0.878	0.651	0.651	0.733	0.733	0.66	0.871	0.706	0.862	0.862	0.638	0.765	0.66	0.66	0.678	0.678	0.678	0.678	0.678	0.678	0.765	0.765	0.666	0.666	0.666	0.807	0.807	0.666	0.666	0.678	0.853	0.666	0.666	0.666
kappa	6uym_AB	0.666	0.648	0.88	0.88	0.648	0.648	0.818	0.818	0.818	0.666	0.666	0.688	0.688	0.685	0.822	0.62	0.62	0.688	0.688	0.648	0.88	0.685	0.834	0.834	0.648	0.8	0.657	0.657	0.648	0.648	0.648	0.648	0.648	0.648	0.8	0.8	0.635	0.635	0.635	0.779	0.779	0.648	0.648	0.666	0.825	0.635	0.635	0.635
kappa	6uym_HL	0.666	0.648	0.88	0.88	0.648	0.648	0.818	0.818	0.818	0.666	0.666	0.688	0.688	0.685	0.822	0.62	0.62	0.688	0.688	0.648	0.88	0.685	0.834	0.834	0.648	0.8	0.657	0.657	0.648	0.648	0.648	0.648	0.648	0.648	0.8	0.8	0.635	0.635	0.635	0.779	0.779	0.648	0.648	0.666	0.825	0.635	0.635	0.635
kappa	6v4n_AB	0.879	0.759	0.651	0.651	0.796	0.796	0.609	0.609	0.609	0.87	0.87	0.577	0.577	0.768	0.626	0.777	0.777	0.577	0.577	0.796	0.651	0.768	0.623	0.623	0.805	0.636	0.777	0.777	0.842	0.842	0.842	0.842	0.842	0.842	0.636	0.636	0.682	0.682	0.682	0.623	0.623	0.805	0.805	0.814	0.633	0.682	0.682	0.682
kappa	6v4o_AB	0.605	0.605	0.844	0.844	0.587	0.587	0.702	0.702	0.702	0.605	0.605	0.724	0.724	0.623	0.813	0.587	0.587	0.724	0.724	0.587	0.844	0.623	0.807	0.807	0.605	0.702	0.596	0.596	0.605	0.605	0.605	0.605	0.605	0.605	0.702	0.702	0.594	0.594	0.594	0.788	0.788	0.614	0.614	0.605	0.807	0.594	0.594	0.594
kappa	6v4q_HL	0.824	0.796	0.678	0.678	0.777	0.777	0.609	0.609	0.609	0.824	0.824	0.541	0.541	0.768	0.626	0.777	0.777	0.541	0.541	0.777	0.678	0.768	0.623	0.623	0.805	0.636	0.768	0.768	0.805	0.805	0.805	0.805	0.805	0.805	0.636	0.636	0.691	0.691	0.691	0.605	0.605	0.777	0.777	0.796	0.651	0.691	0.691	0.691
kappa	6v4r_HL	0.824	0.796	0.678	0.678	0.777	0.777	0.609	0.609	0.609	0.824	0.824	0.541	0.541	0.768	0.626	0.777	0.777	0.541	0.541	0.777	0.678	0.768	0.623	0.623	0.805	0.636	0.768	0.768	0.805	0.805	0.805	0.805	0.805	0.805	0.636	0.636	0.691	0.691	0.691	0.605	0.605	0.777	0.777	0.796	0.651	0.691	0.691	0.691
kappa	6v6w_FH	0.55	0.577	0.724	0.724	0.522	0.522	0.594	0.594	0.594	0.55	0.55	0.651	0.651	0.568	0.719	0.522	0.522	0.651	0.651	0.522	0.724	0.568	0.706	0.706	0.577	0.594	0.532	0.532	0.559	0.559	0.559	0.559	0.559	0.559	0.594	0.594	0.547	0.547	0.547	0.697	0.697	0.568	0.568	0.541	0.706	0.547	0.547	0.547
kappa	6v8x_CD	0.543	0.533	0.666	0.666	0.543	0.543	0.609	0.609	0.609	0.543	0.543	0.605	0.605	0.538	0.673	0.504	0.504	0.605	0.605	0.543	0.666	0.538	0.676	0.676	0.529	0.603	0.533	0.533	0.514	0.514	0.514	0.514	0.514	0.514	0.603	0.603	0.514	0.514	0.514	0.666	0.666	0.539	0.539	0.533	0.666	0.514	0.514	0.514
kappa	6vbo_HL	0.584	0.553	0.61	0.61	0.575	0.575	0.539	0.539	0.539	0.584	0.584	0.548	0.548	0.557	0.59	0.557	0.557	0.548	0.548	0.575	0.61	0.557	0.61	0.61	0.553	0.573	0.53	0.53	0.566	0.566	0.566	0.566	0.566	0.566	0.573	0.573	0.518	0.518	0.518	0.619	0.619	0.553	0.553	0.557	0.601	0.518	0.518	0.518
kappa	6vbp_AB	0.684	0.64	0.701	0.701	0.675	0.675	0.637	0.637	0.637	0.692	0.692	0.561	0.561	0.666	0.642	0.614	0.614	0.561	0.561	0.666	0.701	0.666	0.64	0.64	0.64	0.672	0.64	0.64	0.675	0.675	0.675	0.675	0.675	0.675	0.672	0.672	0.594	0.594	0.594	0.657	0.657	0.649	0.649	0.675	0.64	0.594	0.594	0.594
kappa	6vbp_CD	0.684	0.64	0.701	0.701	0.675	0.675	0.637	0.637	0.637	0.692	0.692	0.561	0.561	0.666	0.642	0.614	0.614	0.561	0.561	0.666	0.701	0.666	0.64	0.64	0.64	0.672	0.64	0.64	0.675	0.675	0.675	0.675	0.675	0.675	0.672	0.672	0.594	0.594	0.594	0.657	0.657	0.649	0.649	0.675	0.64	0.594	0.594	0.594
kappa	6vbp_HL	0.684	0.64	0.701	0.701	0.675	0.675	0.637	0.637	0.637	0.692	0.692	0.561	0.561	0.666	0.642	0.614	0.614	0.561	0.561	0.666	0.701	0.666	0.64	0.64	0.64	0.672	0.64	0.64	0.675	0.675	0.675	0.675	0.675	0.675	0.672	0.672	0.594	0.594	0.594	0.657	0.657	0.649	0.649	0.675	0.64	0.594	0.594	0.594
kappa	6vbp_JI	0.684	0.64	0.701	0.701	0.675	0.675	0.637	0.637	0.637	0.692	0.692	0.561	0.561	0.666	0.642	0.614	0.614	0.561	0.561	0.666	0.701	0.666	0.64	0.64	0.64	0.672	0.64	0.64	0.675	0.675	0.675	0.675	0.675	0.675	0.672	0.672	0.594	0.594	0.594	0.657	0.657	0.649	0.649	0.675	0.64	0.594	0.594	0.594
kappa	6vgr_CD	0.669	0.633	0.844	0.844	0.66	0.66	0.738	0.738	0.738	0.669	0.669	0.743	0.743	0.669	0.803	0.651	0.651	0.743	0.743	0.66	0.844	0.669	0.816	0.816	0.623	0.738	0.66	0.66	0.669	0.669	0.669	0.669	0.669	0.669	0.738	0.738	0.622	0.622	0.622	0.77	0.77	0.66	0.66	0.66	0.825	0.622	0.622	0.622
kappa	6vi1_BA	0.881	0.818	0.702	0.702	0.9	0.9	0.654	0.654	0.654	0.881	0.881	0.585	0.585	0.827	0.651	0.8	0.8	0.585	0.585	0.909	0.702	0.827	0.657	0.657	0.818	0.681	0.818	0.818	0.854	0.854	0.854	0.854	0.854	0.854	0.681	0.681	0.752	0.752	0.752	0.657	0.657	0.881	0.881	0.89	0.675	0.752	0.752	0.752
kappa	6vi1_ED	0.881	0.818	0.702	0.702	0.9	0.9	0.654	0.654	0.654	0.881	0.881	0.585	0.585	0.827	0.651	0.8	0.8	0.585	0.585	0.909	0.702	0.827	0.657	0.657	0.818	0.681	0.818	0.818	0.854	0.854	0.854	0.854	0.854	0.854	0.681	0.681	0.752	0.752	0.752	0.657	0.657	0.881	0.881	0.89	0.675	0.752	0.752	0.752
[truncated: 2,463 more rows]
[truncated: 3,784 more columns]

## Sheet: Fig2c
sequence_pair_id	CDRH3	CDRL3	Hseq	Lseq	data_source	L_locus	ImmunoMatch_pairing_score	ImmunoMatch_kappa_pairing_score	VH_gene	JH_gene	VL_gene	JL_gene
[truncated: 479 more rows]

## Sheet: Fig2d
sequence_pair_id	CDRH3	CDRL3	Hseq	Lseq	data_source	L_locus	ImmunoMatch_pairing_score	ImmunoMatch_lambda_pairing_score	VH_gene	JH_gene	VL_gene	JL_gene
[truncated: 406 more rows]

[truncated: 1 more sheets: Fig2e]
