# Supplementary material for: ImmunoMatch learns and predicts cognate pairing of heavy and light immunoglobulin chains
Source: Nat Methods. 2025 Nov 18;23(1):106–17. doi: 10.1038/s41592-025-02913-x (PMC12791012; doi:10.1038/s41592-025-02913-x)
Supplement: Supplementary file 7 — Statistical Source Data for Fig. 4. [file 41592_2025_2913_MOESM7_ESM.xlsx]

## Sheet: Fig4a
sample_type	L_chain_type	sample_name	pairing_score
Memory	IGK	jaffe_donor_1	0.812361
Memory	IGK	jaffe_donor_2	0.781088
Memory	IGK	jaffe_donor_4	0.810652
Memory	IGL	jaffe_donor_1	0.764908
Memory	IGL	jaffe_donor_2	0.74444
Memory	IGL	jaffe_donor_4	0.760263
GC	IGK	king_BCP003	0.708978
GC	IGK	king_BCP004	0.727663
GC	IGK	king_BCP005	0.723577
GC	IGK	king_BCP006	0.764975
GC	IGK	king_BCP008	0.742165
GC	IGK	king_BCP009	0.690981
GC	IGL	king_BCP003	0.696195
GC	IGL	king_BCP004	0.735529
GC	IGL	king_BCP005	0.654552
GC	IGL	king_BCP006	0.630183
GC	IGL	king_BCP008	0.682134
GC	IGL	king_BCP009	0.790622
Naive	IGK	jaffe_donor_1	0.666824
Naive	IGK	jaffe_donor_2	0.578021
Naive	IGK	jaffe_donor_4	0.611552
Naive	IGL	jaffe_donor_1	0.638947
Naive	IGL	jaffe_donor_2	0.560565
Naive	IGL	jaffe_donor_4	0.586568

## Sheet: Fig4b
donor_id	clone_id	cell_type	ImmunoMatch_pairing_score	chain_h	v_gene_h	d_gene_h	j_gene_h	c_gene_h	cell_id	seq_h	v_gene_l	d_gene_l	j_gene_l	c_gene_l	seq_l	clone_ltype
donor_1	100526	unswitched_memory	0.881662	IGH	IGHV6-1		IGHJ4	IGHM	donor_1-1287196-AAAGCAAAGGCTCATT-1	QVQLQQSSPGLVRPSQTLSLTCAISGDSVSSNSAAWNWIRQSPSRGLEWLGRTYYRSNWYNDYAVSVKSRIAINPDTSKNQLSLQLNSVTPEDTAVYYCARDLPIVGATGGFDYWGQGALVTVSS	IGLV2-23	NA	IGLJ1	IGLC1	QSALTQPASVSGSPGQSITISCTGTSSYNLVSWYQQHPGKAPKLMIYEGGKRPSGVSTRFSGSKSGNTASLTISGLQAEDEADYYCCSYAGISVFGTGTKVTVL	IGL
donor_1	100526	unswitched_memory	0.942494	IGH	IGHV6-1		IGHJ4	IGHM	donor_1-1287197-GTAACTGTCAGTCCCT-1	QVQLQQSSPGLVKPSQTLSLTCAISGDSVSSNSAAWNWIRQSPSGGLEWLGRTYYRSKWYNDYAGSVRSRIVINGDISKNQLSLHLSSVTPEDTAVYYCARDLPIEGATGGFDYWDQGALVIVSS	IGLV2-23	NA	IGLJ1	IGLC1	QSALTQPASVSGSPGQSITISCTGTSSYKLVSWYQQNPGKAPKLIIYEGGKRPSGVSTRFSGSESGSTASLTISGLRAEDEADYYCCSYAGISVFGTGTKVTVL	IGL
donor_1	100526	naive	0.933176	IGH	IGHV6-1		IGHJ4	IGHM	donor_1-1287203-CTTACCGAGTATTGGA-1	QVQLQQSSPGLVKPSQTLSLTCAISGDSVSSNSAAWNWIRQSPSGGLEWLGRTYYRSDWFYDYAVSVRSRIFINGDISKNQFSLHLSSVTPEDTAVYYCARDLPIVGATGGFDYWGQGALVTVSS	IGLV2-23	NA	IGLJ1	IGLC1	QSALTQPASVSGSPGQSITISCTGIRSYNLVSWYQQHPGKVPRLMIYEGGKRPSGVSTRFSGSESGSTASLTISGLRAEDEADYFCCSYAGISVFGTGTKVTVL	IGL
donor_1	100526	unswitched_memory	0.942494	IGH	IGHV6-1		IGHJ4	IGHM	donor_1-1287196-TGCTGCTGTCTAGAGG-1	QVQLQQSSPGLVKPSQTLSLTCAISGDSVSSNSAAWNWIRQSPSGGLEWLGRTYYRSKWYNDYAGSVRSRIVINGDISKNQLSLHLSSVTPEDTAVYYCARDLPIEGATGGFDYWDQGALVIVSS	IGLV2-23	NA	IGLJ1	IGLC1	QSALTQPASVSGSPGQSITISCTGTSSYKLVSWYQQNPGKAPKLIIYEGGKRPSGVSTRFSGSESGSTASLTISGLRAEDEADYYCCSYAGISVFGTGTKVTVL	IGL
donor_1	100526	naive	0.881662	IGH	IGHV6-1		IGHJ4	IGHM	donor_1-1287193-ACATCAGTCAGTCAGT-1	QVQLQQSSPGLVRPSQTLSLTCAISGDSVSSNSAAWNWIRQSPSRGLEWLGRTYYRSNWYNDYAVSVKSRIAINPDTSKNQLSLQLNSVTPEDTAVYYCARDLPIVGATGGFDYWGQGALVTVSS	IGLV2-23	NA	IGLJ1	IGLC1	QSALTQPASVSGSPGQSITISCTGTSSYNLVSWYQQHPGKAPKLMIYEGGKRPSGVSTRFSGSKSGNTASLTISGLQAEDEADYYCCSYAGISVFGTGTKVTVL	IGL
donor_1	100526	naive	0.881662	IGH	IGHV6-1		IGHJ4	IGHM	donor_1-1279053-TGACAACTCATTTGGG-1	QVQLQQSSPGLVRPSQTLSLTCAISGDSVSSNSAAWNWIRQSPSRGLEWLGRTYYRSNWYNDYAVSVKSRIAINPDTSKNQLSLQLNSVTPEDTAVYYCARDLPIVGATGGFDYWGQGALVTVSS	IGLV2-23	NA	IGLJ1	IGLC1	QSALTQPASVSGSPGQSITISCTGTSSYNLVSWYQQHPGKAPKLMIYEGGKRPSGVSTRFSGSKSGNTASLTISGLQAEDEADYYCCSYAGISVFGTGTKVTVL	IGL
donor_1	100526	unswitched_memory	0.942494	IGH	IGHV6-1		IGHJ4	IGHM	donor_1-1287197-AACCGCGCAGCCTTGG-1	QVQLQQSSPGLVKPSQTLSLTCAISGDSVSSNSAAWNWIRQSPSGGLEWLGRTYYRSKWYNDYAGSVRSRIVINGDISKNQLSLHLSSVTPEDTAVYYCARDLPIEGATGGFDYWDQGALVIVSS	IGLV2-23	NA	IGLJ1	IGLC1	QSALTQPASVSGSPGQSITISCTGTSSYKLVSWYQQNPGKAPKLIIYEGGKRPSGVSTRFSGSESGSTASLTISGLRAEDEADYYCCSYAGISVFGTGTKVTVL	IGL
donor_1	100526	unswitched_memory	0.938289	IGH	IGHV6-1		IGHJ4	IGHM	donor_1-1287197-CCACTACGTCCGTTAA-1	QVQLQQSSPGLVKPSQTLSLTCAISGDSVSSNSAAWNWIRQSPSGGLEWLGRTYYRSKWYNDYAGSVRSRIVINGDISKNQLSLHLSSVTPEDTAVYYCARDLPIEGATGGFDYWDQGALVIVSS	IGLV2-23	NA	IGLJ1	IGLC1	QSALTQPASVSGSPGQSITISCTGTSSYKLVSWYQQNPGKAPKLIIYEGYKRPSGVSTRFSGSESGSTASLTISGLRAEDEADYYCCSYAGISVFGTGTKVTVL	IGL
donor_1	100526	unswitched_memory	0.935096	IGH	IGHV6-1		IGHJ4	IGHM	donor_1-1279050-TCATTTGGTGGTACAG-1	QVQLQQSSPGLVKPSQTLSLTCAISGDSVSSNSAAWNWIRQSPSGGLEWLGRTYYRSKWYNDYAGSVRSRIVINGDISKNQFSLHLSSVTPEDTAVYYCARDLPIVGATGGFDYWDQGALVIVSS	IGLV2-23	NA	IGLJ1	IGLC1	QSALTQPASVSGSPGQSITISCTGTSSYKLVSWYQQNPGKAPKLIIYEGGKRPSGVSTRFSGSESGSTASLTISGLRAEDEADYYCCSYAGISVFGTGTKVTVL	IGL
donor_1	100526	naive	0.935096	IGH	IGHV6-1		IGHJ4	IGHM	donor_1-1287200-GGACAAGCATCCAACA-1	QVQLQQSSPGLVKPSQTLSLTCAISGDSVSSNSAAWNWIRQSPSGGLEWLGRTYYRSKWYNDYAGSVRSRIVINGDISKNQFSLHLSSVTPEDTAVYYCARDLPIVGATGGFDYWDQGALVIVSS	IGLV2-23	NA	IGLJ1	IGLC1	QSALTQPASVSGSPGQSITISCTGTSSYKLVSWYQQNPGKAPKLIIYEGGKRPSGVSTRFSGSESGSTASLTISGLRAEDEADYYCCSYAGISVFGTGTKVTVL	IGL
donor_1	100526	naive	0.935096	IGH	IGHV6-1		IGHJ4	IGHM	donor_1-1287194-CTGAAACCACCGATAT-1	QVQLQQSSPGLVKPSQTLSLTCAISGDSVSSNSAAWNWIRQSPSGGLEWLGRTYYRSKWYNDYAGSVRSRIVINGDISKNQFSLHLSSVTPEDTAVYYCARDLPIVGATGGFDYWDQGALVIVSS	IGLV2-23	NA	IGLJ1	IGLC1	QSALTQPASVSGSPGQSITISCTGTSSYKLVSWYQQNPGKAPKLIIYEGGKRPSGVSTRFSGSESGSTASLTISGLRAEDEADYYCCSYAGISVFGTGTKVTVL	IGL
donor_1	100526	unswitched_memory	0.902896	IGH	IGHV6-1		IGHJ4	IGHM	donor_1-1287197-CCGTACTTCATCGGAT-1	QVQLQQSSPGLVKPSQTLSLTCAISGDSVSSNSAAWNWIRQSPSGGLEWLGRTYYRSNWYNDYAVSVKSRIVINGDISKNQFSLHLSSVTPEDTAVYYCARDLPIVGATGGFDYWGQGALVTVSS	IGLV2-23	NA	IGLJ1	IGLC1	QSALTQPASVSGSPGQSITISCTGTSSYNLVSWYQQHPGKAPKLMIYEGGKRPSGVSTRFSGSESGSTASLTISGLRAEDEADYYCCSYAGISVFGTGTKVTVL	IGL
donor_1	100526	unswitched_memory	0.942494	IGH	IGHV6-1		IGHJ4	IGHM	donor_1-1287205-AACTGGTTCTACTCAT-1	QVQLQQSSPGLVKPSQTLSLTCAISGDSVSSNSAAWNWIRQSPSGGLEWLGRTYYRSKWYNDYAGSVRSRIVINGDISKNQLSLHLSSVTPEDTAVYYCARDLPIEGATGGFDYWDQGALVIVSS	IGLV2-23	NA	IGLJ1	IGLC1	QSALTQPASVSGSPGQSITISCTGTSSYKLVSWYQQNPGKAPKLIIYEGGKRPSGVSTRFSGSESGSTASLTISGLRAEDEADYYCCSYAGISVFGTGTKVTVL	IGL
donor_1	100526	unswitched_memory	0.942494	IGH	IGHV6-1		IGHJ4	IGHM	donor_1-1287196-CGACCTTGTAAGTGGC-1	QVQLQQSSPGLVKPSQTLSLTCAISGDSVSSNSAAWNWIRQSPSGGLEWLGRTYYRSKWYNDYAGSVRSRIVINGDISKNQLSLHLSSVTPEDTAVYYCARDLPIEGATGGFDYWDQGALVIVSS	IGLV2-23	NA	IGLJ1	IGLC1	QSALTQPASVSGSPGQSITISCTGTSSYKLVSWYQQNPGKAPKLIIYEGGKRPSGVSTRFSGSESGSTASLTISGLRAEDEADYYCCSYAGISVFGTGTKVTVL	IGL
donor_1	100526	unswitched_memory	0.97337	IGH	IGHV6-1		IGHJ4	IGHM	donor_1-1287204-CCGGGATTCACGACTA-1	QIQLQQSGPGLVKPSQTLSLTCAISGDSVSSNIAAWNWIRQSPSRGLEWLGRTYYRSGWYYDYAVSVKSRVNINADTSKNQFFLHLSSVSPEDTAVYYCARDLPIVGGTGGFDHWGQGTLVTVSS	IGLV2-23	NA	IGLJ1	IGLC1	QSALTQPASVSGSPGQSITISCTGTNSDAGTYHLVSWYQQHPGKAPKLLIYGGSKRPSGVSTRFSGSKSDNTASLTISGLQAEDEADYYCCSYAGISVFGTVTQVTVL	IGL
donor_1	100526	unswitched_memory	0.738862	IGH	IGHV6-1		IGHJ4	IGHM	donor_1-1287197-ACAGCCGCAAGCCGTC-1	QVQLHQSSPGLVRPSQTLSLTCAISGDSVSSNSAAWNWIRQSPSRGLEWLGRTYYRSNWYNDYAESVKGRIAINADTSKNQLSLQLNSVTPEDTSIYYCARDLPIVGATGGFDYWGQGALVTVSS	IGLV2-23	NA	IGLJ1	IGLC1	QSALTQPASVSGSPGQSITISCTGASSYNLVSWYQQYPGKVPKLMIYEGGKRPSGVSTRFSGSKSGNTASLTISGLQAEDEADYYCCSYAGISVFGTGTKVTVL	IGL
donor_1	100526	unswitched_memory	0.942494	IGH	IGHV6-1		IGHJ4	IGHM	donor_1-1287205-TGTTCCGCAATGGAGC-1	QVQLQQSSPGLVKPSQTLSLTCAISGDSVSSNSAAWNWIRQSPSGGLEWLGRTYYRSKWYNDYAGSVRSRIVINGDISKNQLSLHLSSVTPEDTAVYYCARDLPIEGATGGFDYWDQGALVIVSS	IGLV2-23	NA	IGLJ1	IGLC1	QSALTQPASVSGSPGQSITISCTGTSSYKLVSWYQQNPGKAPKLIIYEGGKRPSGVSTRFSGSESGSTASLTISGLRAEDEADYYCCSYAGISVFGTGTKVTVL	IGL
donor_1	100526	unswitched_memory	0.881662	IGH	IGHV6-1		IGHJ4	IGHM	donor_1-1279058-CTCGGAGAGACAAGCC-1	QVQLQQSSPGLVRPSQTLSLTCAISGDSVSSNSAAWNWIRQSPSRGLEWLGRTYYRSNWYNDYAVSVKSRIAINPDTSKNQLSLQLNSVTPEDTAVYYCARDLPIVGATGGFDYWGQGALVTVSS	IGLV2-23	NA	IGLJ1	IGLC1	QSALTQPASVSGSPGQSITISCTGTSSYNLVSWYQQHPGKAPKLMIYEGGKRPSGVSTRFSGSKSGNTASLTISGLQAEDEADYYCCSYAGISVFGTGTKVTVL	IGL
donor_1	100526	unswitched_memory	0.935096	IGH	IGHV6-1		IGHJ4	IGHM	donor_1-1287196-AGCTCTCGTGGTCTCG-1	QVQLQQSSPGLVKPSQTLSLTCAISGDSVSSNSAAWNWIRQSPSGGLEWLGRTYYRSKWYNDYAGSVRSRIVINGDISKNQFSLHLSSVTPEDTAVYYCARDLPIVGATGGFDYWDQGALVIVSS	IGLV2-23	NA	IGLJ1	IGLC1	QSALTQPASVSGSPGQSITISCTGTSSYKLVSWYQQNPGKAPKLIIYEGGKRPSGVSTRFSGSESGSTASLTISGLRAEDEADYYCCSYAGISVFGTGTKVTVL	IGL
donor_1	100526	unswitched_memory	0.910289	IGH	IGHV6-1		IGHJ4	IGHM	donor_1-1287205-AGCAGCCTCAGTTTGG-1	QVQLQQSSPGLVKPSQTLSLTCAISGDSVSSNSAAWNWIRQSPSGGLEWLGRTYYRSNWFNDYAVSVRSRIVINGDISKNQFSLHLSSVTPEDTAVYYCARDLPIVGATGGFDYWGQGALVTVSS	IGLV2-23	NA	IGLJ1	IGLC1	QSGLTQPASVSGSPGQSITISCTGTSSYNLVSWYQQHPGKAPKLMIYEGGKRPSGVSTRFSGSESGSTASLTISGLRAEDEADYYCCSYAGISVFGTGTKVTVL	IGL
donor_1	100526	naive	0.903794	IGH	IGHV6-1		IGHJ4	IGHM	donor_1-1287202-CAGCCGACAATGGAAT-1	QVQLQQSSPGVVKPSQTLSLTCAISGDSVSSNSAAWNWIRQSPSGGLEWLGRTYYRSNWYNDYAVSVKSRIVINGDISKNQFSLHLTSVTPEDTAVYYCARDLPIVGATGGFDFWDQGALVIVSS	IGLV2-23	NA	IGLJ1	IGLC1	QSALTQPASVSGSPGQSITISCTGISSYNLVSWYQQHPGKAPKLMIYEGGKRPSGVSTRFSGSESGSTASLTISGLRAEDEADYYCCSYAGISVFGTGTKVTVL	IGL
donor_1	100526	naive	0.616538	IGH	IGHV6-1		IGHJ4	IGHM	donor_1-1287201-CCAATCCGTGACAAAT-1	QVQLQQSGPGLVKPSQTLSLTCAISGDSVSSNSAAWNWIRQSPSRGLEWLGRTYYRSKWYNDYAVSVKSRITINPDTSKNQFSLQLNSVTPEDTAVYYCARDLAVVGATGGFDYWGQGTLVTVSS	IGLV2-23	NA	IGLJ2	IGLC2	QSALTQPASVSGSPGQSITISCTGTSSDVGSYNLVSWYQQHPGKAPKLMIYEGSKRPSGVSNRFSGSKSGNTASLTISGLQAEDEADYYCCSYAGSSTFDVVFGGGTKLTVL	IGL
donor_1	100526	naive	0.881662	IGH	IGHV6-1		IGHJ4	IGHM	donor_1-1287192-GCTCTGTAGGTTACCT-1	QVQLQQSSPGLVRPSQTLSLTCAISGDSVSSNSAAWNWIRQSPSRGLEWLGRTYYRSNWYNDYAVSVKSRIAINPDTSKNQLSLQLNSVTPEDTAVYYCARDLPIVGATGGFDYWGQGALVTVSS	IGLV2-23	NA	IGLJ1	IGLC1	QSALTQPASVSGSPGQSITISCTGTSSYNLVSWYQQHPGKAPKLMIYEGGKRPSGVSTRFSGSKSGNTASLTISGLQAEDEADYYCCSYAGISVFGTGTKVTVL	IGL
donor_1	100526	unswitched_memory	0.935096	IGH	IGHV6-1		IGHJ4	IGHM	donor_1-1287205-CGAATGTGTTCGGCAC-1	QVQLQQSSPGLVKPSQTLSLTCAISGDSVSSNSAAWNWIRQSPSGGLEWLGRTYYRSKWYNDYAGSVRSRIVINGDISKNQFSLHLSSVTPEDTAVYYCARDLPIVGATGGFDYWDQGALVIVSS	IGLV2-23	NA	IGLJ1	IGLC1	QSALTQPASVSGSPGQSITISCTGTSSYKLVSWYQQNPGKAPKLIIYEGGKRPSGVSTRFSGSESGSTASLTISGLRAEDEADYYCCSYAGISVFGTGTKVTVL	IGL
donor_1	100526	unswitched_memory	0.881662	IGH	IGHV6-1		IGHJ4	IGHM	donor_1-1287197-CACACTCAGAGAACAG-1	QVQLQQSSPGLVRPSQTLSLTCAISGDSVSSNSAAWNWIRQSPSRGLEWLGRTYYRSNWYNDYAVSVKSRIAINPDTSKNQLSLQLNSVTPEDTAVYYCARDLPIVGATGGFDYWGQGALVTVSS	IGLV2-23	NA	IGLJ1	IGLC1	QSALTQPASVSGSPGQSITISCTGTSSYNLVSWYQQHPGKAPKLMIYEGGKRPSGVSTRFSGSKSGNTASLTISGLQAEDEADYYCCSYAGISVFGTGTKVTVL	IGL
donor_1	100526	unswitched_memory	0.881662	IGH	IGHV6-1		IGHJ4	IGHM	donor_1-1287204-ACGAGGAAGTTGCAGG-1	QVQLQQSSPGLVRPSQTLSLTCAISGDSVSSNSAAWNWIRQSPSRGLEWLGRTYYRSNWYNDYAVSVKSRIAINPDTSKNQLSLQLNSVTPEDTAVYYCARDLPIVGATGGFDYWGQGALVTVSS	IGLV2-23	NA	IGLJ1	IGLC1	QSALTQPASVSGSPGQSITISCTGTSSYNLVSWYQQHPGKAPKLMIYEGGKRPSGVSTRFSGSKSGNTASLTISGLQAEDEADYYCCSYAGISVFGTGTKVTVL	IGL
donor_1	100526	unswitched_memory	0.776018	IGH	IGHV6-1		IGHJ4	IGHM	donor_1-1287204-GGGCACTGTATTAGCC-1	QVQLHQSSPGLVRPSQTLSLTCAISGDSVSSNSAAWNWIRQSPSRGLEWLGRTYYRSNWYNDYAESVKGRIAINADTSKNQLSLQLNSVTPEDTAIYYCARDLPIVGATGGFDYWGQGALVTVSS	IGLV2-23	NA	IGLJ1	IGLC1	QSALTQPASVSGSPGQSITISCTGASSYNLVSWYQQYPGKVPKLMIYEGGKRPSGVSTRFSGSKSGNTASLTISGLQAEDEADYYCCSYAGISVFGTGTKVTVL	IGL
donor_1	100526	naive	0.942494	IGH	IGHV6-1		IGHJ4	IGHM	donor_1-1287202-AGCTCTCAGTAATCCC-1	QVQLQQSSPGLVKPSQTLSLTCAISGDSVSSNSAAWNWIRQSPSGGLEWLGRTYYRSKWYNDYAGSVRSRIVINGDISKNQLSLHLSSVTPEDTAVYYCARDLPIEGATGGFDYWDQGALVIVSS	IGLV2-23	NA	IGLJ1	IGLC1	QSALTQPASVSGSPGQSITISCTGTSSYKLVSWYQQNPGKAPKLIIYEGGKRPSGVSTRFSGSESGSTASLTISGLRAEDEADYYCCSYAGISVFGTGTKVTVL	IGL
donor_1	100526	naive	0.881662	IGH	IGHV6-1		IGHJ4	IGHM	donor_1-1287200-CACTCCATCACCCTCA-1	QVQLQQSSPGLVRPSQTLSLTCAISGDSVSSNSAAWNWIRQSPSRGLEWLGRTYYRSNWYNDYAVSVKSRIAINPDTSKNQLSLQLNSVTPEDTAVYYCARDLPIVGATGGFDYWGQGALVTVSS	IGLV2-23	NA	IGLJ1	IGLC1	QSALTQPASVSGSPGQSITISCTGTSSYNLVSWYQQHPGKAPKLMIYEGGKRPSGVSTRFSGSKSGNTASLTISGLQAEDEADYYCCSYAGISVFGTGTKVTVL	IGL
donor_1	100526	naive	0.776018	IGH	IGHV6-1		IGHJ4	IGHM	donor_1-1287194-CTTGGCTGTTGGTGGA-1	QVQLHQSSPGLVRPSQTLSLTCAISGDSVSSNSAAWNWIRQSPSRGLEWLGRTYYRSNWYNDYAESVKGRIAINADTSKNQLSLQLNSVTPEDTAIYYCARDLPIVGATGGFDYWGQGALVTVSS	IGLV2-23	NA	IGLJ1	IGLC1	QSALTQPASVSGSPGQSITISCTGASSYNLVSWYQQYPGKVPKLMIYEGGKRPSGVSTRFSGSKSGNTASLTISGLQAEDEADYYCCSYAGISVFGTGTKVTVL	IGL
donor_1	100526	unswitched_memory	0.776018	IGH	IGHV6-1		IGHJ4	IGHM	donor_1-1287204-GTCAAGTGTTGACGTT-1	QVQLHQSSPGLVRPSQTLSLTCAISGDSVSSNSAAWNWIRQSPSRGLEWLGRTYYRSNWYNDYAESVKGRIAINADTSKNQLSLQLNSVTPEDTAIYYCARDLPIVGATGGFDYWGQGALVTVSS	IGLV2-23	NA	IGLJ1	IGLC1	QSALTQPASVSGSPGQSITISCTGASSYNLVSWYQQYPGKVPKLMIYEGGKRPSGVSTRFSGSKSGNTASLTISGLQAEDEADYYCCSYAGISVFGTGTKVTVL	IGL
donor_1	100526	unswitched_memory	0.776018	IGH	IGHV6-1		IGHJ4	IGHM	donor_1-1279050-CAACCAAAGGAATCGC-1	QVQLHQSSPGLVRPSQTLSLTCAISGDSVSSNSAAWNWIRQSPSRGLEWLGRTYYRSNWYNDYAESVKGRIAINADTSKNQLSLQLNSVTPEDTAIYYCARDLPIVGATGGFDYWGQGALVTVSS	IGLV2-23	NA	IGLJ1	IGLC1	QSALTQPASVSGSPGQSITISCTGASSYNLVSWYQQYPGKVPKLMIYEGGKRPSGVSTRFSGSKSGNTASLTISGLQAEDEADYYCCSYAGISVFGTGTKVTVL	IGL
donor_1	100526	naive	0.935096	IGH	IGHV6-1		IGHJ4	IGHM	donor_1-1279061-ACCAGTATCCCAGGTG-1	QVQLQQSSPGLVKPSQTLSLTCAISGDSVSSNSAAWNWIRQSPSGGLEWLGRTYYRSKWYNDYAGSVRSRIVINGDISKNQFSLHLSSVTPEDTAVYYCARDLPIVGATGGFDYWDQGALVIVSS	IGLV2-23	NA	IGLJ1	IGLC1	QSALTQPASVSGSPGQSITISCTGTSSYKLVSWYQQNPGKAPKLIIYEGGKRPSGVSTRFSGSESGSTASLTISGLRAEDEADYYCCSYAGISVFGTGTKVTVL	IGL
donor_1	100526	unswitched_memory	0.942494	IGH	IGHV6-1		IGHJ4	IGHM	donor_1-1287197-CGAGCCACACATGTGT-1	QVQLQQSSPGLVKPSQTLSLTCAISGDSVSSNSAAWNWIRQSPSGGLEWLGRTYYRSKWYNDYAGSVRSRIVINGDISKNQLSLHLSSVTPEDTAVYYCARDLPIEGATGGFDYWDQGALVIVSS	IGLV2-23	NA	IGLJ1	IGLC1	QSALTQPASVSGSPGQSITISCTGTSSYKLVSWYQQNPGKAPKLIIYEGGKRPSGVSTRFSGSESGSTASLTISGLRAEDEADYYCCSYAGISVFGTGTKVTVL	IGL
donor_1	100526	unswitched_memory	0.927082	IGH	IGHV6-1		IGHJ4	IGHM	donor_1-1287204-TACCTATCAGGCTGAA-1	QVQLQQSSPGLVKPSQTLSLTCAISGDSVSSNSAAWNWIRQSPSGGLEWLGRTYYRSKWYNDYAGSVRSRIVINGDISKNQFSLHLSSVTPEDTAVYYCARDLPIVGATGGFDYWDQGALVIVSS	IGLV2-23	NA	IGLJ1	IGLC1	QSALTQPASVSGSPGQSITISCTGTSSYNLVSWYQQHPGKAPKLIIYEGGKRPSGVSTRFSGSESGSTPSLTISGLRAEDEADYYCCSYAGISVFGTGTKVTVL	IGL
donor_1	100526	unswitched_memory	0.776018	IGH	IGHV6-1		IGHJ4	IGHM	donor_1-1287205-GCGGGTTGTATAGTAG-1	QVQLHQSSPGLVRPSQTLSLTCAISGDSVSSNSAAWNWIRQSPSRGLEWLGRTYYRSNWYNDYAESVKGRIAINADTSKNQLSLQLNSVTPEDTAIYYCARDLPIVGATGGFDYWGQGALVTVSS	IGLV2-23	NA	IGLJ1	IGLC1	QSALTQPASVSGSPGQSITISCTGASSYNLVSWYQQYPGKVPKLMIYEGGKRPSGVSTRFSGSKSGNTASLTISGLQAEDEADYYCCSYAGISVFGTGTKVTVL	IGL
donor_1	100526	naive	0.770433	IGH	IGHV6-1		IGHJ4	IGHG1	donor_1-1287192-ATAAGAGCAATGAAAC-1	QIQLQQSGPGLVKPSQTLSLTCVISGDSVSSNRAAWNWIRQSPSRGLEWLGRTYYRSQWYNDYAVSVKSRITINSDTSKNQFSLQLTSLTPEDTAVYYCARDLPIVGGTGGFDHWGQGTLVTVSS	IGLV2-23	NA	IGLJ2	IGLC2	QSALTQPASVSGSPGQSITISCTGTSSDVVNYNLVSWYQQHPGKAPKLLIYEGGKRPSGVSNRFSGSKSGNTASLTISGLQAEDEADYYCCSYAGISTFGERTKLTVL	IGL
donor_1	100526	unswitched_memory	0.909343	IGH	IGHV6-1		IGHJ4	IGHM	donor_1-1287205-CTTCTCTGTACCTACA-1	QVQLQQSSPGLVKPSQTLSLTCAISGDSVSSNSAAWNWIRQSPSGGLEWLGRTYYRSNWYNDYAVSVRSRIVINGDISKNQFSLHLSSVTPEDTAVYYCARDLPIVGATGGFDYWGQGALVTVSS	IGLV2-23	NA	IGLJ1	IGLC1	QSALTQPASVSGSPGQSITISCTGTSSYNLVSWYQQHPGKAPKLMIYEGGKRPSGVSTRFSGSESGSTASLTISGLRAEDEADYYCCSYAGISVFGTGTKVTVL	IGL
donor_1	100526	unswitched_memory	0.910289	IGH	IGHV6-1		IGHJ4	IGHM	donor_1-1287205-CTCTACGTCCAAACTG-1	QVQLQQSSPGLVKPSQTLSLTCAISGDSVSSNSAAWNWIRQSPSGGLEWLGRTYYRSNWFNDYAVSVRSRIVINGDISKNQFSLHLSSVTPEDTAVYYCARDLPIVGATGGFDYWGQGALVTVSS	IGLV2-23	NA	IGLJ1	IGLC1	QSGLTQPASVSGSPGQSITISCTGTSSYNLVSWYQQHPGKAPKLMIYEGGKRPSGVSTRFSGSESGSTASLTISGLRAEDEADYYCCSYAGISVFGTGTKVTVL	IGL
donor_1	100526	unswitched_memory	0.935096	IGH	IGHV6-1		IGHJ4	IGHM	donor_1-1279058-GAAGCAGCAATGGACG-1	QVQLQQSSPGLVKPSQTLSLTCAISGDSVSSNSAAWNWIRQSPSGGLEWLGRTYYRSKWYNDYAGSVRSRIVINGDISKNQFSLHLSSVTPEDTAVYYCARDLPIVGATGGFDYWDQGALVIVSS	IGLV2-23	NA	IGLJ1	IGLC1	QSALTQPASVSGSPGQSITISCTGTSSYKLVSWYQQNPGKAPKLIIYEGGKRPSGVSTRFSGSESGSTASLTISGLRAEDEADYYCCSYAGISVFGTGTKVTVL	IGL
donor_1	100526	naive	0.714416	IGH	IGHV6-1		IGHJ4	IGHM	donor_1-1279061-GAATAAGAGCGATCCC-1	QVQLHQSSPGLVRPSQTLSLTCVISGDSVSSNSAAWNWIRQSPSRGLEWLGRTYYRSNWYNDYAVSVQGRIAINADTSKNQLFLQLNSVTPEDTAVYYCARDLPIVGATGGFDYWGQGALVTVSS	IGLV2-23	NA	IGLJ1	IGLC1	QSALTQPASVSGSPGQSITISCTGASSYNLVSWYQQYPGKVPRLMIYEGGKRPSGVSTRFSGSKSGNTASLTISGLQAEDEADYYCCSYAGISVFGTGTKVTVL	IGL

## Sheet: Fig4c_Somatic_Hypermutation
H chain identity to germline (%)	variable	ImmunoMatch pairing score
95-99	Observed H-L pairs	0.965325
99-100	Observed H-L pairs	0.709233
99-100	Observed H-L pairs	0.939096
95-99	Observed H-L pairs	0.935572
95-99	Observed H-L pairs	0.9718
99-100	Observed H-L pairs	0.657609
99-100	Observed H-L pairs	0.609585
99-100	Observed H-L pairs	0.743255
95-99	Observed H-L pairs	0.959532
95-99	Observed H-L pairs	0.960375
95-99	Observed H-L pairs	0.904249
99-100	Observed H-L pairs	0.674318
99-100	Observed H-L pairs	0.799892
95-99	Observed H-L pairs	0.916183
95-99	Observed H-L pairs	0.913335
90-95	Observed H-L pairs	0.828497
95-99	Observed H-L pairs	0.894818
99-100	Observed H-L pairs	0.93063
99-100	Observed H-L pairs	0.649757
95-99	Observed H-L pairs	0.756195
99-100	Observed H-L pairs	0.976475
99-100	Observed H-L pairs	0.672524
95-99	Observed H-L pairs	0.893694
99-100	Observed H-L pairs	0.662019
99-100	Observed H-L pairs	0.690368
99-100	Observed H-L pairs	0.612074
99-100	Observed H-L pairs	0.681815
99-100	Observed H-L pairs	0.638321
99-100	Observed H-L pairs	0.616644
99-100	Observed H-L pairs	0.596424
99-100	Observed H-L pairs	0.71321
99-100	Observed H-L pairs	0.681564
99-100	Observed H-L pairs	0.747372
99-100	Observed H-L pairs	0.71949
99-100	Observed H-L pairs	0.622239
99-100	Observed H-L pairs	0.674946
99-100	Observed H-L pairs	0.704385
99-100	Observed H-L pairs	0.633387
99-100	Observed H-L pairs	0.559159
99-100	Observed H-L pairs	0.119698
95-99	Observed H-L pairs	0.862613
99-100	Observed H-L pairs	0.228901
95-99	Observed H-L pairs	0.00234379
99-100	Observed H-L pairs	0.0590758
99-100	Observed H-L pairs	0.113993
99-100	Observed H-L pairs	0.576556
95-99	Observed H-L pairs	0.977484
99-100	Observed H-L pairs	0.589092
95-99	Observed H-L pairs	0.88508
99-100	Observed H-L pairs	0.598901
99-100	Observed H-L pairs	0.640913
99-100	Observed H-L pairs	0.628454
95-99	Observed H-L pairs	0.959205
99-100	Observed H-L pairs	0.620089
95-99	Observed H-L pairs	0.832928
99-100	Observed H-L pairs	0.766651
99-100	Observed H-L pairs	0.0603698
99-100	Observed H-L pairs	0.520695
99-100	Observed H-L pairs	0.647332
95-99	Observed H-L pairs	0.975893
99-100	Observed H-L pairs	0.719956
99-100	Observed H-L pairs	0.962
99-100	Observed H-L pairs	0.630083
95-99	Observed H-L pairs	0.382007
99-100	Observed H-L pairs	0.291303
99-100	Observed H-L pairs	0.481228
95-99	Observed H-L pairs	0.0624053
99-100	Observed H-L pairs	0.692393
99-100	Observed H-L pairs	0.147089
99-100	Observed H-L pairs	0.672459
99-100	Observed H-L pairs	0.630281
99-100	Observed H-L pairs	0.886237
99-100	Observed H-L pairs	0.451312
99-100	Observed H-L pairs	0.299591
95-99	Observed H-L pairs	0.862176
99-100	Observed H-L pairs	0.18677
99-100	Observed H-L pairs	0.316996
95-99	Observed H-L pairs	0.874069
99-100	Observed H-L pairs	0.703117
99-100	Observed H-L pairs	0.630004
99-100	Observed H-L pairs	0.713532
99-100	Observed H-L pairs	0.684073
99-100	Observed H-L pairs	0.6831
99-100	Observed H-L pairs	0.615914
95-99	Observed H-L pairs	0.956148
99-100	Observed H-L pairs	0.732664
95-99	Observed H-L pairs	0.900898
99-100	Observed H-L pairs	0.662845
99-100	Observed H-L pairs	0.709135
99-100	Observed H-L pairs	0.717044
95-99	Observed H-L pairs	0.881269
90-95	Observed H-L pairs	0.378263
99-100	Observed H-L pairs	0.714569
95-99	Observed H-L pairs	0.15666
99-100	Observed H-L pairs	0.687354
99-100	Observed H-L pairs	0.0240399
95-99	Observed H-L pairs	0.904557
99-100	Observed H-L pairs	0.556517
99-100	Observed H-L pairs	0.528672
99-100	Observed H-L pairs	0.687173
99-100	Observed H-L pairs	0.629868
95-99	Observed H-L pairs	0.936482
99-100	Observed H-L pairs	0.620468
95-99	Observed H-L pairs	0.912887
99-100	Observed H-L pairs	0.590102
95-99	Observed H-L pairs	0.840016
99-100	Observed H-L pairs	0.723979
99-100	Observed H-L pairs	0.700322
99-100	Observed H-L pairs	0.0534416
95-99	Observed H-L pairs	0.960171
99-100	Observed H-L pairs	0.458294
99-100	Observed H-L pairs	0.636632
99-100	Observed H-L pairs	0.667768
<90	Observed H-L pairs	0.830861
95-99	Observed H-L pairs	0.969958
99-100	Observed H-L pairs	0.745531
99-100	Observed H-L pairs	0.00893164
99-100	Observed H-L pairs	0.640128
99-100	Observed H-L pairs	0.546678
99-100	Observed H-L pairs	0.624254
99-100	Observed H-L pairs	0.633748
99-100	Observed H-L pairs	0.642854
99-100	Observed H-L pairs	0.66151
99-100	Observed H-L pairs	0.714183
99-100	Observed H-L pairs	0.636463
99-100	Observed H-L pairs	0.778837
99-100	Observed H-L pairs	0.630835
99-100	Observed H-L pairs	0.744551
99-100	Observed H-L pairs	0.211585
99-100	Observed H-L pairs	0.640732
99-100	Observed H-L pairs	0.700873
99-100	Observed H-L pairs	0.730577
99-100	Observed H-L pairs	0.771425
99-100	Observed H-L pairs	0.482452
99-100	Observed H-L pairs	0.591562
95-99	Observed H-L pairs	0.828766
99-100	Observed H-L pairs	0.58609
99-100	Observed H-L pairs	0.680475
99-100	Observed H-L pairs	0.698184
95-99	Observed H-L pairs	0.939864
99-100	Observed H-L pairs	0.692628
99-100	Observed H-L pairs	0.657431
99-100	Observed H-L pairs	0.729769
99-100	Observed H-L pairs	0.635002
99-100	Observed H-L pairs	0.653698
99-100	Observed H-L pairs	0.690934
99-100	Observed H-L pairs	0.00411008
99-100	Observed H-L pairs	0.55844
99-100	Observed H-L pairs	0.577063
99-100	Observed H-L pairs	0.277171
99-100	Observed H-L pairs	0.711012
99-100	Observed H-L pairs	0.681972
99-100	Observed H-L pairs	0.491257
99-100	Observed H-L pairs	0.770621
90-95	Observed H-L pairs	0.950247
99-100	Observed H-L pairs	0.646323
99-100	Observed H-L pairs	0.705276
95-99	Observed H-L pairs	0.683431
99-100	Observed H-L pairs	0.709239
99-100	Observed H-L pairs	0.714256
99-100	Observed H-L pairs	0.690944
99-100	Observed H-L pairs	0.702098
99-100	Observed H-L pairs	0.72269
99-100	Observed H-L pairs	0.737575
99-100	Observed H-L pairs	0.251177
99-100	Observed H-L pairs	0.659122
95-99	Observed H-L pairs	0.981912
95-99	Observed H-L pairs	0.979836
95-99	Observed H-L pairs	0.161058
99-100	Observed H-L pairs	0.728432
99-100	Observed H-L pairs	0.715148
99-100	Observed H-L pairs	0.707892
99-100	Observed H-L pairs	0.245
99-100	Observed H-L pairs	0.638558
95-99	Observed H-L pairs	0.811821
99-100	Observed H-L pairs	0.541959
99-100	Observed H-L pairs	0.738283
99-100	Observed H-L pairs	0.604181
99-100	Observed H-L pairs	0.586506
95-99	Observed H-L pairs	0.956194
99-100	Observed H-L pairs	0.456957
99-100	Observed H-L pairs	0.189719
99-100	Observed H-L pairs	0.534181
99-100	Observed H-L pairs	0.94553
99-100	Observed H-L pairs	0.546474
99-100	Observed H-L pairs	0.680971
99-100	Observed H-L pairs	0.669061
99-100	Observed H-L pairs	0.678893
99-100	Observed H-L pairs	0.670498
99-100	Observed H-L pairs	0.684335
99-100	Observed H-L pairs	0.707381
99-100	Observed H-L pairs	0.903128
99-100	Observed H-L pairs	0.718832
95-99	Observed H-L pairs	0.766497
99-100	Observed H-L pairs	0.493199
99-100	Observed H-L pairs	0.625908
95-99	Observed H-L pairs	0.920167
90-95	Observed H-L pairs	0.922367
99-100	Observed H-L pairs	0.694805
99-100	Observed H-L pairs	0.266555
99-100	Observed H-L pairs	0.626378
99-100	Observed H-L pairs	0.695906
99-100	Observed H-L pairs	0.655212
99-100	Observed H-L pairs	0.549657
95-99	Observed H-L pairs	0.798401
99-100	Observed H-L pairs	0.720767
99-100	Observed H-L pairs	0.681236
99-100	Observed H-L pairs	0.691819
99-100	Observed H-L pairs	0.743761
99-100	Observed H-L pairs	0.462312
99-100	Observed H-L pairs	0.655039
99-100	Observed H-L pairs	0.711255
99-100	Observed H-L pairs	0.65621
99-100	Observed H-L pairs	0.673576
99-100	Observed H-L pairs	0.617796
99-100	Observed H-L pairs	0.62214
99-100	Observed H-L pairs	0.715439
99-100	Observed H-L pairs	0.633953
99-100	Observed H-L pairs	0.673174
99-100	Observed H-L pairs	0.00518588
99-100	Observed H-L pairs	0.72169
99-100	Observed H-L pairs	0.142644
99-100	Observed H-L pairs	0.689527
99-100	Observed H-L pairs	0.647638
99-100	Observed H-L pairs	0.728784
99-100	Observed H-L pairs	0.363474
99-100	Observed H-L pairs	0.0360596
99-100	Observed H-L pairs	0.354911
99-100	Observed H-L pairs	0.567255
99-100	Observed H-L pairs	0.595603
99-100	Observed H-L pairs	0.453119
99-100	Observed H-L pairs	0.714864
99-100	Observed H-L pairs	0.0769132
99-100	Observed H-L pairs	0.0113337
99-100	Observed H-L pairs	0.650929
99-100	Observed H-L pairs	0.69397
99-100	Observed H-L pairs	0.742314
99-100	Observed H-L pairs	0.696897
99-100	Observed H-L pairs	0.443961
99-100	Observed H-L pairs	0.916544
99-100	Observed H-L pairs	0.513587
99-100	Observed H-L pairs	0.648018
95-99	Observed H-L pairs	0.0504138
99-100	Observed H-L pairs	0.617202
99-100	Observed H-L pairs	0.380087
99-100	Observed H-L pairs	0.535763
95-99	Observed H-L pairs	0.913725
99-100	Observed H-L pairs	0.38664
99-100	Observed H-L pairs	0.64457
99-100	Observed H-L pairs	0.769348
99-100	Observed H-L pairs	0.680802
95-99	Observed H-L pairs	0.948659
99-100	Observed H-L pairs	0.714541
99-100	Observed H-L pairs	0.738456
99-100	Observed H-L pairs	0.664727
99-100	Observed H-L pairs	0.652314
95-99	Observed H-L pairs	0.0202166
99-100	Observed H-L pairs	0.960834
99-100	Observed H-L pairs	0.691062
99-100	Observed H-L pairs	0.685362
99-100	Observed H-L pairs	0.672502
99-100	Observed H-L pairs	0.781096
99-100	Observed H-L pairs	0.965346
99-100	Observed H-L pairs	0.698449
99-100	Observed H-L pairs	0.654524
99-100	Observed H-L pairs	0.693246
99-100	Observed H-L pairs	0.308657
99-100	Observed H-L pairs	0.142839
99-100	Observed H-L pairs	0.659991
99-100	Observed H-L pairs	0.698759
99-100	Observed H-L pairs	0.631426
99-100	Observed H-L pairs	0.700813
99-100	Observed H-L pairs	0.601209
99-100	Observed H-L pairs	0.669519
99-100	Observed H-L pairs	0.684175
99-100	Observed H-L pairs	0.0515478
99-100	Observed H-L pairs	0.632389
99-100	Observed H-L pairs	0.545659
99-100	Observed H-L pairs	0.650712
99-100	Observed H-L pairs	0.721659
99-100	Observed H-L pairs	0.638795
99-100	Observed H-L pairs	0.69975
99-100	Observed H-L pairs	0.713676
99-100	Observed H-L pairs	0.678594
99-100	Observed H-L pairs	0.645833
99-100	Observed H-L pairs	0.621466
95-99	Observed H-L pairs	0.849163
99-100	Observed H-L pairs	0.6539
99-100	Observed H-L pairs	0.668397
99-100	Observed H-L pairs	0.628561
99-100	Observed H-L pairs	0.633196
99-100	Observed H-L pairs	0.716294
99-100	Observed H-L pairs	0.630522
99-100	Observed H-L pairs	0.0130292
99-100	Observed H-L pairs	0.456514
99-100	Observed H-L pairs	0.737109
99-100	Observed H-L pairs	0.666489
99-100	Observed H-L pairs	0.633761
99-100	Observed H-L pairs	0.777086
99-100	Observed H-L pairs	0.65781
95-99	Observed H-L pairs	0.938989
99-100	Observed H-L pairs	0.687738
99-100	Observed H-L pairs	0.358375
95-99	Observed H-L pairs	0.763399
99-100	Observed H-L pairs	0.667464
99-100	Observed H-L pairs	0.687905
99-100	Observed H-L pairs	0.681105
99-100	Observed H-L pairs	0.631003
99-100	Observed H-L pairs	0.101222
99-100	Observed H-L pairs	0.0317745
99-100	Observed H-L pairs	0.529335
99-100	Observed H-L pairs	0.631824
99-100	Observed H-L pairs	0.698455
95-99	Observed H-L pairs	0.843761
99-100	Observed H-L pairs	0.690028
95-99	Observed H-L pairs	0.0965589
99-100	Observed H-L pairs	0.156304
99-100	Observed H-L pairs	0.630927
99-100	Observed H-L pairs	0.708199
95-99	Observed H-L pairs	0.886196
99-100	Observed H-L pairs	0.622638
99-100	Observed H-L pairs	0.625294
99-100	Observed H-L pairs	0.960477
99-100	Observed H-L pairs	0.975662
99-100	Observed H-L pairs	0.733471
99-100	Observed H-L pairs	0.628989
99-100	Observed H-L pairs	0.679446
99-100	Observed H-L pairs	0.591874
99-100	Observed H-L pairs	0.670702
99-100	Observed H-L pairs	0.658966
99-100	Observed H-L pairs	0.461344
99-100	Observed H-L pairs	0.640735
99-100	Observed H-L pairs	0.647067
95-99	Observed H-L pairs	0.929919
99-100	Observed H-L pairs	0.570963
99-100	Observed H-L pairs	0.720864
99-100	Observed H-L pairs	0.977498
99-100	Observed H-L pairs	0.692757
95-99	Observed H-L pairs	0.943422
99-100	Observed H-L pairs	0.697196
99-100	Observed H-L pairs	0.712371
99-100	Observed H-L pairs	0.00741856
99-100	Observed H-L pairs	0.71671
99-100	Observed H-L pairs	0.662666
99-100	Observed H-L pairs	0.644242
99-100	Observed H-L pairs	0.712751
99-100	Observed H-L pairs	0.686283
99-100	Observed H-L pairs	0.704755
99-100	Observed H-L pairs	0.605238
99-100	Observed H-L pairs	0.630241
95-99	Observed H-L pairs	0.657522
99-100	Observed H-L pairs	0.667266
99-100	Observed H-L pairs	0.622307
99-100	Observed H-L pairs	0.710104
99-100	Observed H-L pairs	0.641707
95-99	Observed H-L pairs	0.977699
99-100	Observed H-L pairs	0.104765
99-100	Observed H-L pairs	0.690249
99-100	Observed H-L pairs	0.739351
99-100	Observed H-L pairs	0.72183
99-100	Observed H-L pairs	0.749621
99-100	Observed H-L pairs	0.669877
99-100	Observed H-L pairs	0.611273
99-100	Observed H-L pairs	0.690919
99-100	Observed H-L pairs	0.735423
99-100	Observed H-L pairs	0.412736
99-100	Observed H-L pairs	0.516725
99-100	Observed H-L pairs	0.754834
99-100	Observed H-L pairs	0.698119
99-100	Observed H-L pairs	0.690568
99-100	Observed H-L pairs	0.720977
99-100	Observed H-L pairs	0.246634
99-100	Observed H-L pairs	0.694681
99-100	Observed H-L pairs	0.97502
99-100	Observed H-L pairs	0.72096
99-100	Observed H-L pairs	0.493414
95-99	Observed H-L pairs	0.815814
99-100	Observed H-L pairs	0.0691698
99-100	Observed H-L pairs	0.705337
99-100	Observed H-L pairs	0.941194
90-95	Observed H-L pairs	0.285195
99-100	Observed H-L pairs	0.639667
99-100	Observed H-L pairs	0.758907
99-100	Observed H-L pairs	0.96159
95-99	Observed H-L pairs	0.974187
99-100	Observed H-L pairs	0.670418
99-100	Observed H-L pairs	0.643412
99-100	Observed H-L pairs	0.068875
99-100	Observed H-L pairs	0.712472
99-100	Observed H-L pairs	0.631217
99-100	Observed H-L pairs	0.59472
99-100	Observed H-L pairs	0.698084
99-100	Observed H-L pairs	0.483607
99-100	Observed H-L pairs	0.768194
99-100	Observed H-L pairs	0.608786
99-100	Observed H-L pairs	0.730932
99-100	Observed H-L pairs	0.644091
99-100	Observed H-L pairs	0.6144
99-100	Observed H-L pairs	0.64181
99-100	Observed H-L pairs	0.692743
99-100	Observed H-L pairs	0.639949
99-100	Observed H-L pairs	0.686453
99-100	Observed H-L pairs	0.61768
99-100	Observed H-L pairs	0.649279
90-95	Observed H-L pairs	0.200778
99-100	Observed H-L pairs	0.719059
99-100	Observed H-L pairs	0.682446
99-100	Observed H-L pairs	0.756498
99-100	Observed H-L pairs	0.702118
99-100	Observed H-L pairs	0.732237
99-100	Observed H-L pairs	0.0100446
99-100	Observed H-L pairs	0.672239
95-99	Observed H-L pairs	0.63894
90-95	Observed H-L pairs	0.730308
99-100	Observed H-L pairs	0.709229
99-100	Observed H-L pairs	0.624481
95-99	Observed H-L pairs	0.440627
99-100	Observed H-L pairs	0.663614
95-99	Observed H-L pairs	0.697067
95-99	Observed H-L pairs	0.683354
99-100	Observed H-L pairs	0.651642
95-99	Observed H-L pairs	0.861407
99-100	Observed H-L pairs	0.589477
99-100	Observed H-L pairs	0.744246
99-100	Observed H-L pairs	0.725734
99-100	Observed H-L pairs	0.679858
95-99	Observed H-L pairs	0.675669
99-100	Observed H-L pairs	0.677546
90-95	Observed H-L pairs	0.956305
90-95	Observed H-L pairs	0.81173
95-99	Observed H-L pairs	0.825709
99-100	Observed H-L pairs	0.633902
99-100	Observed H-L pairs	0.62931
99-100	Observed H-L pairs	0.633509
99-100	Observed H-L pairs	0.629373
99-100	Observed H-L pairs	0.615213
99-100	Observed H-L pairs	0.704315
99-100	Observed H-L pairs	0.743595
99-100	Observed H-L pairs	0.6858
95-99	Observed H-L pairs	0.871629
99-100	Observed H-L pairs	0.687105
99-100	Observed H-L pairs	0.602812
95-99	Observed H-L pairs	0.855078
99-100	Observed H-L pairs	0.623151
99-100	Observed H-L pairs	0.657285
99-100	Observed H-L pairs	0.471273
95-99	Observed H-L pairs	0.873879
99-100	Observed H-L pairs	0.638194
99-100	Observed H-L pairs	0.663209
90-95	Observed H-L pairs	0.880514
99-100	Observed H-L pairs	0.612288
90-95	Observed H-L pairs	0.823991
99-100	Observed H-L pairs	0.725057
99-100	Observed H-L pairs	0.664838
99-100	Observed H-L pairs	0.0119804
99-100	Observed H-L pairs	0.0438801
99-100	Observed H-L pairs	0.652744
99-100	Observed H-L pairs	0.651264
<90	Observed H-L pairs	0.91018
99-100	Observed H-L pairs	0.594648
99-100	Observed H-L pairs	0.732057
99-100	Observed H-L pairs	0.674113
99-100	Observed H-L pairs	0.626861
99-100	Observed H-L pairs	0.629412
99-100	Observed H-L pairs	0.623515
99-100	Observed H-L pairs	0.604161
99-100	Observed H-L pairs	0.751357
95-99	Observed H-L pairs	0.640041
99-100	Observed H-L pairs	0.755251
99-100	Observed H-L pairs	0.694823
95-99	Observed H-L pairs	0.941346
99-100	Observed H-L pairs	0.732881
99-100	Observed H-L pairs	0.690655
99-100	Observed H-L pairs	0.669346
99-100	Observed H-L pairs	0.60088
99-100	Observed H-L pairs	0.677928
99-100	Observed H-L pairs	0.746736
99-100	Observed H-L pairs	0.732194
99-100	Observed H-L pairs	0.267984
99-100	Observed H-L pairs	0.680838
99-100	Observed H-L pairs	0.69251
99-100	Observed H-L pairs	0.639958
99-100	Observed H-L pairs	0.282456
99-100	Observed H-L pairs	0.691209
99-100	Observed H-L pairs	0.721775
99-100	Observed H-L pairs	0.679929
90-95	Observed H-L pairs	0.64653
99-100	Observed H-L pairs	0.722482
99-100	Observed H-L pairs	0.677715
99-100	Observed H-L pairs	0.561842
99-100	Observed H-L pairs	0.672833
99-100	Observed H-L pairs	0.720416
99-100	Observed H-L pairs	0.475637
99-100	Observed H-L pairs	0.635114
99-100	Observed H-L pairs	0.740027
99-100	Observed H-L pairs	0.641024
99-100	Observed H-L pairs	0.0137165
99-100	Observed H-L pairs	0.683227
99-100	Observed H-L pairs	0.0420778
99-100	Observed H-L pairs	0.663449
99-100	Observed H-L pairs	0.716168
99-100	Observed H-L pairs	0.95834
99-100	Observed H-L pairs	0.673624
99-100	Observed H-L pairs	0.687591
99-100	Observed H-L pairs	0.701892
99-100	Observed H-L pairs	0.710611
95-99	Observed H-L pairs	0.961572
99-100	Observed H-L pairs	0.61804
99-100	Observed H-L pairs	0.654376
95-99	Observed H-L pairs	0.331293
99-100	Observed H-L pairs	0.691573
99-100	Observed H-L pairs	0.677916
99-100	Observed H-L pairs	0.623071
99-100	Observed H-L pairs	0.671151
99-100	Observed H-L pairs	0.652707
99-100	Observed H-L pairs	0.708659
99-100	Observed H-L pairs	0.144952
99-100	Observed H-L pairs	0.358745
99-100	Observed H-L pairs	0.710056
99-100	Observed H-L pairs	0.674635
99-100	Observed H-L pairs	0.654344
99-100	Observed H-L pairs	0.660491
99-100	Observed H-L pairs	0.0188119
99-100	Observed H-L pairs	0.710811
99-100	Observed H-L pairs	0.627898
99-100	Observed H-L pairs	0.642614
99-100	Observed H-L pairs	0.65272
<90	Observed H-L pairs	0.579529
99-100	Observed H-L pairs	0.591686
99-100	Observed H-L pairs	0.729938
99-100	Observed H-L pairs	0.691009
99-100	Observed H-L pairs	0.498254
99-100	Observed H-L pairs	0.170888
99-100	Observed H-L pairs	0.6154
99-100	Observed H-L pairs	0.81347
99-100	Observed H-L pairs	0.653621
99-100	Observed H-L pairs	0.639327
99-100	Observed H-L pairs	0.680354
99-100	Observed H-L pairs	0.7101
99-100	Observed H-L pairs	0.707344
99-100	Observed H-L pairs	0.507614
99-100	Observed H-L pairs	0.650454
99-100	Observed H-L pairs	0.68461
99-100	Observed H-L pairs	0.664639
99-100	Observed H-L pairs	0.705689
99-100	Observed H-L pairs	0.578689
90-95	Observed H-L pairs	0.528379
99-100	Observed H-L pairs	0.605993
99-100	Observed H-L pairs	0.705129
99-100	Observed H-L pairs	0.683479
99-100	Observed H-L pairs	0.729888
99-100	Observed H-L pairs	0.565379
99-100	Observed H-L pairs	0.672277
99-100	Observed H-L pairs	0.611994
99-100	Observed H-L pairs	0.684621
99-100	Observed H-L pairs	0.668852
95-99	Observed H-L pairs	0.74498
99-100	Observed H-L pairs	0.711596
99-100	Observed H-L pairs	0.746443
99-100	Observed H-L pairs	0.640266
95-99	Observed H-L pairs	0.850059
99-100	Observed H-L pairs	0.495561
99-100	Observed H-L pairs	0.686909
99-100	Observed H-L pairs	0.000607265
99-100	Observed H-L pairs	0.692674
99-100	Observed H-L pairs	0.727335
99-100	Observed H-L pairs	0.683477
99-100	Observed H-L pairs	0.0783996
99-100	Observed H-L pairs	0.594723
99-100	Observed H-L pairs	0.675542
99-100	Observed H-L pairs	0.342748
99-100	Observed H-L pairs	0.610156
99-100	Observed H-L pairs	0.647347
99-100	Observed H-L pairs	0.403493
99-100	Observed H-L pairs	0.721771
99-100	Observed H-L pairs	0.756458
99-100	Observed H-L pairs	0.750664
95-99	Observed H-L pairs	0.76667
99-100	Observed H-L pairs	0.727733
95-99	Observed H-L pairs	0.85992
99-100	Observed H-L pairs	0.723652
99-100	Observed H-L pairs	0.710709
99-100	Observed H-L pairs	0.660203
99-100	Observed H-L pairs	0.625853
99-100	Observed H-L pairs	0.60259
99-100	Observed H-L pairs	0.743331
99-100	Observed H-L pairs	0.593563
99-100	Observed H-L pairs	0.0326498
99-100	Observed H-L pairs	0.692363
99-100	Observed H-L pairs	0.638171
95-99	Observed H-L pairs	0.953472
99-100	Observed H-L pairs	0.660734
99-100	Observed H-L pairs	0.610168
99-100	Observed H-L pairs	0.632871
99-100	Observed H-L pairs	0.62816
99-100	Observed H-L pairs	0.561482
99-100	Observed H-L pairs	0.690622
99-100	Observed H-L pairs	0.622037
99-100	Observed H-L pairs	0.723164
99-100	Observed H-L pairs	0.953221
95-99	Observed H-L pairs	0.955016
99-100	Observed H-L pairs	0.646101
99-100	Observed H-L pairs	0.632923
95-99	Observed H-L pairs	0.556609
99-100	Observed H-L pairs	0.722865
99-100	Observed H-L pairs	0.706527
99-100	Observed H-L pairs	0.670989
99-100	Observed H-L pairs	0.707232
99-100	Observed H-L pairs	0.668792
99-100	Observed H-L pairs	0.494714
99-100	Observed H-L pairs	0.667946
99-100	Observed H-L pairs	0.632338
99-100	Observed H-L pairs	0.635767
99-100	Observed H-L pairs	0.728337
99-100	Observed H-L pairs	0.663807
90-95	Observed H-L pairs	0.283484
99-100	Observed H-L pairs	0.701588
99-100	Observed H-L pairs	0.726153
90-95	Observed H-L pairs	0.000515741
99-100	Observed H-L pairs	0.599727
99-100	Observed H-L pairs	0.584629
99-100	Observed H-L pairs	0.694591
99-100	Observed H-L pairs	0.739158
99-100	Observed H-L pairs	0.574639
<90	Observed H-L pairs	0.963302
99-100	Observed H-L pairs	0.543662
95-99	Observed H-L pairs	0.576588
99-100	Observed H-L pairs	0.717738
99-100	Observed H-L pairs	0.709494
95-99	Observed H-L pairs	0.843569
99-100	Observed H-L pairs	0.716867
99-100	Observed H-L pairs	0.638306
99-100	Observed H-L pairs	0.755729
99-100	Observed H-L pairs	0.131806
99-100	Observed H-L pairs	0.654653
95-99	Observed H-L pairs	0.795462
99-100	Observed H-L pairs	0.680695
<90	Observed H-L pairs	0.607837
99-100	Observed H-L pairs	0.670838
99-100	Observed H-L pairs	0.666501
99-100	Observed H-L pairs	0.734535
99-100	Observed H-L pairs	0.606712
99-100	Observed H-L pairs	0.703362
95-99	Observed H-L pairs	0.609669
95-99	Observed H-L pairs	0.157584
99-100	Observed H-L pairs	0.70113
99-100	Observed H-L pairs	0.749143
99-100	Observed H-L pairs	0.666896
90-95	Observed H-L pairs	0.964257
99-100	Observed H-L pairs	0.68565
99-100	Observed H-L pairs	0.680218
90-95	Observed H-L pairs	0.905326
99-100	Observed H-L pairs	0.679773
99-100	Observed H-L pairs	0.709196
99-100	Observed H-L pairs	0.698246
99-100	Observed H-L pairs	0.74544
99-100	Observed H-L pairs	0.699458
99-100	Observed H-L pairs	0.500727
99-100	Observed H-L pairs	0.653057
99-100	Observed H-L pairs	0.651142
99-100	Observed H-L pairs	0.662725
99-100	Observed H-L pairs	0.641373
99-100	Observed H-L pairs	0.0237341
99-100	Observed H-L pairs	0.00416467
99-100	Observed H-L pairs	0.726315
99-100	Observed H-L pairs	0.649922
95-99	Observed H-L pairs	0.735089
95-99	Observed H-L pairs	0.793955
99-100	Observed H-L pairs	0.20253
99-100	Observed H-L pairs	0.744839
95-99	Observed H-L pairs	0.955815
95-99	Observed H-L pairs	0.0114654
99-100	Observed H-L pairs	0.628008
99-100	Observed H-L pairs	0.671121
95-99	Observed H-L pairs	0.326495
99-100	Observed H-L pairs	0.686222
99-100	Observed H-L pairs	0.687745
99-100	Observed H-L pairs	0.723121
99-100	Observed H-L pairs	0.375034
99-100	Observed H-L pairs	0.622745
99-100	Observed H-L pairs	0.638409
99-100	Observed H-L pairs	0.248808
95-99	Observed H-L pairs	0.789824
99-100	Observed H-L pairs	0.6269
99-100	Observed H-L pairs	0.200261
99-100	Observed H-L pairs	0.690122
99-100	Observed H-L pairs	0.703774
99-100	Observed H-L pairs	0.740493
99-100	Observed H-L pairs	0.687859
99-100	Observed H-L pairs	0.726315
99-100	Observed H-L pairs	0.599016
99-100	Observed H-L pairs	0.672804
95-99	Observed H-L pairs	0.983873
99-100	Observed H-L pairs	0.717022
99-100	Observed H-L pairs	0.605209
99-100	Observed H-L pairs	0.488866
99-100	Observed H-L pairs	0.033593
99-100	Observed H-L pairs	0.548382
99-100	Observed H-L pairs	0.959916
99-100	Observed H-L pairs	0.692254
99-100	Observed H-L pairs	0.703259
99-100	Observed H-L pairs	0.72402
99-100	Observed H-L pairs	0.74787
99-100	Observed H-L pairs	0.61384
99-100	Observed H-L pairs	0.705136
99-100	Observed H-L pairs	0.203198
99-100	Observed H-L pairs	0.624124
99-100	Observed H-L pairs	0.0361103
99-100	Observed H-L pairs	0.643256
99-100	Observed H-L pairs	0.715414
95-99	Observed H-L pairs	0.840115
99-100	Observed H-L pairs	0.194314
99-100	Observed H-L pairs	0.759554
99-100	Observed H-L pairs	0.0148945
99-100	Observed H-L pairs	0.326272
99-100	Observed H-L pairs	0.516533
99-100	Observed H-L pairs	0.947712
99-100	Observed H-L pairs	0.65917
99-100	Observed H-L pairs	0.527406
95-99	Observed H-L pairs	0.979289
99-100	Observed H-L pairs	0.699152
99-100	Observed H-L pairs	0.669346
99-100	Observed H-L pairs	0.663131
99-100	Observed H-L pairs	0.715061
99-100	Observed H-L pairs	0.787573
99-100	Observed H-L pairs	0.396696
99-100	Observed H-L pairs	0.685008
99-100	Observed H-L pairs	0.719705
99-100	Observed H-L pairs	0.691579
99-100	Observed H-L pairs	0.671257
95-99	Observed H-L pairs	0.548963
99-100	Observed H-L pairs	0.658953
99-100	Observed H-L pairs	0.742553
99-100	Observed H-L pairs	0.67457
99-100	Observed H-L pairs	0.626309
99-100	Observed H-L pairs	0.701935
99-100	Observed H-L pairs	0.617848
99-100	Observed H-L pairs	0.682933
99-100	Observed H-L pairs	0.747563
99-100	Observed H-L pairs	0.670655
99-100	Observed H-L pairs	0.68188
99-100	Observed H-L pairs	0.726118
99-100	Observed H-L pairs	0.0270024
95-99	Observed H-L pairs	0.805592
99-100	Observed H-L pairs	0.738286
99-100	Observed H-L pairs	0.701873
99-100	Observed H-L pairs	0.66173
99-100	Observed H-L pairs	0.688248
99-100	Observed H-L pairs	0.515914
99-100	Observed H-L pairs	0.716509
99-100	Observed H-L pairs	0.700422
99-100	Observed H-L pairs	0.627797
95-99	Observed H-L pairs	0.977455
99-100	Observed H-L pairs	0.691237
99-100	Observed H-L pairs	0.754419
99-100	Observed H-L pairs	0.733065
99-100	Observed H-L pairs	0.643054
99-100	Observed H-L pairs	0.677818
99-100	Observed H-L pairs	0.658707
99-100	Observed H-L pairs	0.704565
99-100	Observed H-L pairs	0.702231
99-100	Observed H-L pairs	0.398299
95-99	Observed H-L pairs	0.846647
99-100	Observed H-L pairs	0.669594
99-100	Observed H-L pairs	0.700685
99-100	Observed H-L pairs	0.698428
95-99	Observed H-L pairs	0.470696
99-100	Observed H-L pairs	0.709661
95-99	Observed H-L pairs	0.924928
90-95	Observed H-L pairs	0.844777
99-100	Observed H-L pairs	0.697698
99-100	Observed H-L pairs	0.633444
99-100	Observed H-L pairs	0.730344
99-100	Observed H-L pairs	0.631528
99-100	Observed H-L pairs	0.474686
99-100	Observed H-L pairs	0.710446
95-99	Observed H-L pairs	0.778004
99-100	Observed H-L pairs	0.582406
99-100	Observed H-L pairs	0.708505
99-100	Observed H-L pairs	0.714482
90-95	Observed H-L pairs	0.694353
99-100	Observed H-L pairs	0.602853
99-100	Observed H-L pairs	0.117601
99-100	Observed H-L pairs	0.302686
99-100	Observed H-L pairs	0.607601
99-100	Observed H-L pairs	0.73246
99-100	Observed H-L pairs	0.9507
99-100	Observed H-L pairs	0.662426
99-100	Observed H-L pairs	0.623244
99-100	Observed H-L pairs	0.639625
99-100	Observed H-L pairs	0.634177
99-100	Observed H-L pairs	0.760017
99-100	Observed H-L pairs	0.180236
95-99	Observed H-L pairs	0.677307
99-100	Observed H-L pairs	0.610219
99-100	Observed H-L pairs	0.667433
99-100	Observed H-L pairs	0.419836
95-99	Observed H-L pairs	0.925436
99-100	Observed H-L pairs	0.388645
90-95	Observed H-L pairs	0.770991
99-100	Observed H-L pairs	0.435747
99-100	Observed H-L pairs	0.774716
99-100	Observed H-L pairs	0.697199
99-100	Observed H-L pairs	0.235772
99-100	Observed H-L pairs	0.617159
99-100	Observed H-L pairs	0.658215
99-100	Observed H-L pairs	0.682348
99-100	Observed H-L pairs	0.684902
99-100	Observed H-L pairs	0.689216
99-100	Observed H-L pairs	0.639746
99-100	Observed H-L pairs	0.727187
99-100	Observed H-L pairs	0.715065
99-100	Observed H-L pairs	0.660654
99-100	Observed H-L pairs	0.667801
99-100	Observed H-L pairs	0.706185
99-100	Observed H-L pairs	0.698635
95-99	Observed H-L pairs	0.869661
95-99	Observed H-L pairs	0.961692
99-100	Observed H-L pairs	0.471449
99-100	Observed H-L pairs	0.609741
99-100	Observed H-L pairs	0.721103
99-100	Observed H-L pairs	0.579543
99-100	Observed H-L pairs	0.697828
99-100	Observed H-L pairs	0.727587
99-100	Observed H-L pairs	0.65873
99-100	Observed H-L pairs	0.721487
99-100	Observed H-L pairs	0.732353
99-100	Observed H-L pairs	0.697555
99-100	Observed H-L pairs	0.429668
90-95	Observed H-L pairs	0.947151
99-100	Observed H-L pairs	0.723229
95-99	Observed H-L pairs	0.674602
99-100	Observed H-L pairs	0.695755
95-99	Observed H-L pairs	0.905968
99-100	Observed H-L pairs	0.626387
99-100	Observed H-L pairs	0.588445
99-100	Observed H-L pairs	0.695309
99-100	Observed H-L pairs	0.0466323
99-100	Observed H-L pairs	0.624676
99-100	Observed H-L pairs	0.918755
99-100	Observed H-L pairs	0.7292
99-100	Observed H-L pairs	0.663989
99-100	Observed H-L pairs	0.62671
99-100	Observed H-L pairs	0.65836
99-100	Observed H-L pairs	0.119526
99-100	Observed H-L pairs	0.590011
99-100	Observed H-L pairs	0.750933
99-100	Observed H-L pairs	0.624667
99-100	Observed H-L pairs	0.630713
99-100	Observed H-L pairs	0.692634
99-100	Observed H-L pairs	0.76686
99-100	Observed H-L pairs	0.63764
99-100	Observed H-L pairs	0.557509
99-100	Observed H-L pairs	0.666198
99-100	Observed H-L pairs	0.66096
99-100	Observed H-L pairs	0.753362
99-100	Observed H-L pairs	0.714288
99-100	Observed H-L pairs	0.463569
99-100	Observed H-L pairs	0.0188953
99-100	Observed H-L pairs	0.738533
99-100	Observed H-L pairs	0.647438
99-100	Observed H-L pairs	0.728192
99-100	Observed H-L pairs	0.703199
99-100	Observed H-L pairs	0.678804
99-100	Observed H-L pairs	0.628332
99-100	Observed H-L pairs	0.672895
99-100	Observed H-L pairs	0.00304132
99-100	Observed H-L pairs	0.694329
95-99	Observed H-L pairs	0.841464
99-100	Observed H-L pairs	0.683055
99-100	Observed H-L pairs	0.706447
99-100	Observed H-L pairs	0.618232
99-100	Observed H-L pairs	0.710104
99-100	Observed H-L pairs	0.686376
95-99	Observed H-L pairs	0.895926
99-100	Observed H-L pairs	0.690771
99-100	Observed H-L pairs	0.686073
99-100	Observed H-L pairs	0.632066
99-100	Observed H-L pairs	0.564031
99-100	Observed H-L pairs	0.667467
99-100	Observed H-L pairs	0.672424
99-100	Observed H-L pairs	0.699091
99-100	Observed H-L pairs	0.676326
99-100	Observed H-L pairs	0.706759
99-100	Observed H-L pairs	0.697299
99-100	Observed H-L pairs	0.675104
99-100	Observed H-L pairs	0.33124
99-100	Observed H-L pairs	0.649805
99-100	Observed H-L pairs	0.664378
99-100	Observed H-L pairs	0.699577
99-100	Observed H-L pairs	0.0142873
99-100	Observed H-L pairs	0.57418
99-100	Observed H-L pairs	0.700477
99-100	Observed H-L pairs	0.713539
99-100	Observed H-L pairs	0.681472
99-100	Observed H-L pairs	0.709057
99-100	Observed H-L pairs	0.741515
99-100	Observed H-L pairs	0.705967
99-100	Observed H-L pairs	0.0146292
99-100	Observed H-L pairs	0.558359
99-100	Observed H-L pairs	0.507195
99-100	Observed H-L pairs	0.593181
99-100	Observed H-L pairs	0.679507
99-100	Observed H-L pairs	0.543654
95-99	Observed H-L pairs	0.811715
95-99	Observed H-L pairs	0.765924
99-100	Observed H-L pairs	0.545856
99-100	Observed H-L pairs	0.70322
99-100	Observed H-L pairs	0.67751
99-100	Observed H-L pairs	0.723908
99-100	Observed H-L pairs	0.632901
99-100	Observed H-L pairs	0.623071
99-100	Observed H-L pairs	0.741736
99-100	Observed H-L pairs	0.515792
99-100	Observed H-L pairs	0.652108
95-99	Observed H-L pairs	0.813763
99-100	Observed H-L pairs	0.605531
99-100	Observed H-L pairs	0.626975
99-100	Observed H-L pairs	0.571253
99-100	Observed H-L pairs	0.575831
99-100	Observed H-L pairs	0.624555
99-100	Observed H-L pairs	0.725591
99-100	Observed H-L pairs	0.686295
99-100	Observed H-L pairs	0.713167
99-100	Observed H-L pairs	0.6646
90-95	Observed H-L pairs	0.453637
99-100	Observed H-L pairs	0.704308
99-100	Observed H-L pairs	0.720284
99-100	Observed H-L pairs	0.580866
99-100	Observed H-L pairs	0.705381
99-100	Observed H-L pairs	0.24042
99-100	Observed H-L pairs	0.0354786
99-100	Observed H-L pairs	0.717836
99-100	Observed H-L pairs	0.534228
99-100	Observed H-L pairs	0.765179
99-100	Observed H-L pairs	0.735219
99-100	Observed H-L pairs	0.704223
99-100	Observed H-L pairs	0.726507
99-100	Observed H-L pairs	0.61125
99-100	Observed H-L pairs	0.360015
99-100	Observed H-L pairs	0.661239
99-100	Observed H-L pairs	0.734061
90-95	Observed H-L pairs	0.0493986
99-100	Observed H-L pairs	0.0401331
99-100	Observed H-L pairs	0.767955
99-100	Observed H-L pairs	0.695007
99-100	Observed H-L pairs	0.660801
99-100	Observed H-L pairs	0.00201813
99-100	Observed H-L pairs	0.725842
99-100	Observed H-L pairs	0.723762
99-100	Observed H-L pairs	0.6094
99-100	Observed H-L pairs	0.659383
99-100	Observed H-L pairs	0.697992
99-100	Observed H-L pairs	0.654859
99-100	Observed H-L pairs	0.69291
99-100	Observed H-L pairs	0.596377
90-95	Observed H-L pairs	0.951198
99-100	Observed H-L pairs	0.700752
99-100	Observed H-L pairs	0.643899
99-100	Observed H-L pairs	0.720042
99-100	Observed H-L pairs	0.717396
99-100	Observed H-L pairs	0.513049
99-100	Observed H-L pairs	0.659305
99-100	Observed H-L pairs	0.651242
99-100	Observed H-L pairs	0.708687
99-100	Observed H-L pairs	0.981994
99-100	Observed H-L pairs	0.645061
99-100	Observed H-L pairs	0.544597
99-100	Observed H-L pairs	0.640318
99-100	Observed H-L pairs	0.731176
99-100	Observed H-L pairs	0.244182
99-100	Observed H-L pairs	0.551051
99-100	Observed H-L pairs	0.710595
99-100	Observed H-L pairs	0.679507
99-100	Observed H-L pairs	0.677624
99-100	Observed H-L pairs	0.62
99-100	Observed H-L pairs	0.0271034
99-100	Observed H-L pairs	0.732444
99-100	Observed H-L pairs	0.64168
99-100	Observed H-L pairs	0.742769
99-100	Observed H-L pairs	0.664242
99-100	Observed H-L pairs	0.693431
99-100	Observed H-L pairs	0.477562
99-100	Observed H-L pairs	0.740092
95-99	Observed H-L pairs	0.840798
99-100	Observed H-L pairs	0.519818
99-100	Observed H-L pairs	0.555122
99-100	Observed H-L pairs	0.488882
99-100	Observed H-L pairs	0.697206
99-100	Observed H-L pairs	0.609647
99-100	Observed H-L pairs	0.68867
95-99	Observed H-L pairs	0.406241
99-100	Observed H-L pairs	0.694237
99-100	Observed H-L pairs	0.711416
99-100	Observed H-L pairs	0.953351
99-100	Observed H-L pairs	0.670069
99-100	Observed H-L pairs	0.39581
99-100	Observed H-L pairs	0.696715
99-100	Observed H-L pairs	0.737771
99-100	Observed H-L pairs	0.713036
99-100	Observed H-L pairs	0.555708
99-100	Observed H-L pairs	0.0436375
90-95	Observed H-L pairs	0.250205
95-99	Observed H-L pairs	0.975587
99-100	Observed H-L pairs	0.724242
99-100	Observed H-L pairs	0.733654
99-100	Observed H-L pairs	0.694222
99-100	Observed H-L pairs	0.687451
95-99	Observed H-L pairs	0.423908
99-100	Observed H-L pairs	0.630969
99-100	Observed H-L pairs	0.685774
95-99	Observed H-L pairs	0.844066
99-100	Observed H-L pairs	0.65412
99-100	Observed H-L pairs	0.736155
99-100	Observed H-L pairs	0.662411
95-99	Observed H-L pairs	0.00347243
99-100	Observed H-L pairs	0.494729
95-99	Observed H-L pairs	0.8918
99-100	Observed H-L pairs	0.505237
99-100	Observed H-L pairs	0.632282
99-100	Observed H-L pairs	0.744705
99-100	Observed H-L pairs	0.662107
90-95	Observed H-L pairs	0.733273
99-100	Observed H-L pairs	0.54249
90-95	Observed H-L pairs	0.823071
99-100	Observed H-L pairs	0.687069
99-100	Observed H-L pairs	0.69562
99-100	Observed H-L pairs	0.704227
99-100	Observed H-L pairs	0.636287
99-100	Observed H-L pairs	0.714713
99-100	Observed H-L pairs	0.719965
99-100	Observed H-L pairs	0.694962
99-100	Observed H-L pairs	0.615088
99-100	Observed H-L pairs	0.528075
99-100	Observed H-L pairs	0.679342
99-100	Observed H-L pairs	0.678438
99-100	Observed H-L pairs	0.561073
99-100	Observed H-L pairs	0.703152
99-100	Observed H-L pairs	0.724534
99-100	Observed H-L pairs	0.659824
99-100	Observed H-L pairs	0.714648
99-100	Observed H-L pairs	0.97095
99-100	Observed H-L pairs	0.678573
99-100	Observed H-L pairs	0.642237
99-100	Observed H-L pairs	0.618332
99-100	Observed H-L pairs	0.693947
99-100	Observed H-L pairs	0.727431
99-100	Observed H-L pairs	0.658915
99-100	Observed H-L pairs	0.701266
99-100	Observed H-L pairs	0.631167
99-100	Observed H-L pairs	0.0395114
99-100	Observed H-L pairs	0.693397
99-100	Observed H-L pairs	0.0412226
99-100	Observed H-L pairs	0.766558
99-100	Observed H-L pairs	0.619365
99-100	Observed H-L pairs	0.398533
99-100	Observed H-L pairs	0.786311
99-100	Observed H-L pairs	0.615553
90-95	Observed H-L pairs	0.813162
99-100	Observed H-L pairs	0.660361
99-100	Observed H-L pairs	0.582212
99-100	Observed H-L pairs	0.687378
99-100	Observed H-L pairs	0.505277
99-100	Observed H-L pairs	0.73975
90-95	Observed H-L pairs	0.0357045
99-100	Observed H-L pairs	0.671022
99-100	Observed H-L pairs	0.682794
99-100	Observed H-L pairs	0.696381
95-99	Observed H-L pairs	0.857945
99-100	Observed H-L pairs	0.309619
99-100	Observed H-L pairs	0.60836
99-100	Observed H-L pairs	0.633222
99-100	Observed H-L pairs	0.730087
99-100	Observed H-L pairs	0.757813
99-100	Observed H-L pairs	0.7072
99-100	Observed H-L pairs	0.644084
95-99	Observed H-L pairs	0.860008
99-100	Observed H-L pairs	0.808053
99-100	Observed H-L pairs	0.635837
90-95	Observed H-L pairs	0.931589
99-100	Observed H-L pairs	0.710362
99-100	Observed H-L pairs	0.0283505
99-100	Observed H-L pairs	0.741718
99-100	Observed H-L pairs	0.254469
99-100	Observed H-L pairs	0.339643
99-100	Observed H-L pairs	0.522848
99-100	Observed H-L pairs	0.675504
99-100	Observed H-L pairs	0.609882
99-100	Observed H-L pairs	0.0939148
99-100	Observed H-L pairs	0.752713
99-100	Observed H-L pairs	0.688498
99-100	Observed H-L pairs	0.696986
99-100	Observed H-L pairs	0.659625
99-100	Observed H-L pairs	0.707802
99-100	Observed H-L pairs	0.630441
99-100	Observed H-L pairs	0.711689
99-100	Observed H-L pairs	0.682332
99-100	Observed H-L pairs	0.671522
99-100	Observed H-L pairs	0.732604
99-100	Observed H-L pairs	0.699796
95-99	Observed H-L pairs	0.917212
99-100	Observed H-L pairs	0.319007
95-99	Observed H-L pairs	0.965363
99-100	Observed H-L pairs	0.222728
99-100	Observed H-L pairs	0.171863
99-100	Observed H-L pairs	0.692394
95-99	Observed H-L pairs	0.965931
99-100	Observed H-L pairs	0.70877
95-99	Observed H-L pairs	0.00963722
99-100	Observed H-L pairs	0.91259
99-100	Observed H-L pairs	0.0315414
99-100	Observed H-L pairs	0.714094
99-100	Observed H-L pairs	0.670568
99-100	Observed H-L pairs	0.683584
99-100	Observed H-L pairs	0.082078
99-100	Observed H-L pairs	0.583709
99-100	Observed H-L pairs	0.686455
99-100	Observed H-L pairs	0.637039
99-100	Observed H-L pairs	0.732697
95-99	Observed H-L pairs	0.548986
99-100	Observed H-L pairs	0.599001
99-100	Observed H-L pairs	0.713995
99-100	Observed H-L pairs	0.647411
95-99	Observed H-L pairs	0.961093
99-100	Observed H-L pairs	0.138465
95-99	Observed H-L pairs	0.926125
99-100	Observed H-L pairs	0.590809
95-99	Observed H-L pairs	0.923168
99-100	Observed H-L pairs	0.71875
99-100	Observed H-L pairs	0.73328
99-100	Observed H-L pairs	0.206958
99-100	Observed H-L pairs	0.7034
99-100	Observed H-L pairs	0.550709
99-100	Observed H-L pairs	0.673524
99-100	Observed H-L pairs	0.715889
99-100	Observed H-L pairs	0.724163
99-100	Observed H-L pairs	0.637835
99-100	Observed H-L pairs	0.527399
95-99	Observed H-L pairs	0.753015
99-100	Observed H-L pairs	0.503371
99-100	Observed H-L pairs	0.704211
99-100	Observed H-L pairs	0.618278
99-100	Observed H-L pairs	0.684022
99-100	Observed H-L pairs	0.710593
99-100	Observed H-L pairs	0.734298
99-100	Observed H-L pairs	0.678811
99-100	Observed H-L pairs	0.572815
99-100	Observed H-L pairs	0.0012076
99-100	Observed H-L pairs	0.214792
99-100	Observed H-L pairs	0.389154
99-100	Observed H-L pairs	0.720718
99-100	Observed H-L pairs	0.699475
95-99	Observed H-L pairs	0.976217
99-100	Observed H-L pairs	0.629787
99-100	Observed H-L pairs	0.618271
99-100	Observed H-L pairs	0.651013
90-95	Observed H-L pairs	0.847205
99-100	Observed H-L pairs	0.616332
99-100	Observed H-L pairs	0.629919
99-100	Observed H-L pairs	0.676079
99-100	Observed H-L pairs	0.71663
99-100	Observed H-L pairs	0.657046
99-100	Observed H-L pairs	0.698761
99-100	Observed H-L pairs	0.66135
99-100	Observed H-L pairs	0.617806
99-100	Observed H-L pairs	0.530174
95-99	Observed H-L pairs	0.875486
99-100	Observed H-L pairs	0.0660459
95-99	Observed H-L pairs	0.958272
95-99	Observed H-L pairs	0.966623
99-100	Observed H-L pairs	0.164514
99-100	Observed H-L pairs	0.111391
99-100	Observed H-L pairs	0.65344
99-100	Observed H-L pairs	0.157652
99-100	Observed H-L pairs	0.165366
99-100	Observed H-L pairs	0.629878
99-100	Observed H-L pairs	0.727302
99-100	Observed H-L pairs	0.415486
99-100	Observed H-L pairs	0.0203453
99-100	Observed H-L pairs	0.654589
99-100	Observed H-L pairs	0.6528
99-100	Observed H-L pairs	0.563948
99-100	Observed H-L pairs	0.894224
99-100	Observed H-L pairs	0.0440206
99-100	Observed H-L pairs	0.667965
95-99	Observed H-L pairs	0.469968
99-100	Observed H-L pairs	0.721002
99-100	Observed H-L pairs	0.758743
99-100	Observed H-L pairs	0.700749
99-100	Observed H-L pairs	0.666436
90-95	Observed H-L pairs	0.30766
99-100	Observed H-L pairs	0.522062
99-100	Observed H-L pairs	0.425854
99-100	Observed H-L pairs	0.620465
99-100	Observed H-L pairs	0.726732
99-100	Observed H-L pairs	0.639855
99-100	Observed H-L pairs	0.505187
99-100	Observed H-L pairs	0.715603
99-100	Observed H-L pairs	0.444767
95-99	Observed H-L pairs	0.0229426
99-100	Observed H-L pairs	0.641377
99-100	Observed H-L pairs	0.721931
99-100	Observed H-L pairs	0.19534
99-100	Observed H-L pairs	0.650722
95-99	Observed H-L pairs	0.946348
99-100	Observed H-L pairs	0.427698
99-100	Observed H-L pairs	0.698631
99-100	Observed H-L pairs	0.710011
99-100	Observed H-L pairs	0.370326
95-99	Observed H-L pairs	0.732572
99-100	Observed H-L pairs	0.701933
99-100	Observed H-L pairs	0.675694
99-100	Observed H-L pairs	0.672576
99-100	Observed H-L pairs	0.666432
99-100	Observed H-L pairs	0.0385686
99-100	Observed H-L pairs	0.331664
99-100	Observed H-L pairs	0.68092
99-100	Observed H-L pairs	0.663982
99-100	Observed H-L pairs	0.736048
95-99	Observed H-L pairs	0.631908
99-100	Observed H-L pairs	0.64199
99-100	Observed H-L pairs	0.696963
99-100	Observed H-L pairs	0.132892
99-100	Observed H-L pairs	0.734858
99-100	Observed H-L pairs	0.175321
99-100	Observed H-L pairs	0.635519
99-100	Observed H-L pairs	0.625117
99-100	Observed H-L pairs	0.698668
90-95	Observed H-L pairs	0.722326
99-100	Observed H-L pairs	0.69324
99-100	Observed H-L pairs	0.151441
99-100	Observed H-L pairs	0.721909
99-100	Observed H-L pairs	0.614969
99-100	Observed H-L pairs	0.713504
99-100	Observed H-L pairs	0.667304
99-100	Observed H-L pairs	0.724213
99-100	Observed H-L pairs	0.668904
99-100	Observed H-L pairs	0.335345
99-100	Observed H-L pairs	0.734001
99-100	Observed H-L pairs	0.630093
99-100	Observed H-L pairs	0.632374
99-100	Observed H-L pairs	0.499071
99-100	Observed H-L pairs	0.191607
90-95	Observed H-L pairs	0.783313
99-100	Observed H-L pairs	0.694819
99-100	Observed H-L pairs	0.646522
99-100	Observed H-L pairs	0.653612
95-99	Observed H-L pairs	0.915801
99-100	Observed H-L pairs	0.634983
99-100	Observed H-L pairs	0.706732
99-100	Observed H-L pairs	0.262102
99-100	Observed H-L pairs	0.676628
99-100	Observed H-L pairs	0.18883
99-100	Observed H-L pairs	0.589772
99-100	Observed H-L pairs	0.442271
99-100	Observed H-L pairs	0.697821
99-100	Observed H-L pairs	0.623872
99-100	Observed H-L pairs	0.627814
90-95	Observed H-L pairs	0.232452
99-100	Observed H-L pairs	0.691731
99-100	Observed H-L pairs	0.67091
99-100	Observed H-L pairs	0.960831
99-100	Observed H-L pairs	0.673485
99-100	Observed H-L pairs	0.698225
95-99	Observed H-L pairs	0.00424871
99-100	Observed H-L pairs	0.654462
99-100	Observed H-L pairs	0.541562
99-100	Observed H-L pairs	0.903873
99-100	Observed H-L pairs	0.599864
99-100	Observed H-L pairs	0.679444
99-100	Observed H-L pairs	0.65451
99-100	Observed H-L pairs	0.599962
99-100	Observed H-L pairs	0.641991
99-100	Observed H-L pairs	0.711126
99-100	Observed H-L pairs	0.713229
99-100	Observed H-L pairs	0.694945
99-100	Observed H-L pairs	0.0240692
99-100	Observed H-L pairs	0.69899
99-100	Observed H-L pairs	0.649057
99-100	Observed H-L pairs	0.680923
99-100	Observed H-L pairs	0.689423
99-100	Observed H-L pairs	0.140056
99-100	Observed H-L pairs	0.725548
99-100	Observed H-L pairs	0.149687
95-99	Observed H-L pairs	0.957104
<90	Observed H-L pairs	0.973125
99-100	Observed H-L pairs	0.720387
99-100	Observed H-L pairs	0.762873
99-100	Observed H-L pairs	0.661322
99-100	Observed H-L pairs	0.226439
99-100	Observed H-L pairs	0.245888
99-100	Observed H-L pairs	0.676816
99-100	Observed H-L pairs	0.290701
95-99	Observed H-L pairs	0.583775
99-100	Observed H-L pairs	0.668195
99-100	Observed H-L pairs	0.674916
99-100	Observed H-L pairs	0.614309
99-100	Observed H-L pairs	0.00432619
99-100	Observed H-L pairs	0.0125934
99-100	Observed H-L pairs	0.708256
99-100	Observed H-L pairs	0.694628
90-95	Observed H-L pairs	0.97559
99-100	Observed H-L pairs	0.325441
99-100	Observed H-L pairs	0.439224
99-100	Observed H-L pairs	0.722873
99-100	Observed H-L pairs	0.654252
99-100	Observed H-L pairs	0.694963
90-95	Observed H-L pairs	0.953735
99-100	Observed H-L pairs	0.604799
95-99	Observed H-L pairs	0.749246
99-100	Observed H-L pairs	0.703494
99-100	Observed H-L pairs	0.695939
99-100	Observed H-L pairs	0.710264
95-99	Observed H-L pairs	0.851217
99-100	Observed H-L pairs	0.752877
95-99	Observed H-L pairs	0.975859
99-100	Observed H-L pairs	0.559954
95-99	Observed H-L pairs	0.939167
99-100	Observed H-L pairs	0.00986787
99-100	Observed H-L pairs	0.518466
99-100	Observed H-L pairs	0.638486
99-100	Observed H-L pairs	0.696825
99-100	Observed H-L pairs	0.676564
99-100	Observed H-L pairs	0.679131
99-100	Observed H-L pairs	0.692307
99-100	Observed H-L pairs	0.352183
99-100	Observed H-L pairs	0.725468
99-100	Observed H-L pairs	0.522794
99-100	Observed H-L pairs	0.640011
99-100	Observed H-L pairs	0.0676149
99-100	Observed H-L pairs	0.764796
99-100	Observed H-L pairs	0.63715
99-100	Observed H-L pairs	0.798378
99-100	Observed H-L pairs	0.69653
99-100	Observed H-L pairs	0.639983
99-100	Observed H-L pairs	0.685771
99-100	Observed H-L pairs	0.354055
99-100	Observed H-L pairs	0.717688
99-100	Observed H-L pairs	0.662819
99-100	Observed H-L pairs	0.349318
99-100	Observed H-L pairs	0.510309
99-100	Observed H-L pairs	0.49344
95-99	Observed H-L pairs	0.812755
99-100	Observed H-L pairs	0.722894
99-100	Observed H-L pairs	0.67505
99-100	Observed H-L pairs	0.677586
99-100	Observed H-L pairs	0.649174
90-95	Observed H-L pairs	0.726514
99-100	Observed H-L pairs	0.692247
99-100	Observed H-L pairs	0.643375
99-100	Observed H-L pairs	0.570613
95-99	Observed H-L pairs	0.896307
90-95	Observed H-L pairs	0.91143
99-100	Observed H-L pairs	0.652471
99-100	Observed H-L pairs	0.656257
99-100	Observed H-L pairs	0.675304
95-99	Observed H-L pairs	0.814098
99-100	Observed H-L pairs	0.733934
99-100	Observed H-L pairs	0.69215
99-100	Observed H-L pairs	0.682372
99-100	Observed H-L pairs	0.693269
95-99	Observed H-L pairs	0.947373
99-100	Observed H-L pairs	0.615259
99-100	Observed H-L pairs	0.69987
99-100	Observed H-L pairs	0.602725
99-100	Observed H-L pairs	0.598814
99-100	Observed H-L pairs	0.737625
99-100	Observed H-L pairs	0.725322
99-100	Observed H-L pairs	0.686674
<90	Observed H-L pairs	0.965577
99-100	Observed H-L pairs	0.678125
99-100	Observed H-L pairs	0.51309
99-100	Observed H-L pairs	0.648311
95-99	Observed H-L pairs	0.0422776
99-100	Observed H-L pairs	0.723371
99-100	Observed H-L pairs	0.753517
99-100	Observed H-L pairs	0.62527
99-100	Observed H-L pairs	0.147049
99-100	Observed H-L pairs	0.713033
99-100	Observed H-L pairs	0.745108
99-100	Observed H-L pairs	0.72954
99-100	Observed H-L pairs	0.00370776
99-100	Observed H-L pairs	0.698654
99-100	Observed H-L pairs	0.38141
95-99	Observed H-L pairs	0.881878
99-100	Observed H-L pairs	0.719117
99-100	Observed H-L pairs	0.690858
99-100	Observed H-L pairs	0.674555
99-100	Observed H-L pairs	0.609605
95-99	Observed H-L pairs	0.116713
99-100	Observed H-L pairs	0.639617
99-100	Observed H-L pairs	0.717775
99-100	Observed H-L pairs	0.651901
95-99	Observed H-L pairs	0.961746
99-100	Observed H-L pairs	0.696864
99-100	Observed H-L pairs	0.622951
99-100	Observed H-L pairs	0.50301
99-100	Observed H-L pairs	0.597345
99-100	Observed H-L pairs	0.747287
99-100	Observed H-L pairs	0.769115
99-100	Observed H-L pairs	0.724178
99-100	Observed H-L pairs	0.720474
99-100	Observed H-L pairs	0.562941
99-100	Observed H-L pairs	0.710141
99-100	Observed H-L pairs	0.627171
95-99	Observed H-L pairs	0.886825
99-100	Observed H-L pairs	0.638313
99-100	Observed H-L pairs	0.0265059
99-100	Observed H-L pairs	0.234726
95-99	Observed H-L pairs	0.965692
99-100	Observed H-L pairs	0.730506
99-100	Observed H-L pairs	0.618408
99-100	Observed H-L pairs	0.644789
99-100	Observed H-L pairs	0.632284
99-100	Observed H-L pairs	0.523849
99-100	Observed H-L pairs	0.716513
99-100	Observed H-L pairs	0.710693
95-99	Observed H-L pairs	0.900013
99-100	Observed H-L pairs	0.0019234
99-100	Observed H-L pairs	0.609407
99-100	Observed H-L pairs	0.477708
99-100	Observed H-L pairs	0.578022
99-100	Observed H-L pairs	0.609479
99-100	Observed H-L pairs	0.585929
99-100	Observed H-L pairs	0.228356
99-100	Observed H-L pairs	0.596862
99-100	Observed H-L pairs	0.749513
99-100	Observed H-L pairs	0.570193
95-99	Observed H-L pairs	0.0951519
99-100	Observed H-L pairs	0.690919
99-100	Observed H-L pairs	0.688462
99-100	Observed H-L pairs	0.687062
99-100	Observed H-L pairs	0.599601
99-100	Observed H-L pairs	0.625068
99-100	Observed H-L pairs	0.663642
99-100	Observed H-L pairs	0.669614
90-95	Observed H-L pairs	0.790775
90-95	Observed H-L pairs	0.874246
99-100	Observed H-L pairs	0.61056
99-100	Observed H-L pairs	0.619524
99-100	Observed H-L pairs	0.0338204
99-100	Observed H-L pairs	0.709302
95-99	Observed H-L pairs	0.800325
99-100	Observed H-L pairs	0.601144
95-99	Observed H-L pairs	0.967424
99-100	Observed H-L pairs	0.252267
99-100	Observed H-L pairs	0.727083
99-100	Observed H-L pairs	0.838287
99-100	Observed H-L pairs	0.718056
99-100	Observed H-L pairs	0.602583
99-100	Observed H-L pairs	0.721105
99-100	Observed H-L pairs	0.58037
<90	Observed H-L pairs	0.982431
99-100	Observed H-L pairs	0.444428
90-95	Observed H-L pairs	0.783693
95-99	Observed H-L pairs	0.971662
99-100	Observed H-L pairs	0.663149
99-100	Observed H-L pairs	0.697422
95-99	Observed H-L pairs	0.979303
99-100	Observed H-L pairs	0.746487
99-100	Observed H-L pairs	0.711352
99-100	Observed H-L pairs	0.683488
99-100	Observed H-L pairs	0.500659
99-100	Observed H-L pairs	0.67769
90-95	Observed H-L pairs	0.454344
99-100	Observed H-L pairs	0.654854
99-100	Observed H-L pairs	0.6802
95-99	Observed H-L pairs	0.155248
99-100	Observed H-L pairs	0.574764
95-99	Observed H-L pairs	0.486487
95-99	Observed H-L pairs	0.888485
99-100	Observed H-L pairs	0.641961
95-99	Observed H-L pairs	0.935026
99-100	Observed H-L pairs	0.532461
99-100	Observed H-L pairs	0.677474
99-100	Observed H-L pairs	0.686692
95-99	Observed H-L pairs	0.851172
99-100	Observed H-L pairs	0.634686
99-100	Observed H-L pairs	0.749271
99-100	Observed H-L pairs	0.833769
99-100	Observed H-L pairs	0.594389
95-99	Observed H-L pairs	0.97817
95-99	Observed H-L pairs	0.889756
99-100	Observed H-L pairs	0.700923
99-100	Observed H-L pairs	0.662612
99-100	Observed H-L pairs	0.708608
99-100	Observed H-L pairs	0.700211
99-100	Observed H-L pairs	0.706049
99-100	Observed H-L pairs	0.661393
95-99	Observed H-L pairs	0.464554
95-99	Observed H-L pairs	0.735071
99-100	Observed H-L pairs	0.526911
95-99	Observed H-L pairs	0.834057
99-100	Observed H-L pairs	0.180669
95-99	Observed H-L pairs	0.974422
99-100	Observed H-L pairs	0.712749
99-100	Observed H-L pairs	0.640975
99-100	Observed H-L pairs	0.321833
95-99	Observed H-L pairs	0.552144
99-100	Observed H-L pairs	0.656831
99-100	Observed H-L pairs	0.120155
99-100	Observed H-L pairs	0.679746
90-95	Observed H-L pairs	0.927596
90-95	Observed H-L pairs	0.942107
95-99	Observed H-L pairs	0.954241
99-100	Observed H-L pairs	0.655175
99-100	Observed H-L pairs	0.671009
99-100	Observed H-L pairs	0.597187
90-95	Observed H-L pairs	0.727835
95-99	Observed H-L pairs	0.942307
90-95	Observed H-L pairs	0.512224
99-100	Observed H-L pairs	0.633415
<90	Observed H-L pairs	0.987007
95-99	Observed H-L pairs	0.343198
95-99	Observed H-L pairs	0.951974
99-100	Observed H-L pairs	0.595394
99-100	Observed H-L pairs	0.561887
99-100	Observed H-L pairs	0.593915
99-100	Observed H-L pairs	0.923281
99-100	Observed H-L pairs	0.647725
99-100	Observed H-L pairs	0.69182
95-99	Observed H-L pairs	0.847505
99-100	Observed H-L pairs	0.633095
99-100	Observed H-L pairs	0.633199
95-99	Observed H-L pairs	0.83393
99-100	Observed H-L pairs	0.434154
95-99	Observed H-L pairs	0.972996
99-100	Observed H-L pairs	0.0995501
99-100	Observed H-L pairs	0.664807
99-100	Observed H-L pairs	0.556207
95-99	Observed H-L pairs	0.846128
99-100	Observed H-L pairs	0.724008
99-100	Observed H-L pairs	0.751669
99-100	Observed H-L pairs	0.670993
95-99	Observed H-L pairs	0.206326
99-100	Observed H-L pairs	0.648614
99-100	Observed H-L pairs	0.715212
95-99	Observed H-L pairs	0.844779
95-99	Observed H-L pairs	0.954764
90-95	Observed H-L pairs	0.923076
99-100	Observed H-L pairs	0.696977
95-99	Observed H-L pairs	0.0799141
99-100	Observed H-L pairs	0.703852
90-95	Observed H-L pairs	0.873273
99-100	Observed H-L pairs	0.713996
95-99	Observed H-L pairs	0.78281
95-99	Observed H-L pairs	0.851531
99-100	Observed H-L pairs	0.681043
99-100	Observed H-L pairs	0.729984
99-100	Observed H-L pairs	0.715694
99-100	Observed H-L pairs	0.0220641
99-100	Observed H-L pairs	0.569796
95-99	Observed H-L pairs	0.487045
95-99	Observed H-L pairs	0.148542
99-100	Observed H-L pairs	0.493323
99-100	Observed H-L pairs	0.631121
99-100	Observed H-L pairs	0.687346
90-95	Observed H-L pairs	0.957697
99-100	Observed H-L pairs	0.950414
95-99	Observed H-L pairs	0.766058
99-100	Observed H-L pairs	0.0556536
99-100	Observed H-L pairs	0.627187
99-100	Observed H-L pairs	0.670845
99-100	Observed H-L pairs	0.0303326
99-100	Observed H-L pairs	0.606019
90-95	Observed H-L pairs	0.821247
95-99	Observed H-L pairs	0.975164
95-99	Observed H-L pairs	0.97984
99-100	Observed H-L pairs	0.215763
95-99	Observed H-L pairs	0.0376552
95-99	Observed H-L pairs	0.953212
99-100	Observed H-L pairs	0.695164
99-100	Observed H-L pairs	0.573731
90-95	Observed H-L pairs	0.960501
99-100	Observed H-L pairs	0.732598
99-100	Observed H-L pairs	0.259074
99-100	Observed H-L pairs	0.629787
95-99	Observed H-L pairs	0.41371
95-99	Observed H-L pairs	0.606116
95-99	Observed H-L pairs	0.918069
99-100	Observed H-L pairs	0.166552
99-100	Observed H-L pairs	0.670959
95-99	Observed H-L pairs	0.949496
99-100	Observed H-L pairs	0.709304
99-100	Observed H-L pairs	0.652567
99-100	Observed H-L pairs	0.666765
90-95	Observed H-L pairs	0.959279
99-100	Observed H-L pairs	0.224424
90-95	Observed H-L pairs	0.336924
99-100	Observed H-L pairs	0.608949
99-100	Observed H-L pairs	0.687723
95-99	Observed H-L pairs	0.574205
95-99	Observed H-L pairs	0.490106
95-99	Observed H-L pairs	0.676467
<90	Observed H-L pairs	0.753494
99-100	Observed H-L pairs	0.567676
99-100	Observed H-L pairs	0.680126
99-100	Observed H-L pairs	0.744069
99-100	Observed H-L pairs	0.957075
99-100	Observed H-L pairs	0.0234304
90-95	Observed H-L pairs	0.975128
95-99	Observed H-L pairs	0.901235
95-99	Observed H-L pairs	0.317795
99-100	Observed H-L pairs	0.973634
99-100	Observed H-L pairs	0.629261
99-100	Observed H-L pairs	0.465008
99-100	Observed H-L pairs	0.717941
95-99	Observed H-L pairs	0.813532
99-100	Observed H-L pairs	0.658963
95-99	Observed H-L pairs	0.660316
95-99	Observed H-L pairs	0.820477
99-100	Observed H-L pairs	0.609784
99-100	Observed H-L pairs	0.674207
99-100	Observed H-L pairs	0.639529
<90	Observed H-L pairs	0.989229
99-100	Observed H-L pairs	0.685551
99-100	Observed H-L pairs	0.672017
99-100	Observed H-L pairs	0.278709
99-100	Observed H-L pairs	0.0867974
99-100	Observed H-L pairs	0.49146
95-99	Observed H-L pairs	0.00119565
99-100	Observed H-L pairs	0.678713
<90	Observed H-L pairs	0.974074
99-100	Observed H-L pairs	0.699828
99-100	Observed H-L pairs	0.659037
95-99	Observed H-L pairs	0.980016
99-100	Observed H-L pairs	0.70615
95-99	Observed H-L pairs	0.830177
95-99	Observed H-L pairs	0.923295
95-99	Observed H-L pairs	0.894169
90-95	Observed H-L pairs	0.131992
99-100	Observed H-L pairs	0.584262
95-99	Observed H-L pairs	0.698189
99-100	Observed H-L pairs	0.151424
99-100	Observed H-L pairs	0.747067
95-99	Observed H-L pairs	0.0161878
99-100	Observed H-L pairs	0.0624881
99-100	Observed H-L pairs	0.654914
99-100	Observed H-L pairs	0.646597
95-99	Observed H-L pairs	0.963732
99-100	Observed H-L pairs	0.716241
90-95	Observed H-L pairs	0.640201
90-95	Observed H-L pairs	0.969716
99-100	Observed H-L pairs	0.545782
99-100	Observed H-L pairs	0.685858
99-100	Observed H-L pairs	0.699366
95-99	Observed H-L pairs	0.923831
99-100	Observed H-L pairs	0.601428
95-99	Observed H-L pairs	0.83777
95-99	Observed H-L pairs	0.0427254
99-100	Observed H-L pairs	0.549274
99-100	Observed H-L pairs	0.674382
90-95	Observed H-L pairs	0.839581
99-100	Observed H-L pairs	0.598356
99-100	Observed H-L pairs	0.625216
99-100	Observed H-L pairs	0.884168
95-99	Observed H-L pairs	0.681915
95-99	Observed H-L pairs	0.878864
99-100	Observed H-L pairs	0.068209
99-100	Observed H-L pairs	0.671873
99-100	Observed H-L pairs	0.6775
99-100	Observed H-L pairs	0.0236303
99-100	Observed H-L pairs	0.585714
95-99	Observed H-L pairs	0.938983
90-95	Observed H-L pairs	0.943334
90-95	Observed H-L pairs	0.970305
99-100	Observed H-L pairs	0.0935913
99-100	Observed H-L pairs	0.420368
95-99	Observed H-L pairs	0.536637
90-95	Observed H-L pairs	0.931988
99-100	Observed H-L pairs	0.595506
99-100	Observed H-L pairs	0.722733
99-100	Observed H-L pairs	0.753977
99-100	Observed H-L pairs	0.203201
99-100	Observed H-L pairs	0.739635
99-100	Observed H-L pairs	0.690726
99-100	Observed H-L pairs	0.122427
99-100	Observed H-L pairs	0.653738
99-100	Observed H-L pairs	0.635571
99-100	Observed H-L pairs	0.625372
99-100	Observed H-L pairs	0.686266
99-100	Observed H-L pairs	0.591839
95-99	Observed H-L pairs	0.87746
95-99	Observed H-L pairs	0.854721
99-100	Observed H-L pairs	0.581022
95-99	Observed H-L pairs	0.839949
99-100	Observed H-L pairs	0.143032
<90	Observed H-L pairs	0.60505
99-100	Observed H-L pairs	0.396187
95-99	Observed H-L pairs	0.597918
99-100	Observed H-L pairs	0.76542
99-100	Observed H-L pairs	0.577419
99-100	Observed H-L pairs	0.546671
99-100	Observed H-L pairs	0.707656
<90	Observed H-L pairs	0.93483
95-99	Observed H-L pairs	0.823419
99-100	Observed H-L pairs	0.70125
99-100	Observed H-L pairs	0.65911
95-99	Observed H-L pairs	0.889096
99-100	Observed H-L pairs	0.715421
99-100	Observed H-L pairs	0.820002
90-95	Observed H-L pairs	0.751272
99-100	Observed H-L pairs	0.744443
99-100	Observed H-L pairs	0.571014
99-100	Observed H-L pairs	0.444826
99-100	Observed H-L pairs	0.710365
99-100	Observed H-L pairs	0.492662
99-100	Observed H-L pairs	0.72475
99-100	Observed H-L pairs	0.741694
99-100	Observed H-L pairs	0.580255
95-99	Observed H-L pairs	0.206746
99-100	Observed H-L pairs	0.637513
99-100	Observed H-L pairs	0.620836
99-100	Observed H-L pairs	0.613099
99-100	Observed H-L pairs	0.710709
99-100	Observed H-L pairs	0.279108
95-99	Observed H-L pairs	0.0629118
90-95	Observed H-L pairs	0.941924
90-95	Observed H-L pairs	0.92756
95-99	Observed H-L pairs	0.982034
99-100	Observed H-L pairs	0.052164
99-100	Observed H-L pairs	0.722556
99-100	Observed H-L pairs	0.668613
99-100	Observed H-L pairs	0.643452
99-100	Observed H-L pairs	0.206169
90-95	Observed H-L pairs	0.965665
99-100	Observed H-L pairs	0.630804
95-99	Observed H-L pairs	0.0144236
99-100	Observed H-L pairs	0.586351
99-100	Observed H-L pairs	0.77384
99-100	Observed H-L pairs	0.719164
99-100	Observed H-L pairs	0.662833
95-99	Observed H-L pairs	0.881307
95-99	Observed H-L pairs	0.904337
99-100	Observed H-L pairs	0.41076
99-100	Observed H-L pairs	0.668709
99-100	Observed H-L pairs	0.72429
90-95	Observed H-L pairs	0.86847
99-100	Observed H-L pairs	0.00429896
99-100	Observed H-L pairs	0.0744554
99-100	Observed H-L pairs	0.644184
95-99	Observed H-L pairs	0.759633
99-100	Observed H-L pairs	0.620079
95-99	Observed H-L pairs	0.514728
99-100	Observed H-L pairs	0.637585
90-95	Observed H-L pairs	0.915687
95-99	Observed H-L pairs	0.985763
99-100	Observed H-L pairs	0.00205588
99-100	Observed H-L pairs	0.463823
90-95	Observed H-L pairs	0.14743
95-99	Observed H-L pairs	0.624629
99-100	Observed H-L pairs	0.751426
95-99	Observed H-L pairs	0.979215
<90	Observed H-L pairs	0.964875
99-100	Observed H-L pairs	0.422071
95-99	Observed H-L pairs	0.0813837
99-100	Observed H-L pairs	0.602272
99-100	Observed H-L pairs	0.426482
99-100	Observed H-L pairs	0.726434
95-99	Observed H-L pairs	0.709991
99-100	Observed H-L pairs	0.671513
95-99	Observed H-L pairs	0.935534
95-99	Observed H-L pairs	0.443712
95-99	Observed H-L pairs	0.0555867
99-100	Observed H-L pairs	0.68555
95-99	Observed H-L pairs	0.983438
95-99	Observed H-L pairs	0.945609
99-100	Observed H-L pairs	0.700165
99-100	Observed H-L pairs	0.742604
99-100	Observed H-L pairs	0.635671
<90	Observed H-L pairs	0.0676122
90-95	Observed H-L pairs	0.42061
99-100	Observed H-L pairs	0.708195
99-100	Observed H-L pairs	0.675471
99-100	Observed H-L pairs	0.103038
99-100	Observed H-L pairs	0.625133
99-100	Observed H-L pairs	0.748804
99-100	Observed H-L pairs	0.600531
99-100	Observed H-L pairs	0.104027
95-99	Observed H-L pairs	0.868219
99-100	Observed H-L pairs	0.602811
<90	Observed H-L pairs	0.929048
99-100	Observed H-L pairs	0.624725
99-100	Observed H-L pairs	0.672529
99-100	Observed H-L pairs	0.639351
99-100	Observed H-L pairs	0.00810927
90-95	Observed H-L pairs	0.884377
95-99	Observed H-L pairs	0.941335
95-99	Observed H-L pairs	0.852823
99-100	Observed H-L pairs	0.692307
90-95	Observed H-L pairs	0.834335
95-99	Observed H-L pairs	0.958106
99-100	Observed H-L pairs	0.773344
99-100	Observed H-L pairs	0.712564
99-100	Observed H-L pairs	0.662476
99-100	Observed H-L pairs	0.609365
95-99	Observed H-L pairs	0.814093
99-100	Observed H-L pairs	0.500235
95-99	Observed H-L pairs	0.750342
95-99	Observed H-L pairs	0.965804
90-95	Observed H-L pairs	0.946689
90-95	Observed H-L pairs	0.864957
95-99	Observed H-L pairs	0.96378
95-99	Observed H-L pairs	0.603037
95-99	Observed H-L pairs	0.510606
99-100	Observed H-L pairs	0.720889
99-100	Observed H-L pairs	0.613539
99-100	Observed H-L pairs	0.642932
95-99	Observed H-L pairs	0.00694018
99-100	Observed H-L pairs	0.121993
99-100	Observed H-L pairs	0.649083
99-100	Observed H-L pairs	0.637206
99-100	Observed H-L pairs	0.80173
99-100	Observed H-L pairs	0.728797
99-100	Observed H-L pairs	0.70342
99-100	Observed H-L pairs	0.01208
99-100	Observed H-L pairs	0.858815
95-99	Observed H-L pairs	0.258547
90-95	Observed H-L pairs	0.93733
99-100	Observed H-L pairs	0.751004
99-100	Observed H-L pairs	0.643499
95-99	Observed H-L pairs	0.924439
95-99	Observed H-L pairs	0.79021
99-100	Observed H-L pairs	0.676879
99-100	Observed H-L pairs	0.449197
99-100	Observed H-L pairs	0.658513
99-100	Observed H-L pairs	0.679572
90-95	Observed H-L pairs	0.991116
95-99	Observed H-L pairs	0.555406
99-100	Observed H-L pairs	0.7008
90-95	Observed H-L pairs	0.899166
99-100	Observed H-L pairs	0.428556
95-99	Observed H-L pairs	0.949942
99-100	Observed H-L pairs	0.087335
95-99	Observed H-L pairs	0.397182
90-95	Observed H-L pairs	0.971648
99-100	Observed H-L pairs	0.754976
95-99	Observed H-L pairs	0.0564905
99-100	Observed H-L pairs	0.0115305
99-100	Observed H-L pairs	0.743417
99-100	Observed H-L pairs	0.721091
95-99	Observed H-L pairs	0.906506
99-100	Observed H-L pairs	0.0615261
95-99	Observed H-L pairs	0.826817
99-100	Observed H-L pairs	0.698434
95-99	Observed H-L pairs	0.476852
99-100	Observed H-L pairs	0.69399
95-99	Observed H-L pairs	0.332169
95-99	Observed H-L pairs	0.799978
95-99	Observed H-L pairs	0.00752505
99-100	Observed H-L pairs	0.681659
99-100	Observed H-L pairs	0.748964
99-100	Observed H-L pairs	0.598048
99-100	Observed H-L pairs	0.646567
99-100	Observed H-L pairs	0.229633
99-100	Observed H-L pairs	0.705665
90-95	Observed H-L pairs	0.978251
99-100	Observed H-L pairs	0.313634
99-100	Observed H-L pairs	0.350237
99-100	Observed H-L pairs	0.694021
99-100	Observed H-L pairs	0.228683
99-100	Observed H-L pairs	0.655736
99-100	Observed H-L pairs	0.67556
<90	Observed H-L pairs	0.977318
95-99	Observed H-L pairs	0.684422
99-100	Observed H-L pairs	0.674525
99-100	Observed H-L pairs	0.533689
95-99	Observed H-L pairs	0.749415
95-99	Observed H-L pairs	0.907459
95-99	Observed H-L pairs	0.929396
99-100	Observed H-L pairs	0.210919
<90	Observed H-L pairs	0.447718
99-100	Observed H-L pairs	0.746589
99-100	Observed H-L pairs	0.743729
95-99	Observed H-L pairs	0.593699
95-99	Observed H-L pairs	0.0487581
99-100	Observed H-L pairs	0.179802
99-100	Observed H-L pairs	0.657469
99-100	Observed H-L pairs	0.718511
99-100	Observed H-L pairs	0.678968
95-99	Observed H-L pairs	0.952803
95-99	Observed H-L pairs	0.696862
99-100	Observed H-L pairs	0.664736
95-99	Observed H-L pairs	0.929845
<90	Observed H-L pairs	0.987803
99-100	Observed H-L pairs	0.712189
99-100	Observed H-L pairs	0.973953
99-100	Observed H-L pairs	0.938878
99-100	Observed H-L pairs	0.656268
99-100	Observed H-L pairs	0.954633
99-100	Observed H-L pairs	0.620669
99-100	Observed H-L pairs	0.615693
99-100	Observed H-L pairs	0.698813
95-99	Observed H-L pairs	0.81322
99-100	Observed H-L pairs	0.159016
95-99	Observed H-L pairs	0.247051
99-100	Observed H-L pairs	0.688396
99-100	Observed H-L pairs	0.710608
95-99	Observed H-L pairs	0.924186
99-100	Observed H-L pairs	0.954744
99-100	Observed H-L pairs	0.859635
90-95	Observed H-L pairs	0.963369
99-100	Observed H-L pairs	0.673359
99-100	Observed H-L pairs	0.717041
99-100	Observed H-L pairs	0.690609
99-100	Observed H-L pairs	0.633225
99-100	Observed H-L pairs	0.692037
99-100	Observed H-L pairs	0.666991
99-100	Observed H-L pairs	0.712176
99-100	Observed H-L pairs	0.633921
99-100	Observed H-L pairs	0.634715
95-99	Observed H-L pairs	0.950778
99-100	Observed H-L pairs	0.671885
99-100	Observed H-L pairs	0.317256
99-100	Observed H-L pairs	0.670092
99-100	Observed H-L pairs	0.019332
95-99	Observed H-L pairs	0.897443
99-100	Observed H-L pairs	0.514818
90-95	Observed H-L pairs	0.913861
99-100	Observed H-L pairs	0.541337
99-100	Observed H-L pairs	0.678175
95-99	Observed H-L pairs	0.565819
90-95	Observed H-L pairs	0.700465
99-100	Observed H-L pairs	0.679058
99-100	Observed H-L pairs	0.759898
95-99	Observed H-L pairs	0.582384
99-100	Observed H-L pairs	0.719878
99-100	Observed H-L pairs	0.644073
95-99	Observed H-L pairs	0.903579
90-95	Observed H-L pairs	0.972775
95-99	Observed H-L pairs	0.504499
99-100	Observed H-L pairs	0.627982
95-99	Observed H-L pairs	0.973508
99-100	Observed H-L pairs	0.0689589
99-100	Observed H-L pairs	0.649326
99-100	Observed H-L pairs	0.649827
99-100	Observed H-L pairs	0.661281
99-100	Observed H-L pairs	0.600258
95-99	Observed H-L pairs	0.834303
99-100	Observed H-L pairs	0.764745
95-99	Observed H-L pairs	0.586714
99-100	Observed H-L pairs	0.665332
99-100	Observed H-L pairs	0.201322
99-100	Observed H-L pairs	0.704622
99-100	Observed H-L pairs	0.644695
99-100	Observed H-L pairs	0.742223
99-100	Observed H-L pairs	0.668493
99-100	Observed H-L pairs	0.564497
99-100	Observed H-L pairs	0.35647
99-100	Observed H-L pairs	0.0343999
95-99	Observed H-L pairs	0.674328
95-99	Observed H-L pairs	0.714481
95-99	Observed H-L pairs	0.712288
95-99	Observed H-L pairs	0.848772
99-100	Observed H-L pairs	0.729932
99-100	Observed H-L pairs	0.0599207
95-99	Observed H-L pairs	0.965374
95-99	Observed H-L pairs	0.949777
99-100	Observed H-L pairs	0.570359
99-100	Observed H-L pairs	0.914363
99-100	Observed H-L pairs	0.491093
<90	Observed H-L pairs	0.929267
95-99	Observed H-L pairs	0.67061
<90	Observed H-L pairs	0.876026
99-100	Observed H-L pairs	0.660147
99-100	Observed H-L pairs	0.569282
99-100	Observed H-L pairs	0.661642
95-99	Observed H-L pairs	0.368704
95-99	Observed H-L pairs	0.89734
99-100	Observed H-L pairs	0.0909512
99-100	Observed H-L pairs	0.702346
95-99	Observed H-L pairs	0.833605
95-99	Observed H-L pairs	0.93473
95-99	Observed H-L pairs	0.223337
99-100	Observed H-L pairs	0.656713
99-100	Observed H-L pairs	0.731051
99-100	Observed H-L pairs	0.616803
99-100	Observed H-L pairs	0.692437
99-100	Observed H-L pairs	0.693287
99-100	Observed H-L pairs	0.710839
95-99	Observed H-L pairs	0.295395
99-100	Observed H-L pairs	0.724576
99-100	Observed H-L pairs	0.022617
99-100	Observed H-L pairs	0.679323
95-99	Observed H-L pairs	0.953752
99-100	Observed H-L pairs	0.707496
90-95	Observed H-L pairs	0.900584
95-99	Observed H-L pairs	0.740438
95-99	Observed H-L pairs	0.890831
99-100	Observed H-L pairs	0.710686
95-99	Observed H-L pairs	0.183019
90-95	Observed H-L pairs	0.28583
99-100	Observed H-L pairs	0.685047
99-100	Observed H-L pairs	0.62766
95-99	Observed H-L pairs	0.78017
99-100	Observed H-L pairs	0.662722
99-100	Observed H-L pairs	0.120751
99-100	Observed H-L pairs	0.190951
90-95	Observed H-L pairs	0.740261
[truncated: 18,529 more rows]

## Sheet: Fig4c_Class_Switch_Recombinatio
BCR isotype	variable	ImmunoMatch pairing score
IgM	Observed H-L pairs	0.965325
IgM	Observed H-L pairs	0.709233
IgM	Observed H-L pairs	0.939096
IgG	Observed H-L pairs	0.935572
IgM	Observed H-L pairs	0.9718
IgM	Observed H-L pairs	0.657609
IgM	Observed H-L pairs	0.609585
IgM	Observed H-L pairs	0.743255
IgG	Observed H-L pairs	0.959532
IgM	Observed H-L pairs	0.960375
IgG	Observed H-L pairs	0.904249
IgG	Observed H-L pairs	0.674318
IgM	Observed H-L pairs	0.799892
IgM	Observed H-L pairs	0.916183
IgM	Observed H-L pairs	0.913335
IgM	Observed H-L pairs	0.828497
IgA	Observed H-L pairs	0.894818
IgM	Observed H-L pairs	0.93063
IgM	Observed H-L pairs	0.649757
IgG	Observed H-L pairs	0.756195
IgM	Observed H-L pairs	0.976475
IgM	Observed H-L pairs	0.672524
IgA	Observed H-L pairs	0.893694
IgM	Observed H-L pairs	0.662019
IgM	Observed H-L pairs	0.690368
IgM	Observed H-L pairs	0.612074
IgM	Observed H-L pairs	0.681815
IgD	Observed H-L pairs	0.638321
IgD	Observed H-L pairs	0.616644
IgM	Observed H-L pairs	0.596424
IgM	Observed H-L pairs	0.71321
IgM	Observed H-L pairs	0.681564
IgD	Observed H-L pairs	0.747372
IgD	Observed H-L pairs	0.71949
IgM	Observed H-L pairs	0.622239
IgM	Observed H-L pairs	0.674946
IgM	Observed H-L pairs	0.704385
IgD	Observed H-L pairs	0.633387
IgM	Observed H-L pairs	0.559159
IgM	Observed H-L pairs	0.119698
IgG	Observed H-L pairs	0.862613
IgM	Observed H-L pairs	0.228901
IgM	Observed H-L pairs	0.00234379
IgM	Observed H-L pairs	0.0590758
IgM	Observed H-L pairs	0.113993
IgM	Observed H-L pairs	0.576556
IgG	Observed H-L pairs	0.977484
IgM	Observed H-L pairs	0.589092
IgM	Observed H-L pairs	0.88508
IgM	Observed H-L pairs	0.598901
IgM	Observed H-L pairs	0.640913
IgM	Observed H-L pairs	0.628454
IgM	Observed H-L pairs	0.959205
IgG	Observed H-L pairs	0.620089
IgG	Observed H-L pairs	0.832928
IgM	Observed H-L pairs	0.766651
IgM	Observed H-L pairs	0.0603698
IgM	Observed H-L pairs	0.520695
IgM	Observed H-L pairs	0.647332
IgM	Observed H-L pairs	0.975893
IgM	Observed H-L pairs	0.719956
IgM	Observed H-L pairs	0.962
IgM	Observed H-L pairs	0.630083
IgM	Observed H-L pairs	0.382007
IgD	Observed H-L pairs	0.291303
IgM	Observed H-L pairs	0.481228
IgD	Observed H-L pairs	0.0624053
IgM	Observed H-L pairs	0.692393
IgM	Observed H-L pairs	0.147089
IgM	Observed H-L pairs	0.672459
IgM	Observed H-L pairs	0.630281
IgG	Observed H-L pairs	0.886237
IgM	Observed H-L pairs	0.451312
IgM	Observed H-L pairs	0.299591
IgD	Observed H-L pairs	0.862176
IgM	Observed H-L pairs	0.18677
IgM	Observed H-L pairs	0.316996
IgM	Observed H-L pairs	0.874069
IgM	Observed H-L pairs	0.703117
IgM	Observed H-L pairs	0.630004
IgM	Observed H-L pairs	0.713532
IgM	Observed H-L pairs	0.684073
IgM	Observed H-L pairs	0.6831
IgM	Observed H-L pairs	0.615914
IgM	Observed H-L pairs	0.956148
IgM	Observed H-L pairs	0.732664
IgM	Observed H-L pairs	0.900898
IgM	Observed H-L pairs	0.662845
IgM	Observed H-L pairs	0.709135
IgM	Observed H-L pairs	0.717044
IgG	Observed H-L pairs	0.881269
IgG	Observed H-L pairs	0.378263
IgM	Observed H-L pairs	0.714569
IgM	Observed H-L pairs	0.15666
IgM	Observed H-L pairs	0.687354
IgM	Observed H-L pairs	0.0240399
IgM	Observed H-L pairs	0.904557
IgM	Observed H-L pairs	0.556517
IgM	Observed H-L pairs	0.528672
IgM	Observed H-L pairs	0.687173
IgD	Observed H-L pairs	0.629868
IgM	Observed H-L pairs	0.936482
IgM	Observed H-L pairs	0.620468
IgM	Observed H-L pairs	0.912887
IgM	Observed H-L pairs	0.590102
IgG	Observed H-L pairs	0.840016
IgM	Observed H-L pairs	0.723979
IgM	Observed H-L pairs	0.700322
IgD	Observed H-L pairs	0.0534416
IgM	Observed H-L pairs	0.960171
IgM	Observed H-L pairs	0.458294
IgM	Observed H-L pairs	0.636632
IgM	Observed H-L pairs	0.667768
IgG	Observed H-L pairs	0.830861
IgM	Observed H-L pairs	0.969958
IgM	Observed H-L pairs	0.745531
IgM	Observed H-L pairs	0.00893164
IgM	Observed H-L pairs	0.640128
IgM	Observed H-L pairs	0.546678
IgM	Observed H-L pairs	0.624254
IgM	Observed H-L pairs	0.633748
IgM	Observed H-L pairs	0.642854
IgM	Observed H-L pairs	0.66151
IgM	Observed H-L pairs	0.714183
IgM	Observed H-L pairs	0.636463
IgM	Observed H-L pairs	0.778837
IgM	Observed H-L pairs	0.630835
IgM	Observed H-L pairs	0.744551
IgM	Observed H-L pairs	0.211585
IgM	Observed H-L pairs	0.640732
IgM	Observed H-L pairs	0.700873
IgM	Observed H-L pairs	0.730577
IgM	Observed H-L pairs	0.771425
IgM	Observed H-L pairs	0.482452
IgM	Observed H-L pairs	0.591562
IgM	Observed H-L pairs	0.828766
IgG	Observed H-L pairs	0.58609
IgM	Observed H-L pairs	0.680475
IgM	Observed H-L pairs	0.698184
IgG	Observed H-L pairs	0.939864
IgM	Observed H-L pairs	0.692628
IgM	Observed H-L pairs	0.657431
IgM	Observed H-L pairs	0.729769
IgM	Observed H-L pairs	0.635002
IgM	Observed H-L pairs	0.653698
IgD	Observed H-L pairs	0.690934
IgD	Observed H-L pairs	0.00411008
IgM	Observed H-L pairs	0.55844
IgM	Observed H-L pairs	0.577063
IgM	Observed H-L pairs	0.277171
IgD	Observed H-L pairs	0.711012
IgM	Observed H-L pairs	0.681972
IgD	Observed H-L pairs	0.491257
IgM	Observed H-L pairs	0.770621
IgG	Observed H-L pairs	0.950247
IgM	Observed H-L pairs	0.646323
IgM	Observed H-L pairs	0.705276
IgG	Observed H-L pairs	0.683431
IgM	Observed H-L pairs	0.709239
IgM	Observed H-L pairs	0.714256
IgM	Observed H-L pairs	0.690944
IgM	Observed H-L pairs	0.702098
IgM	Observed H-L pairs	0.72269
IgM	Observed H-L pairs	0.737575
IgM	Observed H-L pairs	0.251177
IgM	Observed H-L pairs	0.659122
IgM	Observed H-L pairs	0.981912
IgG	Observed H-L pairs	0.979836
IgM	Observed H-L pairs	0.161058
IgM	Observed H-L pairs	0.728432
IgM	Observed H-L pairs	0.715148
IgM	Observed H-L pairs	0.707892
IgM	Observed H-L pairs	0.245
IgM	Observed H-L pairs	0.638558
IgM	Observed H-L pairs	0.811821
IgD	Observed H-L pairs	0.541959
IgM	Observed H-L pairs	0.738283
IgD	Observed H-L pairs	0.604181
IgG	Observed H-L pairs	0.586506
IgM	Observed H-L pairs	0.956194
IgG	Observed H-L pairs	0.456957
IgM	Observed H-L pairs	0.189719
IgM	Observed H-L pairs	0.534181
IgM	Observed H-L pairs	0.94553
IgM	Observed H-L pairs	0.546474
IgM	Observed H-L pairs	0.680971
IgM	Observed H-L pairs	0.669061
IgM	Observed H-L pairs	0.678893
IgM	Observed H-L pairs	0.670498
IgD	Observed H-L pairs	0.684335
IgM	Observed H-L pairs	0.707381
IgM	Observed H-L pairs	0.903128
IgD	Observed H-L pairs	0.718832
IgM	Observed H-L pairs	0.766497
IgM	Observed H-L pairs	0.493199
IgD	Observed H-L pairs	0.625908
IgM	Observed H-L pairs	0.920167
IgA	Observed H-L pairs	0.922367
IgD	Observed H-L pairs	0.694805
IgM	Observed H-L pairs	0.266555
IgM	Observed H-L pairs	0.626378
IgA	Observed H-L pairs	0.695906
IgM	Observed H-L pairs	0.655212
IgM	Observed H-L pairs	0.549657
IgD	Observed H-L pairs	0.798401
IgM	Observed H-L pairs	0.720767
IgM	Observed H-L pairs	0.681236
IgM	Observed H-L pairs	0.691819
IgM	Observed H-L pairs	0.743761
IgM	Observed H-L pairs	0.462312
IgM	Observed H-L pairs	0.655039
IgM	Observed H-L pairs	0.711255
IgM	Observed H-L pairs	0.65621
IgD	Observed H-L pairs	0.673576
IgM	Observed H-L pairs	0.617796
IgM	Observed H-L pairs	0.62214
IgM	Observed H-L pairs	0.715439
IgM	Observed H-L pairs	0.633953
IgM	Observed H-L pairs	0.673174
IgM	Observed H-L pairs	0.00518588
IgM	Observed H-L pairs	0.72169
IgM	Observed H-L pairs	0.142644
IgM	Observed H-L pairs	0.689527
IgD	Observed H-L pairs	0.647638
IgM	Observed H-L pairs	0.728784
IgM	Observed H-L pairs	0.363474
IgM	Observed H-L pairs	0.0360596
IgD	Observed H-L pairs	0.354911
IgM	Observed H-L pairs	0.567255
IgM	Observed H-L pairs	0.595603
IgM	Observed H-L pairs	0.453119
IgD	Observed H-L pairs	0.714864
IgD	Observed H-L pairs	0.0769132
IgM	Observed H-L pairs	0.0113337
IgM	Observed H-L pairs	0.650929
IgM	Observed H-L pairs	0.69397
IgM	Observed H-L pairs	0.742314
IgM	Observed H-L pairs	0.696897
IgM	Observed H-L pairs	0.443961
IgM	Observed H-L pairs	0.916544
IgM	Observed H-L pairs	0.513587
IgM	Observed H-L pairs	0.648018
IgM	Observed H-L pairs	0.0504138
IgM	Observed H-L pairs	0.617202
IgM	Observed H-L pairs	0.380087
IgD	Observed H-L pairs	0.535763
IgM	Observed H-L pairs	0.913725
IgM	Observed H-L pairs	0.38664
IgM	Observed H-L pairs	0.64457
IgM	Observed H-L pairs	0.769348
IgM	Observed H-L pairs	0.680802
IgM	Observed H-L pairs	0.948659
IgM	Observed H-L pairs	0.714541
IgM	Observed H-L pairs	0.738456
IgD	Observed H-L pairs	0.664727
IgM	Observed H-L pairs	0.652314
IgM	Observed H-L pairs	0.0202166
IgM	Observed H-L pairs	0.960834
IgM	Observed H-L pairs	0.691062
IgM	Observed H-L pairs	0.685362
IgM	Observed H-L pairs	0.672502
IgM	Observed H-L pairs	0.781096
IgM	Observed H-L pairs	0.965346
IgM	Observed H-L pairs	0.698449
IgM	Observed H-L pairs	0.654524
IgM	Observed H-L pairs	0.693246
IgM	Observed H-L pairs	0.308657
IgM	Observed H-L pairs	0.142839
IgM	Observed H-L pairs	0.659991
IgM	Observed H-L pairs	0.698759
IgM	Observed H-L pairs	0.631426
IgM	Observed H-L pairs	0.700813
IgD	Observed H-L pairs	0.601209
IgM	Observed H-L pairs	0.669519
IgM	Observed H-L pairs	0.684175
IgG	Observed H-L pairs	0.0515478
IgM	Observed H-L pairs	0.632389
IgM	Observed H-L pairs	0.545659
IgD	Observed H-L pairs	0.650712
IgD	Observed H-L pairs	0.721659
IgM	Observed H-L pairs	0.638795
IgM	Observed H-L pairs	0.69975
IgM	Observed H-L pairs	0.713676
IgM	Observed H-L pairs	0.678594
IgM	Observed H-L pairs	0.645833
IgM	Observed H-L pairs	0.621466
IgG	Observed H-L pairs	0.849163
IgM	Observed H-L pairs	0.6539
IgM	Observed H-L pairs	0.668397
IgM	Observed H-L pairs	0.628561
IgM	Observed H-L pairs	0.633196
IgM	Observed H-L pairs	0.716294
IgM	Observed H-L pairs	0.630522
IgM	Observed H-L pairs	0.0130292
IgM	Observed H-L pairs	0.456514
IgM	Observed H-L pairs	0.737109
IgM	Observed H-L pairs	0.666489
IgM	Observed H-L pairs	0.633761
IgM	Observed H-L pairs	0.777086
IgM	Observed H-L pairs	0.65781
IgM	Observed H-L pairs	0.938989
IgM	Observed H-L pairs	0.687738
IgM	Observed H-L pairs	0.358375
IgM	Observed H-L pairs	0.763399
IgM	Observed H-L pairs	0.667464
IgM	Observed H-L pairs	0.687905
IgM	Observed H-L pairs	0.681105
IgM	Observed H-L pairs	0.631003
IgM	Observed H-L pairs	0.101222
IgG	Observed H-L pairs	0.0317745
IgM	Observed H-L pairs	0.529335
IgM	Observed H-L pairs	0.631824
IgM	Observed H-L pairs	0.698455
IgM	Observed H-L pairs	0.843761
IgM	Observed H-L pairs	0.690028
IgM	Observed H-L pairs	0.0965589
IgM	Observed H-L pairs	0.156304
IgM	Observed H-L pairs	0.630927
IgM	Observed H-L pairs	0.708199
IgM	Observed H-L pairs	0.886196
IgM	Observed H-L pairs	0.622638
IgD	Observed H-L pairs	0.625294
IgG	Observed H-L pairs	0.960477
IgM	Observed H-L pairs	0.975662
IgM	Observed H-L pairs	0.733471
IgM	Observed H-L pairs	0.628989
IgM	Observed H-L pairs	0.679446
IgM	Observed H-L pairs	0.591874
IgM	Observed H-L pairs	0.670702
IgM	Observed H-L pairs	0.658966
IgM	Observed H-L pairs	0.461344
IgM	Observed H-L pairs	0.640735
IgM	Observed H-L pairs	0.647067
IgM	Observed H-L pairs	0.929919
IgM	Observed H-L pairs	0.570963
IgM	Observed H-L pairs	0.720864
IgM	Observed H-L pairs	0.977498
IgM	Observed H-L pairs	0.692757
IgM	Observed H-L pairs	0.943422
IgM	Observed H-L pairs	0.697196
IgD	Observed H-L pairs	0.712371
IgM	Observed H-L pairs	0.00741856
IgM	Observed H-L pairs	0.71671
IgM	Observed H-L pairs	0.662666
IgM	Observed H-L pairs	0.644242
IgM	Observed H-L pairs	0.712751
IgM	Observed H-L pairs	0.686283
IgM	Observed H-L pairs	0.704755
IgD	Observed H-L pairs	0.605238
IgM	Observed H-L pairs	0.630241
IgG	Observed H-L pairs	0.657522
IgD	Observed H-L pairs	0.667266
IgM	Observed H-L pairs	0.622307
IgM	Observed H-L pairs	0.710104
IgM	Observed H-L pairs	0.641707
IgA	Observed H-L pairs	0.977699
IgM	Observed H-L pairs	0.104765
IgM	Observed H-L pairs	0.690249
IgM	Observed H-L pairs	0.739351
IgM	Observed H-L pairs	0.72183
IgM	Observed H-L pairs	0.749621
IgM	Observed H-L pairs	0.669877
IgM	Observed H-L pairs	0.611273
IgD	Observed H-L pairs	0.690919
IgM	Observed H-L pairs	0.735423
IgD	Observed H-L pairs	0.412736
IgM	Observed H-L pairs	0.516725
IgM	Observed H-L pairs	0.754834
IgM	Observed H-L pairs	0.698119
IgM	Observed H-L pairs	0.690568
IgM	Observed H-L pairs	0.720977
IgM	Observed H-L pairs	0.246634
IgD	Observed H-L pairs	0.694681
IgD	Observed H-L pairs	0.97502
IgM	Observed H-L pairs	0.72096
IgD	Observed H-L pairs	0.493414
IgG	Observed H-L pairs	0.815814
IgM	Observed H-L pairs	0.0691698
IgD	Observed H-L pairs	0.705337
IgA	Observed H-L pairs	0.941194
IgA	Observed H-L pairs	0.285195
IgM	Observed H-L pairs	0.639667
IgD	Observed H-L pairs	0.758907
IgM	Observed H-L pairs	0.96159
IgM	Observed H-L pairs	0.974187
IgM	Observed H-L pairs	0.670418
IgM	Observed H-L pairs	0.643412
IgM	Observed H-L pairs	0.068875
IgM	Observed H-L pairs	0.712472
IgM	Observed H-L pairs	0.631217
IgD	Observed H-L pairs	0.59472
IgM	Observed H-L pairs	0.698084
IgM	Observed H-L pairs	0.483607
IgM	Observed H-L pairs	0.768194
IgM	Observed H-L pairs	0.608786
IgM	Observed H-L pairs	0.730932
IgM	Observed H-L pairs	0.644091
IgD	Observed H-L pairs	0.6144
IgM	Observed H-L pairs	0.64181
IgM	Observed H-L pairs	0.692743
IgM	Observed H-L pairs	0.639949
IgM	Observed H-L pairs	0.686453
IgM	Observed H-L pairs	0.61768
IgM	Observed H-L pairs	0.649279
IgG	Observed H-L pairs	0.200778
IgM	Observed H-L pairs	0.719059
IgM	Observed H-L pairs	0.682446
IgD	Observed H-L pairs	0.756498
IgM	Observed H-L pairs	0.702118
IgM	Observed H-L pairs	0.732237
IgM	Observed H-L pairs	0.0100446
IgM	Observed H-L pairs	0.672239
IgG	Observed H-L pairs	0.63894
IgG	Observed H-L pairs	0.730308
IgM	Observed H-L pairs	0.709229
IgG	Observed H-L pairs	0.624481
IgA	Observed H-L pairs	0.440627
IgD	Observed H-L pairs	0.663614
IgM	Observed H-L pairs	0.697067
IgM	Observed H-L pairs	0.683354
IgM	Observed H-L pairs	0.651642
IgG	Observed H-L pairs	0.861407
IgD	Observed H-L pairs	0.589477
IgM	Observed H-L pairs	0.744246
IgM	Observed H-L pairs	0.725734
IgM	Observed H-L pairs	0.679858
IgG	Observed H-L pairs	0.675669
IgD	Observed H-L pairs	0.677546
IgG	Observed H-L pairs	0.956305
IgG	Observed H-L pairs	0.81173
IgA	Observed H-L pairs	0.825709
IgM	Observed H-L pairs	0.633902
IgM	Observed H-L pairs	0.62931
IgM	Observed H-L pairs	0.633509
IgD	Observed H-L pairs	0.629373
IgM	Observed H-L pairs	0.615213
IgD	Observed H-L pairs	0.704315
IgM	Observed H-L pairs	0.743595
IgM	Observed H-L pairs	0.6858
IgA	Observed H-L pairs	0.871629
IgM	Observed H-L pairs	0.687105
IgD	Observed H-L pairs	0.602812
IgA	Observed H-L pairs	0.855078
IgM	Observed H-L pairs	0.623151
IgM	Observed H-L pairs	0.657285
IgG	Observed H-L pairs	0.471273
IgA	Observed H-L pairs	0.873879
IgM	Observed H-L pairs	0.638194
IgM	Observed H-L pairs	0.663209
IgG	Observed H-L pairs	0.880514
IgM	Observed H-L pairs	0.612288
IgG	Observed H-L pairs	0.823991
IgD	Observed H-L pairs	0.725057
IgM	Observed H-L pairs	0.664838
IgM	Observed H-L pairs	0.0119804
IgM	Observed H-L pairs	0.0438801
IgA	Observed H-L pairs	0.652744
IgM	Observed H-L pairs	0.651264
IgD	Observed H-L pairs	0.91018
IgM	Observed H-L pairs	0.594648
IgD	Observed H-L pairs	0.732057
IgM	Observed H-L pairs	0.674113
IgM	Observed H-L pairs	0.626861
IgM	Observed H-L pairs	0.629412
IgM	Observed H-L pairs	0.623515
IgG	Observed H-L pairs	0.604161
IgM	Observed H-L pairs	0.751357
IgA	Observed H-L pairs	0.640041
IgM	Observed H-L pairs	0.755251
IgM	Observed H-L pairs	0.694823
IgG	Observed H-L pairs	0.941346
IgM	Observed H-L pairs	0.732881
IgM	Observed H-L pairs	0.690655
IgM	Observed H-L pairs	0.669346
IgD	Observed H-L pairs	0.60088
IgD	Observed H-L pairs	0.677928
IgM	Observed H-L pairs	0.746736
IgD	Observed H-L pairs	0.732194
IgM	Observed H-L pairs	0.267984
IgM	Observed H-L pairs	0.680838
IgM	Observed H-L pairs	0.69251
IgD	Observed H-L pairs	0.639958
IgM	Observed H-L pairs	0.282456
IgD	Observed H-L pairs	0.691209
IgD	Observed H-L pairs	0.721775
IgM	Observed H-L pairs	0.679929
IgG	Observed H-L pairs	0.64653
IgM	Observed H-L pairs	0.722482
IgD	Observed H-L pairs	0.677715
IgD	Observed H-L pairs	0.561842
IgM	Observed H-L pairs	0.672833
IgM	Observed H-L pairs	0.720416
IgM	Observed H-L pairs	0.475637
IgM	Observed H-L pairs	0.635114
IgD	Observed H-L pairs	0.740027
IgM	Observed H-L pairs	0.641024
IgM	Observed H-L pairs	0.0137165
IgD	Observed H-L pairs	0.683227
IgM	Observed H-L pairs	0.0420778
IgM	Observed H-L pairs	0.663449
IgM	Observed H-L pairs	0.716168
IgG	Observed H-L pairs	0.95834
IgM	Observed H-L pairs	0.673624
IgD	Observed H-L pairs	0.687591
IgM	Observed H-L pairs	0.701892
IgD	Observed H-L pairs	0.710611
IgG	Observed H-L pairs	0.961572
IgM	Observed H-L pairs	0.61804
IgM	Observed H-L pairs	0.654376
IgA	Observed H-L pairs	0.331293
IgD	Observed H-L pairs	0.691573
IgM	Observed H-L pairs	0.677916
IgM	Observed H-L pairs	0.623071
IgM	Observed H-L pairs	0.671151
IgM	Observed H-L pairs	0.652707
IgM	Observed H-L pairs	0.708659
IgD	Observed H-L pairs	0.144952
IgM	Observed H-L pairs	0.358745
IgM	Observed H-L pairs	0.710056
IgM	Observed H-L pairs	0.674635
IgM	Observed H-L pairs	0.654344
IgM	Observed H-L pairs	0.660491
IgM	Observed H-L pairs	0.0188119
IgM	Observed H-L pairs	0.710811
IgM	Observed H-L pairs	0.627898
IgM	Observed H-L pairs	0.642614
IgM	Observed H-L pairs	0.65272
IgG	Observed H-L pairs	0.579529
IgM	Observed H-L pairs	0.591686
IgM	Observed H-L pairs	0.729938
IgM	Observed H-L pairs	0.691009
IgD	Observed H-L pairs	0.498254
IgM	Observed H-L pairs	0.170888
IgM	Observed H-L pairs	0.6154
IgM	Observed H-L pairs	0.81347
IgM	Observed H-L pairs	0.653621
IgM	Observed H-L pairs	0.639327
IgM	Observed H-L pairs	0.680354
IgD	Observed H-L pairs	0.7101
IgD	Observed H-L pairs	0.707344
IgD	Observed H-L pairs	0.507614
IgM	Observed H-L pairs	0.650454
IgD	Observed H-L pairs	0.68461
IgM	Observed H-L pairs	0.664639
IgD	Observed H-L pairs	0.705689
IgM	Observed H-L pairs	0.578689
IgG	Observed H-L pairs	0.528379
IgM	Observed H-L pairs	0.605993
IgD	Observed H-L pairs	0.705129
IgM	Observed H-L pairs	0.683479
IgM	Observed H-L pairs	0.729888
IgM	Observed H-L pairs	0.565379
IgM	Observed H-L pairs	0.672277
IgM	Observed H-L pairs	0.611994
IgM	Observed H-L pairs	0.684621
IgM	Observed H-L pairs	0.668852
IgA	Observed H-L pairs	0.74498
IgD	Observed H-L pairs	0.711596
IgM	Observed H-L pairs	0.746443
IgD	Observed H-L pairs	0.640266
IgG	Observed H-L pairs	0.850059
IgD	Observed H-L pairs	0.495561
IgM	Observed H-L pairs	0.686909
IgM	Observed H-L pairs	0.000607265
IgD	Observed H-L pairs	0.692674
IgM	Observed H-L pairs	0.727335
IgM	Observed H-L pairs	0.683477
IgM	Observed H-L pairs	0.0783996
IgD	Observed H-L pairs	0.594723
IgM	Observed H-L pairs	0.675542
IgM	Observed H-L pairs	0.342748
IgM	Observed H-L pairs	0.610156
IgM	Observed H-L pairs	0.647347
IgM	Observed H-L pairs	0.403493
IgD	Observed H-L pairs	0.721771
IgM	Observed H-L pairs	0.756458
IgM	Observed H-L pairs	0.750664
IgG	Observed H-L pairs	0.76667
IgM	Observed H-L pairs	0.727733
IgG	Observed H-L pairs	0.85992
IgD	Observed H-L pairs	0.723652
IgM	Observed H-L pairs	0.710709
IgD	Observed H-L pairs	0.660203
IgM	Observed H-L pairs	0.625853
IgM	Observed H-L pairs	0.60259
IgM	Observed H-L pairs	0.743331
IgM	Observed H-L pairs	0.593563
IgM	Observed H-L pairs	0.0326498
IgM	Observed H-L pairs	0.692363
IgM	Observed H-L pairs	0.638171
IgG	Observed H-L pairs	0.953472
IgM	Observed H-L pairs	0.660734
IgM	Observed H-L pairs	0.610168
IgD	Observed H-L pairs	0.632871
IgM	Observed H-L pairs	0.62816
IgD	Observed H-L pairs	0.561482
IgM	Observed H-L pairs	0.690622
IgD	Observed H-L pairs	0.622037
IgM	Observed H-L pairs	0.723164
IgA	Observed H-L pairs	0.953221
IgG	Observed H-L pairs	0.955016
IgM	Observed H-L pairs	0.646101
IgD	Observed H-L pairs	0.632923
IgG	Observed H-L pairs	0.556609
IgM	Observed H-L pairs	0.722865
IgM	Observed H-L pairs	0.706527
IgM	Observed H-L pairs	0.670989
IgM	Observed H-L pairs	0.707232
IgM	Observed H-L pairs	0.668792
IgM	Observed H-L pairs	0.494714
IgM	Observed H-L pairs	0.667946
IgD	Observed H-L pairs	0.632338
IgM	Observed H-L pairs	0.635767
IgM	Observed H-L pairs	0.728337
IgM	Observed H-L pairs	0.663807
IgG	Observed H-L pairs	0.283484
IgM	Observed H-L pairs	0.701588
IgM	Observed H-L pairs	0.726153
IgM	Observed H-L pairs	0.000515741
IgM	Observed H-L pairs	0.599727
IgM	Observed H-L pairs	0.584629
IgM	Observed H-L pairs	0.694591
IgM	Observed H-L pairs	0.739158
IgD	Observed H-L pairs	0.574639
IgG	Observed H-L pairs	0.963302
IgM	Observed H-L pairs	0.543662
IgD	Observed H-L pairs	0.576588
IgM	Observed H-L pairs	0.717738
IgM	Observed H-L pairs	0.709494
IgG	Observed H-L pairs	0.843569
IgM	Observed H-L pairs	0.716867
IgM	Observed H-L pairs	0.638306
IgM	Observed H-L pairs	0.755729
IgM	Observed H-L pairs	0.131806
IgM	Observed H-L pairs	0.654653
IgG	Observed H-L pairs	0.795462
IgM	Observed H-L pairs	0.680695
IgA	Observed H-L pairs	0.607837
IgM	Observed H-L pairs	0.670838
IgM	Observed H-L pairs	0.666501
IgD	Observed H-L pairs	0.734535
IgD	Observed H-L pairs	0.606712
IgM	Observed H-L pairs	0.703362
IgD	Observed H-L pairs	0.609669
IgA	Observed H-L pairs	0.157584
IgM	Observed H-L pairs	0.70113
IgM	Observed H-L pairs	0.749143
IgM	Observed H-L pairs	0.666896
IgG	Observed H-L pairs	0.964257
IgD	Observed H-L pairs	0.68565
IgD	Observed H-L pairs	0.680218
IgD	Observed H-L pairs	0.905326
IgM	Observed H-L pairs	0.679773
IgM	Observed H-L pairs	0.709196
IgD	Observed H-L pairs	0.698246
IgM	Observed H-L pairs	0.74544
IgM	Observed H-L pairs	0.699458
IgM	Observed H-L pairs	0.500727
IgM	Observed H-L pairs	0.653057
IgM	Observed H-L pairs	0.651142
IgM	Observed H-L pairs	0.662725
IgD	Observed H-L pairs	0.641373
IgM	Observed H-L pairs	0.0237341
IgG	Observed H-L pairs	0.00416467
IgD	Observed H-L pairs	0.726315
IgM	Observed H-L pairs	0.649922
IgG	Observed H-L pairs	0.735089
IgG	Observed H-L pairs	0.793955
IgM	Observed H-L pairs	0.20253
IgD	Observed H-L pairs	0.744839
IgG	Observed H-L pairs	0.955815
IgG	Observed H-L pairs	0.0114654
IgM	Observed H-L pairs	0.628008
IgM	Observed H-L pairs	0.671121
IgA	Observed H-L pairs	0.326495
IgD	Observed H-L pairs	0.686222
IgD	Observed H-L pairs	0.687745
IgD	Observed H-L pairs	0.723121
IgM	Observed H-L pairs	0.375034
IgM	Observed H-L pairs	0.622745
IgM	Observed H-L pairs	0.638409
IgD	Observed H-L pairs	0.248808
IgD	Observed H-L pairs	0.789824
IgM	Observed H-L pairs	0.6269
IgD	Observed H-L pairs	0.200261
IgM	Observed H-L pairs	0.690122
IgM	Observed H-L pairs	0.703774
IgM	Observed H-L pairs	0.740493
IgM	Observed H-L pairs	0.687859
IgA	Observed H-L pairs	0.726315
IgM	Observed H-L pairs	0.599016
IgD	Observed H-L pairs	0.672804
IgG	Observed H-L pairs	0.983873
IgM	Observed H-L pairs	0.717022
IgM	Observed H-L pairs	0.605209
IgM	Observed H-L pairs	0.488866
IgD	Observed H-L pairs	0.033593
IgD	Observed H-L pairs	0.548382
IgD	Observed H-L pairs	0.959916
IgM	Observed H-L pairs	0.692254
IgD	Observed H-L pairs	0.703259
IgD	Observed H-L pairs	0.72402
IgM	Observed H-L pairs	0.74787
IgD	Observed H-L pairs	0.61384
IgM	Observed H-L pairs	0.705136
IgM	Observed H-L pairs	0.203198
IgM	Observed H-L pairs	0.624124
IgD	Observed H-L pairs	0.0361103
IgD	Observed H-L pairs	0.643256
IgM	Observed H-L pairs	0.715414
IgG	Observed H-L pairs	0.840115
IgM	Observed H-L pairs	0.194314
IgD	Observed H-L pairs	0.759554
IgM	Observed H-L pairs	0.0148945
IgM	Observed H-L pairs	0.326272
IgM	Observed H-L pairs	0.516533
IgG	Observed H-L pairs	0.947712
IgM	Observed H-L pairs	0.65917
IgM	Observed H-L pairs	0.527406
IgM	Observed H-L pairs	0.979289
IgD	Observed H-L pairs	0.699152
IgM	Observed H-L pairs	0.669346
IgM	Observed H-L pairs	0.663131
IgM	Observed H-L pairs	0.715061
IgD	Observed H-L pairs	0.787573
IgM	Observed H-L pairs	0.396696
IgD	Observed H-L pairs	0.685008
IgM	Observed H-L pairs	0.719705
IgD	Observed H-L pairs	0.691579
IgD	Observed H-L pairs	0.671257
IgA	Observed H-L pairs	0.548963
IgM	Observed H-L pairs	0.658953
IgM	Observed H-L pairs	0.742553
IgD	Observed H-L pairs	0.67457
IgM	Observed H-L pairs	0.626309
IgM	Observed H-L pairs	0.701935
IgD	Observed H-L pairs	0.617848
IgM	Observed H-L pairs	0.682933
IgD	Observed H-L pairs	0.747563
IgM	Observed H-L pairs	0.670655
IgD	Observed H-L pairs	0.68188
IgM	Observed H-L pairs	0.726118
IgD	Observed H-L pairs	0.0270024
IgG	Observed H-L pairs	0.805592
IgM	Observed H-L pairs	0.738286
IgD	Observed H-L pairs	0.701873
IgM	Observed H-L pairs	0.66173
IgM	Observed H-L pairs	0.688248
IgD	Observed H-L pairs	0.515914
IgM	Observed H-L pairs	0.716509
IgD	Observed H-L pairs	0.700422
IgM	Observed H-L pairs	0.627797
IgG	Observed H-L pairs	0.977455
IgM	Observed H-L pairs	0.691237
IgM	Observed H-L pairs	0.754419
IgM	Observed H-L pairs	0.733065
IgD	Observed H-L pairs	0.643054
IgD	Observed H-L pairs	0.677818
IgM	Observed H-L pairs	0.658707
IgM	Observed H-L pairs	0.704565
IgM	Observed H-L pairs	0.702231
IgM	Observed H-L pairs	0.398299
IgG	Observed H-L pairs	0.846647
IgM	Observed H-L pairs	0.669594
IgM	Observed H-L pairs	0.700685
IgM	Observed H-L pairs	0.698428
IgD	Observed H-L pairs	0.470696
IgD	Observed H-L pairs	0.709661
IgD	Observed H-L pairs	0.924928
IgG	Observed H-L pairs	0.844777
IgM	Observed H-L pairs	0.697698
IgM	Observed H-L pairs	0.633444
IgM	Observed H-L pairs	0.730344
IgD	Observed H-L pairs	0.631528
IgM	Observed H-L pairs	0.474686
IgD	Observed H-L pairs	0.710446
IgM	Observed H-L pairs	0.778004
IgM	Observed H-L pairs	0.582406
IgM	Observed H-L pairs	0.708505
IgM	Observed H-L pairs	0.714482
IgM	Observed H-L pairs	0.694353
IgM	Observed H-L pairs	0.602853
IgM	Observed H-L pairs	0.117601
IgM	Observed H-L pairs	0.302686
IgM	Observed H-L pairs	0.607601
IgD	Observed H-L pairs	0.73246
IgM	Observed H-L pairs	0.9507
IgM	Observed H-L pairs	0.662426
IgM	Observed H-L pairs	0.623244
IgD	Observed H-L pairs	0.639625
IgM	Observed H-L pairs	0.634177
IgD	Observed H-L pairs	0.760017
IgM	Observed H-L pairs	0.180236
IgG	Observed H-L pairs	0.677307
IgM	Observed H-L pairs	0.610219
IgD	Observed H-L pairs	0.667433
IgM	Observed H-L pairs	0.419836
IgA	Observed H-L pairs	0.925436
IgM	Observed H-L pairs	0.388645
IgG	Observed H-L pairs	0.770991
IgM	Observed H-L pairs	0.435747
IgM	Observed H-L pairs	0.774716
IgD	Observed H-L pairs	0.697199
IgM	Observed H-L pairs	0.235772
IgM	Observed H-L pairs	0.617159
IgM	Observed H-L pairs	0.658215
IgM	Observed H-L pairs	0.682348
IgM	Observed H-L pairs	0.684902
IgM	Observed H-L pairs	0.689216
IgD	Observed H-L pairs	0.639746
IgD	Observed H-L pairs	0.727187
IgM	Observed H-L pairs	0.715065
IgD	Observed H-L pairs	0.660654
IgM	Observed H-L pairs	0.667801
IgM	Observed H-L pairs	0.706185
IgM	Observed H-L pairs	0.698635
IgM	Observed H-L pairs	0.869661
IgG	Observed H-L pairs	0.961692
IgD	Observed H-L pairs	0.471449
IgD	Observed H-L pairs	0.609741
IgM	Observed H-L pairs	0.721103
IgM	Observed H-L pairs	0.579543
IgM	Observed H-L pairs	0.697828
IgM	Observed H-L pairs	0.727587
IgM	Observed H-L pairs	0.65873
IgM	Observed H-L pairs	0.721487
IgM	Observed H-L pairs	0.732353
IgM	Observed H-L pairs	0.697555
IgM	Observed H-L pairs	0.429668
IgM	Observed H-L pairs	0.947151
IgM	Observed H-L pairs	0.723229
IgM	Observed H-L pairs	0.674602
IgM	Observed H-L pairs	0.695755
IgA	Observed H-L pairs	0.905968
IgM	Observed H-L pairs	0.626387
IgD	Observed H-L pairs	0.588445
IgM	Observed H-L pairs	0.695309
IgD	Observed H-L pairs	0.0466323
IgM	Observed H-L pairs	0.624676
IgD	Observed H-L pairs	0.918755
IgM	Observed H-L pairs	0.7292
IgM	Observed H-L pairs	0.663989
IgM	Observed H-L pairs	0.62671
IgD	Observed H-L pairs	0.65836
IgG	Observed H-L pairs	0.119526
IgM	Observed H-L pairs	0.590011
IgM	Observed H-L pairs	0.750933
IgM	Observed H-L pairs	0.624667
IgG	Observed H-L pairs	0.630713
IgM	Observed H-L pairs	0.692634
IgM	Observed H-L pairs	0.76686
IgM	Observed H-L pairs	0.63764
IgD	Observed H-L pairs	0.557509
IgD	Observed H-L pairs	0.666198
IgM	Observed H-L pairs	0.66096
IgD	Observed H-L pairs	0.753362
IgM	Observed H-L pairs	0.714288
IgD	Observed H-L pairs	0.463569
IgM	Observed H-L pairs	0.0188953
IgM	Observed H-L pairs	0.738533
IgM	Observed H-L pairs	0.647438
IgM	Observed H-L pairs	0.728192
IgM	Observed H-L pairs	0.703199
IgM	Observed H-L pairs	0.678804
IgM	Observed H-L pairs	0.628332
IgM	Observed H-L pairs	0.672895
IgM	Observed H-L pairs	0.00304132
IgM	Observed H-L pairs	0.694329
IgA	Observed H-L pairs	0.841464
IgM	Observed H-L pairs	0.683055
IgD	Observed H-L pairs	0.706447
IgM	Observed H-L pairs	0.618232
IgM	Observed H-L pairs	0.710104
IgM	Observed H-L pairs	0.686376
IgG	Observed H-L pairs	0.895926
IgM	Observed H-L pairs	0.690771
IgM	Observed H-L pairs	0.686073
IgM	Observed H-L pairs	0.632066
IgM	Observed H-L pairs	0.564031
IgM	Observed H-L pairs	0.667467
IgM	Observed H-L pairs	0.672424
IgM	Observed H-L pairs	0.699091
IgM	Observed H-L pairs	0.676326
IgM	Observed H-L pairs	0.706759
IgM	Observed H-L pairs	0.697299
IgM	Observed H-L pairs	0.675104
IgM	Observed H-L pairs	0.33124
IgD	Observed H-L pairs	0.649805
IgM	Observed H-L pairs	0.664378
IgM	Observed H-L pairs	0.699577
IgD	Observed H-L pairs	0.0142873
IgM	Observed H-L pairs	0.57418
IgM	Observed H-L pairs	0.700477
IgM	Observed H-L pairs	0.713539
IgD	Observed H-L pairs	0.681472
IgM	Observed H-L pairs	0.709057
IgD	Observed H-L pairs	0.741515
IgM	Observed H-L pairs	0.705967
IgD	Observed H-L pairs	0.0146292
IgM	Observed H-L pairs	0.558359
IgD	Observed H-L pairs	0.507195
IgM	Observed H-L pairs	0.593181
IgD	Observed H-L pairs	0.679507
IgA	Observed H-L pairs	0.543654
IgA	Observed H-L pairs	0.811715
IgM	Observed H-L pairs	0.765924
IgM	Observed H-L pairs	0.545856
IgD	Observed H-L pairs	0.70322
IgD	Observed H-L pairs	0.67751
IgM	Observed H-L pairs	0.723908
IgD	Observed H-L pairs	0.632901
IgM	Observed H-L pairs	0.623071
IgM	Observed H-L pairs	0.741736
IgM	Observed H-L pairs	0.515792
IgM	Observed H-L pairs	0.652108
IgG	Observed H-L pairs	0.813763
IgM	Observed H-L pairs	0.605531
IgD	Observed H-L pairs	0.626975
IgM	Observed H-L pairs	0.571253
IgM	Observed H-L pairs	0.575831
IgM	Observed H-L pairs	0.624555
IgM	Observed H-L pairs	0.725591
IgM	Observed H-L pairs	0.686295
IgM	Observed H-L pairs	0.713167
IgM	Observed H-L pairs	0.6646
IgA	Observed H-L pairs	0.453637
IgM	Observed H-L pairs	0.704308
IgM	Observed H-L pairs	0.720284
IgM	Observed H-L pairs	0.580866
IgD	Observed H-L pairs	0.705381
IgD	Observed H-L pairs	0.24042
IgM	Observed H-L pairs	0.0354786
IgM	Observed H-L pairs	0.717836
IgM	Observed H-L pairs	0.534228
IgM	Observed H-L pairs	0.765179
IgD	Observed H-L pairs	0.735219
IgM	Observed H-L pairs	0.704223
IgD	Observed H-L pairs	0.726507
IgD	Observed H-L pairs	0.61125
IgM	Observed H-L pairs	0.360015
IgM	Observed H-L pairs	0.661239
IgA	Observed H-L pairs	0.734061
IgG	Observed H-L pairs	0.0493986
IgM	Observed H-L pairs	0.0401331
IgM	Observed H-L pairs	0.767955
IgM	Observed H-L pairs	0.695007
IgM	Observed H-L pairs	0.660801
IgM	Observed H-L pairs	0.00201813
IgD	Observed H-L pairs	0.725842
IgM	Observed H-L pairs	0.723762
IgM	Observed H-L pairs	0.6094
IgM	Observed H-L pairs	0.659383
IgM	Observed H-L pairs	0.697992
IgM	Observed H-L pairs	0.654859
IgD	Observed H-L pairs	0.69291
IgM	Observed H-L pairs	0.596377
IgG	Observed H-L pairs	0.951198
IgM	Observed H-L pairs	0.700752
IgM	Observed H-L pairs	0.643899
IgM	Observed H-L pairs	0.720042
IgM	Observed H-L pairs	0.717396
IgM	Observed H-L pairs	0.513049
IgD	Observed H-L pairs	0.659305
IgM	Observed H-L pairs	0.651242
IgM	Observed H-L pairs	0.708687
IgA	Observed H-L pairs	0.981994
IgM	Observed H-L pairs	0.645061
IgG	Observed H-L pairs	0.544597
IgM	Observed H-L pairs	0.640318
IgM	Observed H-L pairs	0.731176
IgA	Observed H-L pairs	0.244182
IgM	Observed H-L pairs	0.551051
IgM	Observed H-L pairs	0.710595
IgM	Observed H-L pairs	0.679507
IgA	Observed H-L pairs	0.677624
IgM	Observed H-L pairs	0.62
IgM	Observed H-L pairs	0.0271034
IgD	Observed H-L pairs	0.732444
IgM	Observed H-L pairs	0.64168
IgM	Observed H-L pairs	0.742769
IgD	Observed H-L pairs	0.664242
IgD	Observed H-L pairs	0.693431
IgM	Observed H-L pairs	0.477562
IgD	Observed H-L pairs	0.740092
IgG	Observed H-L pairs	0.840798
IgM	Observed H-L pairs	0.519818
IgM	Observed H-L pairs	0.555122
IgM	Observed H-L pairs	0.488882
IgD	Observed H-L pairs	0.697206
IgM	Observed H-L pairs	0.609647
IgM	Observed H-L pairs	0.68867
IgG	Observed H-L pairs	0.406241
IgM	Observed H-L pairs	0.694237
IgD	Observed H-L pairs	0.711416
IgG	Observed H-L pairs	0.953351
IgM	Observed H-L pairs	0.670069
IgM	Observed H-L pairs	0.39581
IgD	Observed H-L pairs	0.696715
IgM	Observed H-L pairs	0.737771
IgM	Observed H-L pairs	0.713036
IgG	Observed H-L pairs	0.555708
IgM	Observed H-L pairs	0.0436375
IgM	Observed H-L pairs	0.250205
IgD	Observed H-L pairs	0.975587
IgD	Observed H-L pairs	0.724242
IgM	Observed H-L pairs	0.733654
IgM	Observed H-L pairs	0.694222
IgM	Observed H-L pairs	0.687451
IgA	Observed H-L pairs	0.423908
IgM	Observed H-L pairs	0.630969
IgG	Observed H-L pairs	0.685774
IgG	Observed H-L pairs	0.844066
IgD	Observed H-L pairs	0.65412
IgM	Observed H-L pairs	0.736155
IgM	Observed H-L pairs	0.662411
IgG	Observed H-L pairs	0.00347243
IgM	Observed H-L pairs	0.494729
IgA	Observed H-L pairs	0.8918
IgM	Observed H-L pairs	0.505237
IgM	Observed H-L pairs	0.632282
IgM	Observed H-L pairs	0.744705
IgM	Observed H-L pairs	0.662107
IgG	Observed H-L pairs	0.733273
IgM	Observed H-L pairs	0.54249
IgG	Observed H-L pairs	0.823071
IgM	Observed H-L pairs	0.687069
IgM	Observed H-L pairs	0.69562
IgD	Observed H-L pairs	0.704227
IgD	Observed H-L pairs	0.636287
IgM	Observed H-L pairs	0.714713
IgM	Observed H-L pairs	0.719965
IgD	Observed H-L pairs	0.694962
IgM	Observed H-L pairs	0.615088
IgM	Observed H-L pairs	0.528075
IgM	Observed H-L pairs	0.679342
IgM	Observed H-L pairs	0.678438
IgM	Observed H-L pairs	0.561073
IgM	Observed H-L pairs	0.703152
IgM	Observed H-L pairs	0.724534
IgM	Observed H-L pairs	0.659824
IgM	Observed H-L pairs	0.714648
IgM	Observed H-L pairs	0.97095
IgM	Observed H-L pairs	0.678573
IgM	Observed H-L pairs	0.642237
IgD	Observed H-L pairs	0.618332
IgM	Observed H-L pairs	0.693947
IgM	Observed H-L pairs	0.727431
IgM	Observed H-L pairs	0.658915
IgM	Observed H-L pairs	0.701266
IgD	Observed H-L pairs	0.631167
IgG	Observed H-L pairs	0.0395114
IgM	Observed H-L pairs	0.693397
IgM	Observed H-L pairs	0.0412226
IgM	Observed H-L pairs	0.766558
IgM	Observed H-L pairs	0.619365
IgM	Observed H-L pairs	0.398533
IgM	Observed H-L pairs	0.786311
IgM	Observed H-L pairs	0.615553
IgG	Observed H-L pairs	0.813162
IgD	Observed H-L pairs	0.660361
IgD	Observed H-L pairs	0.582212
IgM	Observed H-L pairs	0.687378
IgM	Observed H-L pairs	0.505277
IgD	Observed H-L pairs	0.73975
IgG	Observed H-L pairs	0.0357045
IgM	Observed H-L pairs	0.671022
IgM	Observed H-L pairs	0.682794
IgG	Observed H-L pairs	0.696381
IgM	Observed H-L pairs	0.857945
IgM	Observed H-L pairs	0.309619
IgM	Observed H-L pairs	0.60836
IgM	Observed H-L pairs	0.633222
IgM	Observed H-L pairs	0.730087
IgD	Observed H-L pairs	0.757813
IgM	Observed H-L pairs	0.7072
IgM	Observed H-L pairs	0.644084
IgA	Observed H-L pairs	0.860008
IgM	Observed H-L pairs	0.808053
IgD	Observed H-L pairs	0.635837
IgG	Observed H-L pairs	0.931589
IgM	Observed H-L pairs	0.710362
IgD	Observed H-L pairs	0.0283505
IgM	Observed H-L pairs	0.741718
IgM	Observed H-L pairs	0.254469
IgD	Observed H-L pairs	0.339643
IgM	Observed H-L pairs	0.522848
IgM	Observed H-L pairs	0.675504
IgM	Observed H-L pairs	0.609882
IgM	Observed H-L pairs	0.0939148
IgM	Observed H-L pairs	0.752713
IgM	Observed H-L pairs	0.688498
IgM	Observed H-L pairs	0.696986
IgM	Observed H-L pairs	0.659625
IgM	Observed H-L pairs	0.707802
IgM	Observed H-L pairs	0.630441
IgM	Observed H-L pairs	0.711689
IgM	Observed H-L pairs	0.682332
IgM	Observed H-L pairs	0.671522
IgM	Observed H-L pairs	0.732604
IgM	Observed H-L pairs	0.699796
IgA	Observed H-L pairs	0.917212
IgM	Observed H-L pairs	0.319007
IgG	Observed H-L pairs	0.965363
IgM	Observed H-L pairs	0.222728
IgD	Observed H-L pairs	0.171863
IgM	Observed H-L pairs	0.692394
IgM	Observed H-L pairs	0.965931
IgM	Observed H-L pairs	0.70877
IgA	Observed H-L pairs	0.00963722
IgM	Observed H-L pairs	0.91259
IgM	Observed H-L pairs	0.0315414
IgD	Observed H-L pairs	0.714094
IgM	Observed H-L pairs	0.670568
IgM	Observed H-L pairs	0.683584
IgD	Observed H-L pairs	0.082078
IgD	Observed H-L pairs	0.583709
IgM	Observed H-L pairs	0.686455
IgM	Observed H-L pairs	0.637039
IgD	Observed H-L pairs	0.732697
IgM	Observed H-L pairs	0.548986
IgD	Observed H-L pairs	0.599001
IgM	Observed H-L pairs	0.713995
IgM	Observed H-L pairs	0.647411
IgM	Observed H-L pairs	0.961093
IgM	Observed H-L pairs	0.138465
IgA	Observed H-L pairs	0.926125
IgM	Observed H-L pairs	0.590809
IgA	Observed H-L pairs	0.923168
IgM	Observed H-L pairs	0.71875
IgD	Observed H-L pairs	0.73328
IgM	Observed H-L pairs	0.206958
IgM	Observed H-L pairs	0.7034
IgD	Observed H-L pairs	0.550709
IgM	Observed H-L pairs	0.673524
IgM	Observed H-L pairs	0.715889
IgM	Observed H-L pairs	0.724163
IgM	Observed H-L pairs	0.637835
IgM	Observed H-L pairs	0.527399
IgG	Observed H-L pairs	0.753015
IgD	Observed H-L pairs	0.503371
IgM	Observed H-L pairs	0.704211
IgD	Observed H-L pairs	0.618278
IgM	Observed H-L pairs	0.684022
IgM	Observed H-L pairs	0.710593
IgM	Observed H-L pairs	0.734298
IgM	Observed H-L pairs	0.678811
IgM	Observed H-L pairs	0.572815
IgM	Observed H-L pairs	0.0012076
IgD	Observed H-L pairs	0.214792
IgM	Observed H-L pairs	0.389154
IgM	Observed H-L pairs	0.720718
IgM	Observed H-L pairs	0.699475
IgG	Observed H-L pairs	0.976217
IgM	Observed H-L pairs	0.629787
IgM	Observed H-L pairs	0.618271
IgM	Observed H-L pairs	0.651013
IgD	Observed H-L pairs	0.847205
IgM	Observed H-L pairs	0.616332
IgM	Observed H-L pairs	0.629919
IgM	Observed H-L pairs	0.676079
IgM	Observed H-L pairs	0.71663
IgM	Observed H-L pairs	0.657046
IgM	Observed H-L pairs	0.698761
IgM	Observed H-L pairs	0.66135
IgM	Observed H-L pairs	0.617806
IgM	Observed H-L pairs	0.530174
IgM	Observed H-L pairs	0.875486
IgD	Observed H-L pairs	0.0660459
IgD	Observed H-L pairs	0.958272
IgM	Observed H-L pairs	0.966623
IgM	Observed H-L pairs	0.164514
IgM	Observed H-L pairs	0.111391
IgD	Observed H-L pairs	0.65344
IgM	Observed H-L pairs	0.157652
IgD	Observed H-L pairs	0.165366
IgM	Observed H-L pairs	0.629878
IgD	Observed H-L pairs	0.727302
IgM	Observed H-L pairs	0.415486
IgM	Observed H-L pairs	0.0203453
IgM	Observed H-L pairs	0.654589
IgM	Observed H-L pairs	0.6528
IgM	Observed H-L pairs	0.563948
IgD	Observed H-L pairs	0.894224
IgM	Observed H-L pairs	0.0440206
IgD	Observed H-L pairs	0.667965
IgA	Observed H-L pairs	0.469968
IgM	Observed H-L pairs	0.721002
IgM	Observed H-L pairs	0.758743
IgD	Observed H-L pairs	0.700749
IgM	Observed H-L pairs	0.666436
IgG	Observed H-L pairs	0.30766
IgM	Observed H-L pairs	0.522062
IgM	Observed H-L pairs	0.425854
IgM	Observed H-L pairs	0.620465
IgM	Observed H-L pairs	0.726732
IgM	Observed H-L pairs	0.639855
IgM	Observed H-L pairs	0.505187
IgM	Observed H-L pairs	0.715603
IgM	Observed H-L pairs	0.444767
IgG	Observed H-L pairs	0.0229426
IgM	Observed H-L pairs	0.641377
IgM	Observed H-L pairs	0.721931
IgM	Observed H-L pairs	0.19534
IgM	Observed H-L pairs	0.650722
IgG	Observed H-L pairs	0.946348
IgD	Observed H-L pairs	0.427698
IgM	Observed H-L pairs	0.698631
IgM	Observed H-L pairs	0.710011
IgD	Observed H-L pairs	0.370326
IgG	Observed H-L pairs	0.732572
IgD	Observed H-L pairs	0.701933
IgM	Observed H-L pairs	0.675694
IgM	Observed H-L pairs	0.672576
IgM	Observed H-L pairs	0.666432
IgD	Observed H-L pairs	0.0385686
IgD	Observed H-L pairs	0.331664
IgD	Observed H-L pairs	0.68092
IgM	Observed H-L pairs	0.663982
IgM	Observed H-L pairs	0.736048
IgA	Observed H-L pairs	0.631908
IgM	Observed H-L pairs	0.64199
IgM	Observed H-L pairs	0.696963
IgD	Observed H-L pairs	0.132892
IgM	Observed H-L pairs	0.734858
IgM	Observed H-L pairs	0.175321
IgD	Observed H-L pairs	0.635519
IgM	Observed H-L pairs	0.625117
IgM	Observed H-L pairs	0.698668
IgM	Observed H-L pairs	0.722326
IgM	Observed H-L pairs	0.69324
IgM	Observed H-L pairs	0.151441
IgM	Observed H-L pairs	0.721909
IgM	Observed H-L pairs	0.614969
IgM	Observed H-L pairs	0.713504
IgM	Observed H-L pairs	0.667304
IgM	Observed H-L pairs	0.724213
IgM	Observed H-L pairs	0.668904
IgM	Observed H-L pairs	0.335345
IgM	Observed H-L pairs	0.734001
IgM	Observed H-L pairs	0.630093
IgD	Observed H-L pairs	0.632374
IgM	Observed H-L pairs	0.499071
IgM	Observed H-L pairs	0.191607
IgG	Observed H-L pairs	0.783313
IgM	Observed H-L pairs	0.694819
IgM	Observed H-L pairs	0.646522
IgM	Observed H-L pairs	0.653612
IgG	Observed H-L pairs	0.915801
IgD	Observed H-L pairs	0.634983
IgM	Observed H-L pairs	0.706732
IgD	Observed H-L pairs	0.262102
IgM	Observed H-L pairs	0.676628
IgM	Observed H-L pairs	0.18883
IgM	Observed H-L pairs	0.589772
IgG	Observed H-L pairs	0.442271
IgM	Observed H-L pairs	0.697821
IgM	Observed H-L pairs	0.623872
IgM	Observed H-L pairs	0.627814
IgA	Observed H-L pairs	0.232452
IgM	Observed H-L pairs	0.691731
IgM	Observed H-L pairs	0.67091
IgG	Observed H-L pairs	0.960831
IgM	Observed H-L pairs	0.673485
IgM	Observed H-L pairs	0.698225
IgA	Observed H-L pairs	0.00424871
IgM	Observed H-L pairs	0.654462
IgM	Observed H-L pairs	0.541562
IgG	Observed H-L pairs	0.903873
IgM	Observed H-L pairs	0.599864
IgM	Observed H-L pairs	0.679444
IgD	Observed H-L pairs	0.65451
IgD	Observed H-L pairs	0.599962
IgM	Observed H-L pairs	0.641991
IgM	Observed H-L pairs	0.711126
IgM	Observed H-L pairs	0.713229
IgM	Observed H-L pairs	0.694945
IgM	Observed H-L pairs	0.0240692
IgM	Observed H-L pairs	0.69899
IgM	Observed H-L pairs	0.649057
IgD	Observed H-L pairs	0.680923
IgM	Observed H-L pairs	0.689423
IgM	Observed H-L pairs	0.140056
IgM	Observed H-L pairs	0.725548
IgM	Observed H-L pairs	0.149687
IgG	Observed H-L pairs	0.957104
IgG	Observed H-L pairs	0.973125
IgM	Observed H-L pairs	0.720387
IgM	Observed H-L pairs	0.762873
IgM	Observed H-L pairs	0.661322
IgD	Observed H-L pairs	0.226439
IgM	Observed H-L pairs	0.245888
IgM	Observed H-L pairs	0.676816
IgM	Observed H-L pairs	0.290701
IgM	Observed H-L pairs	0.583775
IgM	Observed H-L pairs	0.668195
IgM	Observed H-L pairs	0.674916
IgM	Observed H-L pairs	0.614309
IgM	Observed H-L pairs	0.00432619
IgD	Observed H-L pairs	0.0125934
IgM	Observed H-L pairs	0.708256
IgM	Observed H-L pairs	0.694628
IgG	Observed H-L pairs	0.97559
IgM	Observed H-L pairs	0.325441
IgM	Observed H-L pairs	0.439224
IgM	Observed H-L pairs	0.722873
IgM	Observed H-L pairs	0.654252
IgM	Observed H-L pairs	0.694963
IgG	Observed H-L pairs	0.953735
IgM	Observed H-L pairs	0.604799
IgM	Observed H-L pairs	0.749246
IgM	Observed H-L pairs	0.703494
IgM	Observed H-L pairs	0.695939
IgD	Observed H-L pairs	0.710264
IgG	Observed H-L pairs	0.851217
IgM	Observed H-L pairs	0.752877
IgG	Observed H-L pairs	0.975859
IgM	Observed H-L pairs	0.559954
IgA	Observed H-L pairs	0.939167
IgM	Observed H-L pairs	0.00986787
IgM	Observed H-L pairs	0.518466
IgM	Observed H-L pairs	0.638486
IgM	Observed H-L pairs	0.696825
IgM	Observed H-L pairs	0.676564
IgM	Observed H-L pairs	0.679131
IgM	Observed H-L pairs	0.692307
IgD	Observed H-L pairs	0.352183
IgM	Observed H-L pairs	0.725468
IgM	Observed H-L pairs	0.522794
IgM	Observed H-L pairs	0.640011
IgM	Observed H-L pairs	0.0676149
IgD	Observed H-L pairs	0.764796
IgM	Observed H-L pairs	0.63715
IgG	Observed H-L pairs	0.798378
IgM	Observed H-L pairs	0.69653
IgM	Observed H-L pairs	0.639983
IgM	Observed H-L pairs	0.685771
IgM	Observed H-L pairs	0.354055
IgM	Observed H-L pairs	0.717688
IgM	Observed H-L pairs	0.662819
IgM	Observed H-L pairs	0.349318
IgD	Observed H-L pairs	0.510309
IgM	Observed H-L pairs	0.49344
IgG	Observed H-L pairs	0.812755
IgM	Observed H-L pairs	0.722894
IgM	Observed H-L pairs	0.67505
IgM	Observed H-L pairs	0.677586
IgM	Observed H-L pairs	0.649174
IgG	Observed H-L pairs	0.726514
IgM	Observed H-L pairs	0.692247
IgM	Observed H-L pairs	0.643375
IgM	Observed H-L pairs	0.570613
IgA	Observed H-L pairs	0.896307
IgA	Observed H-L pairs	0.91143
IgD	Observed H-L pairs	0.652471
IgM	Observed H-L pairs	0.656257
IgG	Observed H-L pairs	0.675304
IgG	Observed H-L pairs	0.814098
IgM	Observed H-L pairs	0.733934
IgM	Observed H-L pairs	0.69215
IgM	Observed H-L pairs	0.682372
IgD	Observed H-L pairs	0.693269
IgG	Observed H-L pairs	0.947373
IgD	Observed H-L pairs	0.615259
IgM	Observed H-L pairs	0.69987
IgM	Observed H-L pairs	0.602725
IgM	Observed H-L pairs	0.598814
IgD	Observed H-L pairs	0.737625
IgM	Observed H-L pairs	0.725322
IgM	Observed H-L pairs	0.686674
IgA	Observed H-L pairs	0.965577
IgM	Observed H-L pairs	0.678125
IgM	Observed H-L pairs	0.51309
IgD	Observed H-L pairs	0.648311
IgA	Observed H-L pairs	0.0422776
IgM	Observed H-L pairs	0.723371
IgM	Observed H-L pairs	0.753517
IgD	Observed H-L pairs	0.62527
IgM	Observed H-L pairs	0.147049
IgM	Observed H-L pairs	0.713033
IgM	Observed H-L pairs	0.745108
IgM	Observed H-L pairs	0.72954
IgA	Observed H-L pairs	0.00370776
IgM	Observed H-L pairs	0.698654
IgM	Observed H-L pairs	0.38141
IgA	Observed H-L pairs	0.881878
IgM	Observed H-L pairs	0.719117
IgM	Observed H-L pairs	0.690858
IgM	Observed H-L pairs	0.674555
IgM	Observed H-L pairs	0.609605
IgA	Observed H-L pairs	0.116713
IgM	Observed H-L pairs	0.639617
IgM	Observed H-L pairs	0.717775
IgM	Observed H-L pairs	0.651901
IgM	Observed H-L pairs	0.961746
IgM	Observed H-L pairs	0.696864
IgM	Observed H-L pairs	0.622951
IgD	Observed H-L pairs	0.50301
IgM	Observed H-L pairs	0.597345
IgM	Observed H-L pairs	0.747287
IgM	Observed H-L pairs	0.769115
IgM	Observed H-L pairs	0.724178
IgM	Observed H-L pairs	0.720474
IgM	Observed H-L pairs	0.562941
IgM	Observed H-L pairs	0.710141
IgM	Observed H-L pairs	0.627171
IgA	Observed H-L pairs	0.886825
IgM	Observed H-L pairs	0.638313
IgM	Observed H-L pairs	0.0265059
IgD	Observed H-L pairs	0.234726
IgA	Observed H-L pairs	0.965692
IgM	Observed H-L pairs	0.730506
IgD	Observed H-L pairs	0.618408
IgM	Observed H-L pairs	0.644789
IgM	Observed H-L pairs	0.632284
IgM	Observed H-L pairs	0.523849
IgM	Observed H-L pairs	0.716513
IgM	Observed H-L pairs	0.710693
IgG	Observed H-L pairs	0.900013
IgM	Observed H-L pairs	0.0019234
IgM	Observed H-L pairs	0.609407
IgM	Observed H-L pairs	0.477708
IgG	Observed H-L pairs	0.578022
IgD	Observed H-L pairs	0.609479
IgM	Observed H-L pairs	0.585929
IgD	Observed H-L pairs	0.228356
IgM	Observed H-L pairs	0.596862
IgM	Observed H-L pairs	0.749513
IgM	Observed H-L pairs	0.570193
IgA	Observed H-L pairs	0.0951519
IgM	Observed H-L pairs	0.690919
IgM	Observed H-L pairs	0.688462
IgM	Observed H-L pairs	0.687062
IgM	Observed H-L pairs	0.599601
IgM	Observed H-L pairs	0.625068
IgM	Observed H-L pairs	0.663642
IgD	Observed H-L pairs	0.669614
IgM	Observed H-L pairs	0.790775
IgG	Observed H-L pairs	0.874246
IgM	Observed H-L pairs	0.61056
IgD	Observed H-L pairs	0.619524
IgM	Observed H-L pairs	0.0338204
IgM	Observed H-L pairs	0.709302
IgM	Observed H-L pairs	0.800325
IgM	Observed H-L pairs	0.601144
IgG	Observed H-L pairs	0.967424
IgM	Observed H-L pairs	0.252267
IgM	Observed H-L pairs	0.727083
IgM	Observed H-L pairs	0.838287
IgM	Observed H-L pairs	0.718056
IgM	Observed H-L pairs	0.602583
IgM	Observed H-L pairs	0.721105
IgM	Observed H-L pairs	0.58037
IgG	Observed H-L pairs	0.982431
IgM	Observed H-L pairs	0.444428
IgG	Observed H-L pairs	0.783693
IgA	Observed H-L pairs	0.971662
IgM	Observed H-L pairs	0.663149
IgM	Observed H-L pairs	0.697422
IgG	Observed H-L pairs	0.979303
IgD	Observed H-L pairs	0.746487
IgM	Observed H-L pairs	0.711352
IgD	Observed H-L pairs	0.683488
IgM	Observed H-L pairs	0.500659
IgM	Observed H-L pairs	0.67769
IgA	Observed H-L pairs	0.454344
IgM	Observed H-L pairs	0.654854
IgM	Observed H-L pairs	0.6802
IgG	Observed H-L pairs	0.155248
IgG	Observed H-L pairs	0.574764
IgM	Observed H-L pairs	0.486487
IgM	Observed H-L pairs	0.888485
IgM	Observed H-L pairs	0.641961
IgG	Observed H-L pairs	0.935026
IgM	Observed H-L pairs	0.532461
IgD	Observed H-L pairs	0.677474
IgD	Observed H-L pairs	0.686692
IgG	Observed H-L pairs	0.851172
IgM	Observed H-L pairs	0.634686
IgM	Observed H-L pairs	0.749271
IgM	Observed H-L pairs	0.833769
IgM	Observed H-L pairs	0.594389
IgM	Observed H-L pairs	0.97817
IgM	Observed H-L pairs	0.889756
IgM	Observed H-L pairs	0.700923
IgM	Observed H-L pairs	0.662612
IgM	Observed H-L pairs	0.708608
IgM	Observed H-L pairs	0.700211
IgM	Observed H-L pairs	0.706049
IgM	Observed H-L pairs	0.661393
IgD	Observed H-L pairs	0.464554
IgD	Observed H-L pairs	0.735071
IgD	Observed H-L pairs	0.526911
IgM	Observed H-L pairs	0.834057
IgD	Observed H-L pairs	0.180669
IgG	Observed H-L pairs	0.974422
IgM	Observed H-L pairs	0.712749
IgD	Observed H-L pairs	0.640975
IgM	Observed H-L pairs	0.321833
IgM	Observed H-L pairs	0.552144
IgM	Observed H-L pairs	0.656831
IgM	Observed H-L pairs	0.120155
IgD	Observed H-L pairs	0.679746
IgA	Observed H-L pairs	0.927596
IgD	Observed H-L pairs	0.942107
IgM	Observed H-L pairs	0.954241
IgD	Observed H-L pairs	0.655175
IgM	Observed H-L pairs	0.671009
IgM	Observed H-L pairs	0.597187
IgG	Observed H-L pairs	0.727835
IgG	Observed H-L pairs	0.942307
IgG	Observed H-L pairs	0.512224
IgM	Observed H-L pairs	0.633415
IgG	Observed H-L pairs	0.987007
IgM	Observed H-L pairs	0.343198
IgA	Observed H-L pairs	0.951974
IgM	Observed H-L pairs	0.595394
IgD	Observed H-L pairs	0.561887
IgM	Observed H-L pairs	0.593915
IgM	Observed H-L pairs	0.923281
IgM	Observed H-L pairs	0.647725
IgM	Observed H-L pairs	0.69182
IgD	Observed H-L pairs	0.847505
IgM	Observed H-L pairs	0.633095
IgM	Observed H-L pairs	0.633199
IgM	Observed H-L pairs	0.83393
IgD	Observed H-L pairs	0.434154
IgA	Observed H-L pairs	0.972996
IgM	Observed H-L pairs	0.0995501
IgM	Observed H-L pairs	0.664807
IgM	Observed H-L pairs	0.556207
IgM	Observed H-L pairs	0.846128
IgM	Observed H-L pairs	0.724008
IgD	Observed H-L pairs	0.751669
IgM	Observed H-L pairs	0.670993
IgM	Observed H-L pairs	0.206326
IgM	Observed H-L pairs	0.648614
IgM	Observed H-L pairs	0.715212
IgM	Observed H-L pairs	0.844779
IgM	Observed H-L pairs	0.954764
IgG	Observed H-L pairs	0.923076
IgM	Observed H-L pairs	0.696977
IgG	Observed H-L pairs	0.0799141
IgM	Observed H-L pairs	0.703852
IgG	Observed H-L pairs	0.873273
IgM	Observed H-L pairs	0.713996
IgM	Observed H-L pairs	0.78281
IgG	Observed H-L pairs	0.851531
IgM	Observed H-L pairs	0.681043
IgM	Observed H-L pairs	0.729984
IgM	Observed H-L pairs	0.715694
IgD	Observed H-L pairs	0.0220641
IgD	Observed H-L pairs	0.569796
IgG	Observed H-L pairs	0.487045
IgA	Observed H-L pairs	0.148542
IgM	Observed H-L pairs	0.493323
IgM	Observed H-L pairs	0.631121
IgM	Observed H-L pairs	0.687346
IgD	Observed H-L pairs	0.957697
IgM	Observed H-L pairs	0.950414
IgM	Observed H-L pairs	0.766058
IgM	Observed H-L pairs	0.0556536
IgM	Observed H-L pairs	0.627187
IgM	Observed H-L pairs	0.670845
IgM	Observed H-L pairs	0.0303326
IgM	Observed H-L pairs	0.606019
IgG	Observed H-L pairs	0.821247
IgM	Observed H-L pairs	0.975164
IgG	Observed H-L pairs	0.97984
IgM	Observed H-L pairs	0.215763
IgM	Observed H-L pairs	0.0376552
IgM	Observed H-L pairs	0.953212
IgM	Observed H-L pairs	0.695164
IgM	Observed H-L pairs	0.573731
IgM	Observed H-L pairs	0.960501
IgM	Observed H-L pairs	0.732598
IgM	Observed H-L pairs	0.259074
IgD	Observed H-L pairs	0.629787
IgM	Observed H-L pairs	0.41371
IgG	Observed H-L pairs	0.606116
IgM	Observed H-L pairs	0.918069
IgM	Observed H-L pairs	0.166552
IgD	Observed H-L pairs	0.670959
IgG	Observed H-L pairs	0.949496
IgM	Observed H-L pairs	0.709304
IgM	Observed H-L pairs	0.652567
IgM	Observed H-L pairs	0.666765
IgG	Observed H-L pairs	0.959279
IgM	Observed H-L pairs	0.224424
IgG	Observed H-L pairs	0.336924
IgM	Observed H-L pairs	0.608949
IgM	Observed H-L pairs	0.687723
IgM	Observed H-L pairs	0.574205
IgG	Observed H-L pairs	0.490106
IgM	Observed H-L pairs	0.676467
IgG	Observed H-L pairs	0.753494
IgM	Observed H-L pairs	0.567676
IgM	Observed H-L pairs	0.680126
IgD	Observed H-L pairs	0.744069
IgM	Observed H-L pairs	0.957075
IgM	Observed H-L pairs	0.0234304
IgG	Observed H-L pairs	0.975128
IgM	Observed H-L pairs	0.901235
IgG	Observed H-L pairs	0.317795
IgM	Observed H-L pairs	0.973634
IgM	Observed H-L pairs	0.629261
IgD	Observed H-L pairs	0.465008
IgM	Observed H-L pairs	0.717941
IgG	Observed H-L pairs	0.813532
IgD	Observed H-L pairs	0.658963
IgG	Observed H-L pairs	0.660316
IgG	Observed H-L pairs	0.820477
IgM	Observed H-L pairs	0.609784
IgM	Observed H-L pairs	0.674207
IgM	Observed H-L pairs	0.639529
IgG	Observed H-L pairs	0.989229
IgM	Observed H-L pairs	0.685551
IgM	Observed H-L pairs	0.672017
IgM	Observed H-L pairs	0.278709
IgM	Observed H-L pairs	0.0867974
IgM	Observed H-L pairs	0.49146
IgM	Observed H-L pairs	0.00119565
IgM	Observed H-L pairs	0.678713
IgD	Observed H-L pairs	0.974074
IgM	Observed H-L pairs	0.699828
IgD	Observed H-L pairs	0.659037
IgG	Observed H-L pairs	0.980016
IgM	Observed H-L pairs	0.70615
IgM	Observed H-L pairs	0.830177
IgG	Observed H-L pairs	0.923295
IgA	Observed H-L pairs	0.894169
IgM	Observed H-L pairs	0.131992
IgM	Observed H-L pairs	0.584262
IgA	Observed H-L pairs	0.698189
IgM	Observed H-L pairs	0.151424
IgM	Observed H-L pairs	0.747067
IgG	Observed H-L pairs	0.0161878
IgM	Observed H-L pairs	0.0624881
IgD	Observed H-L pairs	0.654914
IgM	Observed H-L pairs	0.646597
IgA	Observed H-L pairs	0.963732
IgM	Observed H-L pairs	0.716241
IgG	Observed H-L pairs	0.640201
IgG	Observed H-L pairs	0.969716
IgM	Observed H-L pairs	0.545782
IgM	Observed H-L pairs	0.685858
IgM	Observed H-L pairs	0.699366
IgM	Observed H-L pairs	0.923831
IgM	Observed H-L pairs	0.601428
IgD	Observed H-L pairs	0.83777
IgG	Observed H-L pairs	0.0427254
IgD	Observed H-L pairs	0.549274
IgM	Observed H-L pairs	0.674382
IgG	Observed H-L pairs	0.839581
IgA	Observed H-L pairs	0.598356
IgM	Observed H-L pairs	0.625216
IgG	Observed H-L pairs	0.884168
IgA	Observed H-L pairs	0.681915
IgM	Observed H-L pairs	0.878864
IgM	Observed H-L pairs	0.068209
IgM	Observed H-L pairs	0.671873
IgD	Observed H-L pairs	0.6775
IgM	Observed H-L pairs	0.0236303
IgM	Observed H-L pairs	0.585714
IgG	Observed H-L pairs	0.938983
IgG	Observed H-L pairs	0.943334
IgG	Observed H-L pairs	0.970305
IgM	Observed H-L pairs	0.0935913
IgM	Observed H-L pairs	0.420368
IgG	Observed H-L pairs	0.536637
IgA	Observed H-L pairs	0.931988
IgM	Observed H-L pairs	0.595506
IgM	Observed H-L pairs	0.722733
IgM	Observed H-L pairs	0.753977
IgD	Observed H-L pairs	0.203201
IgM	Observed H-L pairs	0.739635
IgM	Observed H-L pairs	0.690726
IgD	Observed H-L pairs	0.122427
IgM	Observed H-L pairs	0.653738
IgM	Observed H-L pairs	0.635571
IgM	Observed H-L pairs	0.625372
IgM	Observed H-L pairs	0.686266
IgM	Observed H-L pairs	0.591839
IgM	Observed H-L pairs	0.87746
IgG	Observed H-L pairs	0.854721
IgM	Observed H-L pairs	0.581022
IgM	Observed H-L pairs	0.839949
IgM	Observed H-L pairs	0.143032
IgD	Observed H-L pairs	0.60505
IgM	Observed H-L pairs	0.396187
IgM	Observed H-L pairs	0.597918
IgD	Observed H-L pairs	0.76542
IgD	Observed H-L pairs	0.577419
IgM	Observed H-L pairs	0.546671
IgM	Observed H-L pairs	0.707656
IgG	Observed H-L pairs	0.93483
IgM	Observed H-L pairs	0.823419
IgM	Observed H-L pairs	0.70125
IgM	Observed H-L pairs	0.65911
IgM	Observed H-L pairs	0.889096
IgM	Observed H-L pairs	0.715421
IgM	Observed H-L pairs	0.820002
IgD	Observed H-L pairs	0.751272
IgM	Observed H-L pairs	0.744443
IgM	Observed H-L pairs	0.571014
IgM	Observed H-L pairs	0.444826
IgM	Observed H-L pairs	0.710365
IgM	Observed H-L pairs	0.492662
IgM	Observed H-L pairs	0.72475
IgM	Observed H-L pairs	0.741694
IgM	Observed H-L pairs	0.580255
IgM	Observed H-L pairs	0.206746
IgD	Observed H-L pairs	0.637513
IgM	Observed H-L pairs	0.620836
IgM	Observed H-L pairs	0.613099
IgM	Observed H-L pairs	0.710709
IgM	Observed H-L pairs	0.279108
IgM	Observed H-L pairs	0.0629118
IgA	Observed H-L pairs	0.941924
IgG	Observed H-L pairs	0.92756
IgA	Observed H-L pairs	0.982034
IgM	Observed H-L pairs	0.052164
IgM	Observed H-L pairs	0.722556
IgM	Observed H-L pairs	0.668613
IgM	Observed H-L pairs	0.643452
IgM	Observed H-L pairs	0.206169
IgA	Observed H-L pairs	0.965665
IgM	Observed H-L pairs	0.630804
IgG	Observed H-L pairs	0.0144236
IgM	Observed H-L pairs	0.586351
IgD	Observed H-L pairs	0.77384
IgM	Observed H-L pairs	0.719164
IgM	Observed H-L pairs	0.662833
IgM	Observed H-L pairs	0.881307
IgG	Observed H-L pairs	0.904337
IgM	Observed H-L pairs	0.41076
IgM	Observed H-L pairs	0.668709
IgM	Observed H-L pairs	0.72429
IgA	Observed H-L pairs	0.86847
IgM	Observed H-L pairs	0.00429896
IgM	Observed H-L pairs	0.0744554
IgM	Observed H-L pairs	0.644184
IgG	Observed H-L pairs	0.759633
IgM	Observed H-L pairs	0.620079
IgM	Observed H-L pairs	0.514728
IgD	Observed H-L pairs	0.637585
IgM	Observed H-L pairs	0.915687
IgM	Observed H-L pairs	0.985763
IgG	Observed H-L pairs	0.00205588
IgD	Observed H-L pairs	0.463823
IgM	Observed H-L pairs	0.14743
IgG	Observed H-L pairs	0.624629
IgM	Observed H-L pairs	0.751426
IgG	Observed H-L pairs	0.979215
IgG	Observed H-L pairs	0.964875
IgM	Observed H-L pairs	0.422071
IgM	Observed H-L pairs	0.0813837
IgM	Observed H-L pairs	0.602272
IgM	Observed H-L pairs	0.426482
IgM	Observed H-L pairs	0.726434
IgM	Observed H-L pairs	0.709991
IgM	Observed H-L pairs	0.671513
IgG	Observed H-L pairs	0.935534
IgG	Observed H-L pairs	0.443712
IgM	Observed H-L pairs	0.0555867
IgM	Observed H-L pairs	0.68555
IgG	Observed H-L pairs	0.983438
IgG	Observed H-L pairs	0.945609
IgM	Observed H-L pairs	0.700165
IgM	Observed H-L pairs	0.742604
IgM	Observed H-L pairs	0.635671
IgA	Observed H-L pairs	0.0676122
IgG	Observed H-L pairs	0.42061
IgM	Observed H-L pairs	0.708195
IgM	Observed H-L pairs	0.675471
IgM	Observed H-L pairs	0.103038
IgM	Observed H-L pairs	0.625133
IgM	Observed H-L pairs	0.748804
IgD	Observed H-L pairs	0.600531
IgM	Observed H-L pairs	0.104027
IgM	Observed H-L pairs	0.868219
IgM	Observed H-L pairs	0.602811
IgG	Observed H-L pairs	0.929048
IgM	Observed H-L pairs	0.624725
IgM	Observed H-L pairs	0.672529
IgM	Observed H-L pairs	0.639351
IgD	Observed H-L pairs	0.00810927
IgA	Observed H-L pairs	0.884377
IgM	Observed H-L pairs	0.941335
IgG	Observed H-L pairs	0.852823
IgM	Observed H-L pairs	0.692307
IgM	Observed H-L pairs	0.834335
IgM	Observed H-L pairs	0.958106
IgM	Observed H-L pairs	0.773344
IgD	Observed H-L pairs	0.712564
IgM	Observed H-L pairs	0.662476
IgM	Observed H-L pairs	0.609365
IgM	Observed H-L pairs	0.814093
IgM	Observed H-L pairs	0.500235
IgG	Observed H-L pairs	0.750342
IgM	Observed H-L pairs	0.965804
IgG	Observed H-L pairs	0.946689
IgM	Observed H-L pairs	0.864957
IgG	Observed H-L pairs	0.96378
IgD	Observed H-L pairs	0.603037
IgA	Observed H-L pairs	0.510606
IgM	Observed H-L pairs	0.720889
IgM	Observed H-L pairs	0.613539
IgM	Observed H-L pairs	0.642932
IgM	Observed H-L pairs	0.00694018
IgM	Observed H-L pairs	0.121993
IgM	Observed H-L pairs	0.649083
IgM	Observed H-L pairs	0.637206
IgM	Observed H-L pairs	0.80173
IgD	Observed H-L pairs	0.728797
IgM	Observed H-L pairs	0.70342
IgD	Observed H-L pairs	0.01208
IgG	Observed H-L pairs	0.858815
IgM	Observed H-L pairs	0.258547
IgD	Observed H-L pairs	0.93733
IgM	Observed H-L pairs	0.751004
IgM	Observed H-L pairs	0.643499
IgA	Observed H-L pairs	0.924439
IgM	Observed H-L pairs	0.79021
IgM	Observed H-L pairs	0.676879
IgD	Observed H-L pairs	0.449197
IgM	Observed H-L pairs	0.658513
IgM	Observed H-L pairs	0.679572
IgM	Observed H-L pairs	0.991116
IgG	Observed H-L pairs	0.555406
IgM	Observed H-L pairs	0.7008
IgA	Observed H-L pairs	0.899166
IgM	Observed H-L pairs	0.428556
IgM	Observed H-L pairs	0.949942
IgM	Observed H-L pairs	0.087335
IgG	Observed H-L pairs	0.397182
IgG	Observed H-L pairs	0.971648
IgD	Observed H-L pairs	0.754976
IgM	Observed H-L pairs	0.0564905
IgM	Observed H-L pairs	0.0115305
IgM	Observed H-L pairs	0.743417
IgM	Observed H-L pairs	0.721091
IgD	Observed H-L pairs	0.906506
IgM	Observed H-L pairs	0.0615261
IgM	Observed H-L pairs	0.826817
IgM	Observed H-L pairs	0.698434
IgG	Observed H-L pairs	0.476852
IgM	Observed H-L pairs	0.69399
IgG	Observed H-L pairs	0.332169
IgG	Observed H-L pairs	0.799978
IgM	Observed H-L pairs	0.00752505
IgM	Observed H-L pairs	0.681659
IgD	Observed H-L pairs	0.748964
IgM	Observed H-L pairs	0.598048
IgM	Observed H-L pairs	0.646567
IgM	Observed H-L pairs	0.229633
IgM	Observed H-L pairs	0.705665
IgD	Observed H-L pairs	0.978251
IgM	Observed H-L pairs	0.313634
IgM	Observed H-L pairs	0.350237
IgM	Observed H-L pairs	0.694021
IgM	Observed H-L pairs	0.228683
IgM	Observed H-L pairs	0.655736
IgM	Observed H-L pairs	0.67556
IgD	Observed H-L pairs	0.977318
IgM	Observed H-L pairs	0.684422
IgM	Observed H-L pairs	0.674525
IgM	Observed H-L pairs	0.533689
IgM	Observed H-L pairs	0.749415
IgM	Observed H-L pairs	0.907459
IgG	Observed H-L pairs	0.929396
IgM	Observed H-L pairs	0.210919
IgG	Observed H-L pairs	0.447718
IgM	Observed H-L pairs	0.746589
IgM	Observed H-L pairs	0.743729
IgG	Observed H-L pairs	0.593699
IgD	Observed H-L pairs	0.0487581
IgM	Observed H-L pairs	0.179802
IgM	Observed H-L pairs	0.657469
IgD	Observed H-L pairs	0.718511
IgM	Observed H-L pairs	0.678968
IgM	Observed H-L pairs	0.952803
IgG	Observed H-L pairs	0.696862
IgM	Observed H-L pairs	0.664736
IgM	Observed H-L pairs	0.929845
IgG	Observed H-L pairs	0.987803
IgD	Observed H-L pairs	0.712189
IgG	Observed H-L pairs	0.973953
IgM	Observed H-L pairs	0.938878
IgM	Observed H-L pairs	0.656268
IgM	Observed H-L pairs	0.954633
IgM	Observed H-L pairs	0.620669
IgM	Observed H-L pairs	0.615693
IgM	Observed H-L pairs	0.698813
IgM	Observed H-L pairs	0.81322
IgD	Observed H-L pairs	0.159016
IgM	Observed H-L pairs	0.247051
IgD	Observed H-L pairs	0.688396
IgD	Observed H-L pairs	0.710608
IgG	Observed H-L pairs	0.924186
IgD	Observed H-L pairs	0.954744
IgM	Observed H-L pairs	0.859635
IgD	Observed H-L pairs	0.963369
IgM	Observed H-L pairs	0.673359
IgM	Observed H-L pairs	0.717041
IgD	Observed H-L pairs	0.690609
IgM	Observed H-L pairs	0.633225
IgM	Observed H-L pairs	0.692037
IgM	Observed H-L pairs	0.666991
IgM	Observed H-L pairs	0.712176
IgM	Observed H-L pairs	0.633921
IgM	Observed H-L pairs	0.634715
IgG	Observed H-L pairs	0.950778
IgM	Observed H-L pairs	0.671885
IgM	Observed H-L pairs	0.317256
IgM	Observed H-L pairs	0.670092
IgD	Observed H-L pairs	0.019332
IgG	Observed H-L pairs	0.897443
IgM	Observed H-L pairs	0.514818
IgA	Observed H-L pairs	0.913861
IgM	Observed H-L pairs	0.541337
IgD	Observed H-L pairs	0.678175
IgM	Observed H-L pairs	0.565819
IgD	Observed H-L pairs	0.700465
IgM	Observed H-L pairs	0.679058
IgM	Observed H-L pairs	0.759898
IgM	Observed H-L pairs	0.582384
IgD	Observed H-L pairs	0.719878
IgM	Observed H-L pairs	0.644073
IgG	Observed H-L pairs	0.903579
IgA	Observed H-L pairs	0.972775
IgM	Observed H-L pairs	0.504499
IgM	Observed H-L pairs	0.627982
IgG	Observed H-L pairs	0.973508
IgM	Observed H-L pairs	0.0689589
IgM	Observed H-L pairs	0.649326
IgM	Observed H-L pairs	0.649827
IgM	Observed H-L pairs	0.661281
IgM	Observed H-L pairs	0.600258
IgA	Observed H-L pairs	0.834303
IgD	Observed H-L pairs	0.764745
IgG	Observed H-L pairs	0.586714
IgM	Observed H-L pairs	0.665332
IgD	Observed H-L pairs	0.201322
IgM	Observed H-L pairs	0.704622
IgD	Observed H-L pairs	0.644695
IgM	Observed H-L pairs	0.742223
IgM	Observed H-L pairs	0.668493
IgG	Observed H-L pairs	0.564497
IgM	Observed H-L pairs	0.35647
IgM	Observed H-L pairs	0.0343999
IgM	Observed H-L pairs	0.674328
IgD	Observed H-L pairs	0.714481
IgM	Observed H-L pairs	0.712288
IgG	Observed H-L pairs	0.848772
IgD	Observed H-L pairs	0.729932
IgM	Observed H-L pairs	0.0599207
IgM	Observed H-L pairs	0.965374
IgG	Observed H-L pairs	0.949777
IgM	Observed H-L pairs	0.570359
IgM	Observed H-L pairs	0.914363
IgA	Observed H-L pairs	0.491093
IgG	Observed H-L pairs	0.929267
IgM	Observed H-L pairs	0.67061
IgA	Observed H-L pairs	0.876026
IgM	Observed H-L pairs	0.660147
IgM	Observed H-L pairs	0.569282
IgM	Observed H-L pairs	0.661642
IgM	Observed H-L pairs	0.368704
IgM	Observed H-L pairs	0.89734
IgM	Observed H-L pairs	0.0909512
IgM	Observed H-L pairs	0.702346
IgA	Observed H-L pairs	0.833605
IgG	Observed H-L pairs	0.93473
IgG	Observed H-L pairs	0.223337
IgM	Observed H-L pairs	0.656713
IgM	Observed H-L pairs	0.731051
IgM	Observed H-L pairs	0.616803
IgM	Observed H-L pairs	0.692437
IgM	Observed H-L pairs	0.693287
IgM	Observed H-L pairs	0.710839
IgG	Observed H-L pairs	0.295395
IgM	Observed H-L pairs	0.724576
IgM	Observed H-L pairs	0.022617
IgM	Observed H-L pairs	0.679323
IgM	Observed H-L pairs	0.953752
IgM	Observed H-L pairs	0.707496
IgD	Observed H-L pairs	0.900584
IgM	Observed H-L pairs	0.740438
IgG	Observed H-L pairs	0.890831
IgM	Observed H-L pairs	0.710686
IgM	Observed H-L pairs	0.183019
IgD	Observed H-L pairs	0.28583
IgM	Observed H-L pairs	0.685047
IgD	Observed H-L pairs	0.62766
IgA	Observed H-L pairs	0.78017
IgM	Observed H-L pairs	0.662722
IgD	Observed H-L pairs	0.120751
IgM	Observed H-L pairs	0.190951
IgA	Observed H-L pairs	0.740261
[truncated: 18,529 more rows]

## Sheet: Fig4d
cancer_type	cancer_subtype	Sample_Name	locus	ImmunoMatch pairing score	source
lymphoma	ABC-DLBCL	OCILY3_HAEMATOPOIETIC_AND_LYMPHOID_TISSUE	IGL	0.964211	https://www.nature.com/articles/s41598-019-44491-x/ (Table 1)
lymphoma	ABC-DLBCL	RI1_HAEMATOPOIETIC_AND_LYMPHOID_TISSUE	IGK	0.977201	https://www.nature.com/articles/s41598-019-44491-x/ (Table 1)
leukaemia	Pre-B-ALL	MHHCALL3_HAEMATOPOIETIC_AND_LYMPHOID_TISSUE	IGL	0.123524	https://www.nature.com/articles/2400571 (Table 2)
leukaemia	Pre-B-ALL	MHHCALL3_HAEMATOPOIETIC_AND_LYMPHOID_TISSUE	IGL	0.266305	https://www.nature.com/articles/2400571 (Table 2)
lymphoma	Burkitt lymphoma	BL70_HAEMATOPOIETIC_AND_LYMPHOID_TISSUE	IGK	0.917299
lymphoma	Burkitt lymphoma	DAUDI_HAEMATOPOIETIC_AND_LYMPHOID_TISSUE	IGK	0.913049	https://www.nature.com/articles/s41598-019-44491-x/ (Table 1)
lymphoma	Burkitt lymphoma	GA10_HAEMATOPOIETIC_AND_LYMPHOID_TISSUE	IGK	0.0232703
lymphoma	Burkitt lymphoma	MC116_HAEMATOPOIETIC_AND_LYMPHOID_TISSUE	IGL	0.886615
lymphoma	Burkitt lymphoma	MC116_HAEMATOPOIETIC_AND_LYMPHOID_TISSUE	IGK	0.788567
lymphoma	Burkitt lymphoma	RAJI_HAEMATOPOIETIC_AND_LYMPHOID_TISSUE	IGK	0.970743
lymphoma	Burkitt lymphoma	ST486_HAEMATOPOIETIC_AND_LYMPHOID_TISSUE	IGK	0.814868
lymphoma	Follicular lymphoma	patient P1	IGK	0.9591
lymphoma	Follicular lymphoma	patient P10	IGK	0.97426
lymphoma	Follicular lymphoma	patient P11	IGL	0.910645
lymphoma	Follicular lymphoma	patient P13	IGK	0.46598
lymphoma	Follicular lymphoma	patient P14	IGK	0.597273
lymphoma	Follicular lymphoma	patient P16	IGK	0.91784
lymphoma	Follicular lymphoma	patient P17	IGK	0.980037
lymphoma	Follicular lymphoma	patient P2	IGK	0.968435
lymphoma	Follicular lymphoma	patient P20	IGK	0.0539352
lymphoma	Follicular lymphoma	patient P21	IGK	0.91249
lymphoma	Follicular lymphoma	patient P22	IGK	0.981656
lymphoma	Follicular lymphoma	patient P24	IGK	0.758791
lymphoma	Follicular lymphoma	patient P25	IGK	0.945333
lymphoma	Follicular lymphoma	patient P26	IGK	0.979765
lymphoma	Follicular lymphoma	patient P27	IGK	0.677551
lymphoma	Follicular lymphoma	patient P28	IGK	0.929146
lymphoma	Follicular lymphoma	patient P29	IGK	0.838437
lymphoma	Follicular lymphoma	patient P3	IGK	0.723053
lymphoma	Follicular lymphoma	patient P32	IGK	0.957172
lymphoma	Follicular lymphoma	patient P33	IGK	0.367702
lymphoma	Follicular lymphoma	patient P34	IGK	0.956223
lymphoma	Follicular lymphoma	patient P35	IGK	0.935408
lymphoma	Follicular lymphoma	patient P38	IGL	0.649181
lymphoma	Follicular lymphoma	patient P4	IGL	0.86546
lymphoma	Follicular lymphoma	patient P41	IGK	0.956378
lymphoma	Follicular lymphoma	patient P43	IGK	0.954217
lymphoma	Follicular lymphoma	patient P5	IGK	0.928953
lymphoma	Follicular lymphoma	patient P6	IGK	0.949761
lymphoma	Follicular lymphoma	patient P8	IGK	0.987217
lymphoma	GCB-DLBCL	DOHH2_HAEMATOPOIETIC_AND_LYMPHOID_TISSUE	IGL	0.961648	https://www.nature.com/articles/s41598-019-44491-x/ (Table 1)
lymphoma	GCB-DLBCL	NUDHL1_HAEMATOPOIETIC_AND_LYMPHOID_TISSUE	IGL	0.782232	https://www.nature.com/articles/s41598-019-44491-x/ (Table 1)
lymphoma	GCB-DLBCL	RL_HAEMATOPOIETIC_AND_LYMPHOID_TISSUE	IGL	0.943224	https://www.pnas.org/doi/full/10.1073/pnas.1205299110ÊDataset S2
lymphoma	GCB-DLBCL	SUDHL10_HAEMATOPOIETIC_AND_LYMPHOID_TISSUE	IGL	0.983663	https://www.nature.com/articles/nature08638 (Gene expression profiling)
lymphoma	GCB-DLBCL	SUDHL4_HAEMATOPOIETIC_AND_LYMPHOID_TISSUE	IGK	0.644923	https://www.nature.com/articles/s41598-019-44491-x/ (Table 1)
lymphoma	GCB-DLBCL	SUDHL5_HAEMATOPOIETIC_AND_LYMPHOID_TISSUE	IGL	0.864352
lymphoma	GCB-DLBCL	SUDHL6_HAEMATOPOIETIC_AND_LYMPHOID_TISSUE	IGK	0.981475	https://www.nature.com/articles/s41598-019-44491-x/ (Table 1)
lymphoma	Lymphoplasmacytic lymphoma	Terness_et_al_1997	IGL	0.965185
lymphoma	Mantle cell lymphoma	MCL942	IGK	0.038803
leukaemia	Mutated CLL	G001	IGL	0.827157
leukaemia	Mutated CLL	G003	IGL	0.964529
leukaemia	Mutated CLL	G004	IGL	0.449026
leukaemia	Mutated CLL	G007	IGL	0.973798
leukaemia	Mutated CLL	G010	IGL	0.30358
leukaemia	Mutated CLL	G015	IGL	0.822355
leukaemia	Mutated CLL	G018	IGL	0.936192
leukaemia	Mutated CLL	G019	IGK	0.832371
leukaemia	Mutated CLL	G020	IGK	0.851179
leukaemia	Mutated CLL	G021	IGK	0.964592
leukaemia	Mutated CLL	G022	IGK	0.940789
leukaemia	Mutated CLL	G023	IGL	0.885661
leukaemia	Mutated CLL	G025	IGK	0.670718
leukaemia	Mutated CLL	G027	IGK	0.924202
leukaemia	Mutated CLL	Homo sapiens clone CLL240	IGK	0.30071
leukaemia	Mutated CLL	Homo sapiens clone CLL282	IGL	0.896917
leukaemia	Mutated CLL	Homo sapiens clone CLL336	IGK	0.927218
leukaemia	Mutated CLL	Homo sapiens clone CLL342	IGK	0.0209112
leukaemia	Mutated CLL	P103	IGK	0.947643
leukaemia	Mutated CLL	MEC1_HAEMATOPOIETIC_AND_LYMPHOID_TISSUE	IGK	0.945943	https://www.nature.com/articles/s41598-019-44491-x/ (Table 1)
leukaemia	Pre-B-ALL	697_HAEMATOPOIETIC_AND_LYMPHOID_TISSUE	IGK	0.00039766	https://www.nature.com/articles/s41598-019-44491-x/ (Table 1)
leukaemia	Pre-B-ALL	KOPN8_HAEMATOPOIETIC_AND_LYMPHOID_TISSUE	IGL	0.0987525	https://www.nature.com/articles/s41598-019-44491-x/ (Table 1)
leukaemia	Pre-B-ALL	SUPB15_HAEMATOPOIETIC_AND_LYMPHOID_TISSUE	IGL	0.284059	https://www.nature.com/articles/2403749 (Table 1); https://doi.org/10.1182/blood.V85.6.1608.bloodjournal8561608 (Table 1)
lymphoma	Primary effusion lymphoma	BC2	IGL	0.691973
lymphoma	Primary effusion lymphoma	HBL6	IGK	0.949332
leukaemia	Unmutated CLL	G002	IGL	0.646907
leukaemia	Unmutated CLL	G005	IGL	0.646991
leukaemia	Unmutated CLL	G006	IGK	0.0891103
leukaemia	Unmutated CLL	G008	IGK	0.593902
leukaemia	Unmutated CLL	G009	IGK	0.634137
leukaemia	Unmutated CLL	G011	IGK	0.691797
leukaemia	Unmutated CLL	G013	IGK	0.510931
leukaemia	Unmutated CLL	G014	IGK	0.568949
leukaemia	Unmutated CLL	G026	IGL	0.0427531
leukaemia	Unmutated CLL	GE146	IGK	0.746936
leukaemia	Unmutated CLL	GE401	IGK	0.925533
leukaemia	Unmutated CLL	Homo sapiens clone CLL266	IGK	0.621987
leukaemia	Unmutated CLL	Homo sapiens clone CLL340	IGK	0.631923
leukaemia	Unmutated CLL	Homo sapiens clone CLL360	IGK	0.621932
leukaemia	Unmutated CLL	Homo sapiens clone CLL412	IGL	0.0213704
leukaemia	Unmutated CLL	Homo sapiens clone CLLMF9	IGK	0.00933635
leukaemia	Unmutated CLL	Homo sapiens clone CLLRF22	IGL	0.655775
leukaemia	Unmutated CLL	MS0115	IGK	0.734915
leukaemia	Unmutated CLL	NI099	IGK	0.73534
leukaemia	Unmutated CLL	P87	IGL	0.0113945
leukaemia	Unmutated CLL	RC25	IGK	0.731969
leukaemia	Unmutated CLL	JVM3_HAEMATOPOIETIC_AND_LYMPHOID_TISSUE	IGK	0.700928	https://www.nature.com/articles/s41598-019-44491-x/ (Table 1)
