# Supplementary material for: ImmunoMatch learns and predicts cognate pairing of heavy and light immunoglobulin chains
Source: Nat Methods. 2025 Nov 18;23(1):106–17. doi: 10.1038/s41592-025-02913-x (PMC12791012; doi:10.1038/s41592-025-02913-x)
Supplement: Supplementary file 9 — Statistical Source Data for Extended Data Fig. 1. [file 41592_2025_2913_MOESM9_ESM.xlsx]

## Sheet: in
Frequency of V, J gene usage in H chain	Frequency of V, J gene usage in L chain	accuracy_score	model
(-0.0009555, 0.0097]	(-0.0010149, 0.0123]	0.769841	ImmunoMatch-lambda
(-0.0009555, 0.0097]	(0.0123, 0.0245]	0.768199	ImmunoMatch-lambda
(-0.0009555, 0.0097]	(0.0245, 0.0368]	0.757787	ImmunoMatch-lambda
(-0.0009555, 0.0097]	(0.0368, 0.049]	0.75224	ImmunoMatch-lambda
(-0.0009555, 0.0097]	(0.049, 0.0613]	0.776144	ImmunoMatch-lambda
(0.0097, 0.0193]	(-0.0010149, 0.0123]	0.781395	ImmunoMatch-lambda
(0.0097, 0.0193]	(0.0123, 0.0245]	0.772969	ImmunoMatch-lambda
(0.0097, 0.0193]	(0.0245, 0.0368]	0.770642	ImmunoMatch-lambda
(0.0097, 0.0193]	(0.0368, 0.049]	0.761477	ImmunoMatch-lambda
(0.0097, 0.0193]	(0.049, 0.0613]	0.741056	ImmunoMatch-lambda
(0.0193, 0.0289]	(-0.0010149, 0.0123]	0.778182	ImmunoMatch-lambda
(0.0193, 0.0289]	(0.0123, 0.0245]	0.754789	ImmunoMatch-lambda
(0.0193, 0.0289]	(0.0245, 0.0368]	0.74804	ImmunoMatch-lambda
(0.0193, 0.0289]	(0.0368, 0.049]	0.745981	ImmunoMatch-lambda
(0.0193, 0.0289]	(0.049, 0.0613]	0.744565	ImmunoMatch-lambda
(0.0289, 0.0385]	(-0.0010149, 0.0123]	0.80625	ImmunoMatch-lambda
(0.0289, 0.0385]	(0.0123, 0.0245]	0.793651	ImmunoMatch-lambda
(0.0289, 0.0385]	(0.0245, 0.0368]	0.779874	ImmunoMatch-lambda
(0.0289, 0.0385]	(0.0368, 0.049]	0.798611	ImmunoMatch-lambda
(0.0289, 0.0385]	(0.049, 0.0613]	0.698925	ImmunoMatch-lambda
(0.0385, 0.0482]	(-0.0010149, 0.0123]	0.786408	ImmunoMatch-lambda
(0.0385, 0.0482]	(0.0123, 0.0245]	0.75974	ImmunoMatch-lambda
(0.0385, 0.0482]	(0.0245, 0.0368]	0.760766	ImmunoMatch-lambda
(0.0385, 0.0482]	(0.0368, 0.049]	0.77551	ImmunoMatch-lambda
(0.0385, 0.0482]	(0.049, 0.0613]	0.77686	ImmunoMatch-lambda
(-0.0009595000000000001, 0.0105]	(-0.0010255, 0.0144]	0.798065	ImmunoMatch-kappa
(-0.0009595000000000001, 0.0105]	(0.0144, 0.0288]	0.799324	ImmunoMatch-kappa
(-0.0009595000000000001, 0.0105]	(0.0288, 0.0431]	0.779933	ImmunoMatch-kappa
(-0.0009595000000000001, 0.0105]	(0.0431, 0.0575]	0.82874	ImmunoMatch-kappa
(-0.0009595000000000001, 0.0105]	(0.0575, 0.0719]	0.836923	ImmunoMatch-kappa
(0.0105, 0.0209]	(-0.0010255, 0.0144]	0.820334	ImmunoMatch-kappa
(0.0105, 0.0209]	(0.0144, 0.0288]	0.813327	ImmunoMatch-kappa
(0.0105, 0.0209]	(0.0288, 0.0431]	0.798701	ImmunoMatch-kappa
(0.0105, 0.0209]	(0.0431, 0.0575]	0.811146	ImmunoMatch-kappa
(0.0105, 0.0209]	(0.0575, 0.0719]	0.862403	ImmunoMatch-kappa
(0.0209, 0.0314]	(-0.0010255, 0.0144]	0.863519	ImmunoMatch-kappa
(0.0209, 0.0314]	(0.0144, 0.0288]	0.838437	ImmunoMatch-kappa
(0.0209, 0.0314]	(0.0288, 0.0431]	0.827225	ImmunoMatch-kappa
(0.0209, 0.0314]	(0.0431, 0.0575]	0.84	ImmunoMatch-kappa
(0.0209, 0.0314]	(0.0575, 0.0719]	0.830189	ImmunoMatch-kappa
(0.0314, 0.0418]	(-0.0010255, 0.0144]	0.865906	ImmunoMatch-kappa
(0.0314, 0.0418]	(0.0144, 0.0288]	0.861566	ImmunoMatch-kappa
(0.0314, 0.0418]	(0.0288, 0.0431]	0.833333	ImmunoMatch-kappa
(0.0314, 0.0418]	(0.0431, 0.0575]	0.844828	ImmunoMatch-kappa
(0.0314, 0.0418]	(0.0575, 0.0719]	0.892157	ImmunoMatch-kappa
(0.0418, 0.0522]	(-0.0010255, 0.0144]	0.842227	ImmunoMatch-kappa
(0.0418, 0.0522]	(0.0144, 0.0288]	0.780679	ImmunoMatch-kappa
(0.0418, 0.0522]	(0.0288, 0.0431]	0.766082	ImmunoMatch-kappa
(0.0418, 0.0522]	(0.0431, 0.0575]	0.915493	ImmunoMatch-kappa
(0.0418, 0.0522]	(0.0575, 0.0719]	0.819444	ImmunoMatch-kappa
(-0.0010136, 0.0113]	(-0.0010229, 0.0132]	0.622907	ImmunoMatch
(-0.0010136, 0.0113]	(0.0132, 0.0263]	0.62419	ImmunoMatch
(-0.0010136, 0.0113]	(0.0263, 0.0394]	0.724299	ImmunoMatch
(-0.0010136, 0.0113]	(0.0394, 0.0526]	0.673469	ImmunoMatch
(-0.0010136, 0.0113]	(0.0526, 0.0657]	0.719397	ImmunoMatch
(0.0113, 0.0226]	(-0.0010229, 0.0132]	0.62589	ImmunoMatch
(0.0113, 0.0226]	(0.0132, 0.0263]	0.657797	ImmunoMatch
(0.0113, 0.0226]	(0.0263, 0.0394]	0.756098	ImmunoMatch
(0.0113, 0.0226]	(0.0394, 0.0526]	0.666667	ImmunoMatch
(0.0113, 0.0226]	(0.0526, 0.0657]	0.794486	ImmunoMatch
(0.0226, 0.0338]	(-0.0010229, 0.0132]	0.725126	ImmunoMatch
(0.0226, 0.0338]	(0.0132, 0.0263]	0.736372	ImmunoMatch
(0.0226, 0.0338]	(0.0263, 0.0394]	0.7875	ImmunoMatch
(0.0226, 0.0338]	(0.0394, 0.0526]	0.831731	ImmunoMatch
(0.0226, 0.0338]	(0.0526, 0.0657]	0.876744	ImmunoMatch
(0.0451, 0.0564]	(-0.0010229, 0.0132]	0.685465	ImmunoMatch
(0.0451, 0.0564]	(0.0132, 0.0263]	0.707908	ImmunoMatch
(0.0451, 0.0564]	(0.0263, 0.0394]	0.798165	ImmunoMatch
(0.0451, 0.0564]	(0.0394, 0.0526]	0.716418	ImmunoMatch
(0.0451, 0.0564]	(0.0526, 0.0657]	0.80226	ImmunoMatch
