# Supplementary material for: ImmunoMatch learns and predicts cognate pairing of heavy and light immunoglobulin chains
Source: Nat Methods. 2025 Nov 18;23(1):106–17. doi: 10.1038/s41592-025-02913-x (PMC12791012; doi:10.1038/s41592-025-02913-x)
Supplement: Supplementary file 10 — Statistical Source Data for Extended Data Fig. 2. [file 41592_2025_2913_MOESM10_ESM.xlsx]

## Sheet: in
true_label	data_source	L_locus	pairing_scores	model	VH_gene	JH_gene	VL_gene	JL_gene
0	rajan_d2	IGK	0.0271338	immunomatch	IGHV4-59	IGHJ6	IGKV1-39	IGKJ5
1	dekosky_d2_agexp	IGL	0.599142	immunomatch	IGHV5-51	IGHJ5	IGLV2-11	IGLJ2
1	dekosky_d2_agexp	IGK	0.62401	immunomatch	IGHV3-21	IGHJ4	IGKV1-5	IGKJ1
1	dekosky_d1_agexp	IGL	0.733035	immunomatch	IGHV4-34	IGHJ1	IGLV2-14	IGLJ2
1	jaffe_naive	IGK	0.569114	immunomatch	IGHV5-51	IGHJ6	IGKV1-33	IGKJ4
0	dekosky_d1_agexp	IGK	0.235161	immunomatch	IGHV3-23	IGHJ4	IGKV1-5	IGKJ1
0	jaffe_naive	IGK	0.573263	immunomatch	IGHV3-30	IGHJ5	IGKV4-1	IGKJ4
1	dekosky_d2_agexp	IGK	0.572425	immunomatch	IGHV3-15	IGHJ6	IGKV2-28	IGKJ1
1	jaffe_mem	IGK	0.664158	immunomatch	IGHV3-23	IGHJ4	IGKV3-15	IGKJ4
0	rajan_d2	IGK	0.0279326	immunomatch	IGHV1-18	IGHJ4	IGKV1-39	IGKJ4
0	dekosky_d1_agexp	IGL	0.347971	immunomatch	IGHV3-30	IGHJ5	IGLV2-8	IGLJ2
1	rajan_d1	IGK	0.886025	immunomatch	IGHV1-2	IGHJ5	IGKV1-39	IGKJ4
1	jaffe_mem	IGK	0.566388	immunomatch	IGHV4-59	IGHJ6	IGKV3-20	IGKJ3
0	dekosky_d2_agexp	IGK	0.194337	immunomatch	IGHV5-51	IGHJ3	IGKV1-27	IGKJ1
0	rajan_d1	IGK	0.00630451	immunomatch	IGHV4-59	IGHJ6	IGKV1-17	IGKJ3
0	rajan_d1	IGK	0.626981	immunomatch	IGHV3-30	IGHJ6	IGKV1-5	IGKJ1
0	dekosky_d1_agexp	IGK	0.0470205	immunomatch	IGHV3-74	IGHJ4	IGKV3-20	IGKJ1
0	jaffe_mem	IGL	0.406967	immunomatch	IGHV4-61	IGHJ4	IGLV1-47	IGLJ2
1	jaffe_naive	IGK	0.504333	immunomatch	IGHV3-49	IGHJ3	IGKV1-39	IGKJ1
1	jaffe_mem	IGL	0.538232	immunomatch	IGHV3-21	IGHJ3	IGLV1-44	IGLJ3
1	jaffe_naive	IGK	0.640079	immunomatch	IGHV3-66	IGHJ3	IGKV1-39	IGKJ2
1	jaffe_naive	IGK	0.592544	immunomatch	IGHV3-66	IGHJ4	IGKV1-5	IGKJ2
0	dekosky_d1_agexp	IGK	0.0449604	immunomatch	IGHV4-61	IGHJ3	IGKV2-30	IGKJ1
0	dekosky_d1_agexp	IGL	0.528622	immunomatch	IGHV2-5	IGHJ4	IGLV3-21	IGLJ3
0	jaffe_naive	IGL	0.574565	immunomatch	IGHV4-38-2	IGHJ4	IGLV1-40	IGLJ2
1	rajan_d2	IGK	0.983462	immunomatch	IGHV1-3	IGHJ5	IGKV1-9	IGKJ3
0	rajan_d1	IGK	0.00123832	immunomatch	IGHV1-2	IGHJ6	IGKV1-5	IGKJ5
1	jaffe_naive	IGK	0.567953	immunomatch	IGHV4-59	IGHJ3	IGKV1-39	IGKJ1
0	rajan_d1	IGL	0.898251	immunomatch	IGHV3-66	IGHJ4	IGLV3-19	IGLJ2
0	jaffe_mem	IGK	0.340248	immunomatch	IGHV4-59	IGHJ4	IGKV1-6	IGKJ4
1	jaffe_mem	IGK	0.455312	immunomatch	IGHV3-30	IGHJ4	IGKV4-1	IGKJ3
1	rajan_d2	IGK	0.780671	immunomatch	IGHV4-59	IGHJ6	IGKV1-8	IGKJ5
0	dekosky_d1_agexp	IGK	0.718643	immunomatch	IGHV3-23	IGHJ5	IGKV3-20	IGKJ2
0	rajan_d1	IGK	0.00262549	immunomatch	IGHV1-69	IGHJ4	IGKV1-5	IGKJ1
1	rajan_d2	IGK	0.877401	immunomatch	IGHV1-18	IGHJ6	IGKV2D-29	IGKJ4
0	rajan_d2	IGK	0.00703474	immunomatch	IGHV1-8	IGHJ4	IGKV1-8	IGKJ1
1	rajan_d2	IGK	0.964964	immunomatch	IGHV1-2	IGHJ6	IGKV1-37RF	IGKJ4
0	jaffe_mem	IGL	0.567898	immunomatch	IGHV3-23	IGHJ4	IGLV1-40	IGLJ3
0	dekosky_d1_agexp	IGL	0.551935	immunomatch	IGHV1-18	IGHJ4	IGLV1-40	IGLJ2
1	jaffe_mem	IGK	0.329384	immunomatch	IGHV4-61	IGHJ3	IGKV1-5	IGKJ1
0	dekosky_d2_agexp	IGL	0.643023	immunomatch	IGHV4-39	IGHJ4	IGLV1-40	IGLJ3
0	dekosky_d1_agexp	IGL	0.406186	immunomatch	IGHV7-4-1	IGHJ1	IGLV1-36	IGLJ3
0	rajan_d1	IGK	0.823701	immunomatch	IGHV1-2	IGHJ6	IGKV1-39	IGKJ4
1	dekosky_d2_agexp	IGL	0.511277	immunomatch	IGHV3-30	IGHJ4	IGLV4-69	IGLJ2
1	dekosky_d1_agexp	IGL	0.888028	immunomatch	IGHV3-15	IGHJ4	IGLV7-46	IGLJ2
1	jaffe_naive	IGK	0.470273	immunomatch	IGHV4-34	IGHJ5	IGKV3-15	IGKJ1
1	jaffe_mem	IGK	0.279477	immunomatch	IGHV2-5	IGHJ4	IGKV4-1	IGKJ5
1	jaffe_naive	IGK	0.65669	immunomatch	IGHV3-23	IGHJ4	IGKV2-30	IGKJ5
1	jaffe_naive	IGK	0.520771	immunomatch	IGHV3-21	IGHJ4	IGKV1-33	IGKJ5
1	jaffe_naive	IGK	0.233622	immunomatch	IGHV3-21	IGHJ3	IGKV2-28	IGKJ2
1	rajan_d1	IGK	0.887994	immunomatch	IGHV4-59	IGHJ6	IGKV1-39	IGKJ1
0	jaffe_mem	IGK	0.189243	immunomatch	IGHV3-74	IGHJ4	IGKV1-33	IGKJ2
0	dekosky_d1_agexp	IGL	0.402223	immunomatch	IGHV1-2	IGHJ4	IGLV3-19	IGLJ2
0	rajan_d1	IGK	0.583853	immunomatch	IGHV3-30	IGHJ6	IGKV1-5	IGKJ1
0	jaffe_naive	IGK	0.555146	immunomatch	IGHV1-3	IGHJ3	IGKV4-1	IGKJ3
0	rajan_d2	IGK	0.121989	immunomatch	IGHV3-33	IGHJ4	IGKV1-39	IGKJ1
0	jaffe_naive	IGL	0.530359	immunomatch	IGHV1-69-2	IGHJ4	IGLV3-21	IGLJ3
0	jaffe_mem	IGL	0.563064	immunomatch	IGHV4-38-2	IGHJ4	IGLV3-1	IGLJ1
0	rajan_d1	IGK	0.0164288	immunomatch	IGHV1-69	IGHJ6	IGKV1-33	IGKJ4
0	jaffe_naive	IGK	0.353886	immunomatch	IGHV3-7	IGHJ4	IGKV1-39	IGKJ4
1	jaffe_naive	IGK	0.366965	immunomatch	IGHV7-4-1	IGHJ4	IGKV3-11	IGKJ1
0	jaffe_mem	IGK	0.0889702	immunomatch	IGHV3-23	IGHJ4	IGKV1-39	IGKJ1
1	rajan_d2	IGK	0.966038	immunomatch	IGHV3-33	IGHJ1	IGKV1-33	IGKJ4
1	rajan_d1	IGK	0.966727	immunomatch	IGHV1-8	IGHJ6	IGKV1-33	IGKJ4
1	dekosky_d2_agexp	IGK	0.194806	immunomatch	IGHV3-33	IGHJ6	IGKV1-39	IGKJ1
1	jaffe_naive	IGK	0.513308	immunomatch	IGHV1-69	IGHJ3	IGKV1-33	IGKJ3
1	dekosky_d1_agexp	IGL	0.460092	immunomatch	IGHV4-30-4	IGHJ4	IGLV3-21	IGLJ3
0	dekosky_d2_agexp	IGL	0.735911	immunomatch	IGHV5-51	IGHJ4	IGLV1-40	IGLJ2
1	rajan_d1	IGK	0.907578	immunomatch	IGHV1-69	IGHJ6	IGKV1-39	IGKJ5
0	jaffe_naive	IGK	0.246696	immunomatch	IGHV3-30	IGHJ4	IGKV4-1	IGKJ4
0	rajan_d2	IGK	0.000711773	immunomatch	IGHV4-59	IGHJ4	IGKV2D-29	IGKJ1
0	jaffe_naive	IGK	0.538317	immunomatch	IGHV1-2	IGHJ5	IGKV1-9	IGKJ4
1	dekosky_d2_agexp	IGK	0.217898	immunomatch	IGHV6-1	IGHJ5	IGKV3-15	IGKJ2
1	jaffe_mem	IGK	0.663723	immunomatch	IGHV3-23	IGHJ6	IGKV3-11	IGKJ4
0	rajan_d1	IGK	0.0188683	immunomatch	IGHV1-3	IGHJ4	IGKV1-39	IGKJ1
1	dekosky_d2_agexp	IGK	0.644627	immunomatch	IGHV3-20	IGHJ4	IGKV3-15	IGKJ5
0	dekosky_d2_agexp	IGL	0.192321	immunomatch	IGHV4-59	IGHJ5	IGLV1-47	IGLJ1
0	dekosky_d1_agexp	IGK	0.0210754	immunomatch	IGHV1-2	IGHJ4	IGKV1-5	IGKJ1
0	dekosky_d1_agexp	IGK	0.805962	immunomatch	IGHV3-23	IGHJ4	IGKV1-27	IGKJ1
0	dekosky_d1_agexp	IGL	0.665379	immunomatch	IGHV1-2	IGHJ6	IGLV1-47	IGLJ2
1	jaffe_mem	IGL	0.554215	immunomatch	IGHV3-49	IGHJ4	IGLV6-57	IGLJ3
1	rajan_d2	IGL	0.985644	immunomatch	IGHV3-11	IGHJ4	IGLV3-21	IGLJ3
0	jaffe_mem	IGK	0.54902	immunomatch	IGHV3-23	IGHJ4	IGKV1-39	IGKJ2
1	rajan_d2	IGK	0.550685	immunomatch	IGHV4-59	IGHJ6	IGKV1-12	IGKJ3
1	jaffe_naive	IGL	0.55756	immunomatch	IGHV4-38-2	IGHJ5	IGLV1-51	IGLJ2
1	dekosky_d2_agexp	IGK	0.786604	immunomatch	IGHV2-5	IGHJ6	IGKV1D-12	IGKJ3
1	rajan_d2	IGK	0.920192	immunomatch	IGHV3-33	IGHJ4	IGKV1-39	IGKJ3
0	dekosky_d2_agexp	IGK	0.512954	immunomatch	IGHV4-39	IGHJ4	IGKV1-39	IGKJ1
1	rajan_d2	IGK	0.701916	immunomatch	IGHV4-59	IGHJ6	IGKV1-39	IGKJ1
1	jaffe_naive	IGL	0.444285	immunomatch	IGHV4-38-2	IGHJ4	IGLV8-61	IGLJ3
0	dekosky_d1_agexp	IGK	0.417135	immunomatch	IGHV1-3	IGHJ6	IGKV1-33	IGKJ5
1	dekosky_d2_agexp	IGK	0.827896	immunomatch	IGHV3-15	IGHJ4	IGKV2-28	IGKJ4
1	jaffe_naive	IGK	0.609836	immunomatch	IGHV4-61	IGHJ3	IGKV1-39	IGKJ1
1	dekosky_d2_agexp	IGK	0.537736	immunomatch	IGHV3-30	IGHJ4	IGKV1-17	IGKJ4
0	dekosky_d1_agexp	IGL	0.527188	immunomatch	IGHV3-30	IGHJ4	IGLV6-57	IGLJ3
0	dekosky_d1_agexp	IGK	0.0771478	immunomatch	IGHV3-21	IGHJ6	IGKV1-33	IGKJ4
1	jaffe_naive	IGK	0.543493	immunomatch	IGHV3-30	IGHJ6	IGKV1-9	IGKJ4
0	dekosky_d2_agexp	IGL	0.416967	immunomatch	IGHV3-48	IGHJ3	IGLV2-14	IGLJ2
1	rajan_d1	IGK	0.977838	immunomatch	IGHV1-18	IGHJ5	IGKV1-16	IGKJ4
1	rajan_d1	IGL	0.189385	immunomatch	IGHV1-18	IGHJ4	IGLV8-61	IGLJ7
1	jaffe_mem	IGK	0.312651	immunomatch	IGHV3-7	IGHJ4	IGKV4-1	IGKJ2
0	dekosky_d1_agexp	IGK	0.187873	immunomatch	IGHV1-8	IGHJ4	IGKV2-28	IGKJ1
0	dekosky_d2_agexp	IGL	0.558162	immunomatch	IGHV3-73	IGHJ4	IGLV6-57	IGLJ7
0	rajan_d2	IGL	0.00365741	immunomatch	IGHV4-34	IGHJ4	IGLV1-51	IGLJ2
1	dekosky_d2_agexp	IGL	0.511216	immunomatch	IGHV3-11	IGHJ6	IGLV3-19	IGLJ3
0	dekosky_d1_agexp	IGL	0.318324	immunomatch	IGHV4-34	IGHJ5	IGLV1-40	IGLJ2
1	dekosky_d1_agexp	IGK	0.457096	immunomatch	IGHV3-23	IGHJ6	IGKV2-28	IGKJ3
1	dekosky_d2_agexp	IGK	0.466804	immunomatch	IGHV3-13	IGHJ4	IGKV4-1	IGKJ4
1	dekosky_d1_agexp	IGL	0.684602	immunomatch	IGHV1-18	IGHJ4	IGLV2-8	IGLJ2
0	dekosky_d2_agexp	IGK	0.530854	immunomatch	IGHV4-4	IGHJ5	IGKV3-11	IGKJ2
1	rajan_d2	IGK	0.610677	immunomatch	IGHV1-2	IGHJ4	IGKV1-5	IGKJ1
1	dekosky_d1_agexp	IGL	0.760237	immunomatch	IGHV3-49	IGHJ6	IGLV10-54	IGLJ1
0	dekosky_d2_agexp	IGK	0.523046	immunomatch	IGHV1-18	IGHJ4	IGKV2-29	IGKJ5
1	dekosky_d1_agexp	IGL	0.134029	immunomatch	IGHV3-21	IGHJ4	IGLV2-14	IGLJ1
0	dekosky_d2_agexp	IGK	0.318386	immunomatch	IGHV4-59	IGHJ4	IGKV3-15	IGKJ5
0	jaffe_mem	IGK	0.78238	immunomatch	IGHV3-7	IGHJ3	IGKV3-11	IGKJ4
1	jaffe_mem	IGL	0.85413	immunomatch	IGHV4-39	IGHJ4	IGLV4-69	IGLJ3
0	dekosky_d2_agexp	IGL	0.210027	immunomatch	IGHV3-48	IGHJ4	IGLV2-23	IGLJ1
1	dekosky_d2_agexp	IGK	0.64359	immunomatch	IGHV3-23	IGHJ3	IGKV1-27	IGKJ1
1	jaffe_mem	IGK	0.580574	immunomatch	IGHV3-74	IGHJ4	IGKV3-20	IGKJ2
1	jaffe_mem	IGL	0.831944	immunomatch	IGHV3-7	IGHJ4	IGLV7-43	IGLJ3
1	rajan_d1	IGK	0.954617	immunomatch	IGHV4-59	IGHJ4	IGKV1-39	IGKJ1
1	jaffe_mem	IGL	0.449413	immunomatch	IGHV3-48	IGHJ3	IGLV1-44	IGLJ3
1	jaffe_mem	IGL	0.805986	immunomatch	IGHV3-74	IGHJ4	IGLV2-8	IGLJ1
1	jaffe_naive	IGK	0.662747	immunomatch	IGHV4-39	IGHJ4	IGKV3-20	IGKJ2
0	jaffe_naive	IGK	0.503484	immunomatch	IGHV3-21	IGHJ4	IGKV1-33	IGKJ4
1	jaffe_mem	IGL	0.453749	immunomatch	IGHV3-48	IGHJ3	IGLV1-47	IGLJ1
0	jaffe_naive	IGK	0.577997	immunomatch	IGHV3-48	IGHJ3	IGKV3-15	IGKJ4
0	jaffe_naive	IGK	0.512384	immunomatch	IGHV4-34	IGHJ4	IGKV3-11	IGKJ1
0	jaffe_naive	IGL	0.491201	immunomatch	IGHV3-48	IGHJ4	IGLV2-23	IGLJ2
1	rajan_d2	IGK	0.943454	immunomatch	IGHV4-59	IGHJ4	IGKV1-39	IGKJ4
0	rajan_d1	IGK	0.0120184	immunomatch	IGHV1-2	IGHJ6	IGKV1-16	IGKJ4
1	dekosky_d1_agexp	IGK	0.635878	immunomatch	IGHV3-33	IGHJ4	IGKV3-15	IGKJ1
1	rajan_d1	IGK	0.828879	immunomatch	IGHV3-23	IGHJ5	IGKV1-5	IGKJ1
1	dekosky_d2_agexp	IGL	0.615538	immunomatch	IGHV1-69-2	IGHJ5	IGLV3-19	IGLJ2
0	rajan_d2	IGK	0.852467	immunomatch	IGHV1-18	IGHJ6	IGKV2D-29	IGKJ4
1	dekosky_d1_agexp	IGL	0.607546	immunomatch	IGHV3-23	IGHJ4	IGLV7-43	IGLJ3
1	jaffe_mem	IGL	0.502436	immunomatch	IGHV3-66	IGHJ3	IGLV2-14	IGLJ1
1	jaffe_naive	IGL	0.418804	immunomatch	IGHV4-4	IGHJ4	IGLV3-9	IGLJ1
0	dekosky_d1_agexp	IGL	0.261087	immunomatch	IGHV1-69	IGHJ3	IGLV1-47	IGLJ1
0	rajan_d2	IGK	0.0379836	immunomatch	IGHV1-18	IGHJ6	IGKV1-5	IGKJ4
0	rajan_d1	IGK	0.00552293	immunomatch	IGHV1-2	IGHJ4	IGKV1-39	IGKJ4
0	rajan_d1	IGK	0.973946	immunomatch	IGHV3-30-3	IGHJ4	IGKV1-5	IGKJ5
1	dekosky_d1_agexp	IGL	0.668607	immunomatch	IGHV3-48	IGHJ5	IGLV5-45	IGLJ2
1	dekosky_d2_agexp	IGK	0.681121	immunomatch	IGHV1-24	IGHJ4	IGKV3-11	IGKJ2
1	dekosky_d2_agexp	IGK	0.539078	immunomatch	IGHV5-10-1	IGHJ4	IGKV3-20	IGKJ1
1	dekosky_d2_agexp	IGL	0.420306	immunomatch	IGHV3-21	IGHJ4	IGLV3-19	IGLJ2
1	dekosky_d1_agexp	IGK	0.65638	immunomatch	IGHV3-23	IGHJ6	IGKV2-28	IGKJ2
1	jaffe_mem	IGK	0.524416	immunomatch	IGHV3-49	IGHJ3	IGKV1-12	IGKJ4
1	rajan_d2	IGK	0.957885	immunomatch	IGHV5-51	IGHJ4	IGKV1-39	IGKJ3
1	rajan_d1	IGK	0.917735	immunomatch	IGHV1-18	IGHJ6	IGKV1-39	IGKJ5
0	jaffe_naive	IGL	0.569576	immunomatch	IGHV1-46	IGHJ4	IGLV6-57	IGLJ1
0	rajan_d2	IGK	0.967205	immunomatch	IGHV3-74	IGHJ5	IGKV1-8	IGKJ1
0	dekosky_d1_agexp	IGK	0.767432	immunomatch	IGHV3-72	IGHJ4	IGKV1-39	IGKJ1
1	jaffe_naive	IGK	0.530932	immunomatch	IGHV1-46	IGHJ4	IGKV1-17	IGKJ3
1	rajan_d2	IGK	0.640814	immunomatch	IGHV4-59	IGHJ6	IGKV1-39	IGKJ1
0	dekosky_d1_agexp	IGK	0.728113	immunomatch	IGHV3-23	IGHJ4	IGKV1-16	IGKJ4
0	dekosky_d1_agexp	IGK	0.605829	immunomatch	IGHV3-15	IGHJ4	IGKV1-8	IGKJ1
0	jaffe_mem	IGL	0.148776	immunomatch	IGHV3-30	IGHJ4	IGLV3-1	IGLJ1
1	jaffe_mem	IGK	0.393617	immunomatch	IGHV3-49	IGHJ3	IGKV2-28	IGKJ4
0	dekosky_d1_agexp	IGK	0.494269	immunomatch	IGHV3-23	IGHJ3	IGKV3-20	IGKJ1
1	dekosky_d1_agexp	IGL	0.611299	immunomatch	IGHV1-2	IGHJ5	IGLV1-40	IGLJ2
0	jaffe_naive	IGK	0.490295	immunomatch	IGHV5-51	IGHJ4	IGKV1-5	IGKJ1
0	dekosky_d1_agexp	IGK	0.531329	immunomatch	IGHV5-51	IGHJ4	IGKV4-1	IGKJ2
1	jaffe_mem	IGK	0.894145	immunomatch	IGHV3-43D	IGHJ4	IGKV3-15	IGKJ1
0	rajan_d2	IGK	0.139988	immunomatch	IGHV3-33	IGHJ4	IGKV1-8	IGKJ5
0	rajan_d1	IGK	0.00165633	immunomatch	IGHV1-46	IGHJ6	IGKV1-5	IGKJ5
1	jaffe_mem	IGK	0.600053	immunomatch	IGHV5-51	IGHJ1	IGKV3-20	IGKJ2
1	rajan_d2	IGK	0.753658	immunomatch	IGHV4-59	IGHJ6	IGKV1-8	IGKJ4
1	dekosky_d2_agexp	IGK	0.244746	immunomatch	IGHV3-15	IGHJ1	IGKV4-1	IGKJ1
1	dekosky_d2_agexp	IGK	0.588522	immunomatch	IGHV4-61	IGHJ4	IGKV4-1	IGKJ2
1	rajan_d1	IGK	0.967242	immunomatch	IGHV4-59	IGHJ4	IGKV1-39	IGKJ1
0	jaffe_mem	IGL	0.321253	immunomatch	IGHV3-48	IGHJ3	IGLV3-1	IGLJ3
1	jaffe_mem	IGL	0.323383	immunomatch	IGHV4-39	IGHJ4	IGLV2-8	IGLJ2
1	jaffe_mem	IGK	0.53094	immunomatch	IGHV4-38-2	IGHJ4	IGKV1-33	IGKJ3
1	jaffe_mem	IGK	0.675306	immunomatch	IGHV3-15	IGHJ5	IGKV4-1	IGKJ5
1	dekosky_d1_agexp	IGL	0.649156	immunomatch	IGHV5-51	IGHJ5	IGLV2-14	IGLJ1
1	rajan_d2	IGK	0.91376	immunomatch	IGHV1-18	IGHJ6	IGKV1-12	IGKJ4
0	rajan_d2	IGK	0.0169391	immunomatch	IGHV3-33	IGHJ4	IGKV1-5	IGKJ3
0	rajan_d1	IGK	0.866519	immunomatch	IGHV4-59	IGHJ4	IGKV1-8	IGKJ4
1	jaffe_mem	IGK	0.697384	immunomatch	IGHV3-74	IGHJ4	IGKV4-1	IGKJ2
1	dekosky_d2_agexp	IGK	0.403636	immunomatch	IGHV3-9	IGHJ3	IGKV1-5	IGKJ1
0	dekosky_d2_agexp	IGK	0.556141	immunomatch	IGHV4-39	IGHJ6	IGKV1-33	IGKJ4
1	dekosky_d2_agexp	IGK	0.667801	immunomatch	IGHV3-21	IGHJ4	IGKV3-15	IGKJ4
1	rajan_d1	IGK	0.915611	immunomatch	IGHV1-2	IGHJ4	IGKV1-33	IGKJ4
1	dekosky_d2_agexp	IGK	0.80825	immunomatch	IGHV3-74	IGHJ6	IGKV2-28	IGKJ1
0	rajan_d2	IGL	0.0410695	immunomatch	IGHV1-18	IGHJ6	IGLV6-57	IGLJ6
0	jaffe_mem	IGL	0.467419	immunomatch	IGHV4-39	IGHJ4	IGLV4-69	IGLJ3
0	jaffe_mem	IGL	0.423033	immunomatch	IGHV3-7	IGHJ4	IGLV3-1	IGLJ2
1	jaffe_mem	IGK	0.499813	immunomatch	IGHV3-49	IGHJ4	IGKV1-39	IGKJ1
1	rajan_d1	IGK	0.535008	immunomatch	IGHV3-30	IGHJ6	IGKV1-5	IGKJ4
1	rajan_d1	IGK	0.972807	immunomatch	IGHV4-59	IGHJ6	IGKV1D-12	IGKJ1
1	dekosky_d1_agexp	IGL	0.409625	immunomatch	IGHV3-49	IGHJ4	IGLV1-44	IGLJ3
1	rajan_d1	IGK	0.98679	immunomatch	IGHV1-46	IGHJ6	IGKV1-33	IGKJ1
0	dekosky_d1_agexp	IGL	0.416252	immunomatch	IGHV3-30-3	IGHJ4	IGLV3-1	IGLJ2
1	jaffe_naive	IGK	0.511741	immunomatch	IGHV3-7	IGHJ4	IGKV1-39	IGKJ1
0	dekosky_d1_agexp	IGK	0.190769	immunomatch	IGHV4-34	IGHJ6	IGKV1-5	IGKJ1
0	dekosky_d2_agexp	IGK	0.504211	immunomatch	IGHV4-39	IGHJ4	IGKV1-5	IGKJ2
1	jaffe_mem	IGK	0.759139	immunomatch	IGHV3-48	IGHJ4	IGKV1-39	IGKJ2
1	rajan_d2	IGK	0.921103	immunomatch	IGHV5-51	IGHJ4	IGKV1-13	IGKJ1
0	jaffe_mem	IGL	0.359621	immunomatch	IGHV3-48	IGHJ4	IGLV2-14	IGLJ1
1	rajan_d2	IGK	0.761595	immunomatch	IGHV4-59	IGHJ6	IGKV1-39	IGKJ3
0	dekosky_d1_agexp	IGK	0.673878	immunomatch	IGHV4-4	IGHJ2	IGKV1-39	IGKJ2
0	rajan_d2	IGK	0.0605284	immunomatch	IGHV1-18	IGHJ4	IGKV1-8	IGKJ5
1	dekosky_d1_agexp	IGK	0.456871	immunomatch	IGHV4-59	IGHJ3	IGKV3-20	IGKJ4
0	dekosky_d2_agexp	IGK	0.602849	immunomatch	IGHV4-59	IGHJ5	IGKV3-20	IGKJ1
0	jaffe_naive	IGL	0.496039	immunomatch	IGHV2-70	IGHJ3	IGLV1-51	IGLJ2
1	rajan_d2	IGK	0.937532	immunomatch	IGHV3-11	IGHJ2	IGKV1-5	IGKJ5
1	rajan_d1	IGK	0.921302	immunomatch	IGHV4-31	IGHJ6	IGKV1-5	IGKJ4
0	rajan_d1	IGK	0.00330844	immunomatch	IGHV1-46	IGHJ6	IGKV1-8	IGKJ1
1	dekosky_d1_agexp	IGL	0.534845	immunomatch	IGHV2-5	IGHJ4	IGLV1-47	IGLJ2
1	dekosky_d1_agexp	IGL	0.654335	immunomatch	IGHV4-59	IGHJ5	IGLV1-40	IGLJ2
0	rajan_d2	IGK	0.0592149	immunomatch	IGHV4-59	IGHJ6	IGKV1-8	IGKJ1
0	dekosky_d2_agexp	IGL	0.588509	immunomatch	IGHV3-74	IGHJ4	IGLV1-40	IGLJ2
1	jaffe_mem	IGL	0.382031	immunomatch	IGHV4-39	IGHJ5	IGLV2-11	IGLJ3
0	dekosky_d1_agexp	IGK	0.712837	immunomatch	IGHV1-46	IGHJ4	IGKV1-33	IGKJ2
0	jaffe_naive	IGK	0.501432	immunomatch	IGHV5-51	IGHJ4	IGKV3-15	IGKJ2
0	dekosky_d1_agexp	IGK	0.745702	immunomatch	IGHV4-59	IGHJ5	IGKV3-20	IGKJ2
1	dekosky_d1_agexp	IGK	0.62148	immunomatch	IGHV4-34	IGHJ6	IGKV1-39	IGKJ3
1	jaffe_naive	IGK	0.513469	immunomatch	IGHV3-11	IGHJ4	IGKV3-11	IGKJ1
1	jaffe_naive	IGK	0.472198	immunomatch	IGHV5-51	IGHJ6	IGKV1-39	IGKJ3
1	jaffe_mem	IGL	0.186441	immunomatch	IGHV3-23	IGHJ4	IGLV3-21	IGLJ3
1	dekosky_d2_agexp	IGK	0.526886	immunomatch	IGHV4-39	IGHJ4	IGKV3-11	IGKJ1
0	dekosky_d1_agexp	IGK	0.413392	immunomatch	IGHV4-59	IGHJ2	IGKV3-20	IGKJ2
1	jaffe_naive	IGK	0.155745	immunomatch	IGHV4-4	IGHJ6	IGKV2-30	IGKJ1
0	dekosky_d2_agexp	IGL	0.71143	immunomatch	IGHV3-30	IGHJ3	IGLV3-21	IGLJ2
0	jaffe_naive	IGK	0.458146	immunomatch	IGHV1-2	IGHJ5	IGKV2-28	IGKJ3
0	jaffe_naive	IGK	0.593241	immunomatch	IGHV3-30	IGHJ3	IGKV3-11	IGKJ4
0	jaffe_naive	IGK	0.398077	immunomatch	IGHV4-59	IGHJ6	IGKV1-8	IGKJ1
0	rajan_d1	IGK	0.11056	immunomatch	IGHV1-2	IGHJ6	IGKV1-37RF	IGKJ4
1	jaffe_mem	IGK	0.837395	immunomatch	IGHV4-39	IGHJ2	IGKV3-15	IGKJ1
1	rajan_d2	IGK	0.983147	immunomatch	IGHV4-59	IGHJ4	IGKV1-12	IGKJ1
1	jaffe_mem	IGK	0.560347	immunomatch	IGHV3-23	IGHJ5	IGKV4-1	IGKJ4
0	jaffe_naive	IGK	0.594543	immunomatch	IGHV3-30	IGHJ5	IGKV3-11	IGKJ1
1	jaffe_naive	IGK	0.451795	immunomatch	IGHV3-74	IGHJ4	IGKV3-11	IGKJ2
1	dekosky_d1_agexp	IGK	0.146051	immunomatch	IGHV3-48	IGHJ4	IGKV3-20	IGKJ2
0	jaffe_naive	IGL	0.510515	immunomatch	IGHV3-9	IGHJ4	IGLV1-40	IGLJ2
1	dekosky_d2_agexp	IGK	0.766586	immunomatch	IGHV3-49	IGHJ4	IGKV2-28	IGKJ5
0	rajan_d1	IGK	0.0116263	immunomatch	IGHV1-2	IGHJ6	IGKV1-8	IGKJ1
1	rajan_d1	IGK	0.931177	immunomatch	IGHV4-31	IGHJ6	IGKV1-5	IGKJ5
1	dekosky_d1_agexp	IGL	0.653314	immunomatch	IGHV1-46	IGHJ4	IGLV2-23	IGLJ1
1	dekosky_d1_agexp	IGK	0.614628	immunomatch	IGHV3-33	IGHJ3	IGKV3-11	IGKJ5
1	dekosky_d2_agexp	IGL	0.8224	immunomatch	IGHV3-15	IGHJ4	IGLV1-51	IGLJ2
0	dekosky_d1_agexp	IGK	0.618588	immunomatch	IGHV3-48	IGHJ4	IGKV2-30	IGKJ2
1	rajan_d1	IGL	0.0643231	immunomatch	IGHV3-30	IGHJ4	IGLV8-61	IGLJ7
0	jaffe_mem	IGK	0.427484	immunomatch	IGHV3-30	IGHJ4	IGKV1-9	IGKJ4
0	rajan_d2	IGK	0.0171437	immunomatch	IGHV5-51	IGHJ4	IGKV1-12	IGKJ4
1	jaffe_mem	IGK	0.123068	immunomatch	IGHV5-51	IGHJ5	IGKV2-30	IGKJ1
0	jaffe_naive	IGK	0.400911	immunomatch	IGHV3-23	IGHJ4	IGKV3-20	IGKJ3
1	dekosky_d1_agexp	IGK	0.717816	immunomatch	IGHV4-61	IGHJ4	IGKV4-1	IGKJ1
0	dekosky_d2_agexp	IGL	0.474329	immunomatch	IGHV1-18	IGHJ4	IGLV1-44	IGLJ1
1	jaffe_mem	IGL	0.442286	immunomatch	IGHV4-61	IGHJ4	IGLV8-61	IGLJ3
1	dekosky_d2_agexp	IGK	0.607318	immunomatch	IGHV4-61	IGHJ6	IGKV1-13	IGKJ5
1	dekosky_d2_agexp	IGK	0.745195	immunomatch	IGHV4-4	IGHJ3	IGKV3-11	IGKJ3
1	dekosky_d1_agexp	IGK	0.75142	immunomatch	IGHV3-23	IGHJ1	IGKV1-5	IGKJ2
0	rajan_d1	IGK	0.0575318	immunomatch	IGHV4-59	IGHJ4	IGKV1-5	IGKJ1
1	jaffe_naive	IGK	0.379596	immunomatch	IGHV4-59	IGHJ6	IGKV1-5	IGKJ1
1	dekosky_d2_agexp	IGL	0.438808	immunomatch	IGHV4-39	IGHJ2	IGLV2-14	IGLJ1
0	rajan_d1	IGK	0.0152644	immunomatch	IGHV4-59	IGHJ4	IGKV1-8	IGKJ2
0	rajan_d1	IGK	0.00747869	immunomatch	IGHV1-2	IGHJ6	IGKV1-5	IGKJ5
1	dekosky_d1_agexp	IGL	0.465693	immunomatch	IGHV3-15	IGHJ4	IGLV2-23	IGLJ2
1	dekosky_d1_agexp	IGL	0.218411	immunomatch	IGHV5-51	IGHJ5	IGLV2-14	IGLJ1
0	rajan_d2	IGK	0.727675	immunomatch	IGHV4-59	IGHJ6	IGKV1-8	IGKJ1
1	rajan_d1	IGK	0.981128	immunomatch	IGHV1-3	IGHJ5	IGKV1-9	IGKJ4
0	dekosky_d1_agexp	IGK	0.375039	immunomatch	IGHV3-30	IGHJ4	IGKV1-39	IGKJ1
0	dekosky_d2_agexp	IGL	0.584759	immunomatch	IGHV4-39	IGHJ4	IGLV2-23	IGLJ3
1	dekosky_d2_agexp	IGK	0.514363	immunomatch	IGHV4-39	IGHJ3	IGKV4-1	IGKJ3
1	jaffe_naive	IGL	0.425136	immunomatch	IGHV4-39	IGHJ6	IGLV3-21	IGLJ2
1	dekosky_d2_agexp	IGL	0.354818	immunomatch	IGHV4-34	IGHJ3	IGLV1-40	IGLJ2
0	jaffe_mem	IGL	0.310692	immunomatch	IGHV3-21	IGHJ4	IGLV2-14	IGLJ3
0	rajan_d2	IGK	0.621479	immunomatch	IGHV4-59	IGHJ6	IGKV1-39	IGKJ1
1	rajan_d1	IGK	0.970842	immunomatch	IGHV4-59	IGHJ6	IGKV1-39	IGKJ2
1	rajan_d2	IGK	0.716249	immunomatch	IGHV4-59	IGHJ6	IGKV1-8	IGKJ1
0	jaffe_mem	IGL	0.142394	immunomatch	IGHV3-23	IGHJ1	IGLV2-14	IGLJ2
1	dekosky_d2_agexp	IGL	0.616857	immunomatch	IGHV5-10-1	IGHJ3	IGLV1-44	IGLJ2
0	dekosky_d2_agexp	IGK	0.471342	immunomatch	IGHV3-9	IGHJ4	IGKV2-28	IGKJ3
1	rajan_d2	IGK	0.0579314	immunomatch	IGHV4-59	IGHJ6	IGKV1-33	IGKJ5
0	jaffe_naive	IGL	0.432888	immunomatch	IGHV7-4-1	IGHJ5	IGLV3-21	IGLJ1
0	jaffe_naive	IGL	0.558904	immunomatch	IGHV3-23	IGHJ4	IGLV2-14	IGLJ3
0	rajan_d1	IGK	0.536839	immunomatch	IGHV1-8	IGHJ5	IGKV1-39	IGKJ2
0	rajan_d2	IGK	0.00653855	immunomatch	IGHV4-59	IGHJ6	IGKV1-39	IGKJ4
1	jaffe_naive	IGK	0.393291	immunomatch	IGHV2-5	IGHJ4	IGKV3-11	IGKJ1
0	jaffe_naive	IGK	0.525765	immunomatch	IGHV7-4-1	IGHJ3	IGKV3-20	IGKJ3
0	dekosky_d2_agexp	IGK	0.52526	immunomatch	IGHV4-59	IGHJ4	IGKV3-20	IGKJ4
1	dekosky_d2_agexp	IGK	0.646085	immunomatch	IGHV4-61	IGHJ3	IGKV3-15	IGKJ4
0	jaffe_mem	IGK	0.579851	immunomatch	IGHV4-38-2	IGHJ3	IGKV4-1	IGKJ2
1	dekosky_d2_agexp	IGL	0.558102	immunomatch	IGHV3-48	IGHJ3	IGLV1-51	IGLJ2
1	dekosky_d1_agexp	IGK	0.774034	immunomatch	IGHV3-43	IGHJ4	IGKV3-20	IGKJ2
1	rajan_d2	IGK	0.77982	immunomatch	IGHV4-59	IGHJ6	IGKV1-39	IGKJ1
1	rajan_d1	IGK	0.982235	immunomatch	IGHV4-59	IGHJ6	IGKV1D-12	IGKJ5
0	rajan_d1	IGK	0.00291038	immunomatch	IGHV1-18	IGHJ5	IGKV1-37RF	IGKJ1
1	dekosky_d2_agexp	IGK	0.645899	immunomatch	IGHV4-4	IGHJ1	IGKV3-20	IGKJ1
1	rajan_d2	IGK	0.992876	immunomatch	IGHV4-61	IGHJ3	IGKV1-9	IGKJ1
0	rajan_d2	IGK	0.0152125	immunomatch	IGHV3-30	IGHJ6	IGKV1-39	IGKJ1
0	dekosky_d1_agexp	IGL	0.457364	immunomatch	IGHV3-33	IGHJ6	IGLV3-25	IGLJ3
1	jaffe_mem	IGL	0.519165	immunomatch	IGHV4-38-2	IGHJ4	IGLV3-9	IGLJ2
1	rajan_d2	IGK	0.708774	immunomatch	IGHV3-33	IGHJ4	IGKV1-39	IGKJ4
0	rajan_d2	IGK	0.27139	immunomatch	IGHV5-51	IGHJ4	IGKV2D-29	IGKJ5
1	rajan_d1	IGK	0.989742	immunomatch	IGHV1-69	IGHJ3	IGKV1-5	IGKJ1
0	rajan_d2	IGK	0.00466206	immunomatch	IGHV1-18	IGHJ4	IGKV1-5	IGKJ1
0	dekosky_d2_agexp	IGL	0.548791	immunomatch	IGHV4-39	IGHJ6	IGLV2-23	IGLJ3
0	dekosky_d2_agexp	IGL	0.526246	immunomatch	IGHV5-51	IGHJ4	IGLV1-51	IGLJ1
0	jaffe_naive	IGL	0.559026	immunomatch	IGHV4-38-2	IGHJ5	IGLV3-25	IGLJ3
1	rajan_d2	IGK	0.750406	immunomatch	IGHV4-59	IGHJ6	IGKV1-8	IGKJ4
1	dekosky_d1_agexp	IGL	0.512976	immunomatch	IGHV4-30-4	IGHJ4	IGLV3-1	IGLJ2
0	rajan_d1	IGK	0.652926	immunomatch	IGHV1-2	IGHJ6	IGKV1-17	IGKJ2
0	jaffe_mem	IGL	0.307742	immunomatch	IGHV1-2	IGHJ5	IGLV1-47	IGLJ2
0	dekosky_d2_agexp	IGK	0.550138	immunomatch	IGHV3-7	IGHJ3	IGKV1-5	IGKJ1
0	rajan_d1	IGK	0.9052	immunomatch	IGHV1-2	IGHJ4	IGKV1-33	IGKJ4
1	jaffe_mem	IGK	0.239318	immunomatch	IGHV4-61	IGHJ4	IGKV3-15	IGKJ2
0	jaffe_naive	IGK	0.541895	immunomatch	IGHV3-21	IGHJ6	IGKV1-27	IGKJ5
1	dekosky_d1_agexp	IGL	0.213391	immunomatch	IGHV1-69	IGHJ6	IGLV1-47	IGLJ2
1	jaffe_naive	IGK	0.324824	immunomatch	IGHV3-23	IGHJ4	IGKV3D-15	IGKJ4
1	rajan_d2	IGK	0.761575	immunomatch	IGHV4-59	IGHJ6	IGKV1-12	IGKJ1
0	dekosky_d1_agexp	IGK	0.487694	immunomatch	IGHV4-61	IGHJ6	IGKV4-1	IGKJ4
0	rajan_d1	IGK	0.831773	immunomatch	IGHV1-3	IGHJ4	IGKV1-5	IGKJ1
1	dekosky_d2_agexp	IGL	0.364583	immunomatch	IGHV3-23	IGHJ4	IGLV2-23	IGLJ3
0	dekosky_d2_agexp	IGK	0.545629	immunomatch	IGHV3-23	IGHJ4	IGKV1-17	IGKJ4
0	jaffe_naive	IGK	0.164635	immunomatch	IGHV4-4	IGHJ5	IGKV2-29	IGKJ1
1	dekosky_d2_agexp	IGK	0.304186	immunomatch	IGHV3-64D	IGHJ4	IGKV3-15	IGKJ4
0	jaffe_mem	IGL	0.579328	immunomatch	IGHV3-73	IGHJ4	IGLV8-61	IGLJ3
1	rajan_d1	IGK	0.953828	immunomatch	IGHV4-59	IGHJ4	IGKV1-39	IGKJ1
1	rajan_d1	IGK	0.966732	immunomatch	IGHV4-59	IGHJ6	IGKV1D-12	IGKJ4
1	dekosky_d2_agexp	IGK	0.353153	immunomatch	IGHV4-39	IGHJ4	IGKV1-39	IGKJ1
1	jaffe_naive	IGK	0.62294	immunomatch	IGHV4-61	IGHJ4	IGKV1-39	IGKJ5
1	jaffe_naive	IGL	0.579066	immunomatch	IGHV1-8	IGHJ3	IGLV3-1	IGLJ2
0	rajan_d2	IGL	0.00498134	immunomatch	IGHV3-21	IGHJ5	IGLV2-8	IGLJ2
1	jaffe_naive	IGK	0.5767	immunomatch	IGHV3-30	IGHJ6	IGKV1-8	IGKJ1
1	rajan_d2	IGK	0.745902	immunomatch	IGHV4-59	IGHJ6	IGKV1-8	IGKJ1
0	dekosky_d1_agexp	IGK	0.432714	immunomatch	IGHV3-21	IGHJ4	IGKV1-16	IGKJ1
1	jaffe_mem	IGL	0.312842	immunomatch	IGHV3-48	IGHJ4	IGLV2-23	IGLJ2
1	rajan_d1	IGK	0.966131	immunomatch	IGHV4-59	IGHJ4	IGKV1-39	IGKJ5
0	jaffe_naive	IGL	0.477877	immunomatch	IGHV4-39	IGHJ4	IGLV3-19	IGLJ1
0	rajan_d2	IGK	0.757695	immunomatch	IGHV4-59	IGHJ6	IGKV1-8	IGKJ4
1	dekosky_d2_agexp	IGK	0.236853	immunomatch	IGHV3-74	IGHJ4	IGKV1-39	IGKJ5
1	jaffe_mem	IGL	0.728248	immunomatch	IGHV4-39	IGHJ5	IGLV2-18	IGLJ2
0	jaffe_naive	IGL	0.626067	immunomatch	IGHV1-2	IGHJ4	IGLV2-14	IGLJ1
0	rajan_d2	IGK	0.0162553	immunomatch	IGHV3-33	IGHJ4	IGKV1-5	IGKJ3
0	rajan_d1	IGK	0.53705	immunomatch	IGHV4-59	IGHJ6	IGKV1-39	IGKJ5
0	rajan_d1	IGK	0.00318581	immunomatch	IGHV4-59	IGHJ6	IGKV1-5	IGKJ4
1	rajan_d2	IGK	0.695618	immunomatch	IGHV4-59	IGHJ6	IGKV1-39	IGKJ2
1	rajan_d1	IGK	0.967836	immunomatch	IGHV1-8	IGHJ6	IGKV1-33	IGKJ1
1	jaffe_naive	IGK	0.503453	immunomatch	IGHV1-69-2	IGHJ4	IGKV4-1	IGKJ3
0	rajan_d2	IGK	0.00103629	immunomatch	IGHV3-74	IGHJ5	IGKV1-37RF	IGKJ5
1	dekosky_d1_agexp	IGK	0.431219	immunomatch	IGHV1-46	IGHJ2	IGKV3-15	IGKJ1
1	dekosky_d1_agexp	IGK	0.600655	immunomatch	IGHV4-59	IGHJ5	IGKV3-20	IGKJ2
1	rajan_d1	IGK	0.969296	immunomatch	IGHV4-59	IGHJ4	IGKV1-39	IGKJ1
1	dekosky_d1_agexp	IGK	0.545965	immunomatch	IGHV1-46	IGHJ4	IGKV4-1	IGKJ4
1	jaffe_mem	IGK	0.595828	immunomatch	IGHV3-23	IGHJ3	IGKV4-1	IGKJ1
1	dekosky_d1_agexp	IGK	0.42414	immunomatch	IGHV1-46	IGHJ4	IGKV1-5	IGKJ2
1	dekosky_d2_agexp	IGL	0.691395	immunomatch	IGHV4-39	IGHJ4	IGLV6-57	IGLJ3
0	rajan_d2	IGL	0.126883	immunomatch	IGHV1-46	IGHJ6	IGLV1-51	IGLJ6
1	dekosky_d2_agexp	IGL	0.584843	immunomatch	IGHV3-30	IGHJ4	IGLV2-14	IGLJ3
0	jaffe_mem	IGK	0.41436	immunomatch	IGHV3-23	IGHJ4	IGKV1-33	IGKJ4
0	dekosky_d2_agexp	IGK	0.103151	immunomatch	IGHV3-48	IGHJ4	IGKV3-15	IGKJ4
1	jaffe_naive	IGL	0.539038	immunomatch	IGHV3-30	IGHJ3	IGLV1-40	IGLJ3
0	rajan_d1	IGK	0.0100838	immunomatch	IGHV1-69	IGHJ6	IGKV1-33	IGKJ1
0	rajan_d2	IGK	0.0118437	immunomatch	IGHV3-30	IGHJ5	IGKV1-39	IGKJ1
0	rajan_d2	IGK	0.168644	immunomatch	IGHV3-48	IGHJ6	IGKV1-8	IGKJ4
1	jaffe_naive	IGL	0.567205	immunomatch	IGHV4-59	IGHJ5	IGLV1-44	IGLJ3
1	jaffe_mem	IGL	0.625653	immunomatch	IGHV3-7	IGHJ4	IGLV3-10	IGLJ3
0	rajan_d2	IGL	0.00123464	immunomatch	IGHV3-11	IGHJ4	IGLV2-14	IGLJ2
0	dekosky_d1_agexp	IGL	0.725219	immunomatch	IGHV1-18	IGHJ6	IGLV7-46	IGLJ2
1	rajan_d2	IGK	0.914421	immunomatch	IGHV1-18	IGHJ6	IGKV2D-29	IGKJ1
0	jaffe_mem	IGL	0.413559	immunomatch	IGHV5-51	IGHJ4	IGLV1-51	IGLJ2
1	dekosky_d1_agexp	IGL	0.417881	immunomatch	IGHV6-1	IGHJ6	IGLV1-51	IGLJ2
0	dekosky_d1_agexp	IGL	0.621677	immunomatch	IGHV3-15	IGHJ6	IGLV1-44	IGLJ3
1	rajan_d1	IGK	0.76093	immunomatch	IGHV3-30	IGHJ6	IGKV1-39	IGKJ1
1	jaffe_naive	IGL	0.573459	immunomatch	IGHV3-21	IGHJ3	IGLV1-44	IGLJ1
1	dekosky_d1_agexp	IGL	0.395372	immunomatch	IGHV3-49	IGHJ3	IGLV2-23	IGLJ2
0	dekosky_d2_agexp	IGK	0.34296	immunomatch	IGHV3-23	IGHJ2	IGKV1-39	IGKJ4
1	rajan_d1	IGK	0.829058	immunomatch	IGHV1-2	IGHJ6	IGKV1-39	IGKJ4
1	rajan_d2	IGK	0.987868	immunomatch	IGHV3-30-3	IGHJ4	IGKV1D-16	IGKJ1
1	rajan_d2	IGK	0.989689	immunomatch	IGHV5-51	IGHJ4	IGKV2-28	IGKJ3
0	rajan_d1	IGK	0.0170404	immunomatch	IGHV1-3	IGHJ5	IGKV1-33	IGKJ1
1	rajan_d1	IGL	0.963412	immunomatch	IGHV1-2	IGHJ4	IGLV3-19	IGLJ2
0	jaffe_naive	IGL	0.467193	immunomatch	IGHV3-49	IGHJ4	IGLV2-14	IGLJ1
0	dekosky_d1_agexp	IGL	0.177137	immunomatch	IGHV1-18	IGHJ4	IGLV3-21	IGLJ3
0	rajan_d1	IGK	0.00287011	immunomatch	IGHV3-11	IGHJ3	IGKV1-33	IGKJ4
1	dekosky_d1_agexp	IGK	0.530114	immunomatch	IGHV3-23	IGHJ5	IGKV3-20	IGKJ2
1	jaffe_naive	IGL	0.376808	immunomatch	IGHV3-30	IGHJ5	IGLV3-9	IGLJ2
0	jaffe_naive	IGK	0.539124	immunomatch	IGHV3-49	IGHJ6	IGKV1-39	IGKJ1
1	rajan_d1	IGK	0.959638	immunomatch	IGHV4-59	IGHJ4	IGKV1-39	IGKJ4
0	dekosky_d2_agexp	IGL	0.409019	immunomatch	IGHV5-51	IGHJ4	IGLV1-51	IGLJ3
0	dekosky_d2_agexp	IGK	0.472716	immunomatch	IGHV1-69	IGHJ3	IGKV2-28	IGKJ4
1	rajan_d1	IGK	0.04849	immunomatch	IGHV1-3	IGHJ5	IGKV1-33	IGKJ4
1	dekosky_d2_agexp	IGK	0.598848	immunomatch	IGHV3-30	IGHJ1	IGKV3-15	IGKJ3
1	rajan_d1	IGK	0.79126	immunomatch	IGHV4-59	IGHJ6	IGKV1-39	IGKJ4
1	dekosky_d2_agexp	IGK	0.412895	immunomatch	IGHV3-9	IGHJ4	IGKV1-39	IGKJ1
0	dekosky_d2_agexp	IGK	0.450572	immunomatch	IGHV4-34	IGHJ3	IGKV3-20	IGKJ3
1	jaffe_mem	IGK	0.436293	immunomatch	IGHV4-38-2	IGHJ4	IGKV3-20	IGKJ5
1	rajan_d1	IGK	0.931673	immunomatch	IGHV3-30-3	IGHJ5	IGKV1-5	IGKJ1
1	jaffe_naive	IGK	0.502918	immunomatch	IGHV4-38-2	IGHJ4	IGKV3-15	IGKJ1
1	jaffe_mem	IGK	0.486466	immunomatch	IGHV3-30	IGHJ4	IGKV1-5	IGKJ4
1	dekosky_d1_agexp	IGK	0.352165	immunomatch	IGHV3-9	IGHJ6	IGKV1-33	IGKJ3
0	rajan_d1	IGK	0.0448168	immunomatch	IGHV1-2	IGHJ5	IGKV1-39	IGKJ1
1	rajan_d1	IGK	0.911546	immunomatch	IGHV4-31	IGHJ6	IGKV1-5	IGKJ2
0	dekosky_d1_agexp	IGK	0.453158	immunomatch	IGHV1-69	IGHJ5	IGKV3-15	IGKJ2
0	rajan_d1	IGK	0.128561	immunomatch	IGHV1-2	IGHJ3	IGKV1-8	IGKJ4
1	jaffe_naive	IGL	0.267486	immunomatch	IGHV4-59	IGHJ6	IGLV3-10	IGLJ1
0	rajan_d2	IGK	0.00944605	immunomatch	IGHV4-59	IGHJ6	IGKV1-39	IGKJ4
1	dekosky_d2_agexp	IGK	0.282898	immunomatch	IGHV3-64	IGHJ6	IGKV3-20	IGKJ2
1	dekosky_d2_agexp	IGK	0.297196	immunomatch	IGHV4-4	IGHJ4	IGKV3-20	IGKJ2
0	dekosky_d1_agexp	IGK	0.239547	immunomatch	IGHV3-9	IGHJ4	IGKV2-28	IGKJ1
1	rajan_d2	IGK	0.701065	immunomatch	IGHV5-51	IGHJ4	IGKV2D-29	IGKJ3
0	jaffe_naive	IGL	0.578659	immunomatch	IGHV3-53	IGHJ4	IGLV3-25	IGLJ3
1	dekosky_d2_agexp	IGL	0.772053	immunomatch	IGHV3-30	IGHJ6	IGLV2-8	IGLJ1
0	jaffe_mem	IGK	0.622809	immunomatch	IGHV3-23	IGHJ5	IGKV1-39	IGKJ2
0	dekosky_d1_agexp	IGK	0.650108	immunomatch	IGHV5-51	IGHJ2	IGKV4-1	IGKJ1
1	jaffe_naive	IGL	0.237088	immunomatch	IGHV4-4	IGHJ5	IGLV7-46	IGLJ3
1	dekosky_d1_agexp	IGK	0.715252	immunomatch	IGHV4-59	IGHJ6	IGKV3-20	IGKJ1
0	rajan_d1	IGK	0.0356314	immunomatch	IGHV1-2	IGHJ4	IGKV1-39	IGKJ1
0	jaffe_naive	IGK	0.514359	immunomatch	IGHV4-61	IGHJ3	IGKV1-12	IGKJ4
1	rajan_d1	IGK	0.980157	immunomatch	IGHV4-59	IGHJ6	IGKV1-39	IGKJ2
0	jaffe_mem	IGL	0.542195	immunomatch	IGHV4-61	IGHJ3	IGLV1-51	IGLJ7
1	jaffe_naive	IGK	0.231509	immunomatch	IGHV1-69	IGHJ6	IGKV1-17	IGKJ1
1	dekosky_d1_agexp	IGL	0.388277	immunomatch	IGHV4-59	IGHJ4	IGLV3-1	IGLJ2
0	rajan_d2	IGK	0.0214031	immunomatch	IGHV1-46	IGHJ2	IGKV1-8	IGKJ3
1	jaffe_mem	IGL	0.47575	immunomatch	IGHV5-51	IGHJ4	IGLV1-51	IGLJ2
1	dekosky_d2_agexp	IGK	0.862231	immunomatch	IGHV3-23	IGHJ4	IGKV2-28	IGKJ3
1	rajan_d2	IGK	0.782262	immunomatch	IGHV4-61	IGHJ6	IGKV1-39	IGKJ2
1	dekosky_d2_agexp	IGL	0.555728	immunomatch	IGHV3-23	IGHJ4	IGLV2-8	IGLJ2
0	jaffe_mem	IGK	0.236477	immunomatch	IGHV3-30	IGHJ4	IGKV1-39	IGKJ4
0	rajan_d1	IGK	0.360982	immunomatch	IGHV3-33	IGHJ6	IGKV1-8	IGKJ1
0	jaffe_mem	IGL	0.595084	immunomatch	IGHV3-7	IGHJ4	IGLV1-47	IGLJ3
1	rajan_d1	IGK	0.823274	immunomatch	IGHV1-69	IGHJ6	IGKV1-5	IGKJ1
0	jaffe_mem	IGK	0.563283	immunomatch	IGHV1-46	IGHJ1	IGKV4-1	IGKJ3
0	rajan_d1	IGK	0.709876	immunomatch	IGHV1-2	IGHJ6	IGKV1-39	IGKJ4
0	dekosky_d2_agexp	IGK	0.0913156	immunomatch	IGHV4-61	IGHJ5	IGKV3-20	IGKJ2
0	rajan_d2	IGK	0.0042638	immunomatch	IGHV1-18	IGHJ5	IGKV1-39	IGKJ4
0	jaffe_naive	IGL	0.462363	immunomatch	IGHV3-30	IGHJ4	IGLV2-23	IGLJ2
0	jaffe_mem	IGL	0.776486	immunomatch	IGHV4-39	IGHJ3	IGLV1-47	IGLJ2
1	jaffe_mem	IGK	0.478983	immunomatch	IGHV4-38-2	IGHJ4	IGKV3-15	IGKJ5
1	dekosky_d1_agexp	IGK	0.709962	immunomatch	IGHV3-30	IGHJ5	IGKV3-15	IGKJ4
1	dekosky_d2_agexp	IGL	0.461441	immunomatch	IGHV3-23	IGHJ6	IGLV1-40	IGLJ3
1	rajan_d2	IGK	0.604689	immunomatch	IGHV4-59	IGHJ6	IGKV1-39	IGKJ3
0	dekosky_d2_agexp	IGL	0.426871	immunomatch	IGHV1-2	IGHJ4	IGLV3-21	IGLJ2
1	rajan_d1	IGK	0.820203	immunomatch	IGHV3-23	IGHJ4	IGKV1-5	IGKJ1
1	jaffe_naive	IGL	0.507838	immunomatch	IGHV2-26	IGHJ4	IGLV3-10	IGLJ1
0	jaffe_naive	IGK	0.573608	immunomatch	IGHV1-69	IGHJ6	IGKV3-20	IGKJ4
1	jaffe_mem	IGK	0.338217	immunomatch	IGHV3-23	IGHJ4	IGKV4-1	IGKJ4
1	jaffe_naive	IGL	0.647388	immunomatch	IGHV4-39	IGHJ5	IGLV1-40	IGLJ3
1	rajan_d2	IGK	0.942329	immunomatch	IGHV5-51	IGHJ4	IGKV1-39	IGKJ1
1	rajan_d2	IGK	0.934794	immunomatch	IGHV3-33	IGHJ4	IGKV1-39	IGKJ2
1	rajan_d2	IGK	0.971185	immunomatch	IGHV4-59	IGHJ4	IGKV1-8	IGKJ1
1	rajan_d2	IGK	0.963947	immunomatch	IGHV5-51	IGHJ4	IGKV1-8	IGKJ1
1	jaffe_mem	IGK	0.491773	immunomatch	IGHV3-48	IGHJ4	IGKV1D-13	IGKJ4
0	dekosky_d1_agexp	IGK	0.198251	immunomatch	IGHV3-23	IGHJ4	IGKV1-33	IGKJ4
1	rajan_d2	IGK	0.932449	immunomatch	IGHV5-51	IGHJ4	IGKV1-39	IGKJ5
0	jaffe_naive	IGK	0.761518	immunomatch	IGHV1-46	IGHJ4	IGKV2-28	IGKJ2
1	dekosky_d2_agexp	IGL	0.651285	immunomatch	IGHV1-69	IGHJ6	IGLV3-19	IGLJ2
1	jaffe_naive	IGK	0.487645	immunomatch	IGHV1-2	IGHJ4	IGKV4-1	IGKJ1
1	dekosky_d2_agexp	IGK	0.662454	immunomatch	IGHV1-2	IGHJ4	IGKV3-20	IGKJ1
0	dekosky_d2_agexp	IGL	0.344907	immunomatch	IGHV5-51	IGHJ3	IGLV3-21	IGLJ2
1	dekosky_d2_agexp	IGL	0.695556	immunomatch	IGHV4-34	IGHJ5	IGLV3-19	IGLJ1
0	dekosky_d1_agexp	IGL	0.603578	immunomatch	IGHV1-8	IGHJ4	IGLV1-40	IGLJ2
0	rajan_d2	IGK	0.0256799	immunomatch	IGHV1-18	IGHJ6	IGKV1-8	IGKJ3
1	dekosky_d1_agexp	IGL	0.756655	immunomatch	IGHV3-15	IGHJ6	IGLV3-25	IGLJ2
1	dekosky_d2_agexp	IGL	0.341611	immunomatch	IGHV1-69	IGHJ4	IGLV2-11	IGLJ3
0	jaffe_mem	IGK	0.508035	immunomatch	IGHV3-23	IGHJ4	IGKV1-39	IGKJ2
0	rajan_d2	IGK	0.00197532	immunomatch	IGHV4-59	IGHJ6	IGKV2-29	IGKJ2
0	rajan_d1	IGK	0.00456193	immunomatch	IGHV1-2	IGHJ4	IGKV1-5	IGKJ5
1	jaffe_naive	IGK	0.599125	immunomatch	IGHV3-48	IGHJ5	IGKV3-15	IGKJ5
1	rajan_d1	IGK	0.800704	immunomatch	IGHV5-51	IGHJ2	IGKV1-5	IGKJ1
0	dekosky_d2_agexp	IGL	0.489294	immunomatch	IGHV4-39	IGHJ4	IGLV1-44	IGLJ2
1	rajan_d1	IGK	0.982053	immunomatch	IGHV1-46	IGHJ6	IGKV1-33	IGKJ2
0	jaffe_mem	IGK	0.353292	immunomatch	IGHV3-74	IGHJ4	IGKV1-16	IGKJ2
0	rajan_d2	IGK	0.0055578	immunomatch	IGHV1-69	IGHJ6	IGKV1-39	IGKJ4
1	jaffe_mem	IGK	0.31304	immunomatch	IGHV1-69	IGHJ3	IGKV1-39	IGKJ2
1	jaffe_naive	IGL	0.403968	immunomatch	IGHV1-3	IGHJ6	IGLV3-25	IGLJ2
0	jaffe_naive	IGK	0.573127	immunomatch	IGHV1-3	IGHJ5	IGKV4-1	IGKJ1
0	rajan_d1	IGK	0.00351166	immunomatch	IGHV4-59	IGHJ6	IGKV1-9	IGKJ5
1	jaffe_naive	IGK	0.416432	immunomatch	IGHV1-58	IGHJ4	IGKV1-39	IGKJ4
0	jaffe_mem	IGL	0.561885	immunomatch	IGHV3-73	IGHJ4	IGLV2-8	IGLJ2
1	jaffe_mem	IGK	0.766399	immunomatch	IGHV3-72	IGHJ4	IGKV1-9	IGKJ3
1	rajan_d2	IGK	0.740827	immunomatch	IGHV4-59	IGHJ6	IGKV1-8	IGKJ5
0	rajan_d2	IGK	0.0274579	immunomatch	IGHV3-33	IGHJ4	IGKV1-39	IGKJ4
0	jaffe_naive	IGL	0.540911	immunomatch	IGHV3-30	IGHJ4	IGLV3-27	IGLJ3
1	dekosky_d2_agexp	IGL	0.5085	immunomatch	IGHV3-48	IGHJ6	IGLV2-14	IGLJ3
1	dekosky_d2_agexp	IGL	0.670682	immunomatch	IGHV3-9	IGHJ1	IGLV2-14	IGLJ2
1	jaffe_naive	IGL	0.388067	immunomatch	IGHV4-61	IGHJ6	IGLV3-25	IGLJ2
0	rajan_d1	IGK	0.00341312	immunomatch	IGHV1-2	IGHJ5	IGKV1-33	IGKJ4
1	rajan_d1	IGK	0.977859	immunomatch	IGHV4-59	IGHJ6	IGKV1D-12	IGKJ1
0	dekosky_d1_agexp	IGK	0.826653	immunomatch	IGHV3-73	IGHJ4	IGKV1-33	IGKJ3
0	jaffe_mem	IGK	0.594816	immunomatch	IGHV4-4	IGHJ2	IGKV2-28	IGKJ3
1	jaffe_naive	IGL	0.527947	immunomatch	IGHV1-18	IGHJ4	IGLV3-25	IGLJ3
1	rajan_d2	IGK	0.967542	immunomatch	IGHV4-31	IGHJ6	IGKV1-39	IGKJ2
0	jaffe_mem	IGK	0.498508	immunomatch	IGHV2-5	IGHJ4	IGKV1-5	IGKJ3
0	dekosky_d2_agexp	IGK	0.465948	immunomatch	IGHV2-5	IGHJ1	IGKV1-33	IGKJ5
0	jaffe_mem	IGK	0.499397	immunomatch	IGHV3-30	IGHJ6	IGKV2-29	IGKJ4
1	dekosky_d1_agexp	IGK	0.266353	immunomatch	IGHV3-9	IGHJ4	IGKV3-20	IGKJ2
1	dekosky_d1_agexp	IGK	0.622392	immunomatch	IGHV4-30-4	IGHJ6	IGKV3-20	IGKJ2
0	dekosky_d2_agexp	IGL	0.612556	immunomatch	IGHV4-39	IGHJ4	IGLV1-51	IGLJ2
0	rajan_d1	IGK	0.00383054	immunomatch	IGHV1-18	IGHJ5	IGKV1-37RF	IGKJ1
0	dekosky_d1_agexp	IGL	0.571799	immunomatch	IGHV3-9	IGHJ5	IGLV3-21	IGLJ1
0	rajan_d2	IGL	0.00102471	immunomatch	IGHV3-23	IGHJ2	IGLV1-51	IGLJ2
1	jaffe_mem	IGK	0.781265	immunomatch	IGHV4-59	IGHJ5	IGKV1-12	IGKJ3
1	dekosky_d1_agexp	IGL	0.586658	immunomatch	IGHV3-33	IGHJ4	IGLV3-21	IGLJ2
1	dekosky_d2_agexp	IGK	0.275623	immunomatch	IGHV3-11	IGHJ3	IGKV1-33	IGKJ1
1	jaffe_naive	IGK	0.511865	immunomatch	IGHV4-34	IGHJ4	IGKV1-8	IGKJ1
1	rajan_d1	IGK	0.669663	immunomatch	IGHV1-2	IGHJ6	IGKV1-39	IGKJ1
0	jaffe_mem	IGK	0.511169	immunomatch	IGHV4-39	IGHJ6	IGKV2-28	IGKJ2
0	dekosky_d1_agexp	IGK	0.375092	immunomatch	IGHV2-26	IGHJ5	IGKV3-20	IGKJ1
1	dekosky_d1_agexp	IGL	0.447981	immunomatch	IGHV3-23	IGHJ6	IGLV3-21	IGLJ3
0	jaffe_naive	IGL	0.4434	immunomatch	IGHV4-34	IGHJ4	IGLV3-21	IGLJ2
1	dekosky_d1_agexp	IGK	0.480978	immunomatch	IGHV3-49	IGHJ4	IGKV4-1	IGKJ2
0	rajan_d1	IGK	0.0231399	immunomatch	IGHV1-2	IGHJ6	IGKV1-8	IGKJ4
0	dekosky_d1_agexp	IGL	0.400308	immunomatch	IGHV4-39	IGHJ4	IGLV4-60	IGLJ2
1	rajan_d1	IGK	0.98014	immunomatch	IGHV1-2	IGHJ4	IGKV1-8	IGKJ1
1	jaffe_naive	IGL	0.550805	immunomatch	IGHV4-39	IGHJ4	IGLV1-40	IGLJ2
1	dekosky_d2_agexp	IGL	0.602127	immunomatch	IGHV2-5	IGHJ4	IGLV1-40	IGLJ3
0	rajan_d1	IGK	0.0418438	immunomatch	IGHV1-69	IGHJ6	IGKV1-8	IGKJ1
0	dekosky_d1_agexp	IGK	0.193206	immunomatch	IGHV1-2	IGHJ4	IGKV2D-29	IGKJ3
0	rajan_d2	IGK	0.00797593	immunomatch	IGHV1-8	IGHJ6	IGKV2D-29	IGKJ4
1	dekosky_d1_agexp	IGL	0.477717	immunomatch	IGHV3-30	IGHJ3	IGLV3-1	IGLJ1
0	jaffe_naive	IGK	0.337647	immunomatch	IGHV3-43D	IGHJ3	IGKV3-20	IGKJ3
1	rajan_d1	IGK	0.977095	immunomatch	IGHV1-2	IGHJ6	IGKV1-27	IGKJ4
1	jaffe_mem	IGK	0.507793	immunomatch	IGHV4-59	IGHJ4	IGKV1-39	IGKJ2
0	dekosky_d1_agexp	IGL	0.510649	immunomatch	IGHV4-39	IGHJ5	IGLV3-19	IGLJ2
1	jaffe_naive	IGK	0.290922	immunomatch	IGHV4-38-2	IGHJ4	IGKV1-8	IGKJ2
1	rajan_d2	IGK	0.762018	immunomatch	IGHV4-59	IGHJ6	IGKV1-8	IGKJ1
0	rajan_d2	IGK	0.0326371	immunomatch	IGHV5-51	IGHJ4	IGKV1-5	IGKJ1
0	jaffe_mem	IGL	0.53001	immunomatch	IGHV7-4-1	IGHJ5	IGLV2-8	IGLJ2
1	dekosky_d1_agexp	IGK	0.520195	immunomatch	IGHV1-8	IGHJ4	IGKV3-20	IGKJ2
1	rajan_d2	IGK	0.936555	immunomatch	IGHV1-18	IGHJ6	IGKV1-33	IGKJ4
1	rajan_d1	IGK	0.958643	immunomatch	IGHV1-2	IGHJ6	IGKV1-37RF	IGKJ1
0	rajan_d1	IGK	0.00232497	immunomatch	IGHV4-59	IGHJ6	IGKV1-5	IGKJ1
0	jaffe_naive	IGK	0.565322	immunomatch	IGHV7-4-1	IGHJ5	IGKV1-39	IGKJ3
1	dekosky_d2_agexp	IGK	0.666434	immunomatch	IGHV3-74	IGHJ3	IGKV1-39	IGKJ3
0	rajan_d2	IGK	0.00706219	immunomatch	IGHV3-30	IGHJ4	IGKV1-16	IGKJ4
0	rajan_d2	IGK	0.00181558	immunomatch	IGHV4-59	IGHJ6	IGKV2D-29	IGKJ1
1	dekosky_d2_agexp	IGL	0.794245	immunomatch	IGHV3-66	IGHJ3	IGLV3-21	IGLJ7
1	jaffe_naive	IGL	0.426081	immunomatch	IGHV4-59	IGHJ5	IGLV3-21	IGLJ2
1	jaffe_naive	IGK	0.619894	immunomatch	IGHV3-48	IGHJ2	IGKV1-12	IGKJ4
0	dekosky_d1_agexp	IGL	0.798056	immunomatch	IGHV4-59	IGHJ4	IGLV7-43	IGLJ2
0	dekosky_d1_agexp	IGL	0.581743	immunomatch	IGHV4-34	IGHJ2	IGLV2-14	IGLJ2
1	rajan_d1	IGK	0.993315	immunomatch	IGHV1-69	IGHJ3	IGKV1-5	IGKJ1
0	dekosky_d1_agexp	IGL	0.251535	immunomatch	IGHV3-7	IGHJ5	IGLV1-40	IGLJ1
0	rajan_d2	IGK	0.000783631	immunomatch	IGHV4-59	IGHJ6	IGKV2D-29	IGKJ1
0	dekosky_d2_agexp	IGK	0.797989	immunomatch	IGHV3-23	IGHJ4	IGKV2-24	IGKJ1
1	dekosky_d1_agexp	IGL	0.647044	immunomatch	IGHV3-30	IGHJ6	IGLV1-51	IGLJ3
1	jaffe_mem	IGL	0.635313	immunomatch	IGHV3-74	IGHJ4	IGLV1-47	IGLJ2
1	dekosky_d1_agexp	IGK	0.512527	immunomatch	IGHV3-30	IGHJ4	IGKV1-16	IGKJ4
0	rajan_d2	IGK	0.00433192	immunomatch	IGHV1-18	IGHJ6	IGKV1-39	IGKJ1
0	rajan_d1	IGK	0.00652082	immunomatch	IGHV1-69	IGHJ6	IGKV1-37RF	IGKJ5
1	jaffe_mem	IGL	0.537268	immunomatch	IGHV4-59	IGHJ4	IGLV3-21	IGLJ3
1	rajan_d1	IGK	0.950059	immunomatch	IGHV1-2	IGHJ4	IGKV1-8	IGKJ5
0	rajan_d2	IGK	0.774688	immunomatch	IGHV3-30	IGHJ2	IGKV1-5	IGKJ1
1	dekosky_d2_agexp	IGL	0.353263	immunomatch	IGHV2-5	IGHJ5	IGLV1-36	IGLJ1
0	jaffe_mem	IGK	0.451098	immunomatch	IGHV3-74	IGHJ6	IGKV3-20	IGKJ2
1	jaffe_naive	IGK	0.561996	immunomatch	IGHV1-3	IGHJ4	IGKV1-6	IGKJ4
0	rajan_d1	IGK	0.0141612	immunomatch	IGHV1-8	IGHJ5	IGKV1-33	IGKJ5
1	rajan_d1	IGK	0.826962	immunomatch	IGHV3-33	IGHJ6	IGKV1-33	IGKJ2
1	jaffe_naive	IGK	0.481373	immunomatch	IGHV3-30	IGHJ4	IGKV2D-29	IGKJ3
0	jaffe_naive	IGK	0.361981	immunomatch	IGHV3-21	IGHJ3	IGKV3-20	IGKJ3
1	dekosky_d2_agexp	IGK	0.65519	immunomatch	IGHV4-39	IGHJ1	IGKV3-15	IGKJ3
0	dekosky_d1_agexp	IGK	0.368298	immunomatch	IGHV4-34	IGHJ4	IGKV2-28	IGKJ2
1	rajan_d2	IGK	0.949115	immunomatch	IGHV5-51	IGHJ4	IGKV1-39	IGKJ4
0	rajan_d2	IGK	0.0256044	immunomatch	IGHV5-51	IGHJ4	IGKV1-8	IGKJ1
1	rajan_d2	IGK	0.945034	immunomatch	IGHV1-18	IGHJ6	IGKV1-33	IGKJ4
0	dekosky_d1_agexp	IGK	0.551308	immunomatch	IGHV4-39	IGHJ5	IGKV2-28	IGKJ2
0	rajan_d1	IGK	0.140545	immunomatch	IGHV1-2	IGHJ4	IGKV1-33	IGKJ2
0	jaffe_mem	IGK	0.0830648	immunomatch	IGHV3-7	IGHJ4	IGKV3-20	IGKJ4
1	rajan_d1	IGK	0.931962	immunomatch	IGHV4-31	IGHJ6	IGKV1-5	IGKJ5
1	rajan_d1	IGK	0.926716	immunomatch	IGHV4-31	IGHJ6	IGKV1-5	IGKJ1
1	rajan_d1	IGK	0.991047	immunomatch	IGHV3-33	IGHJ4	IGKV4-1	IGKJ4
1	dekosky_d2_agexp	IGK	0.449552	immunomatch	IGHV4-34	IGHJ6	IGKV3-20	IGKJ3
0	rajan_d1	IGK	0.274576	immunomatch	IGHV3-30	IGHJ3	IGKV1-39	IGKJ1
1	rajan_d2	IGK	0.937746	immunomatch	IGHV1-18	IGHJ6	IGKV1-33	IGKJ3
1	jaffe_mem	IGK	0.526984	immunomatch	IGHV3-23	IGHJ4	IGKV1-5	IGKJ2
0	jaffe_mem	IGL	0.650431	immunomatch	IGHV3-49	IGHJ4	IGLV2-14	IGLJ3
1	dekosky_d1_agexp	IGK	0.606646	immunomatch	IGHV3-30-5	IGHJ6	IGKV1-27	IGKJ4
0	rajan_d2	IGK	0.0467841	immunomatch	IGHV1-46	IGHJ4	IGKV1-39	IGKJ3
1	jaffe_naive	IGK	0.491953	immunomatch	IGHV4-39	IGHJ4	IGKV1-5	IGKJ1
1	rajan_d1	IGK	0.958389	immunomatch	IGHV4-59	IGHJ4	IGKV1-39	IGKJ5
1	jaffe_naive	IGL	0.511573	immunomatch	IGHV4-61	IGHJ4	IGLV2-23	IGLJ2
0	dekosky_d2_agexp	IGK	0.768248	immunomatch	IGHV3-23	IGHJ4	IGKV3D-15	IGKJ1
0	rajan_d1	IGK	0.0136507	immunomatch	IGHV4-31	IGHJ6	IGKV1-33	IGKJ4
1	rajan_d1	IGK	0.963315	immunomatch	IGHV4-39	IGHJ6	IGKV1-33	IGKJ4
1	jaffe_naive	IGK	0.697702	immunomatch	IGHV4-39	IGHJ4	IGKV3-20	IGKJ4
0	jaffe_mem	IGL	0.577566	immunomatch	IGHV5-51	IGHJ3	IGLV2-23	IGLJ1
0	jaffe_naive	IGK	0.544473	immunomatch	IGHV4-39	IGHJ4	IGKV4-1	IGKJ2
0	jaffe_naive	IGK	0.490107	immunomatch	IGHV2-26	IGHJ4	IGKV4-1	IGKJ1
0	jaffe_naive	IGK	0.530773	immunomatch	IGHV1-2	IGHJ6	IGKV1-39	IGKJ1
0	jaffe_mem	IGL	0.677105	immunomatch	IGHV4-59	IGHJ6	IGLV3-19	IGLJ3
0	dekosky_d2_agexp	IGK	0.615622	immunomatch	IGHV4-59	IGHJ4	IGKV3-20	IGKJ3
0	rajan_d1	IGK	0.00414348	immunomatch	IGHV1-69	IGHJ3	IGKV4-1	IGKJ1
1	dekosky_d2_agexp	IGL	0.554619	immunomatch	IGHV3-30	IGHJ6	IGLV1-51	IGLJ2
0	jaffe_naive	IGK	0.570611	immunomatch	IGHV3-74	IGHJ4	IGKV1-39	IGKJ2
0	jaffe_naive	IGK	0.566465	immunomatch	IGHV3-49	IGHJ4	IGKV3-20	IGKJ5
0	dekosky_d1_agexp	IGL	0.449255	immunomatch	IGHV3-23	IGHJ6	IGLV3-19	IGLJ3
0	rajan_d2	IGL	0.00382188	immunomatch	IGHV4-59	IGHJ6	IGLV6-57	IGLJ2
0	rajan_d2	IGK	0.112007	immunomatch	IGHV1-2	IGHJ4	IGKV1-39	IGKJ4
1	dekosky_d1_agexp	IGL	0.443686	immunomatch	IGHV1-18	IGHJ5	IGLV4-69	IGLJ3
0	dekosky_d1_agexp	IGL	0.427195	immunomatch	IGHV4-59	IGHJ5	IGLV1-44	IGLJ1
1	dekosky_d1_agexp	IGK	0.318535	immunomatch	IGHV1-69	IGHJ4	IGKV1-5	IGKJ1
0	rajan_d1	IGK	0.00908046	immunomatch	IGHV4-61	IGHJ6	IGKV1-37RF	IGKJ1
0	jaffe_naive	IGL	0.563519	immunomatch	IGHV4-38-2	IGHJ4	IGLV1-40	IGLJ2
1	dekosky_d2_agexp	IGK	0.391803	immunomatch	IGHV1-69	IGHJ4	IGKV3-11	IGKJ3
1	rajan_d1	IGK	0.00371407	immunomatch	IGHV3-33	IGHJ5	IGKV1-39	IGKJ1
0	dekosky_d2_agexp	IGK	0.564185	immunomatch	IGHV4-59	IGHJ4	IGKV3-15	IGKJ5
1	rajan_d2	IGK	0.742021	immunomatch	IGHV4-59	IGHJ6	IGKV1-8	IGKJ5
1	dekosky_d2_agexp	IGK	0.528212	immunomatch	IGHV4-39	IGHJ4	IGKV3-11	IGKJ4
0	jaffe_mem	IGK	0.654239	immunomatch	IGHV3-48	IGHJ4	IGKV3-20	IGKJ3
1	jaffe_mem	IGL	0.54787	immunomatch	IGHV3-7	IGHJ3	IGLV1-51	IGLJ2
1	dekosky_d1_agexp	IGK	0.486984	immunomatch	IGHV2-70	IGHJ5	IGKV3-20	IGKJ2
0	dekosky_d1_agexp	IGK	0.710756	immunomatch	IGHV3-7	IGHJ5	IGKV3-20	IGKJ1
1	rajan_d2	IGK	0.711101	immunomatch	IGHV4-59	IGHJ6	IGKV1-8	IGKJ4
1	rajan_d1	IGL	0.602407	immunomatch	IGHV1-69	IGHJ2	IGLV6-57	IGLJ3
1	jaffe_naive	IGL	0.455694	immunomatch	IGHV3-30	IGHJ3	IGLV3-19	IGLJ2
1	rajan_d2	IGL	0.981516	immunomatch	IGHV1-46	IGHJ6	IGLV2-14	IGLJ2
0	dekosky_d2_agexp	IGK	0.605278	immunomatch	IGHV3-15	IGHJ4	IGKV1-33	IGKJ3
1	dekosky_d1_agexp	IGL	0.112815	immunomatch	IGHV3-7	IGHJ4	IGLV4-60	IGLJ2
1	dekosky_d2_agexp	IGL	0.642009	immunomatch	IGHV4-61	IGHJ5	IGLV1-40	IGLJ2
0	dekosky_d2_agexp	IGK	0.0618293	immunomatch	IGHV3-23	IGHJ2	IGKV2-28	IGKJ2
0	rajan_d2	IGK	0.0420563	immunomatch	IGHV3-11	IGHJ6	IGKV1-8	IGKJ1
0	rajan_d2	IGK	0.783479	immunomatch	IGHV4-59	IGHJ6	IGKV1-8	IGKJ4
0	dekosky_d2_agexp	IGL	0.464345	immunomatch	IGHV3-21	IGHJ5	IGLV2-23	IGLJ1
1	dekosky_d2_agexp	IGK	0.55431	immunomatch	IGHV3-64D	IGHJ4	IGKV1-39	IGKJ1
1	rajan_d2	IGK	0.610023	immunomatch	IGHV4-59	IGHJ6	IGKV1-8	IGKJ1
1	jaffe_mem	IGK	0.744876	immunomatch	IGHV4-59	IGHJ3	IGKV3-20	IGKJ3
1	dekosky_d1_agexp	IGK	0.296655	immunomatch	IGHV1-69	IGHJ6	IGKV1-5	IGKJ1
0	rajan_d1	IGK	0.0100096	immunomatch	IGHV4-31	IGHJ6	IGKV1-37RF	IGKJ3
0	dekosky_d1_agexp	IGL	0.339375	immunomatch	IGHV4-30-2	IGHJ1	IGLV2-14	IGLJ1
0	dekosky_d1_agexp	IGK	0.409757	immunomatch	IGHV4-30-4	IGHJ4	IGKV3-20	IGKJ2
1	dekosky_d1_agexp	IGL	0.506933	immunomatch	IGHV1-2	IGHJ4	IGLV3-1	IGLJ2
1	rajan_d1	IGK	0.835647	immunomatch	IGHV1-2	IGHJ6	IGKV1-39	IGKJ1
1	rajan_d1	IGK	0.953224	immunomatch	IGHV4-59	IGHJ4	IGKV1-39	IGKJ5
0	rajan_d1	IGK	0.931558	immunomatch	IGHV4-31	IGHJ6	IGKV1-5	IGKJ2
0	dekosky_d1_agexp	IGL	0.514604	immunomatch	IGHV1-2	IGHJ4	IGLV2-14	IGLJ1
1	dekosky_d2_agexp	IGK	0.680597	immunomatch	IGHV3-23	IGHJ4	IGKV3-20	IGKJ2
1	dekosky_d2_agexp	IGK	0.480116	immunomatch	IGHV1-69-2	IGHJ3	IGKV4-1	IGKJ4
1	rajan_d2	IGK	0.766885	immunomatch	IGHV4-59	IGHJ6	IGKV1-8	IGKJ2
0	jaffe_naive	IGL	0.523085	immunomatch	IGHV3-49	IGHJ4	IGLV3-21	IGLJ2
0	dekosky_d1_agexp	IGL	0.382319	immunomatch	IGHV4-59	IGHJ3	IGLV6-57	IGLJ2
0	jaffe_naive	IGL	0.549976	immunomatch	IGHV1-69	IGHJ3	IGLV3-1	IGLJ2
1	jaffe_naive	IGK	0.481714	immunomatch	IGHV3-7	IGHJ3	IGKV3-15	IGKJ2
0	rajan_d1	IGK	0.00597592	immunomatch	IGHV4-34	IGHJ4	IGKV1-33	IGKJ5
0	dekosky_d1_agexp	IGL	0.393703	immunomatch	IGHV5-51	IGHJ4	IGLV1-51	IGLJ3
0	jaffe_mem	IGL	0.0895971	immunomatch	IGHV4-38-2	IGHJ2	IGLV1-44	IGLJ2
0	rajan_d2	IGK	0.540696	immunomatch	IGHV4-59	IGHJ6	IGKV1-8	IGKJ1
1	jaffe_naive	IGL	0.523234	immunomatch	IGHV3-73	IGHJ4	IGLV3-25	IGLJ2
1	rajan_d1	IGK	0.829364	immunomatch	IGHV4-59	IGHJ4	IGKV1-8	IGKJ5
0	rajan_d1	IGK	0.00805208	immunomatch	IGHV1-2	IGHJ6	IGKV1-33	IGKJ4
1	dekosky_d1_agexp	IGK	0.543581	immunomatch	IGHV3-30	IGHJ4	IGKV4-1	IGKJ1
1	dekosky_d1_agexp	IGK	0.450963	immunomatch	IGHV4-34	IGHJ4	IGKV1-5	IGKJ4
1	dekosky_d1_agexp	IGL	0.336888	immunomatch	IGHV4-39	IGHJ4	IGLV10-54	IGLJ3
0	jaffe_naive	IGL	0.478065	immunomatch	IGHV3-21	IGHJ4	IGLV3-1	IGLJ1
0	dekosky_d1_agexp	IGK	0.536291	immunomatch	IGHV4-59	IGHJ3	IGKV2-28	IGKJ3
1	dekosky_d2_agexp	IGK	0.76925	immunomatch	IGHV3-23	IGHJ3	IGKV3-20	IGKJ4
1	dekosky_d2_agexp	IGK	0.389919	immunomatch	IGHV4-4	IGHJ6	IGKV2-28	IGKJ2
0	jaffe_mem	IGK	0.421345	immunomatch	IGHV4-34	IGHJ3	IGKV1-12	IGKJ5
0	rajan_d2	IGK	0.964741	immunomatch	IGHV1-46	IGHJ6	IGKV1-16	IGKJ1
1	dekosky_d1_agexp	IGK	0.392432	immunomatch	IGHV3-9	IGHJ4	IGKV1-33	IGKJ3
1	jaffe_naive	IGL	0.446155	immunomatch	IGHV3-21	IGHJ3	IGLV2-14	IGLJ1
0	jaffe_mem	IGK	0.619181	immunomatch	IGHV3-49	IGHJ4	IGKV3-20	IGKJ4
0	dekosky_d2_agexp	IGK	0.439634	immunomatch	IGHV3-15	IGHJ4	IGKV3D-15	IGKJ2
1	rajan_d1	IGK	0.965001	immunomatch	IGHV4-59	IGHJ4	IGKV1-39	IGKJ4
0	dekosky_d1_agexp	IGK	0.135965	immunomatch	IGHV3-74	IGHJ4	IGKV1-8	IGKJ1
1	dekosky_d2_agexp	IGK	0.378913	immunomatch	IGHV3-64D	IGHJ6	IGKV1-39	IGKJ2
0	jaffe_mem	IGK	0.63268	immunomatch	IGHV3-48	IGHJ4	IGKV3-15	IGKJ2
1	rajan_d1	IGK	0.179564	immunomatch	IGHV1-2	IGHJ4	IGKV1-39	IGKJ4
0	rajan_d1	IGK	0.00536639	immunomatch	IGHV4-59	IGHJ3	IGKV1-39	IGKJ1
1	dekosky_d2_agexp	IGK	0.444933	immunomatch	IGHV1-2	IGHJ4	IGKV1-5	IGKJ1
0	dekosky_d1_agexp	IGL	0.483358	immunomatch	IGHV4-59	IGHJ4	IGLV2-14	IGLJ2
1	dekosky_d1_agexp	IGL	0.713215	immunomatch	IGHV4-30-4	IGHJ5	IGLV2-8	IGLJ2
1	rajan_d1	IGK	0.990536	immunomatch	IGHV1-69	IGHJ3	IGKV1-5	IGKJ3
1	jaffe_mem	IGL	0.582159	immunomatch	IGHV1-2	IGHJ3	IGLV2-8	IGLJ2
0	dekosky_d1_agexp	IGK	0.481056	immunomatch	IGHV1-3	IGHJ4	IGKV1-39	IGKJ3
1	jaffe_mem	IGK	0.360841	immunomatch	IGHV1-46	IGHJ5	IGKV1D-13	IGKJ5
0	jaffe_mem	IGL	0.330367	immunomatch	IGHV3-48	IGHJ4	IGLV2-8	IGLJ2
1	rajan_d2	IGK	0.919589	immunomatch	IGHV1-18	IGHJ6	IGKV2D-29	IGKJ1
1	dekosky_d1_agexp	IGK	0.525709	immunomatch	IGHV5-51	IGHJ4	IGKV1-16	IGKJ4
0	jaffe_naive	IGK	0.527646	immunomatch	IGHV3-30	IGHJ4	IGKV3-15	IGKJ4
1	jaffe_naive	IGK	0.401774	immunomatch	IGHV1-46	IGHJ1	IGKV3-11	IGKJ4
0	rajan_d2	IGK	0.012036	immunomatch	IGHV4-59	IGHJ6	IGKV1-33	IGKJ1
1	jaffe_naive	IGL	0.434437	immunomatch	IGHV4-61	IGHJ6	IGLV3-25	IGLJ2
0	dekosky_d2_agexp	IGK	0.162726	immunomatch	IGHV3-21	IGHJ6	IGKV4-1	IGKJ4
0	jaffe_naive	IGK	0.53102	immunomatch	IGHV3-23	IGHJ4	IGKV3-20	IGKJ3
1	rajan_d1	IGK	0.962531	immunomatch	IGHV4-59	IGHJ4	IGKV1-39	IGKJ1
0	dekosky_d2_agexp	IGL	0.575336	immunomatch	IGHV3-23	IGHJ4	IGLV2-14	IGLJ2
0	jaffe_mem	IGL	0.389536	immunomatch	IGHV4-34	IGHJ6	IGLV1-40	IGLJ3
1	dekosky_d1_agexp	IGL	0.725305	immunomatch	IGHV3-21	IGHJ5	IGLV3-25	IGLJ2
0	rajan_d2	IGK	0.0261022	immunomatch	IGHV1-18	IGHJ6	IGKV1-8	IGKJ4
1	jaffe_mem	IGK	0.606568	immunomatch	IGHV3-48	IGHJ4	IGKV1-39	IGKJ1
1	rajan_d1	IGK	0.940089	immunomatch	IGHV3-33	IGHJ6	IGKV1-33	IGKJ1
1	rajan_d2	IGK	0.955307	immunomatch	IGHV1-18	IGHJ6	IGKV1-33	IGKJ4
1	jaffe_mem	IGL	0.591118	immunomatch	IGHV4-61	IGHJ4	IGLV2-14	IGLJ1
0	dekosky_d1_agexp	IGK	0.641199	immunomatch	IGHV3-21	IGHJ6	IGKV3-15	IGKJ1
0	rajan_d1	IGK	0.0138458	immunomatch	IGHV3-21	IGHJ6	IGKV1-39	IGKJ4
0	dekosky_d1_agexp	IGL	0.542685	immunomatch	IGHV3-30	IGHJ4	IGLV1-47	IGLJ2
1	rajan_d1	IGK	0.929775	immunomatch	IGHV3-33	IGHJ4	IGKV1-39	IGKJ1
1	rajan_d1	IGK	0.954516	immunomatch	IGHV1-2	IGHJ6	IGKV1-37RF	IGKJ1
0	dekosky_d1_agexp	IGL	0.333241	immunomatch	IGHV2-70	IGHJ4	IGLV1-51	IGLJ2
1	rajan_d2	IGL	0.93188	immunomatch	IGHV4-59	IGHJ6	IGLV6-57	IGLJ3
1	dekosky_d2_agexp	IGK	0.621202	immunomatch	IGHV1-69	IGHJ3	IGKV1-33	IGKJ2
0	rajan_d2	IGL	0.00178657	immunomatch	IGHV5-51	IGHJ6	IGLV2-14	IGLJ7
1	jaffe_mem	IGK	0.33231	immunomatch	IGHV1-46	IGHJ4	IGKV3-11	IGKJ1
1	rajan_d1	IGK	0.927026	immunomatch	IGHV4-31	IGHJ6	IGKV1-5	IGKJ5
0	dekosky_d1_agexp	IGL	0.791535	immunomatch	IGHV1-18	IGHJ4	IGLV3-25	IGLJ2
1	jaffe_mem	IGL	0.479379	immunomatch	IGHV4-59	IGHJ4	IGLV3-1	IGLJ3
1	jaffe_naive	IGK	0.545694	immunomatch	IGHV4-4	IGHJ4	IGKV3-11	IGKJ4
0	rajan_d1	IGL	0.003552	immunomatch	IGHV1-69	IGHJ6	IGLV3-19	IGLJ2
0	dekosky_d2_agexp	IGL	0.385652	immunomatch	IGHV5-51	IGHJ1	IGLV7-43	IGLJ3
0	dekosky_d1_agexp	IGK	0.496707	immunomatch	IGHV3-66	IGHJ4	IGKV1-5	IGKJ1
0	rajan_d2	IGL	0.726379	immunomatch	IGHV5-51	IGHJ4	IGLV3-21	IGLJ2
1	jaffe_mem	IGL	0.51013	immunomatch	IGHV4-59	IGHJ6	IGLV2-14	IGLJ2
0	dekosky_d2_agexp	IGL	0.537736	immunomatch	IGHV3-7	IGHJ4	IGLV1-40	IGLJ1
1	dekosky_d1_agexp	IGK	0.454147	immunomatch	IGHV3-74	IGHJ4	IGKV3-11	IGKJ4
1	rajan_d2	IGK	0.77253	immunomatch	IGHV4-59	IGHJ6	IGKV1-8	IGKJ4
0	rajan_d2	IGK	0.00839939	immunomatch	IGHV1-8	IGHJ6	IGKV1-39	IGKJ4
0	dekosky_d1_agexp	IGL	0.568812	immunomatch	IGHV3-23	IGHJ4	IGLV2-23	IGLJ2
1	rajan_d1	IGK	0.988219	immunomatch	IGHV4-59	IGHJ6	IGKV1-9	IGKJ1
1	dekosky_d2_agexp	IGK	0.0305543	immunomatch	IGHV3-23	IGHJ6	IGKV3-15	IGKJ1
1	jaffe_mem	IGK	0.454188	immunomatch	IGHV1-46	IGHJ6	IGKV3-20	IGKJ4
1	dekosky_d1_agexp	IGK	0.270579	immunomatch	IGHV3-7	IGHJ5	IGKV3-20	IGKJ4
1	dekosky_d2_agexp	IGL	0.534468	immunomatch	IGHV1-2	IGHJ5	IGLV2-8	IGLJ2
1	dekosky_d1_agexp	IGL	0.461387	immunomatch	IGHV3-30	IGHJ6	IGLV1-47	IGLJ2
1	rajan_d2	IGK	0.805018	immunomatch	IGHV4-59	IGHJ6	IGKV1-8	IGKJ4
0	jaffe_mem	IGK	0.185812	immunomatch	IGHV3-74	IGHJ4	IGKV3-20	IGKJ1
0	rajan_d1	IGK	0.00623832	immunomatch	IGHV1-69	IGHJ3	IGKV1-9	IGKJ5
1	jaffe_mem	IGL	0.770864	immunomatch	IGHV3-30	IGHJ4	IGLV8-61	IGLJ3
0	rajan_d1	IGL	0.191223	immunomatch	IGHV1-2	IGHJ4	IGLV8-61	IGLJ3
1	jaffe_naive	IGK	0.607368	immunomatch	IGHV3-49	IGHJ6	IGKV1-39	IGKJ1
0	dekosky_d2_agexp	IGL	0.568732	immunomatch	IGHV3-9	IGHJ4	IGLV3-1	IGLJ1
1	jaffe_naive	IGK	0.459278	immunomatch	IGHV4-34	IGHJ6	IGKV3-15	IGKJ1
0	jaffe_naive	IGK	0.342903	immunomatch	IGHV7-4-1	IGHJ5	IGKV3-11	IGKJ1
0	rajan_d2	IGL	0.397745	immunomatch	IGHV4-59	IGHJ6	IGLV3-1	IGLJ2
1	dekosky_d2_agexp	IGL	0.545038	immunomatch	IGHV3-74	IGHJ4	IGLV3-1	IGLJ1
0	dekosky_d1_agexp	IGK	0.406886	immunomatch	IGHV3-23	IGHJ4	IGKV4-1	IGKJ1
0	dekosky_d2_agexp	IGL	0.640073	immunomatch	IGHV4-39	IGHJ4	IGLV2-23	IGLJ1
0	dekosky_d1_agexp	IGK	0.771498	immunomatch	IGHV4-39	IGHJ4	IGKV1-33	IGKJ4
1	rajan_d1	IGK	0.982184	immunomatch	IGHV1-18	IGHJ5	IGKV1-16	IGKJ5
1	rajan_d1	IGK	0.92648	immunomatch	IGHV1-2	IGHJ4	IGKV1-33	IGKJ1
1	rajan_d2	IGL	0.969275	immunomatch	IGHV1-46	IGHJ6	IGLV2-14	IGLJ6
1	dekosky_d1_agexp	IGL	0.395626	immunomatch	IGHV1-69	IGHJ4	IGLV1-44	IGLJ3
0	jaffe_naive	IGL	0.355526	immunomatch	IGHV1-46	IGHJ6	IGLV3-21	IGLJ2
1	dekosky_d2_agexp	IGK	0.68967	immunomatch	IGHV3-72	IGHJ4	IGKV1-16	IGKJ1
0	jaffe_mem	IGL	0.579823	immunomatch	IGHV5-51	IGHJ4	IGLV8-61	IGLJ3
1	rajan_d1	IGK	0.988821	immunomatch	IGHV1-46	IGHJ6	IGKV1-33	IGKJ2
1	jaffe_mem	IGL	0.791019	immunomatch	IGHV4-4	IGHJ4	IGLV2-14	IGLJ1
1	dekosky_d1_agexp	IGK	0.84754	immunomatch	IGHV3-15	IGHJ6	IGKV2-28	IGKJ3
1	rajan_d1	IGK	0.978261	immunomatch	IGHV3-11	IGHJ6	IGKV1-33	IGKJ5
0	dekosky_d1_agexp	IGK	0.388745	immunomatch	IGHV1-2	IGHJ6	IGKV3-20	IGKJ4
0	dekosky_d1_agexp	IGK	0.6777	immunomatch	IGHV4-39	IGHJ3	IGKV1-39	IGKJ3
1	rajan_d2	IGL	0.99027	immunomatch	IGHV3-30	IGHJ4	IGLV2-23	IGLJ2
1	rajan_d1	IGK	0.0401772	immunomatch	IGHV1-2	IGHJ4	IGKV1-39	IGKJ1
0	rajan_d1	IGK	0.00376534	immunomatch	IGHV1-2	IGHJ5	IGKV1-16	IGKJ4
0	jaffe_naive	IGL	0.576972	immunomatch	IGHV1-69	IGHJ4	IGLV1-40	IGLJ2
1	dekosky_d1_agexp	IGK	0.418939	immunomatch	IGHV3-33	IGHJ4	IGKV1-6	IGKJ1
1	jaffe_mem	IGK	0.795814	immunomatch	IGHV1-69	IGHJ4	IGKV3-20	IGKJ5
1	dekosky_d2_agexp	IGL	0.595128	immunomatch	IGHV4-39	IGHJ5	IGLV3-19	IGLJ2
1	dekosky_d2_agexp	IGK	0.30272	immunomatch	IGHV3-74	IGHJ4	IGKV1-5	IGKJ1
0	jaffe_naive	IGK	0.631786	immunomatch	IGHV3-30	IGHJ4	IGKV3-11	IGKJ3
0	rajan_d1	IGK	0.33946	immunomatch	IGHV1-2	IGHJ6	IGKV1-39	IGKJ3
1	jaffe_naive	IGK	0.610596	immunomatch	IGHV3-30	IGHJ6	IGKV2-28	IGKJ5
0	rajan_d2	IGK	0.0118752	immunomatch	IGHV1-18	IGHJ6	IGKV1-17	IGKJ1
0	jaffe_mem	IGL	0.362923	immunomatch	IGHV3-23	IGHJ3	IGLV2-8	IGLJ2
1	dekosky_d2_agexp	IGK	0.500351	immunomatch	IGHV4-61	IGHJ4	IGKV1-12	IGKJ4
1	dekosky_d1_agexp	IGL	0.555432	immunomatch	IGHV4-59	IGHJ4	IGLV1-40	IGLJ3
1	dekosky_d1_agexp	IGL	0.63618	immunomatch	IGHV6-1	IGHJ4	IGLV1-44	IGLJ3
0	rajan_d1	IGK	0.00201743	immunomatch	IGHV1-2	IGHJ6	IGKV1-17	IGKJ1
1	dekosky_d2_agexp	IGK	0.171042	immunomatch	IGHV2-5	IGHJ4	IGKV3-20	IGKJ2
1	jaffe_mem	IGK	0.390191	immunomatch	IGHV4-4	IGHJ4	IGKV3-11	IGKJ2
1	rajan_d2	IGK	0.782463	immunomatch	IGHV4-59	IGHJ6	IGKV1-8	IGKJ1
0	dekosky_d2_agexp	IGK	0.246177	immunomatch	IGHV1-69	IGHJ3	IGKV1-5	IGKJ1
1	rajan_d1	IGK	0.985523	immunomatch	IGHV4-59	IGHJ6	IGKV1-12	IGKJ1
0	dekosky_d1_agexp	IGK	0.339094	immunomatch	IGHV3-30	IGHJ4	IGKV4-1	IGKJ1
1	rajan_d1	IGK	0.91308	immunomatch	IGHV3-33	IGHJ6	IGKV1-33	IGKJ1
0	dekosky_d2_agexp	IGL	0.328425	immunomatch	IGHV4-39	IGHJ4	IGLV3-21	IGLJ1
0	dekosky_d1_agexp	IGK	0.529195	immunomatch	IGHV1-2	IGHJ6	IGKV4-1	IGKJ2
0	jaffe_mem	IGL	0.242769	immunomatch	IGHV3-30	IGHJ4	IGLV1-40	IGLJ2
0	jaffe_mem	IGK	0.731166	immunomatch	IGHV3-53	IGHJ4	IGKV3-11	IGKJ4
0	dekosky_d2_agexp	IGL	0.253757	immunomatch	IGHV1-18	IGHJ5	IGLV3-21	IGLJ2
0	jaffe_naive	IGL	0.466621	immunomatch	IGHV4-59	IGHJ4	IGLV6-57	IGLJ3
0	rajan_d1	IGK	0.0065998	immunomatch	IGHV1-2	IGHJ6	IGKV1-5	IGKJ1
0	jaffe_mem	IGL	0.423613	immunomatch	IGHV3-30	IGHJ4	IGLV3-1	IGLJ2
0	dekosky_d1_agexp	IGK	0.509556	immunomatch	IGHV1-18	IGHJ5	IGKV1-5	IGKJ5
0	jaffe_naive	IGL	0.573973	immunomatch	IGHV2-5	IGHJ3	IGLV3-1	IGLJ2
1	dekosky_d2_agexp	IGK	0.457481	immunomatch	IGHV4-4	IGHJ5	IGKV3-20	IGKJ2
1	jaffe_mem	IGL	0.503638	immunomatch	IGHV3-66	IGHJ6	IGLV3-1	IGLJ2
1	rajan_d1	IGK	0.0192584	immunomatch	IGHV1-2	IGHJ4	IGKV1-5	IGKJ1
1	jaffe_naive	IGL	0.518333	immunomatch	IGHV3-49	IGHJ6	IGLV2-11	IGLJ3
1	dekosky_d2_agexp	IGK	0.579445	immunomatch	IGHV3-49	IGHJ4	IGKV1-39	IGKJ4
0	jaffe_mem	IGL	0.517137	immunomatch	IGHV7-4-1	IGHJ4	IGLV2-23	IGLJ2
1	jaffe_mem	IGL	0.262456	immunomatch	IGHV3-23	IGHJ3	IGLV2-8	IGLJ2
0	dekosky_d2_agexp	IGK	0.53784	immunomatch	IGHV1-2	IGHJ4	IGKV4-1	IGKJ3
0	dekosky_d1_agexp	IGL	0.572934	immunomatch	IGHV3-74	IGHJ4	IGLV2-23	IGLJ2
0	dekosky_d1_agexp	IGK	0.0456133	immunomatch	IGHV4-34	IGHJ5	IGKV2-24	IGKJ2
1	jaffe_mem	IGK	0.414944	immunomatch	IGHV3-48	IGHJ5	IGKV3-11	IGKJ5
0	dekosky_d2_agexp	IGK	0.566501	immunomatch	IGHV1-2	IGHJ4	IGKV2-28	IGKJ2
1	jaffe_mem	IGL	0.508983	immunomatch	IGHV4-61	IGHJ3	IGLV2-8	IGLJ3
0	jaffe_naive	IGK	0.58902	immunomatch	IGHV1-3	IGHJ5	IGKV3-20	IGKJ1
1	dekosky_d1_agexp	IGK	0.488705	immunomatch	IGHV1-46	IGHJ4	IGKV1-27	IGKJ2
0	dekosky_d2_agexp	IGK	0.707305	immunomatch	IGHV4-61	IGHJ3	IGKV1-39	IGKJ1
1	jaffe_naive	IGL	0.519558	immunomatch	IGHV3-9	IGHJ5	IGLV2-8	IGLJ1
0	jaffe_naive	IGL	0.522584	immunomatch	IGHV3-74	IGHJ5	IGLV3-25	IGLJ2
0	dekosky_d1_agexp	IGL	0.552888	immunomatch	IGHV3-53	IGHJ4	IGLV1-40	IGLJ2
0	jaffe_naive	IGK	0.451426	immunomatch	IGHV3-64	IGHJ6	IGKV4-1	IGKJ1
0	jaffe_mem	IGL	0.612635	immunomatch	IGHV3-21	IGHJ4	IGLV2-11	IGLJ3
1	rajan_d2	IGK	0.872244	immunomatch	IGHV1-18	IGHJ6	IGKV2D-29	IGKJ2
1	jaffe_mem	IGK	0.553416	immunomatch	IGHV4-61	IGHJ3	IGKV4-1	IGKJ1
0	dekosky_d2_agexp	IGL	0.59196	immunomatch	IGHV2-26	IGHJ3	IGLV2-14	IGLJ1
0	jaffe_naive	IGL	0.520907	immunomatch	IGHV3-48	IGHJ3	IGLV1-44	IGLJ3
0	dekosky_d1_agexp	IGK	0.496747	immunomatch	IGHV3-21	IGHJ6	IGKV1-5	IGKJ2
1	dekosky_d1_agexp	IGK	0.369457	immunomatch	IGHV1-18	IGHJ5	IGKV1-5	IGKJ1
1	dekosky_d2_agexp	IGK	0.528465	immunomatch	IGHV3-73	IGHJ6	IGKV1-27	IGKJ4
1	jaffe_naive	IGL	0.494352	immunomatch	IGHV5-51	IGHJ4	IGLV2-8	IGLJ2
1	dekosky_d2_agexp	IGK	0.44295	immunomatch	IGHV4-28	IGHJ5	IGKV4-1	IGKJ4
1	dekosky_d2_agexp	IGL	0.478113	immunomatch	IGHV3-15	IGHJ4	IGLV6-57	IGLJ2
1	jaffe_mem	IGL	0.586696	immunomatch	IGHV3-48	IGHJ4	IGLV2-14	IGLJ3
1	rajan_d1	IGK	0.33316	immunomatch	IGHV3-33	IGHJ4	IGKV1-5	IGKJ1
0	jaffe_naive	IGK	0.5461	immunomatch	IGHV4-59	IGHJ4	IGKV3-20	IGKJ3
1	dekosky_d1_agexp	IGL	0.453019	immunomatch	IGHV3-21	IGHJ4	IGLV1-44	IGLJ3
0	dekosky_d1_agexp	IGK	0.309059	immunomatch	IGHV1-69	IGHJ1	IGKV1-39	IGKJ3
0	rajan_d2	IGK	0.00989502	immunomatch	IGHV3-48	IGHJ6	IGKV1-39	IGKJ1
1	dekosky_d1_agexp	IGK	0.158609	immunomatch	IGHV4-34	IGHJ5	IGKV3-15	IGKJ2
1	rajan_d2	IGK	0.785727	immunomatch	IGHV4-59	IGHJ6	IGKV1-8	IGKJ5
1	jaffe_naive	IGK	0.577244	immunomatch	IGHV3-7	IGHJ4	IGKV1-5	IGKJ4
1	rajan_d1	IGK	0.501448	immunomatch	IGHV3-48	IGHJ4	IGKV1-5	IGKJ4
1	dekosky_d1_agexp	IGL	0.507821	immunomatch	IGHV3-74	IGHJ4	IGLV6-57	IGLJ2
0	jaffe_naive	IGK	0.442596	immunomatch	IGHV4-61	IGHJ6	IGKV3-15	IGKJ2
1	jaffe_naive	IGK	0.48024	immunomatch	IGHV3-66	IGHJ4	IGKV3-15	IGKJ2
1	dekosky_d2_agexp	IGL	0.632983	immunomatch	IGHV1-2	IGHJ4	IGLV1-44	IGLJ3
1	rajan_d2	IGK	0.988755	immunomatch	IGHV1-69	IGHJ6	IGKV1-17	IGKJ1
0	jaffe_mem	IGL	0.450096	immunomatch	IGHV3-48	IGHJ3	IGLV2-11	IGLJ3
1	dekosky_d1_agexp	IGK	0.188307	immunomatch	IGHV3-9	IGHJ3	IGKV3-20	IGKJ4
0	rajan_d2	IGK	0.00480603	immunomatch	IGHV4-59	IGHJ6	IGKV1-8	IGKJ5
0	rajan_d1	IGL	0.249648	immunomatch	IGHV4-39	IGHJ6	IGLV3-19	IGLJ2
1	dekosky_d2_agexp	IGL	0.584207	immunomatch	IGHV4-30-4	IGHJ3	IGLV1-51	IGLJ3
0	rajan_d1	IGK	0.146812	immunomatch	IGHV5-51	IGHJ6	IGKV1-8	IGKJ4
0	jaffe_mem	IGK	0.492965	immunomatch	IGHV3-49	IGHJ3	IGKV3D-20	IGKJ2
0	jaffe_naive	IGK	0.547753	immunomatch	IGHV3-74	IGHJ3	IGKV1D-12	IGKJ4
0	jaffe_mem	IGL	0.184743	immunomatch	IGHV3-48	IGHJ4	IGLV2-23	IGLJ1
0	jaffe_mem	IGL	0.368158	immunomatch	IGHV3-23	IGHJ6	IGLV2-8	IGLJ2
1	dekosky_d2_agexp	IGK	0.540695	immunomatch	IGHV3-30	IGHJ1	IGKV1-5	IGKJ3
0	jaffe_naive	IGL	0.507052	immunomatch	IGHV4-39	IGHJ5	IGLV2-11	IGLJ1
1	rajan_d2	IGK	0.992534	immunomatch	IGHV4-61	IGHJ3	IGKV1-9	IGKJ4
1	rajan_d2	IGK	0.970993	immunomatch	IGHV1-18	IGHJ5	IGKV1-16	IGKJ4
0	dekosky_d1_agexp	IGK	0.64824	immunomatch	IGHV4-59	IGHJ4	IGKV1-39	IGKJ2
1	jaffe_mem	IGL	0.564866	immunomatch	IGHV3-7	IGHJ3	IGLV2-18	IGLJ1
1	dekosky_d1_agexp	IGK	0.285448	immunomatch	IGHV1-24	IGHJ6	IGKV1-5	IGKJ1
1	rajan_d2	IGK	0.916515	immunomatch	IGHV3-21	IGHJ4	IGKV1-5	IGKJ1
0	jaffe_mem	IGL	0.319973	immunomatch	IGHV3-48	IGHJ4	IGLV1-40	IGLJ3
0	rajan_d1	IGK	0.00236552	immunomatch	IGHV4-59	IGHJ4	IGKV2-40	IGKJ1
0	dekosky_d2_agexp	IGK	0.22902	immunomatch	IGHV4-39	IGHJ6	IGKV4-1	IGKJ5
0	dekosky_d1_agexp	IGK	0.878265	immunomatch	IGHV3-66	IGHJ6	IGKV2-28	IGKJ2
0	rajan_d1	IGK	0.0101854	immunomatch	IGHV1-2	IGHJ4	IGKV1-39	IGKJ1
1	jaffe_naive	IGL	0.623298	immunomatch	IGHV3-30	IGHJ4	IGLV2-14	IGLJ3
0	rajan_d1	IGK	0.00693279	immunomatch	IGHV1-2	IGHJ6	IGKV1-9	IGKJ1
1	rajan_d2	IGK	0.959941	immunomatch	IGHV5-51	IGHJ4	IGKV1-39	IGKJ2
1	rajan_d2	IGK	0.273448	immunomatch	IGHV3-30	IGHJ6	IGKV1-39	IGKJ2
1	dekosky_d1_agexp	IGK	0.864424	immunomatch	IGHV3-30-3	IGHJ4	IGKV3-15	IGKJ2
1	dekosky_d2_agexp	IGK	0.282764	immunomatch	IGHV1-2	IGHJ5	IGKV3-11	IGKJ1
1	jaffe_naive	IGK	0.528793	immunomatch	IGHV3-11	IGHJ1	IGKV3-11	IGKJ1
0	dekosky_d1_agexp	IGL	0.545075	immunomatch	IGHV1-46	IGHJ6	IGLV1-40	IGLJ3
0	jaffe_naive	IGK	0.399174	immunomatch	IGHV3-48	IGHJ4	IGKV3-20	IGKJ3
1	rajan_d1	IGL	0.270016	immunomatch	IGHV3-30	IGHJ6	IGLV3-19	IGLJ6
1	jaffe_mem	IGL	0.589719	immunomatch	IGHV3-23	IGHJ4	IGLV4-69	IGLJ3
1	dekosky_d2_agexp	IGL	0.815706	immunomatch	IGHV3-7	IGHJ4	IGLV7-46	IGLJ3
1	jaffe_naive	IGK	0.465422	immunomatch	IGHV3-43D	IGHJ6	IGKV1-5	IGKJ2
1	dekosky_d1_agexp	IGK	0.47447	immunomatch	IGHV4-4	IGHJ4	IGKV1-12	IGKJ2
1	rajan_d1	IGK	0.966695	immunomatch	IGHV1-2	IGHJ6	IGKV1-27	IGKJ1
0	dekosky_d2_agexp	IGL	0.494095	immunomatch	IGHV4-59	IGHJ6	IGLV1-47	IGLJ2
1	dekosky_d1_agexp	IGL	0.610906	immunomatch	IGHV3-7	IGHJ6	IGLV1-51	IGLJ3
1	rajan_d2	IGK	0.74779	immunomatch	IGHV4-59	IGHJ6	IGKV1-8	IGKJ4
0	rajan_d2	IGL	0.00799428	immunomatch	IGHV4-31	IGHJ6	IGLV6-57	IGLJ2
0	rajan_d2	IGK	0.710775	immunomatch	IGHV1-18	IGHJ6	IGKV1-39	IGKJ3
0	dekosky_d2_agexp	IGK	0.662123	immunomatch	IGHV4-39	IGHJ6	IGKV3-20	IGKJ2
1	rajan_d1	IGK	0.982883	immunomatch	IGHV1-3	IGHJ5	IGKV1-9	IGKJ1
1	jaffe_naive	IGK	0.514301	immunomatch	IGHV2-70	IGHJ3	IGKV1-9	IGKJ3
1	rajan_d2	IGK	0.24873	immunomatch	IGHV3-73	IGHJ6	IGKV1-8	IGKJ1
1	dekosky_d2_agexp	IGK	0.555881	immunomatch	IGHV1-69	IGHJ3	IGKV3-20	IGKJ4
1	dekosky_d2_agexp	IGL	0.61622	immunomatch	IGHV2-5	IGHJ3	IGLV1-40	IGLJ2
1	dekosky_d2_agexp	IGK	0.560933	immunomatch	IGHV3-66	IGHJ5	IGKV1-33	IGKJ3
0	dekosky_d1_agexp	IGL	0.27095	immunomatch	IGHV4-39	IGHJ4	IGLV1-47	IGLJ3
0	jaffe_mem	IGK	0.542741	immunomatch	IGHV3-23	IGHJ4	IGKV1-5	IGKJ3
1	dekosky_d1_agexp	IGK	0.501054	immunomatch	IGHV4-30-4	IGHJ4	IGKV3D-15	IGKJ4
1	rajan_d2	IGL	0.974894	immunomatch	IGHV5-51	IGHJ6	IGLV2-14	IGLJ7
0	rajan_d1	IGK	0.00530736	immunomatch	IGHV1-2	IGHJ6	IGKV1-5	IGKJ1
0	jaffe_mem	IGK	0.504624	immunomatch	IGHV3-23	IGHJ4	IGKV3-15	IGKJ4
1	jaffe_naive	IGL	0.602347	immunomatch	IGHV3-74	IGHJ1	IGLV3-19	IGLJ3
1	jaffe_mem	IGL	0.694318	immunomatch	IGHV4-38-2	IGHJ4	IGLV2-14	IGLJ2
0	dekosky_d2_agexp	IGK	0.527259	immunomatch	IGHV4-61	IGHJ6	IGKV3-20	IGKJ2
0	jaffe_mem	IGL	0.161128	immunomatch	IGHV4-59	IGHJ6	IGLV2-8	IGLJ1
1	jaffe_mem	IGK	0.38585	immunomatch	IGHV3-74	IGHJ2	IGKV4-1	IGKJ1
0	dekosky_d2_agexp	IGK	0.27475	immunomatch	IGHV3-11	IGHJ4	IGKV1-5	IGKJ1
0	jaffe_naive	IGK	0.600063	immunomatch	IGHV4-38-2	IGHJ5	IGKV3-20	IGKJ1
0	dekosky_d2_agexp	IGK	0.434649	immunomatch	IGHV1-18	IGHJ4	IGKV1-39	IGKJ1
1	jaffe_naive	IGL	0.571186	immunomatch	IGHV4-38-2	IGHJ4	IGLV2-11	IGLJ1
0	dekosky_d1_agexp	IGK	0.580101	immunomatch	IGHV3-7	IGHJ4	IGKV1-27	IGKJ5
0	rajan_d1	IGK	0.0158908	immunomatch	IGHV3-11	IGHJ6	IGKV1-9	IGKJ1
1	jaffe_naive	IGK	0.54924	immunomatch	IGHV3-9	IGHJ4	IGKV3-15	IGKJ2
1	dekosky_d1_agexp	IGL	0.488156	immunomatch	IGHV4-59	IGHJ4	IGLV3-25	IGLJ2
1	rajan_d1	IGK	0.959567	immunomatch	IGHV4-59	IGHJ4	IGKV1-39	IGKJ4
1	jaffe_naive	IGK	0.409393	immunomatch	IGHV3-9	IGHJ6	IGKV4-1	IGKJ4
1	jaffe_naive	IGK	0.62189	immunomatch	IGHV4-59	IGHJ4	IGKV4-1	IGKJ4
1	dekosky_d2_agexp	IGL	0.509665	immunomatch	IGHV1-2	IGHJ3	IGLV1-40	IGLJ2
1	rajan_d1	IGK	0.966306	immunomatch	IGHV1-2	IGHJ6	IGKV1-37RF	IGKJ4
0	jaffe_naive	IGK	0.345436	immunomatch	IGHV3-53	IGHJ4	IGKV3-20	IGKJ1
1	jaffe_naive	IGK	0.593763	immunomatch	IGHV3-11	IGHJ6	IGKV1-39	IGKJ4
1	dekosky_d1_agexp	IGK	0.291389	immunomatch	IGHV3-11	IGHJ4	IGKV1-5	IGKJ1
1	rajan_d1	IGK	0.884386	immunomatch	IGHV1-2	IGHJ5	IGKV1-39	IGKJ5
0	jaffe_naive	IGK	0.370352	immunomatch	IGHV4-38-2	IGHJ4	IGKV2-29	IGKJ3
1	rajan_d2	IGL	0.80003	immunomatch	IGHV1-18	IGHJ4	IGLV2-23	IGLJ2
1	jaffe_naive	IGL	0.3848	immunomatch	IGHV3-30	IGHJ6	IGLV3-21	IGLJ2
0	dekosky_d2_agexp	IGL	0.525103	immunomatch	IGHV2-70	IGHJ4	IGLV1-44	IGLJ2
0	rajan_d1	IGK	0.2904	immunomatch	IGHV3-21	IGHJ2	IGKV1-8	IGKJ1
1	rajan_d1	IGK	0.974728	immunomatch	IGHV1-2	IGHJ4	IGKV1-8	IGKJ4
1	rajan_d2	IGK	0.383602	immunomatch	IGHV4-59	IGHJ6	IGKV1-8	IGKJ4
1	jaffe_mem	IGL	0.554245	immunomatch	IGHV3-23	IGHJ4	IGLV2-14	IGLJ2
1	jaffe_naive	IGL	0.691367	immunomatch	IGHV3-48	IGHJ4	IGLV7-43	IGLJ3
0	rajan_d2	IGK	0.0364044	immunomatch	IGHV4-61	IGHJ4	IGKV1-39	IGKJ5
1	dekosky_d1_agexp	IGK	0.279481	immunomatch	IGHV1-46	IGHJ4	IGKV4-1	IGKJ2
0	rajan_d2	IGK	0.00121935	immunomatch	IGHV4-59	IGHJ6	IGKV1-39	IGKJ1
0	rajan_d2	IGK	0.0794432	immunomatch	IGHV3-33	IGHJ4	IGKV1-8	IGKJ4
0	rajan_d1	IGK	0.717849	immunomatch	IGHV1-2	IGHJ6	IGKV1-39	IGKJ3
0	dekosky_d1_agexp	IGL	0.439622	immunomatch	IGHV3-21	IGHJ6	IGLV2-8	IGLJ3
0	rajan_d1	IGK	0.0486769	immunomatch	IGHV1-2	IGHJ5	IGKV1-5	IGKJ1
1	jaffe_naive	IGK	0.614199	immunomatch	IGHV3-30	IGHJ6	IGKV1-12	IGKJ3
0	dekosky_d1_agexp	IGK	0.529726	immunomatch	IGHV4-30-2	IGHJ4	IGKV3-11	IGKJ3
0	rajan_d1	IGK	0.00705991	immunomatch	IGHV1-2	IGHJ6	IGKV1-5	IGKJ1
1	rajan_d2	IGK	0.748599	immunomatch	IGHV4-59	IGHJ6	IGKV1-39	IGKJ5
1	dekosky_d1_agexp	IGL	0.489275	immunomatch	IGHV3-73	IGHJ4	IGLV1-47	IGLJ1
1	dekosky_d2_agexp	IGL	0.506195	immunomatch	IGHV4-39	IGHJ4	IGLV1-40	IGLJ2
1	rajan_d2	IGL	0.983552	immunomatch	IGHV3-11	IGHJ4	IGLV3-21	IGLJ6
0	dekosky_d2_agexp	IGK	0.569174	immunomatch	IGHV1-8	IGHJ4	IGKV1-27	IGKJ5
0	rajan_d2	IGK	0.0133566	immunomatch	IGHV3-30	IGHJ4	IGKV1-33	IGKJ2
0	jaffe_naive	IGL	0.575398	immunomatch	IGHV4-38-2	IGHJ4	IGLV1-47	IGLJ3
0	jaffe_mem	IGK	0.441935	immunomatch	IGHV4-39	IGHJ4	IGKV4-1	IGKJ1
1	rajan_d1	IGK	0.703289	immunomatch	IGHV1-2	IGHJ6	IGKV1-39	IGKJ5
0	rajan_d2	IGK	0.00128626	immunomatch	IGHV1-18	IGHJ6	IGKV1-39	IGKJ4
0	jaffe_mem	IGL	0.579363	immunomatch	IGHV3-30	IGHJ6	IGLV2-11	IGLJ2
1	rajan_d2	IGL	0.974765	immunomatch	IGHV1-46	IGHJ6	IGLV2-14	IGLJ3
1	rajan_d2	IGK	0.748502	immunomatch	IGHV4-59	IGHJ6	IGKV1-8	IGKJ4
1	dekosky_d1_agexp	IGK	0.400562	immunomatch	IGHV3-23	IGHJ6	IGKV1-27	IGKJ1
1	rajan_d2	IGK	0.760363	immunomatch	IGHV4-59	IGHJ6	IGKV1-8	IGKJ4
1	dekosky_d1_agexp	IGK	0.336342	immunomatch	IGHV3-23	IGHJ3	IGKV1-39	IGKJ4
1	rajan_d1	IGK	0.959935	immunomatch	IGHV4-39	IGHJ6	IGKV1-33	IGKJ4
1	dekosky_d2_agexp	IGL	0.598003	immunomatch	IGHV4-39	IGHJ6	IGLV2-14	IGLJ3
1	rajan_d1	IGK	0.966761	immunomatch	IGHV4-59	IGHJ4	IGKV1-39	IGKJ1
1	dekosky_d1_agexp	IGL	0.652534	immunomatch	IGHV3-9	IGHJ4	IGLV1-51	IGLJ2
1	jaffe_naive	IGK	0.333214	immunomatch	IGHV5-51	IGHJ4	IGKV1-39	IGKJ4
1	rajan_d1	IGK	0.118353	immunomatch	IGHV4-59	IGHJ3	IGKV1-9	IGKJ2
1	rajan_d2	IGK	0.725414	immunomatch	IGHV4-61	IGHJ6	IGKV1-8	IGKJ4
1	jaffe_mem	IGK	0.580751	immunomatch	IGHV4-59	IGHJ4	IGKV1-39	IGKJ2
0	jaffe_mem	IGK	0.488809	immunomatch	IGHV3-53	IGHJ3	IGKV3-20	IGKJ2
1	jaffe_naive	IGL	0.609905	immunomatch	IGHV1-2	IGHJ4	IGLV2-11	IGLJ2
0	dekosky_d1_agexp	IGK	0.458435	immunomatch	IGHV1-18	IGHJ5	IGKV1-17	IGKJ3
0	dekosky_d1_agexp	IGK	0.0454713	immunomatch	IGHV3-23	IGHJ4	IGKV3-20	IGKJ2
0	dekosky_d2_agexp	IGK	0.634379	immunomatch	IGHV4-59	IGHJ3	IGKV3-20	IGKJ2
0	dekosky_d2_agexp	IGK	0.66319	immunomatch	IGHV3-49	IGHJ6	IGKV1-5	IGKJ1
1	dekosky_d1_agexp	IGK	0.600842	immunomatch	IGHV3-30-3	IGHJ4	IGKV3-11	IGKJ1
1	rajan_d2	IGK	0.964702	immunomatch	IGHV1-2	IGHJ6	IGKV1-37RF	IGKJ4
0	dekosky_d2_agexp	IGL	0.658642	immunomatch	IGHV2-70	IGHJ3	IGLV1-40	IGLJ7
1	jaffe_naive	IGK	0.423879	immunomatch	IGHV1-69	IGHJ6	IGKV6-21	IGKJ5
1	jaffe_mem	IGL	0.443716	immunomatch	IGHV3-30	IGHJ4	IGLV2-14	IGLJ2
1	jaffe_mem	IGL	0.718007	immunomatch	IGHV3-23	IGHJ4	IGLV2-8	IGLJ1
1	jaffe_naive	IGK	0.493619	immunomatch	IGHV3-11	IGHJ2	IGKV4-1	IGKJ4
1	jaffe_mem	IGL	0.746892	immunomatch	IGHV4-61	IGHJ4	IGLV1-51	IGLJ1
0	jaffe_naive	IGK	0.478752	immunomatch	IGHV1-24	IGHJ4	IGKV4-1	IGKJ4
0	dekosky_d2_agexp	IGL	0.467037	immunomatch	IGHV3-23	IGHJ4	IGLV3-1	IGLJ2
1	dekosky_d2_agexp	IGK	0.425633	immunomatch	IGHV4-34	IGHJ6	IGKV1-5	IGKJ2
1	dekosky_d2_agexp	IGK	0.639354	immunomatch	IGHV1-18	IGHJ4	IGKV4-1	IGKJ2
0	rajan_d2	IGK	0.756321	immunomatch	IGHV4-59	IGHJ6	IGKV1-8	IGKJ4
0	dekosky_d1_agexp	IGK	0.578036	immunomatch	IGHV1-3	IGHJ5	IGKV1-39	IGKJ2
1	rajan_d1	IGK	0.919038	immunomatch	IGHV1-2	IGHJ4	IGKV1-33	IGKJ3
0	rajan_d2	IGK	0.016205	immunomatch	IGHV4-59	IGHJ6	IGKV1-39	IGKJ4
0	rajan_d2	IGK	0.408235	immunomatch	IGHV4-59	IGHJ6	IGKV1-8	IGKJ4
1	jaffe_naive	IGK	0.544823	immunomatch	IGHV3-66	IGHJ4	IGKV1-5	IGKJ1
1	rajan_d1	IGK	0.913118	immunomatch	IGHV1-69	IGHJ6	IGKV1-39	IGKJ4
0	rajan_d2	IGK	0.003548	immunomatch	IGHV1-18	IGHJ6	IGKV1-39	IGKJ1
0	dekosky_d1_agexp	IGK	0.555814	immunomatch	IGHV1-8	IGHJ6	IGKV1-12	IGKJ4
1	dekosky_d2_agexp	IGK	0.376188	immunomatch	IGHV3-23	IGHJ5	IGKV3-20	IGKJ4
1	rajan_d1	IGK	0.982643	immunomatch	IGHV3-33	IGHJ4	IGKV4-1	IGKJ4
1	dekosky_d1_agexp	IGK	0.476742	immunomatch	IGHV1-69	IGHJ3	IGKV1-33	IGKJ2
0	jaffe_naive	IGK	0.589213	immunomatch	IGHV3-30	IGHJ3	IGKV1-5	IGKJ4
0	dekosky_d1_agexp	IGK	0.468107	immunomatch	IGHV3-23	IGHJ4	IGKV3-20	IGKJ1
1	jaffe_mem	IGL	0.61271	immunomatch	IGHV4-61	IGHJ4	IGLV2-11	IGLJ2
1	dekosky_d1_agexp	IGL	0.666031	immunomatch	IGHV4-39	IGHJ4	IGLV2-23	IGLJ2
1	jaffe_mem	IGK	0.556866	immunomatch	IGHV3-64	IGHJ3	IGKV1-5	IGKJ2
1	dekosky_d2_agexp	IGK	0.388271	immunomatch	IGHV3-9	IGHJ3	IGKV2D-29	IGKJ4
0	dekosky_d1_agexp	IGK	0.378022	immunomatch	IGHV1-2	IGHJ4	IGKV3-11	IGKJ4
0	jaffe_mem	IGK	0.541893	immunomatch	IGHV3-48	IGHJ4	IGKV3-20	IGKJ4
0	jaffe_mem	IGK	0.349685	immunomatch	IGHV2-26	IGHJ5	IGKV3-20	IGKJ1
1	jaffe_naive	IGK	0.51352	immunomatch	IGHV3-43D	IGHJ4	IGKV1-8	IGKJ4
0	dekosky_d2_agexp	IGK	0.446772	immunomatch	IGHV4-30-2	IGHJ6	IGKV1-5	IGKJ2
1	rajan_d2	IGK	0.762459	immunomatch	IGHV4-59	IGHJ6	IGKV1-8	IGKJ4
0	dekosky_d2_agexp	IGK	0.55012	immunomatch	IGHV1-2	IGHJ4	IGKV1-5	IGKJ1
0	jaffe_mem	IGK	0.482459	immunomatch	IGHV3-23	IGHJ6	IGKV4-1	IGKJ4
1	rajan_d2	IGK	0.922284	immunomatch	IGHV1-18	IGHJ6	IGKV2D-29	IGKJ5
0	rajan_d2	IGK	0.000691356	immunomatch	IGHV4-59	IGHJ4	IGKV1-39	IGKJ2
0	jaffe_mem	IGK	0.379966	immunomatch	IGHV3-23	IGHJ6	IGKV4-1	IGKJ4
1	jaffe_naive	IGK	0.593688	immunomatch	IGHV3-15	IGHJ4	IGKV3-11	IGKJ3
0	rajan_d1	IGK	0.174579	immunomatch	IGHV1-18	IGHJ5	IGKV1-8	IGKJ4
0	dekosky_d2_agexp	IGK	0.540438	immunomatch	IGHV1-2	IGHJ3	IGKV1-39	IGKJ2
1	rajan_d2	IGK	0.921232	immunomatch	IGHV3-33	IGHJ4	IGKV1-39	IGKJ4
1	jaffe_mem	IGK	0.716613	immunomatch	IGHV4-39	IGHJ4	IGKV1-9	IGKJ3
0	jaffe_mem	IGK	0.0874666	immunomatch	IGHV4-61	IGHJ5	IGKV3D-15	IGKJ1
0	dekosky_d1_agexp	IGL	0.56865	immunomatch	IGHV4-4	IGHJ2	IGLV1-51	IGLJ2
1	jaffe_mem	IGL	0.425833	immunomatch	IGHV3-48	IGHJ6	IGLV2-14	IGLJ3
0	jaffe_naive	IGL	0.544497	immunomatch	IGHV2-5	IGHJ4	IGLV2-8	IGLJ3
0	jaffe_naive	IGL	0.542842	immunomatch	IGHV3-23	IGHJ4	IGLV2-23	IGLJ3
1	dekosky_d2_agexp	IGK	0.541587	immunomatch	IGHV3-74	IGHJ4	IGKV1-39	IGKJ4
0	dekosky_d2_agexp	IGK	0.544952	immunomatch	IGHV3-23	IGHJ4	IGKV1-5	IGKJ2
1	jaffe_naive	IGL	0.542344	immunomatch	IGHV3-74	IGHJ4	IGLV2-23	IGLJ3
0	dekosky_d2_agexp	IGK	0.498979	immunomatch	IGHV3-33	IGHJ4	IGKV3-20	IGKJ1
1	dekosky_d2_agexp	IGK	0.719271	immunomatch	IGHV3-30	IGHJ5	IGKV3-11	IGKJ4
0	rajan_d2	IGK	0.00492564	immunomatch	IGHV5-51	IGHJ5	IGKV1-39	IGKJ4
1	jaffe_naive	IGK	0.527326	immunomatch	IGHV5-51	IGHJ6	IGKV2-28	IGKJ2
0	rajan_d2	IGK	0.749378	immunomatch	IGHV4-59	IGHJ6	IGKV1-8	IGKJ4
0	dekosky_d1_agexp	IGK	0.620028	immunomatch	IGHV5-51	IGHJ4	IGKV4-1	IGKJ2
0	jaffe_mem	IGK	0.247723	immunomatch	IGHV4-38-2	IGHJ3	IGKV1-9	IGKJ4
0	jaffe_mem	IGL	0.610025	immunomatch	IGHV1-2	IGHJ4	IGLV2-14	IGLJ2
0	jaffe_mem	IGL	0.689412	immunomatch	IGHV3-23	IGHJ5	IGLV3-21	IGLJ3
1	rajan_d2	IGL	0.962725	immunomatch	IGHV3-11	IGHJ6	IGLV1-44	IGLJ6
1	jaffe_mem	IGK	0.394117	immunomatch	IGHV3-30	IGHJ4	IGKV4-1	IGKJ4
1	jaffe_mem	IGK	0.612527	immunomatch	IGHV4-34	IGHJ4	IGKV3-20	IGKJ1
0	dekosky_d1_agexp	IGK	0.44475	immunomatch	IGHV1-8	IGHJ6	IGKV1-5	IGKJ2
0	rajan_d1	IGK	0.0417359	immunomatch	IGHV1-2	IGHJ6	IGKV1-16	IGKJ5
1	jaffe_mem	IGK	0.634673	immunomatch	IGHV3-21	IGHJ4	IGKV1-5	IGKJ2
0	dekosky_d1_agexp	IGK	0.538756	immunomatch	IGHV3-74	IGHJ3	IGKV3-20	IGKJ5
1	jaffe_naive	IGK	0.641701	immunomatch	IGHV3-23	IGHJ4	IGKV3-20	IGKJ1
0	jaffe_naive	IGL	0.597391	immunomatch	IGHV1-3	IGHJ4	IGLV3-19	IGLJ3
1	jaffe_naive	IGK	0.507758	immunomatch	IGHV4-38-2	IGHJ3	IGKV1-39	IGKJ4
0	dekosky_d1_agexp	IGL	0.530646	immunomatch	IGHV4-59	IGHJ4	IGLV1-44	IGLJ2
1	jaffe_mem	IGK	0.526959	immunomatch	IGHV4-34	IGHJ5	IGKV1-5	IGKJ2
0	jaffe_mem	IGK	0.430796	immunomatch	IGHV3-21	IGHJ6	IGKV1-39	IGKJ4
1	rajan_d2	IGK	0.739623	immunomatch	IGHV4-59	IGHJ6	IGKV1-8	IGKJ5
0	dekosky_d1_agexp	IGL	0.0613792	immunomatch	IGHV3-23	IGHJ4	IGLV1-44	IGLJ3
0	rajan_d1	IGK	0.00499706	immunomatch	IGHV1-2	IGHJ6	IGKV1-37RF	IGKJ5
1	dekosky_d2_agexp	IGK	0.319418	immunomatch	IGHV2-5	IGHJ5	IGKV3-20	IGKJ3
1	dekosky_d2_agexp	IGL	0.417186	immunomatch	IGHV1-8	IGHJ4	IGLV2-14	IGLJ2
0	jaffe_mem	IGL	0.310269	immunomatch	IGHV3-48	IGHJ2	IGLV3-25	IGLJ2
1	dekosky_d1_agexp	IGL	0.609406	immunomatch	IGHV3-9	IGHJ4	IGLV1-40	IGLJ1
0	rajan_d1	IGK	0.971812	immunomatch	IGHV5-51	IGHJ3	IGKV1-33	IGKJ5
0	jaffe_mem	IGK	0.372103	immunomatch	IGHV3-49	IGHJ4	IGKV1-13	IGKJ5
0	rajan_d2	IGK	0.138287	immunomatch	IGHV4-59	IGHJ6	IGKV1-8	IGKJ5
1	jaffe_naive	IGK	0.53753	immunomatch	IGHV4-59	IGHJ4	IGKV1-27	IGKJ1
1	dekosky_d1_agexp	IGK	0.036547	immunomatch	IGHV4-34	IGHJ4	IGKV3-11	IGKJ1
0	rajan_d2	IGK	0.065341	immunomatch	IGHV4-59	IGHJ6	IGKV1-8	IGKJ4
0	dekosky_d1_agexp	IGK	0.281626	immunomatch	IGHV3-9	IGHJ5	IGKV1-39	IGKJ1
1	rajan_d1	IGK	0.877109	immunomatch	IGHV1-2	IGHJ5	IGKV1-39	IGKJ1
1	jaffe_mem	IGL	0.587243	immunomatch	IGHV4-38-2	IGHJ4	IGLV4-69	IGLJ3
0	dekosky_d1_agexp	IGK	0.073054	immunomatch	IGHV4-4	IGHJ4	IGKV1-5	IGKJ3
0	dekosky_d1_agexp	IGL	0.616968	immunomatch	IGHV3-11	IGHJ4	IGLV2-14	IGLJ2
0	rajan_d1	IGK	0.0356953	immunomatch	IGHV1-2	IGHJ4	IGKV1-39	IGKJ1
0	jaffe_naive	IGK	0.497506	immunomatch	IGHV5-51	IGHJ3	IGKV4-1	IGKJ2
0	dekosky_d2_agexp	IGL	0.445082	immunomatch	IGHV3-30	IGHJ6	IGLV1-44	IGLJ2
0	rajan_d2	IGK	0.122207	immunomatch	IGHV1-69	IGHJ5	IGKV1-39	IGKJ1
0	jaffe_naive	IGK	0.474027	immunomatch	IGHV4-4	IGHJ4	IGKV1-5	IGKJ4
1	rajan_d2	IGK	0.891406	immunomatch	IGHV1-18	IGHJ6	IGKV4-1	IGKJ4
1	dekosky_d1_agexp	IGK	0.739275	immunomatch	IGHV3-23	IGHJ4	IGKV1-5	IGKJ2
0	jaffe_naive	IGK	0.515282	immunomatch	IGHV3-11	IGHJ3	IGKV1-8	IGKJ4
1	dekosky_d1_agexp	IGK	0.677132	immunomatch	IGHV2-26	IGHJ4	IGKV3-15	IGKJ4
0	jaffe_mem	IGK	0.363543	immunomatch	IGHV5-51	IGHJ4	IGKV3-15	IGKJ4
1	dekosky_d2_agexp	IGL	0.543432	immunomatch	IGHV1-8	IGHJ4	IGLV3-19	IGLJ2
0	rajan_d1	IGK	0.217322	immunomatch	IGHV3-15	IGHJ4	IGKV1-8	IGKJ1
0	dekosky_d2_agexp	IGK	0.294008	immunomatch	IGHV4-34	IGHJ4	IGKV3-15	IGKJ4
0	dekosky_d1_agexp	IGL	0.178952	immunomatch	IGHV3-23	IGHJ3	IGLV1-51	IGLJ2
1	jaffe_mem	IGL	0.583363	immunomatch	IGHV1-18	IGHJ4	IGLV3-10	IGLJ3
1	dekosky_d1_agexp	IGK	0.740709	immunomatch	IGHV3-73	IGHJ1	IGKV4-1	IGKJ2
0	rajan_d2	IGK	0.00579515	immunomatch	IGHV1-18	IGHJ6	IGKV1-8	IGKJ5
0	dekosky_d2_agexp	IGL	0.346054	immunomatch	IGHV3-20	IGHJ5	IGLV6-57	IGLJ2
0	jaffe_naive	IGK	0.553026	immunomatch	IGHV4-61	IGHJ4	IGKV3-20	IGKJ1
0	rajan_d1	IGK	0.409131	immunomatch	IGHV1-8	IGHJ6	IGKV1-8	IGKJ1
1	rajan_d1	IGK	0.925421	immunomatch	IGHV1-2	IGHJ6	IGKV1-39	IGKJ4
0	jaffe_mem	IGK	0.418778	immunomatch	IGHV1-2	IGHJ3	IGKV1-27	IGKJ4
0	dekosky_d1_agexp	IGL	0.154634	immunomatch	IGHV1-3	IGHJ4	IGLV1-40	IGLJ2
0	dekosky_d2_agexp	IGL	0.477747	immunomatch	IGHV3-74	IGHJ3	IGLV3-21	IGLJ1
1	dekosky_d1_agexp	IGK	0.503953	immunomatch	IGHV1-69	IGHJ4	IGKV1-39	IGKJ1
1	dekosky_d2_agexp	IGK	0.493497	immunomatch	IGHV4-39	IGHJ3	IGKV3-11	IGKJ4
0	dekosky_d1_agexp	IGL	0.508878	immunomatch	IGHV3-21	IGHJ6	IGLV3-19	IGLJ2
1	jaffe_mem	IGK	0.574245	immunomatch	IGHV2-5	IGHJ4	IGKV1-5	IGKJ2
0	dekosky_d1_agexp	IGK	0.760067	immunomatch	IGHV1-69	IGHJ3	IGKV1-39	IGKJ3
0	dekosky_d1_agexp	IGK	0.457525	immunomatch	IGHV2-5	IGHJ5	IGKV3-20	IGKJ3
1	rajan_d2	IGK	0.935987	immunomatch	IGHV1-18	IGHJ6	IGKV1-33	IGKJ4
1	jaffe_naive	IGL	0.555544	immunomatch	IGHV1-24	IGHJ6	IGLV3-19	IGLJ2
1	rajan_d1	IGK	0.937829	immunomatch	IGHV4-31	IGHJ6	IGKV1-5	IGKJ5
0	dekosky_d1_agexp	IGL	0.405703	immunomatch	IGHV1-8	IGHJ4	IGLV1-51	IGLJ2
1	rajan_d2	IGK	0.888284	immunomatch	IGHV1-18	IGHJ6	IGKV2D-29	IGKJ3
0	dekosky_d1_agexp	IGK	0.249005	immunomatch	IGHV1-69	IGHJ5	IGKV3-15	IGKJ4
0	dekosky_d2_agexp	IGK	0.586447	immunomatch	IGHV3-48	IGHJ3	IGKV1-9	IGKJ1
0	rajan_d2	IGK	0.856777	immunomatch	IGHV4-31	IGHJ4	IGKV1-5	IGKJ1
0	jaffe_mem	IGK	0.454426	immunomatch	IGHV3-11	IGHJ2	IGKV1-5	IGKJ2
0	rajan_d2	IGK	0.0102983	immunomatch	IGHV1-18	IGHJ5	IGKV1-5	IGKJ1
1	jaffe_mem	IGL	0.563848	immunomatch	IGHV1-46	IGHJ6	IGLV1-51	IGLJ3
1	jaffe_mem	IGK	0.672422	immunomatch	IGHV3-23	IGHJ6	IGKV3-20	IGKJ2
1	dekosky_d2_agexp	IGK	0.626066	immunomatch	IGHV3-23	IGHJ4	IGKV1-17	IGKJ1
0	dekosky_d2_agexp	IGK	0.431728	immunomatch	IGHV3-74	IGHJ4	IGKV3-20	IGKJ1
1	rajan_d2	IGK	0.918207	immunomatch	IGHV1-18	IGHJ6	IGKV1-33	IGKJ4
0	rajan_d1	IGK	0.00322486	immunomatch	IGHV3-11	IGHJ4	IGKV1-39	IGKJ4
0	rajan_d2	IGK	0.0332569	immunomatch	IGHV3-33	IGHJ4	IGKV1-39	IGKJ5
0	dekosky_d1_agexp	IGK	0.615229	immunomatch	IGHV1-46	IGHJ4	IGKV1-39	IGKJ5
1	rajan_d1	IGK	0.958255	immunomatch	IGHV1-2	IGHJ6	IGKV1-37RF	IGKJ3
0	dekosky_d2_agexp	IGL	0.578105	immunomatch	IGHV3-64	IGHJ6	IGLV1-40	IGLJ1
1	jaffe_mem	IGL	0.600964	immunomatch	IGHV4-39	IGHJ3	IGLV1-51	IGLJ2
1	jaffe_naive	IGK	0.518832	immunomatch	IGHV3-23	IGHJ3	IGKV1-33	IGKJ3
1	rajan_d1	IGK	0.152108	immunomatch	IGHV3-23	IGHJ5	IGKV1-8	IGKJ1
0	rajan_d2	IGK	0.0023798	immunomatch	IGHV4-59	IGHJ6	IGKV1-16	IGKJ3
1	rajan_d2	IGK	0.94135	immunomatch	IGHV5-51	IGHJ4	IGKV1-6	IGKJ4
0	dekosky_d2_agexp	IGL	0.538464	immunomatch	IGHV3-20	IGHJ4	IGLV1-40	IGLJ1
0	rajan_d1	IGK	0.00475328	immunomatch	IGHV1-2	IGHJ5	IGKV1-33	IGKJ1
1	dekosky_d2_agexp	IGK	0.570707	immunomatch	IGHV4-4	IGHJ3	IGKV2-28	IGKJ2
0	dekosky_d1_agexp	IGK	0.432646	immunomatch	IGHV3-30	IGHJ4	IGKV4-1	IGKJ5
0	rajan_d1	IGK	0.00343502	immunomatch	IGHV3-9	IGHJ3	IGKV1-8	IGKJ1
1	jaffe_mem	IGL	0.935356	immunomatch	IGHV6-1	IGHJ3	IGLV2-14	IGLJ2
1	dekosky_d1_agexp	IGK	0.07483	immunomatch	IGHV1-2	IGHJ4	IGKV1-39	IGKJ1
1	dekosky_d2_agexp	IGK	0.65674	immunomatch	IGHV4-59	IGHJ2	IGKV4-1	IGKJ3
1	dekosky_d1_agexp	IGK	0.557708	immunomatch	IGHV3-15	IGHJ4	IGKV4-1	IGKJ2
0	jaffe_naive	IGK	0.452595	immunomatch	IGHV4-38-2	IGHJ4	IGKV3-20	IGKJ2
0	dekosky_d2_agexp	IGK	0.64402	immunomatch	IGHV1-3	IGHJ4	IGKV1-12	IGKJ1
1	dekosky_d1_agexp	IGL	0.328898	immunomatch	IGHV3-49	IGHJ4	IGLV1-47	IGLJ3
0	dekosky_d2_agexp	IGK	0.548702	immunomatch	IGHV3-23	IGHJ4	IGKV1-33	IGKJ5
0	rajan_d1	IGK	0.0498975	immunomatch	IGHV1-2	IGHJ5	IGKV1-8	IGKJ1
1	rajan_d2	IGK	0.983679	immunomatch	IGHV3-48	IGHJ6	IGKV1-6	IGKJ1
1	jaffe_mem	IGK	0.590853	immunomatch	IGHV3-48	IGHJ4	IGKV3-11	IGKJ5
1	jaffe_mem	IGL	0.767547	immunomatch	IGHV3-48	IGHJ5	IGLV5-45	IGLJ3
0	jaffe_naive	IGK	0.516723	immunomatch	IGHV5-51	IGHJ6	IGKV4-1	IGKJ2
1	jaffe_naive	IGL	0.411865	immunomatch	IGHV3-9	IGHJ4	IGLV6-57	IGLJ3
0	jaffe_mem	IGL	0.353374	immunomatch	IGHV3-30	IGHJ4	IGLV9-49	IGLJ1
1	rajan_d1	IGK	0.913759	immunomatch	IGHV1-2	IGHJ5	IGKV1-39	IGKJ1
1	rajan_d2	IGL	0.979053	immunomatch	IGHV4-31	IGHJ6	IGLV6-57	IGLJ1
0	dekosky_d2_agexp	IGK	0.5093	immunomatch	IGHV4-59	IGHJ5	IGKV1-33	IGKJ4
0	dekosky_d2_agexp	IGK	0.455451	immunomatch	IGHV1-2	IGHJ5	IGKV1-33	IGKJ3
1	jaffe_mem	IGK	0.302239	immunomatch	IGHV4-34	IGHJ4	IGKV3-15	IGKJ1
0	rajan_d1	IGK	0.0155726	immunomatch	IGHV3-15	IGHJ4	IGKV1-39	IGKJ5
1	rajan_d1	IGK	0.870562	immunomatch	IGHV1-69	IGHJ6	IGKV1-8	IGKJ5
1	jaffe_mem	IGL	0.54901	immunomatch	IGHV4-39	IGHJ4	IGLV2-23	IGLJ2
0	dekosky_d2_agexp	IGL	0.542899	immunomatch	IGHV3-74	IGHJ4	IGLV3-19	IGLJ2
1	rajan_d1	IGK	0.875829	immunomatch	IGHV1-2	IGHJ5	IGKV1-39	IGKJ1
0	rajan_d2	IGK	0.378691	immunomatch	IGHV3-48	IGHJ1	IGKV1-5	IGKJ1
0	rajan_d1	IGK	0.981795	immunomatch	IGHV3-11	IGHJ2	IGKV1-13	IGKJ1
0	rajan_d1	IGK	0.00419691	immunomatch	IGHV4-59	IGHJ4	IGKV1-16	IGKJ1
0	jaffe_mem	IGK	0.222663	immunomatch	IGHV3-74	IGHJ3	IGKV1-5	IGKJ2
1	dekosky_d1_agexp	IGK	0.155837	immunomatch	IGHV4-61	IGHJ5	IGKV3-20	IGKJ1
1	rajan_d2	IGK	0.980054	immunomatch	IGHV1-18	IGHJ4	IGKV1-8	IGKJ4
1	jaffe_mem	IGK	0.722242	immunomatch	IGHV3-48	IGHJ4	IGKV3-15	IGKJ1
1	dekosky_d2_agexp	IGL	0.27051	immunomatch	IGHV1-46	IGHJ4	IGLV3-21	IGLJ1
0	dekosky_d1_agexp	IGK	0.375469	immunomatch	IGHV4-59	IGHJ4	IGKV1-5	IGKJ2
1	dekosky_d2_agexp	IGL	0.55546	immunomatch	IGHV3-21	IGHJ3	IGLV2-14	IGLJ2
0	rajan_d1	IGK	0.0115068	immunomatch	IGHV4-59	IGHJ6	IGKV1-33	IGKJ4
1	jaffe_mem	IGK	0.463845	immunomatch	IGHV3-23	IGHJ3	IGKV3-20	IGKJ5
1	rajan_d1	IGK	0.984158	immunomatch	IGHV4-61	IGHJ6	IGKV1-39	IGKJ1
1	rajan_d1	IGK	0.97869	immunomatch	IGHV1-18	IGHJ5	IGKV1-16	IGKJ1
0	jaffe_naive	IGL	0.523169	immunomatch	IGHV5-51	IGHJ5	IGLV2-23	IGLJ2
1	dekosky_d2_agexp	IGL	0.508173	immunomatch	IGHV3-21	IGHJ4	IGLV1-47	IGLJ1
0	dekosky_d1_agexp	IGK	0.545671	immunomatch	IGHV4-30-4	IGHJ6	IGKV5-2	IGKJ2
0	jaffe_naive	IGK	0.297644	immunomatch	IGHV3-21	IGHJ4	IGKV3-20	IGKJ3
0	dekosky_d2_agexp	IGL	0.354435	immunomatch	IGHV3-15	IGHJ6	IGLV1-51	IGLJ1
1	rajan_d2	IGK	0.977172	immunomatch	IGHV1-18	IGHJ4	IGKV1-8	IGKJ1
0	dekosky_d2_agexp	IGL	0.562457	immunomatch	IGHV1-18	IGHJ4	IGLV2-14	IGLJ1
1	jaffe_naive	IGL	0.489969	immunomatch	IGHV4-61	IGHJ4	IGLV2-8	IGLJ2
1	dekosky_d1_agexp	IGK	0.637848	immunomatch	IGHV4-59	IGHJ3	IGKV3-20	IGKJ1
0	jaffe_mem	IGL	0.19765	immunomatch	IGHV3-30	IGHJ4	IGLV1-51	IGLJ3
0	rajan_d1	IGK	0.00230976	immunomatch	IGHV4-59	IGHJ3	IGKV1-39	IGKJ1
0	dekosky_d1_agexp	IGK	0.464276	immunomatch	IGHV3-7	IGHJ4	IGKV3-20	IGKJ4
0	dekosky_d1_agexp	IGK	0.151144	immunomatch	IGHV4-4	IGHJ1	IGKV1-5	IGKJ1
1	jaffe_mem	IGL	0.454425	immunomatch	IGHV3-30	IGHJ4	IGLV1-47	IGLJ3
1	rajan_d2	IGK	0.724073	immunomatch	IGHV3-48	IGHJ6	IGKV1-5	IGKJ5
1	jaffe_mem	IGK	0.527362	immunomatch	IGHV3-23	IGHJ5	IGKV1-12	IGKJ4
0	rajan_d1	IGK	0.00468459	immunomatch	IGHV4-59	IGHJ5	IGKV1-8	IGKJ3
0	jaffe_naive	IGK	0.557339	immunomatch	IGHV3-30	IGHJ6	IGKV3-20	IGKJ2
0	dekosky_d2_agexp	IGK	0.73244	immunomatch	IGHV4-4	IGHJ6	IGKV1-39	IGKJ2
1	jaffe_mem	IGK	0.50092	immunomatch	IGHV4-39	IGHJ5	IGKV1-5	IGKJ2
0	jaffe_naive	IGK	0.585439	immunomatch	IGHV3-48	IGHJ4	IGKV1D-8	IGKJ2
0	jaffe_mem	IGK	0.192111	immunomatch	IGHV3-9	IGHJ4	IGKV2D-29	IGKJ5
0	rajan_d2	IGK	0.239376	immunomatch	IGHV5-51	IGHJ4	IGKV1-8	IGKJ1
1	dekosky_d1_agexp	IGL	0.209475	immunomatch	IGHV5-51	IGHJ4	IGLV1-47	IGLJ2
1	dekosky_d1_agexp	IGK	0.600532	immunomatch	IGHV1-2	IGHJ3	IGKV1-39	IGKJ1
0	dekosky_d1_agexp	IGK	0.482567	immunomatch	IGHV1-69	IGHJ2	IGKV1-39	IGKJ2
0	dekosky_d2_agexp	IGK	0.731095	immunomatch	IGHV3-23	IGHJ4	IGKV2-24	IGKJ4
0	jaffe_mem	IGL	0.825985	immunomatch	IGHV3-30	IGHJ4	IGLV7-43	IGLJ2
1	dekosky_d1_agexp	IGK	0.575419	immunomatch	IGHV3-23	IGHJ6	IGKV1-5	IGKJ1
0	jaffe_naive	IGK	0.419754	immunomatch	IGHV3-23	IGHJ4	IGKV3-20	IGKJ4
0	dekosky_d1_agexp	IGL	0.7096	immunomatch	IGHV4-61	IGHJ4	IGLV2-11	IGLJ2
1	rajan_d2	IGK	0.858001	immunomatch	IGHV1-18	IGHJ6	IGKV2D-29	IGKJ5
0	jaffe_naive	IGK	0.481025	immunomatch	IGHV1-46	IGHJ4	IGKV1-39	IGKJ4
1	jaffe_mem	IGK	0.266234	immunomatch	IGHV3-7	IGHJ4	IGKV1-5	IGKJ4
0	jaffe_naive	IGL	0.561279	immunomatch	IGHV2-5	IGHJ4	IGLV1-40	IGLJ1
0	rajan_d2	IGL	0.00848763	immunomatch	IGHV1-18	IGHJ4	IGLV2-14	IGLJ6
0	rajan_d2	IGK	0.888531	immunomatch	IGHV1-18	IGHJ6	IGKV2D-29	IGKJ1
0	jaffe_mem	IGL	0.402452	immunomatch	IGHV2-5	IGHJ3	IGLV2-11	IGLJ1
1	rajan_d2	IGK	0.605419	immunomatch	IGHV4-59	IGHJ6	IGKV1-39	IGKJ4
1	jaffe_mem	IGK	0.515988	immunomatch	IGHV4-38-2	IGHJ4	IGKV3-15	IGKJ2
0	dekosky_d1_agexp	IGK	0.879741	immunomatch	IGHV4-61	IGHJ4	IGKV1-9	IGKJ4
1	dekosky_d1_agexp	IGK	0.694292	immunomatch	IGHV3-30	IGHJ6	IGKV1-39	IGKJ1
0	rajan_d2	IGK	0.138622	immunomatch	IGHV3-33	IGHJ4	IGKV1-8	IGKJ1
1	jaffe_naive	IGK	0.509541	immunomatch	IGHV3-30	IGHJ4	IGKV1-NL1	IGKJ4
1	rajan_d2	IGK	0.664894	immunomatch	IGHV4-59	IGHJ6	IGKV1-8	IGKJ1
0	jaffe_mem	IGL	0.603169	immunomatch	IGHV3-23	IGHJ4	IGLV2-14	IGLJ1
1	jaffe_mem	IGL	0.460802	immunomatch	IGHV1-3	IGHJ4	IGLV3-1	IGLJ1
1	rajan_d1	IGK	0.853568	immunomatch	IGHV4-59	IGHJ4	IGKV1-8	IGKJ5
1	dekosky_d2_agexp	IGK	0.617572	immunomatch	IGHV2-70	IGHJ4	IGKV2-30	IGKJ4
0	dekosky_d1_agexp	IGK	0.607972	immunomatch	IGHV7-4-1	IGHJ1	IGKV1-39	IGKJ1
1	jaffe_naive	IGL	0.558778	immunomatch	IGHV1-69	IGHJ4	IGLV4-69	IGLJ2
1	rajan_d2	IGK	0.910214	immunomatch	IGHV1-18	IGHJ6	IGKV2D-29	IGKJ2
0	dekosky_d1_agexp	IGK	0.130316	immunomatch	IGHV4-61	IGHJ2	IGKV1-5	IGKJ2
1	jaffe_naive	IGL	0.57478	immunomatch	IGHV7-4-1	IGHJ2	IGLV1-40	IGLJ2
0	jaffe_mem	IGL	0.595567	immunomatch	IGHV3-23	IGHJ6	IGLV1-40	IGLJ3
1	rajan_d1	IGK	0.0538975	immunomatch	IGHV1-2	IGHJ5	IGKV1-8	IGKJ1
0	rajan_d1	IGK	0.0184945	immunomatch	IGHV4-59	IGHJ6	IGKV1-39	IGKJ4
1	dekosky_d2_agexp	IGK	0.601622	immunomatch	IGHV3-30	IGHJ3	IGKV1-33	IGKJ4
0	rajan_d2	IGK	0.0141666	immunomatch	IGHV5-51	IGHJ4	IGKV1-5	IGKJ5
0	rajan_d2	IGK	0.0081032	immunomatch	IGHV5-51	IGHJ4	IGKV1-8	IGKJ4
1	jaffe_naive	IGK	0.441661	immunomatch	IGHV1-69	IGHJ5	IGKV1-39	IGKJ5
0	jaffe_mem	IGK	0.422135	immunomatch	IGHV3-23	IGHJ4	IGKV1-39	IGKJ2
1	rajan_d2	IGK	0.949137	immunomatch	IGHV5-51	IGHJ4	IGKV1-39	IGKJ3
0	rajan_d2	IGK	0.545607	immunomatch	IGHV3-30	IGHJ4	IGKV1-39	IGKJ1
0	rajan_d2	IGK	0.0295703	immunomatch	IGHV3-30	IGHJ6	IGKV1-39	IGKJ4
0	dekosky_d2_agexp	IGK	0.535592	immunomatch	IGHV3-30	IGHJ5	IGKV4-1	IGKJ2
1	jaffe_naive	IGL	0.401914	immunomatch	IGHV3-30	IGHJ4	IGLV3-19	IGLJ2
0	rajan_d2	IGK	0.928152	immunomatch	IGHV3-33	IGHJ4	IGKV1-39	IGKJ1
1	rajan_d1	IGK	0.904864	immunomatch	IGHV1-2	IGHJ4	IGKV1-5	IGKJ1
0	jaffe_mem	IGK	0.417348	immunomatch	IGHV3-30	IGHJ4	IGKV1-39	IGKJ4
0	dekosky_d1_agexp	IGK	0.3969	immunomatch	IGHV3-23	IGHJ4	IGKV3-20	IGKJ1
0	jaffe_mem	IGK	0.204705	immunomatch	IGHV3-74	IGHJ4	IGKV4-1	IGKJ1
0	dekosky_d2_agexp	IGK	0.521623	immunomatch	IGHV3-48	IGHJ4	IGKV3-11	IGKJ3
1	jaffe_naive	IGK	0.475278	immunomatch	IGHV3-21	IGHJ6	IGKV1-6	IGKJ3
1	jaffe_naive	IGK	0.451898	immunomatch	IGHV3-74	IGHJ4	IGKV1-39	IGKJ1
1	rajan_d1	IGK	0.986432	immunomatch	IGHV1-2	IGHJ4	IGKV1-8	IGKJ4
1	dekosky_d1_agexp	IGK	0.628725	immunomatch	IGHV1-69	IGHJ4	IGKV3-20	IGKJ4
1	dekosky_d2_agexp	IGK	0.400043	immunomatch	IGHV1-3	IGHJ4	IGKV3-20	IGKJ3
0	dekosky_d1_agexp	IGL	0.455735	immunomatch	IGHV5-51	IGHJ5	IGLV3-1	IGLJ2
1	jaffe_naive	IGL	0.500412	immunomatch	IGHV5-51	IGHJ4	IGLV3-1	IGLJ2
1	dekosky_d2_agexp	IGL	0.520396	immunomatch	IGHV4-39	IGHJ1	IGLV3-21	IGLJ2
1	dekosky_d2_agexp	IGL	0.414414	immunomatch	IGHV3-33	IGHJ4	IGLV2-14	IGLJ2
1	dekosky_d2_agexp	IGK	0.399382	immunomatch	IGHV4-59	IGHJ3	IGKV1-33	IGKJ3
0	rajan_d1	IGK	0.0051509	immunomatch	IGHV4-59	IGHJ4	IGKV1-33	IGKJ1
1	jaffe_naive	IGL	0.723343	immunomatch	IGHV4-59	IGHJ3	IGLV3-19	IGLJ2
0	rajan_d1	IGK	0.0128745	immunomatch	IGHV1-2	IGHJ5	IGKV1-39	IGKJ1
1	rajan_d1	IGK	0.0923112	immunomatch	IGHV4-59	IGHJ6	IGKV1-33	IGKJ3
1	rajan_d2	IGK	0.750552	immunomatch	IGHV4-59	IGHJ6	IGKV1-8	IGKJ4
0	dekosky_d2_agexp	IGL	0.488299	immunomatch	IGHV3-23	IGHJ3	IGLV1-47	IGLJ1
0	dekosky_d1_agexp	IGL	0.597171	immunomatch	IGHV4-39	IGHJ4	IGLV1-44	IGLJ2
1	rajan_d1	IGK	0.865695	immunomatch	IGHV1-2	IGHJ6	IGKV1-39	IGKJ5
0	dekosky_d2_agexp	IGL	0.513338	immunomatch	IGHV4-4	IGHJ6	IGLV3-25	IGLJ2
1	rajan_d2	IGK	0.7055	immunomatch	IGHV3-30-3	IGHJ4	IGKV1-5	IGKJ1
0	jaffe_naive	IGL	0.594815	immunomatch	IGHV3-23	IGHJ4	IGLV1-47	IGLJ7
1	jaffe_mem	IGL	0.723761	immunomatch	IGHV3-7	IGHJ4	IGLV2-14	IGLJ2
0	dekosky_d1_agexp	IGK	0.303287	immunomatch	IGHV3-23	IGHJ4	IGKV3-20	IGKJ1
0	rajan_d2	IGK	0.00416772	immunomatch	IGHV1-18	IGHJ6	IGKV1-8	IGKJ3
0	rajan_d1	IGK	0.00651963	immunomatch	IGHV1-2	IGHJ5	IGKV1-5	IGKJ1
0	rajan_d1	IGK	0.273687	immunomatch	IGHV4-59	IGHJ1	IGKV1-39	IGKJ4
1	dekosky_d1_agexp	IGL	0.576881	immunomatch	IGHV3-30	IGHJ6	IGLV1-51	IGLJ2
0	dekosky_d1_agexp	IGK	0.292401	immunomatch	IGHV1-69	IGHJ6	IGKV3-15	IGKJ4
0	rajan_d1	IGK	0.0189129	immunomatch	IGHV1-69	IGHJ6	IGKV1-33	IGKJ4
0	rajan_d2	IGK	0.0277215	immunomatch	IGHV1-69	IGHJ4	IGKV1-8	IGKJ4
1	rajan_d2	IGK	0.959505	immunomatch	IGHV5-51	IGHJ3	IGKV1-5	IGKJ1
0	jaffe_mem	IGL	0.21627	immunomatch	IGHV3-48	IGHJ4	IGLV1-40	IGLJ2
1	rajan_d2	IGK	0.865782	immunomatch	IGHV1-8	IGHJ6	IGKV1-5	IGKJ5
0	dekosky_d2_agexp	IGK	0.706842	immunomatch	IGHV5-10-1	IGHJ3	IGKV1-5	IGKJ4
1	dekosky_d2_agexp	IGL	0.430622	immunomatch	IGHV3-30	IGHJ4	IGLV3-21	IGLJ2
0	dekosky_d2_agexp	IGL	0.498101	immunomatch	IGHV3-11	IGHJ4	IGLV1-44	IGLJ3
1	jaffe_naive	IGL	0.56648	immunomatch	IGHV4-39	IGHJ4	IGLV3-25	IGLJ2
1	rajan_d1	IGL	0.147287	immunomatch	IGHV3-21	IGHJ3	IGLV1-51	IGLJ6
0	rajan_d1	IGL	0.0146532	immunomatch	IGHV1-2	IGHJ6	IGLV1-47	IGLJ3
0	rajan_d2	IGL	0.170822	immunomatch	IGHV1-46	IGHJ6	IGLV3-19	IGLJ3
0	dekosky_d1_agexp	IGK	0.223046	immunomatch	IGHV5-51	IGHJ6	IGKV1-5	IGKJ1
0	dekosky_d1_agexp	IGL	0.28329	immunomatch	IGHV1-18	IGHJ4	IGLV3-21	IGLJ3
0	jaffe_mem	IGL	0.875545	immunomatch	IGHV6-1	IGHJ4	IGLV2-14	IGLJ1
0	dekosky_d1_agexp	IGL	0.363386	immunomatch	IGHV2-70	IGHJ6	IGLV2-14	IGLJ2
1	dekosky_d1_agexp	IGK	0.480871	immunomatch	IGHV3-23	IGHJ5	IGKV1-12	IGKJ3
0	rajan_d2	IGK	0.00570681	immunomatch	IGHV3-11	IGHJ4	IGKV1-8	IGKJ1
0	jaffe_mem	IGK	0.209065	immunomatch	IGHV3-23	IGHJ4	IGKV4-1	IGKJ5
1	dekosky_d2_agexp	IGK	0.557081	immunomatch	IGHV4-59	IGHJ4	IGKV1-5	IGKJ2
0	jaffe_mem	IGK	0.303746	immunomatch	IGHV3-30	IGHJ4	IGKV3-20	IGKJ2
0	rajan_d1	IGK	0.0146981	immunomatch	IGHV4-31	IGHJ6	IGKV1-33	IGKJ5
1	rajan_d1	IGK	0.855139	immunomatch	IGHV1-2	IGHJ6	IGKV1-39	IGKJ3
0	jaffe_naive	IGK	0.648223	immunomatch	IGHV3-30	IGHJ5	IGKV1-12	IGKJ4
0	jaffe_mem	IGK	0.678032	immunomatch	IGHV3-73	IGHJ4	IGKV1-16	IGKJ5
1	dekosky_d2_agexp	IGK	0.713456	immunomatch	IGHV4-61	IGHJ4	IGKV3-20	IGKJ2
0	jaffe_mem	IGL	0.511216	immunomatch	IGHV4-4	IGHJ4	IGLV2-14	IGLJ3
0	dekosky_d2_agexp	IGL	0.186034	immunomatch	IGHV3-30	IGHJ6	IGLV3-25	IGLJ2
1	rajan_d1	IGK	0.873494	immunomatch	IGHV1-69	IGHJ6	IGKV1-39	IGKJ1
0	dekosky_d1_agexp	IGL	0.291285	immunomatch	IGHV5-51	IGHJ4	IGLV1-47	IGLJ2
0	jaffe_mem	IGK	0.346627	immunomatch	IGHV1-69	IGHJ3	IGKV3-20	IGKJ4
0	dekosky_d1_agexp	IGL	0.320363	immunomatch	IGHV3-15	IGHJ4	IGLV2-14	IGLJ3
0	jaffe_naive	IGK	0.623449	immunomatch	IGHV4-59	IGHJ3	IGKV1-39	IGKJ1
0	dekosky_d1_agexp	IGL	0.546616	immunomatch	IGHV4-61	IGHJ4	IGLV3-25	IGLJ2
1	jaffe_mem	IGK	0.644527	immunomatch	IGHV3-23	IGHJ5	IGKV3-20	IGKJ2
0	dekosky_d2_agexp	IGK	0.688933	immunomatch	IGHV3-7	IGHJ4	IGKV3-15	IGKJ4
0	jaffe_mem	IGL	0.554441	immunomatch	IGHV4-61	IGHJ5	IGLV3-1	IGLJ1
0	rajan_d1	IGK	0.00796495	immunomatch	IGHV1-69	IGHJ5	IGKV1-8	IGKJ1
1	dekosky_d2_agexp	IGK	0.754292	immunomatch	IGHV3-30	IGHJ4	IGKV3-15	IGKJ5
0	jaffe_naive	IGK	0.523614	immunomatch	IGHV3-23	IGHJ4	IGKV3-20	IGKJ4
0	dekosky_d2_agexp	IGL	0.606879	immunomatch	IGHV3-7	IGHJ4	IGLV1-51	IGLJ2
0	jaffe_naive	IGK	0.519355	immunomatch	IGHV1-2	IGHJ4	IGKV1-5	IGKJ2
1	dekosky_d2_agexp	IGK	0.586871	immunomatch	IGHV3-9	IGHJ4	IGKV3-15	IGKJ4
1	rajan_d2	IGK	0.960879	immunomatch	IGHV1-18	IGHJ4	IGKV1-39	IGKJ5
0	jaffe_naive	IGL	0.574751	immunomatch	IGHV3-30	IGHJ3	IGLV3-25	IGLJ3
1	rajan_d1	IGK	0.785059	immunomatch	IGHV1-2	IGHJ4	IGKV1-5	IGKJ4
1	rajan_d1	IGL	0.979762	immunomatch	IGHV1-2	IGHJ4	IGLV3-19	IGLJ6
1	jaffe_naive	IGK	0.513227	immunomatch	IGHV3-43	IGHJ4	IGKV4-1	IGKJ2
1	jaffe_mem	IGL	0.492564	immunomatch	IGHV3-74	IGHJ4	IGLV1-40	IGLJ3
0	dekosky_d2_agexp	IGL	0.482752	immunomatch	IGHV1-2	IGHJ5	IGLV3-19	IGLJ1
0	dekosky_d1_agexp	IGK	0.316979	immunomatch	IGHV1-46	IGHJ6	IGKV3-20	IGKJ1
1	rajan_d1	IGL	0.613993	immunomatch	IGHV1-2	IGHJ5	IGLV3-19	IGLJ2
0	rajan_d2	IGK	0.0102811	immunomatch	IGHV3-11	IGHJ4	IGKV1-8	IGKJ5
1	dekosky_d1_agexp	IGK	0.717032	immunomatch	IGHV4-61	IGHJ6	IGKV2-28	IGKJ2
0	jaffe_mem	IGK	0.503098	immunomatch	IGHV3-49	IGHJ4	IGKV1-39	IGKJ2
1	dekosky_d1_agexp	IGK	0.31349	immunomatch	IGHV1-2	IGHJ5	IGKV4-1	IGKJ3
1	rajan_d1	IGK	0.790898	immunomatch	IGHV4-31	IGHJ6	IGKV1-5	IGKJ3
0	dekosky_d1_agexp	IGL	0.529188	immunomatch	IGHV4-30-4	IGHJ4	IGLV3-19	IGLJ3
0	dekosky_d2_agexp	IGL	0.272269	immunomatch	IGHV3-30	IGHJ1	IGLV1-51	IGLJ2
1	dekosky_d1_agexp	IGK	0.261171	immunomatch	IGHV3-23	IGHJ6	IGKV3-15	IGKJ2
1	rajan_d2	IGK	0.877949	immunomatch	IGHV3-7	IGHJ4	IGKV1-8	IGKJ1
1	rajan_d2	IGK	0.753503	immunomatch	IGHV4-59	IGHJ6	IGKV1-39	IGKJ5
0	jaffe_mem	IGK	0.645167	immunomatch	IGHV6-1	IGHJ4	IGKV4-1	IGKJ2
1	jaffe_mem	IGK	0.614095	immunomatch	IGHV3-23	IGHJ4	IGKV1-5	IGKJ1
0	jaffe_mem	IGK	0.660919	immunomatch	IGHV3-66	IGHJ4	IGKV3-11	IGKJ4
1	jaffe_mem	IGK	0.515112	immunomatch	IGHV4-59	IGHJ4	IGKV4-1	IGKJ2
1	dekosky_d1_agexp	IGK	0.677117	immunomatch	IGHV4-61	IGHJ4	IGKV4-1	IGKJ1
0	jaffe_mem	IGK	0.303813	immunomatch	IGHV3-74	IGHJ2	IGKV4-1	IGKJ4
1	dekosky_d2_agexp	IGK	0.399168	immunomatch	IGHV3-15	IGHJ4	IGKV2-24	IGKJ1
0	dekosky_d1_agexp	IGK	0.693239	immunomatch	IGHV3-23	IGHJ1	IGKV3-11	IGKJ4
1	jaffe_mem	IGK	0.716766	immunomatch	IGHV3-23	IGHJ6	IGKV3-20	IGKJ2
1	dekosky_d2_agexp	IGK	0.57357	immunomatch	IGHV3-49	IGHJ4	IGKV1-5	IGKJ3
1	jaffe_naive	IGK	0.590426	immunomatch	IGHV3-23	IGHJ4	IGKV1-12	IGKJ4
0	jaffe_mem	IGK	0.325646	immunomatch	IGHV3-15	IGHJ1	IGKV2-30	IGKJ1
1	dekosky_d1_agexp	IGK	0.519705	immunomatch	IGHV4-34	IGHJ6	IGKV1-39	IGKJ3
1	rajan_d1	IGK	0.76424	immunomatch	IGHV4-31	IGHJ4	IGKV1-5	IGKJ5
1	jaffe_mem	IGL	0.581799	immunomatch	IGHV2-5	IGHJ2	IGLV1-47	IGLJ3
1	rajan_d1	IGK	0.969441	immunomatch	IGHV1-18	IGHJ5	IGKV1-16	IGKJ4
0	dekosky_d1_agexp	IGK	0.345212	immunomatch	IGHV5-51	IGHJ3	IGKV1-39	IGKJ4
1	rajan_d2	IGK	0.000758191	immunomatch	IGHV1-2	IGHJ4	IGKV1-33	IGKJ5
0	rajan_d1	IGK	0.0246165	immunomatch	IGHV4-59	IGHJ3	IGKV1-8	IGKJ1
1	jaffe_naive	IGK	0.474834	immunomatch	IGHV5-51	IGHJ3	IGKV1D-12	IGKJ5
1	jaffe_mem	IGK	0.52202	immunomatch	IGHV3-23	IGHJ3	IGKV6-21	IGKJ4
0	dekosky_d1_agexp	IGL	0.649634	immunomatch	IGHV1-2	IGHJ4	IGLV1-44	IGLJ2
0	jaffe_mem	IGK	0.637096	immunomatch	IGHV4-39	IGHJ4	IGKV1-39	IGKJ2
1	jaffe_mem	IGK	0.404173	immunomatch	IGHV1-69	IGHJ4	IGKV3-15	IGKJ1
1	jaffe_naive	IGL	0.447698	immunomatch	IGHV3-15	IGHJ4	IGLV2-8	IGLJ2
0	jaffe_mem	IGK	0.486008	immunomatch	IGHV3-21	IGHJ4	IGKV3-20	IGKJ3
1	dekosky_d2_agexp	IGL	0.313385	immunomatch	IGHV1-2	IGHJ4	IGLV4-69	IGLJ2
0	jaffe_naive	IGK	0.427817	immunomatch	IGHV4-34	IGHJ6	IGKV1-5	IGKJ2
0	jaffe_mem	IGL	0.184932	immunomatch	IGHV3-43D	IGHJ4	IGLV1-44	IGLJ3
1	rajan_d1	IGK	0.979276	immunomatch	IGHV1-18	IGHJ5	IGKV1-33	IGKJ4
1	dekosky_d1_agexp	IGK	0.96242	immunomatch	IGHV3-7	IGHJ4	IGKV2-30	IGKJ2
0	jaffe_naive	IGK	0.462991	immunomatch	IGHV3-48	IGHJ4	IGKV3-15	IGKJ1
1	dekosky_d1_agexp	IGL	0.794343	immunomatch	IGHV4-61	IGHJ5	IGLV1-51	IGLJ2
0	dekosky_d2_agexp	IGL	0.317421	immunomatch	IGHV1-69	IGHJ5	IGLV1-47	IGLJ3
1	rajan_d2	IGK	0.937889	immunomatch	IGHV1-18	IGHJ6	IGKV1-33	IGKJ4
0	jaffe_mem	IGL	0.814791	immunomatch	IGHV3-30	IGHJ4	IGLV2-8	IGLJ1
1	jaffe_mem	IGK	0.324574	immunomatch	IGHV3-74	IGHJ4	IGKV3-20	IGKJ1
0	dekosky_d2_agexp	IGK	0.609149	immunomatch	IGHV4-61	IGHJ3	IGKV1-33	IGKJ2
1	jaffe_naive	IGK	0.554505	immunomatch	IGHV3-7	IGHJ6	IGKV3-15	IGKJ2
0	jaffe_mem	IGK	0.130146	immunomatch	IGHV3-48	IGHJ4	IGKV3-15	IGKJ1
0	rajan_d2	IGK	0.0277687	immunomatch	IGHV3-7	IGHJ4	IGKV1-39	IGKJ2
1	rajan_d1	IGK	0.961119	immunomatch	IGHV1-2	IGHJ6	IGKV1-37RF	IGKJ4
1	rajan_d2	IGK	0.830511	immunomatch	IGHV1-18	IGHJ6	IGKV2D-29	IGKJ4
1	jaffe_naive	IGK	0.639984	immunomatch	IGHV4-34	IGHJ4	IGKV1-39	IGKJ2
1	jaffe_mem	IGL	0.606861	immunomatch	IGHV3-30	IGHJ6	IGLV8-61	IGLJ2
1	dekosky_d1_agexp	IGK	0.319963	immunomatch	IGHV3-48	IGHJ4	IGKV3-15	IGKJ4
1	dekosky_d2_agexp	IGK	0.614359	immunomatch	IGHV4-39	IGHJ4	IGKV3-20	IGKJ5
1	dekosky_d2_agexp	IGK	0.408112	immunomatch	IGHV3-15	IGHJ4	IGKV3-20	IGKJ3
1	jaffe_mem	IGK	0.738262	immunomatch	IGHV3-23	IGHJ3	IGKV3-15	IGKJ4
0	jaffe_naive	IGL	0.42442	immunomatch	IGHV3-21	IGHJ3	IGLV1-47	IGLJ1
0	dekosky_d1_agexp	IGL	0.555211	immunomatch	IGHV1-2	IGHJ4	IGLV4-69	IGLJ3
0	rajan_d2	IGK	0.00741161	immunomatch	IGHV1-69	IGHJ6	IGKV1-33	IGKJ1
0	jaffe_naive	IGL	0.555171	immunomatch	IGHV3-49	IGHJ4	IGLV2-14	IGLJ2
0	dekosky_d2_agexp	IGK	0.0429981	immunomatch	IGHV1-3	IGHJ4	IGKV1-6	IGKJ1
0	dekosky_d1_agexp	IGL	0.616586	immunomatch	IGHV5-51	IGHJ4	IGLV6-57	IGLJ2
1	jaffe_mem	IGL	0.592313	immunomatch	IGHV3-7	IGHJ3	IGLV2-14	IGLJ2
1	jaffe_naive	IGK	0.485079	immunomatch	IGHV1-69	IGHJ4	IGKV3-11	IGKJ1
0	dekosky_d1_agexp	IGK	0.853124	immunomatch	IGHV3-33	IGHJ5	IGKV3-11	IGKJ1
0	rajan_d2	IGK	0.84273	immunomatch	IGHV5-51	IGHJ4	IGKV1-5	IGKJ1
1	jaffe_mem	IGK	0.512497	immunomatch	IGHV3-23	IGHJ5	IGKV3-11	IGKJ5
1	rajan_d1	IGK	0.959154	immunomatch	IGHV4-59	IGHJ4	IGKV1-39	IGKJ1
1	dekosky_d1_agexp	IGK	0.394589	immunomatch	IGHV3-7	IGHJ2	IGKV3-20	IGKJ1
1	rajan_d2	IGK	0.886543	immunomatch	IGHV1-18	IGHJ6	IGKV2D-29	IGKJ4
1	jaffe_mem	IGK	0.520772	immunomatch	IGHV1-18	IGHJ5	IGKV1-13	IGKJ5
1	dekosky_d2_agexp	IGL	0.531763	immunomatch	IGHV4-39	IGHJ3	IGLV3-1	IGLJ2
0	jaffe_mem	IGL	0.610987	immunomatch	IGHV3-7	IGHJ4	IGLV6-57	IGLJ3
0	dekosky_d2_agexp	IGL	0.448087	immunomatch	IGHV3-23	IGHJ4	IGLV2-11	IGLJ1
1	dekosky_d2_agexp	IGL	0.519373	immunomatch	IGHV6-1	IGHJ3	IGLV2-14	IGLJ2
0	dekosky_d1_agexp	IGL	0.773362	immunomatch	IGHV4-34	IGHJ4	IGLV3-19	IGLJ2
0	jaffe_naive	IGK	0.244345	immunomatch	IGHV4-34	IGHJ6	IGKV1-33	IGKJ4
1	jaffe_mem	IGL	0.261407	immunomatch	IGHV3-73	IGHJ2	IGLV1-51	IGLJ3
0	dekosky_d2_agexp	IGK	0.453099	immunomatch	IGHV3-11	IGHJ4	IGKV1-5	IGKJ4
1	rajan_d1	IGK	0.990758	immunomatch	IGHV1-69	IGHJ5	IGKV1-5	IGKJ4
1	jaffe_mem	IGK	0.531549	immunomatch	IGHV3-23	IGHJ6	IGKV3-20	IGKJ2
1	jaffe_naive	IGK	0.492654	immunomatch	IGHV3-48	IGHJ3	IGKV1-8	IGKJ1
0	dekosky_d1_agexp	IGL	0.700641	immunomatch	IGHV3-74	IGHJ4	IGLV1-40	IGLJ1
0	rajan_d2	IGK	0.00118436	immunomatch	IGHV4-59	IGHJ6	IGKV1-39	IGKJ3
0	rajan_d1	IGK	0.877203	immunomatch	IGHV3-11	IGHJ4	IGKV1-9	IGKJ3
1	jaffe_mem	IGL	0.858827	immunomatch	IGHV3-30	IGHJ4	IGLV8-61	IGLJ3
0	jaffe_naive	IGL	0.480599	immunomatch	IGHV1-69	IGHJ5	IGLV2-8	IGLJ1
0	jaffe_naive	IGK	0.740159	immunomatch	IGHV3-49	IGHJ3	IGKV1-17	IGKJ5
1	dekosky_d2_agexp	IGL	0.240416	immunomatch	IGHV3-74	IGHJ3	IGLV3-19	IGLJ2
1	rajan_d1	IGK	0.909295	immunomatch	IGHV4-59	IGHJ6	IGKV1-39	IGKJ1
0	dekosky_d2_agexp	IGK	0.28391	immunomatch	IGHV1-2	IGHJ3	IGKV1-5	IGKJ1
1	rajan_d2	IGK	0.947295	immunomatch	IGHV1-18	IGHJ6	IGKV1-33	IGKJ1
0	dekosky_d2_agexp	IGL	0.530216	immunomatch	IGHV1-69	IGHJ6	IGLV1-40	IGLJ1
0	jaffe_naive	IGK	0.450788	immunomatch	IGHV3-9	IGHJ4	IGKV3-15	IGKJ1
0	rajan_d1	IGK	0.726744	immunomatch	IGHV4-31	IGHJ6	IGKV1-5	IGKJ1
0	dekosky_d2_agexp	IGK	0.325093	immunomatch	IGHV2-5	IGHJ4	IGKV3-15	IGKJ2
0	rajan_d2	IGK	0.861487	immunomatch	IGHV1-46	IGHJ2	IGKV1-5	IGKJ1
1	jaffe_naive	IGK	0.448711	immunomatch	IGHV3-21	IGHJ3	IGKV1-39	IGKJ1
1	rajan_d1	IGK	0.367442	immunomatch	IGHV1-8	IGHJ6	IGKV1-39	IGKJ1
0	dekosky_d1_agexp	IGK	0.159128	immunomatch	IGHV3-74	IGHJ6	IGKV4-1	IGKJ1
0	jaffe_mem	IGK	0.280935	immunomatch	IGHV3-72	IGHJ4	IGKV3-20	IGKJ2
1	dekosky_d1_agexp	IGK	0.32564	immunomatch	IGHV1-18	IGHJ2	IGKV3-15	IGKJ3
1	jaffe_naive	IGK	0.549713	immunomatch	IGHV3-21	IGHJ5	IGKV1-39	IGKJ4
0	dekosky_d2_agexp	IGK	0.503284	immunomatch	IGHV1-18	IGHJ6	IGKV1-39	IGKJ4
1	rajan_d2	IGK	0.842437	immunomatch	IGHV3-30	IGHJ4	IGKV1-5	IGKJ1
0	jaffe_naive	IGK	0.47264	immunomatch	IGHV1-2	IGHJ3	IGKV1-39	IGKJ1
1	jaffe_naive	IGL	0.578695	immunomatch	IGHV4-39	IGHJ4	IGLV1-47	IGLJ2
0	rajan_d1	IGK	0.00407313	immunomatch	IGHV1-18	IGHJ6	IGKV4-1	IGKJ1
0	jaffe_naive	IGK	0.253554	immunomatch	IGHV4-39	IGHJ4	IGKV1-13	IGKJ5
0	jaffe_naive	IGK	0.536705	immunomatch	IGHV3-30	IGHJ4	IGKV3-15	IGKJ2
1	rajan_d1	IGK	0.855361	immunomatch	IGHV1-2	IGHJ6	IGKV1-39	IGKJ1
0	jaffe_mem	IGL	0.709765	immunomatch	IGHV3-7	IGHJ4	IGLV2-8	IGLJ2
1	jaffe_mem	IGK	0.299746	immunomatch	IGHV1-69-2	IGHJ4	IGKV3-20	IGKJ4
0	dekosky_d1_agexp	IGL	0.762218	immunomatch	IGHV3-74	IGHJ5	IGLV2-18	IGLJ1
1	jaffe_mem	IGL	0.612875	immunomatch	IGHV4-38-2	IGHJ4	IGLV1-51	IGLJ7
0	dekosky_d1_agexp	IGK	0.347233	immunomatch	IGHV2-70	IGHJ4	IGKV3-11	IGKJ1
1	rajan_d1	IGK	0.970827	immunomatch	IGHV4-61	IGHJ6	IGKV1-33	IGKJ1
1	rajan_d1	IGK	0.950597	immunomatch	IGHV1-8	IGHJ6	IGKV1-33	IGKJ2
1	rajan_d2	IGK	0.74014	immunomatch	IGHV5-51	IGHJ4	IGKV1-13	IGKJ2
0	dekosky_d1_agexp	IGL	0.738746	immunomatch	IGHV3-15	IGHJ4	IGLV1-51	IGLJ3
0	rajan_d1	IGK	0.982382	immunomatch	IGHV1-46	IGHJ6	IGKV1-39	IGKJ4
0	jaffe_mem	IGK	0.680424	immunomatch	IGHV3-49	IGHJ5	IGKV3-20	IGKJ3
1	rajan_d1	IGK	0.917928	immunomatch	IGHV1-69	IGHJ6	IGKV1-8	IGKJ1
1	rajan_d1	IGK	0.961982	immunomatch	IGHV4-59	IGHJ4	IGKV1-39	IGKJ1
1	rajan_d2	IGK	0.941934	immunomatch	IGHV1-18	IGHJ6	IGKV1-33	IGKJ1
0	rajan_d2	IGK	0.766142	immunomatch	IGHV4-59	IGHJ6	IGKV1-8	IGKJ4
0	rajan_d1	IGK	0.475121	immunomatch	IGHV1-2	IGHJ6	IGKV1-39	IGKJ2
0	jaffe_naive	IGK	0.60158	immunomatch	IGHV4-34	IGHJ4	IGKV1-39	IGKJ3
1	jaffe_mem	IGK	0.527375	immunomatch	IGHV3-48	IGHJ5	IGKV4-1	IGKJ1
0	jaffe_naive	IGK	0.408553	immunomatch	IGHV1-18	IGHJ4	IGKV1-39	IGKJ2
0	rajan_d2	IGL	0.000881487	immunomatch	IGHV1-18	IGHJ6	IGLV6-57	IGLJ2
0	jaffe_naive	IGK	0.585647	immunomatch	IGHV3-23	IGHJ4	IGKV1-39	IGKJ2
0	rajan_d2	IGK	0.834796	immunomatch	IGHV3-23	IGHJ4	IGKV1-5	IGKJ1
0	rajan_d1	IGK	0.00327692	immunomatch	IGHV1-46	IGHJ6	IGKV1-8	IGKJ1
1	jaffe_naive	IGK	0.424862	immunomatch	IGHV4-61	IGHJ5	IGKV3-15	IGKJ1
1	jaffe_naive	IGK	0.4729	immunomatch	IGHV3-7	IGHJ6	IGKV3-15	IGKJ2
1	jaffe_naive	IGK	0.641825	immunomatch	IGHV3-30	IGHJ6	IGKV3-20	IGKJ4
0	dekosky_d2_agexp	IGK	0.035698	immunomatch	IGHV3-9	IGHJ4	IGKV1-33	IGKJ3
1	dekosky_d2_agexp	IGL	0.706574	immunomatch	IGHV4-4	IGHJ6	IGLV3-19	IGLJ2
0	dekosky_d2_agexp	IGL	0.681176	immunomatch	IGHV3-13	IGHJ6	IGLV2-11	IGLJ2
1	jaffe_naive	IGK	0.553293	immunomatch	IGHV3-23	IGHJ4	IGKV3-15	IGKJ5
1	jaffe_mem	IGK	0.501265	immunomatch	IGHV1-18	IGHJ3	IGKV1-33	IGKJ3
0	dekosky_d1_agexp	IGK	0.482423	immunomatch	IGHV3-72	IGHJ6	IGKV3-20	IGKJ2
1	dekosky_d2_agexp	IGK	0.984695	immunomatch	IGHV3-7	IGHJ4	IGKV2-30	IGKJ2
0	dekosky_d1_agexp	IGL	0.590304	immunomatch	IGHV4-39	IGHJ5	IGLV1-44	IGLJ2
0	jaffe_naive	IGK	0.511146	immunomatch	IGHV5-51	IGHJ5	IGKV1-39	IGKJ2
0	dekosky_d1_agexp	IGL	0.442476	immunomatch	IGHV3-30	IGHJ4	IGLV3-1	IGLJ2
1	dekosky_d1_agexp	IGK	0.506787	immunomatch	IGHV3-33	IGHJ5	IGKV1-5	IGKJ1
0	dekosky_d1_agexp	IGL	0.307777	immunomatch	IGHV4-59	IGHJ3	IGLV2-8	IGLJ1
0	rajan_d1	IGK	0.489204	immunomatch	IGHV1-18	IGHJ6	IGKV1-5	IGKJ1
1	dekosky_d2_agexp	IGK	0.389182	immunomatch	IGHV3-11	IGHJ6	IGKV1-5	IGKJ2
1	jaffe_naive	IGK	0.586096	immunomatch	IGHV1-18	IGHJ2	IGKV3-20	IGKJ3
1	dekosky_d2_agexp	IGK	0.442467	immunomatch	IGHV3-30	IGHJ4	IGKV6-21	IGKJ1
0	rajan_d1	IGK	0.00645894	immunomatch	IGHV4-59	IGHJ4	IGKV1-9	IGKJ4
0	rajan_d1	IGK	0.0166741	immunomatch	IGHV3-15	IGHJ4	IGKV1-39	IGKJ4
0	rajan_d2	IGK	0.00275296	immunomatch	IGHV3-48	IGHJ2	IGKV1-39	IGKJ1
1	dekosky_d1_agexp	IGL	0.507009	immunomatch	IGHV1-46	IGHJ4	IGLV1-51	IGLJ1
0	rajan_d1	IGK	0.00452594	immunomatch	IGHV4-31	IGHJ6	IGKV1-39	IGKJ5
1	rajan_d2	IGL	0.3836	immunomatch	IGHV5-51	IGHJ4	IGLV1-51	IGLJ7
1	rajan_d1	IGK	0.985202	immunomatch	IGHV1-3	IGHJ5	IGKV1-9	IGKJ1
1	rajan_d2	IGL	0.976589	immunomatch	IGHV4-34	IGHJ4	IGLV2-14	IGLJ2
0	jaffe_mem	IGK	0.29532	immunomatch	IGHV4-59	IGHJ3	IGKV6-21	IGKJ4
0	rajan_d1	IGK	0.0178144	immunomatch	IGHV4-59	IGHJ6	IGKV1-8	IGKJ1
1	jaffe_mem	IGK	0.695384	immunomatch	IGHV3-23	IGHJ4	IGKV4-1	IGKJ4
0	rajan_d1	IGK	0.03303	immunomatch	IGHV1-46	IGHJ6	IGKV1-5	IGKJ1
1	dekosky_d1_agexp	IGL	0.518334	immunomatch	IGHV1-46	IGHJ4	IGLV3-21	IGLJ2
0	rajan_d2	IGK	0.00694749	immunomatch	IGHV1-18	IGHJ4	IGKV1-8	IGKJ1
0	jaffe_naive	IGK	0.549011	immunomatch	IGHV3-30	IGHJ5	IGKV1-8	IGKJ1
0	rajan_d1	IGK	0.914209	immunomatch	IGHV1-69	IGHJ4	IGKV1-8	IGKJ1
0	rajan_d2	IGK	0.0157475	immunomatch	IGHV1-69	IGHJ5	IGKV1-8	IGKJ1
1	rajan_d1	IGL	0.987261	immunomatch	IGHV3-53	IGHJ2	IGLV6-57	IGLJ2
1	dekosky_d1_agexp	IGK	0.414568	immunomatch	IGHV1-2	IGHJ6	IGKV1-5	IGKJ2
1	jaffe_mem	IGK	0.597846	immunomatch	IGHV3-23	IGHJ4	IGKV3-20	IGKJ3
0	dekosky_d1_agexp	IGL	0.590144	immunomatch	IGHV4-39	IGHJ5	IGLV3-25	IGLJ2
0	rajan_d2	IGK	0.00352879	immunomatch	IGHV3-30	IGHJ4	IGKV1-39	IGKJ3
1	jaffe_mem	IGK	0.494824	immunomatch	IGHV7-4-1	IGHJ4	IGKV4-1	IGKJ4
1	dekosky_d2_agexp	IGL	0.722859	immunomatch	IGHV4-61	IGHJ4	IGLV7-46	IGLJ3
1	rajan_d2	IGK	0.464687	immunomatch	IGHV3-53	IGHJ2	IGKV1-12	IGKJ1
0	dekosky_d1_agexp	IGK	0.438542	immunomatch	IGHV4-30-4	IGHJ4	IGKV1-6	IGKJ1
1	dekosky_d2_agexp	IGK	0.502102	immunomatch	IGHV3-30	IGHJ4	IGKV3-20	IGKJ5
1	rajan_d2	IGK	0.771397	immunomatch	IGHV4-59	IGHJ6	IGKV1-39	IGKJ5
1	dekosky_d2_agexp	IGL	0.553085	immunomatch	IGHV6-1	IGHJ4	IGLV1-40	IGLJ3
1	jaffe_naive	IGL	0.568839	immunomatch	IGHV3-48	IGHJ3	IGLV3-21	IGLJ3
1	dekosky_d1_agexp	IGK	0.669876	immunomatch	IGHV3-66	IGHJ4	IGKV2-24	IGKJ2
0	jaffe_naive	IGK	0.201398	immunomatch	IGHV4-61	IGHJ4	IGKV4-1	IGKJ4
1	jaffe_mem	IGL	0.828442	immunomatch	IGHV3-7	IGHJ4	IGLV2-23	IGLJ1
0	dekosky_d2_agexp	IGK	0.560912	immunomatch	IGHV3-53	IGHJ4	IGKV4-1	IGKJ2
1	jaffe_naive	IGL	0.497679	immunomatch	IGHV3-21	IGHJ4	IGLV3-19	IGLJ3
1	rajan_d1	IGK	0.99303	immunomatch	IGHV1-69	IGHJ3	IGKV1-5	IGKJ1
1	rajan_d2	IGK	0.883249	immunomatch	IGHV4-59	IGHJ6	IGKV2D-29	IGKJ3
0	jaffe_mem	IGL	0.493696	immunomatch	IGHV3-23	IGHJ3	IGLV1-40	IGLJ2
0	jaffe_naive	IGK	0.307475	immunomatch	IGHV3-48	IGHJ6	IGKV1-33	IGKJ2
1	dekosky_d2_agexp	IGL	0.40259	immunomatch	IGHV3-74	IGHJ4	IGLV1-40	IGLJ2
1	dekosky_d2_agexp	IGL	0.197898	immunomatch	IGHV4-59	IGHJ4	IGLV1-51	IGLJ2
1	jaffe_mem	IGL	0.398747	immunomatch	IGHV1-2	IGHJ6	IGLV3-1	IGLJ2
1	jaffe_naive	IGL	0.622835	immunomatch	IGHV4-38-2	IGHJ5	IGLV1-40	IGLJ2
1	rajan_d1	IGL	0.941071	immunomatch	IGHV3-23	IGHJ2	IGLV2-23	IGLJ3
1	dekosky_d1_agexp	IGL	0.618467	immunomatch	IGHV1-2	IGHJ6	IGLV1-47	IGLJ2
0	rajan_d2	IGK	0.582193	immunomatch	IGHV1-3	IGHJ4	IGKV1-39	IGKJ1
1	dekosky_d2_agexp	IGK	0.598375	immunomatch	IGHV4-39	IGHJ4	IGKV4-1	IGKJ2
1	dekosky_d1_agexp	IGK	0.640747	immunomatch	IGHV3-33	IGHJ2	IGKV3-20	IGKJ2
1	rajan_d2	IGL	0.977589	immunomatch	IGHV4-34	IGHJ4	IGLV2-14	IGLJ2
0	jaffe_naive	IGL	0.487691	immunomatch	IGHV3-48	IGHJ4	IGLV3-25	IGLJ1
1	jaffe_naive	IGL	0.533111	immunomatch	IGHV3-23	IGHJ4	IGLV3-25	IGLJ1
1	jaffe_mem	IGL	0.584428	immunomatch	IGHV5-51	IGHJ4	IGLV1-40	IGLJ1
1	dekosky_d1_agexp	IGK	0.273087	immunomatch	IGHV3-23	IGHJ5	IGKV1-5	IGKJ2
1	rajan_d2	IGK	0.992307	immunomatch	IGHV1-69	IGHJ6	IGKV1-17	IGKJ1
0	rajan_d1	IGK	0.0112024	immunomatch	IGHV4-31	IGHJ6	IGKV1-33	IGKJ4
0	rajan_d2	IGK	0.904864	immunomatch	IGHV1-18	IGHJ6	IGKV2D-29	IGKJ4
0	dekosky_d2_agexp	IGL	0.393578	immunomatch	IGHV2-5	IGHJ4	IGLV3-21	IGLJ3
0	jaffe_mem	IGK	0.404367	immunomatch	IGHV2-5	IGHJ4	IGKV1-27	IGKJ2
1	jaffe_mem	IGL	0.519808	immunomatch	IGHV4-59	IGHJ6	IGLV2-14	IGLJ2
0	rajan_d1	IGK	0.00903089	immunomatch	IGHV1-2	IGHJ4	IGKV1-39	IGKJ5
1	dekosky_d1_agexp	IGL	0.568883	immunomatch	IGHV3-21	IGHJ5	IGLV3-10	IGLJ2
1	rajan_d1	IGK	0.929372	immunomatch	IGHV4-31	IGHJ6	IGKV1-5	IGKJ2
0	jaffe_mem	IGL	0.673452	immunomatch	IGHV3-23	IGHJ4	IGLV2-14	IGLJ2
1	jaffe_mem	IGL	0.617863	immunomatch	IGHV3-23	IGHJ4	IGLV8-61	IGLJ3
0	jaffe_mem	IGK	0.755649	immunomatch	IGHV3-23	IGHJ6	IGKV3-20	IGKJ1
0	rajan_d2	IGK	0.00303218	immunomatch	IGHV1-18	IGHJ6	IGKV1-39	IGKJ3
0	jaffe_naive	IGL	0.476219	immunomatch	IGHV1-46	IGHJ3	IGLV3-25	IGLJ1
0	jaffe_naive	IGK	0.448055	immunomatch	IGHV1-69	IGHJ4	IGKV1-39	IGKJ1
0	rajan_d2	IGL	0.00367187	immunomatch	IGHV4-34	IGHJ4	IGLV1-51	IGLJ2
1	dekosky_d1_agexp	IGK	0.339695	immunomatch	IGHV1-69	IGHJ4	IGKV1-8	IGKJ4
0	rajan_d2	IGK	0.208003	immunomatch	IGHV4-59	IGHJ6	IGKV1-8	IGKJ2
0	dekosky_d1_agexp	IGL	0.389403	immunomatch	IGHV1-69	IGHJ4	IGLV3-9	IGLJ2
0	dekosky_d1_agexp	IGL	0.635941	immunomatch	IGHV5-51	IGHJ4	IGLV2-23	IGLJ2
0	rajan_d1	IGL	0.73801	immunomatch	IGHV5-51	IGHJ6	IGLV1-44	IGLJ3
0	dekosky_d1_agexp	IGK	0.284136	immunomatch	IGHV3-21	IGHJ4	IGKV1-39	IGKJ1
0	rajan_d2	IGK	0.384573	immunomatch	IGHV1-18	IGHJ4	IGKV1-8	IGKJ4
0	jaffe_mem	IGK	0.448964	immunomatch	IGHV3-23	IGHJ4	IGKV3-20	IGKJ2
0	jaffe_naive	IGL	0.328907	immunomatch	IGHV4-34	IGHJ6	IGLV3-21	IGLJ3
0	rajan_d1	IGK	0.0116457	immunomatch	IGHV1-2	IGHJ4	IGKV1-39	IGKJ1
0	jaffe_naive	IGL	0.44007	immunomatch	IGHV3-30	IGHJ5	IGLV2-8	IGLJ2
1	rajan_d1	IGK	0.927244	immunomatch	IGHV4-31	IGHJ6	IGKV1-5	IGKJ1
1	rajan_d1	IGK	0.979247	immunomatch	IGHV1-18	IGHJ5	IGKV1-33	IGKJ4
0	dekosky_d2_agexp	IGK	0.51875	immunomatch	IGHV3-23	IGHJ4	IGKV2-28	IGKJ2
0	rajan_d1	IGK	0.00992271	immunomatch	IGHV1-2	IGHJ4	IGKV1-16	IGKJ1
0	jaffe_naive	IGK	0.530641	immunomatch	IGHV1-46	IGHJ3	IGKV3-11	IGKJ4
0	jaffe_naive	IGK	0.495577	immunomatch	IGHV3-30	IGHJ5	IGKV3-20	IGKJ4
1	jaffe_naive	IGK	0.522506	immunomatch	IGHV3-49	IGHJ6	IGKV1-6	IGKJ4
0	dekosky_d1_agexp	IGK	0.624402	immunomatch	IGHV4-39	IGHJ4	IGKV3-15	IGKJ4
0	jaffe_mem	IGK	0.425765	immunomatch	IGHV5-51	IGHJ3	IGKV3-15	IGKJ1
1	jaffe_naive	IGL	0.549119	immunomatch	IGHV1-69	IGHJ4	IGLV2-23	IGLJ2
1	rajan_d2	IGK	0.980364	immunomatch	IGHV1-18	IGHJ6	IGKV3-20	IGKJ4
1	jaffe_mem	IGL	0.598166	immunomatch	IGHV3-30	IGHJ3	IGLV8-61	IGLJ3
0	rajan_d2	IGL	0.0524859	immunomatch	IGHV4-30-4	IGHJ5	IGLV1-44	IGLJ7
1	jaffe_naive	IGK	0.554061	immunomatch	IGHV4-59	IGHJ3	IGKV1-12	IGKJ4
1	jaffe_mem	IGK	0.649737	immunomatch	IGHV4-38-2	IGHJ4	IGKV3-20	IGKJ1
1	jaffe_naive	IGL	0.535134	immunomatch	IGHV4-30-2	IGHJ3	IGLV2-14	IGLJ2
1	rajan_d2	IGK	0.826836	immunomatch	IGHV3-30	IGHJ2	IGKV1-5	IGKJ5
0	dekosky_d1_agexp	IGK	0.422714	immunomatch	IGHV1-69	IGHJ3	IGKV1-6	IGKJ4
0	rajan_d2	IGK	0.0431035	immunomatch	IGHV4-59	IGHJ6	IGKV1D-13	IGKJ1
0	dekosky_d1_agexp	IGL	0.629633	immunomatch	IGHV4-30-4	IGHJ6	IGLV2-8	IGLJ3
1	rajan_d2	IGK	0.965991	immunomatch	IGHV1-3	IGHJ4	IGKV1-33	IGKJ1
0	dekosky_d1_agexp	IGK	0.600727	immunomatch	IGHV3-23	IGHJ4	IGKV3-20	IGKJ2
1	dekosky_d1_agexp	IGL	0.413152	immunomatch	IGHV3-23	IGHJ6	IGLV2-14	IGLJ3
1	jaffe_mem	IGK	0.602739	immunomatch	IGHV3-66	IGHJ2	IGKV4-1	IGKJ5
1	rajan_d1	IGK	0.9752	immunomatch	IGHV1-18	IGHJ5	IGKV1-16	IGKJ1
1	rajan_d1	IGK	0.982624	immunomatch	IGHV1-3	IGHJ5	IGKV1-9	IGKJ4
0	rajan_d1	IGK	0.00367053	immunomatch	IGHV1-46	IGHJ6	IGKV1-37RF	IGKJ4
1	rajan_d2	IGK	0.682149	immunomatch	IGHV3-21	IGHJ1	IGKV1-5	IGKJ1
1	rajan_d2	IGK	0.873404	immunomatch	IGHV1-2	IGHJ5	IGKV1-39	IGKJ3
1	dekosky_d2_agexp	IGK	0.600027	immunomatch	IGHV3-15	IGHJ3	IGKV3-20	IGKJ4
1	dekosky_d2_agexp	IGK	0.578241	immunomatch	IGHV3-23	IGHJ4	IGKV3-20	IGKJ2
0	jaffe_mem	IGK	0.433373	immunomatch	IGHV4-59	IGHJ6	IGKV1-6	IGKJ1
0	dekosky_d2_agexp	IGK	0.594964	immunomatch	IGHV3-49	IGHJ4	IGKV4-1	IGKJ5
0	rajan_d2	IGK	0.00873809	immunomatch	IGHV1-18	IGHJ6	IGKV1-39	IGKJ1
1	dekosky_d2_agexp	IGL	0.525373	immunomatch	IGHV3-7	IGHJ5	IGLV3-19	IGLJ2
1	jaffe_mem	IGK	0.558388	immunomatch	IGHV3-23	IGHJ3	IGKV1-9	IGKJ3
1	jaffe_naive	IGL	0.449149	immunomatch	IGHV3-21	IGHJ2	IGLV2-8	IGLJ2
0	jaffe_mem	IGK	0.597796	immunomatch	IGHV3-21	IGHJ2	IGKV3-20	IGKJ3
0	jaffe_naive	IGK	0.502165	immunomatch	IGHV1-2	IGHJ2	IGKV3-11	IGKJ3
1	dekosky_d1_agexp	IGK	0.511002	immunomatch	IGHV4-4	IGHJ5	IGKV1-5	IGKJ1
0	rajan_d2	IGK	0.0134951	immunomatch	IGHV3-30	IGHJ5	IGKV1-8	IGKJ1
0	jaffe_naive	IGK	0.505936	immunomatch	IGHV1-46	IGHJ4	IGKV3-15	IGKJ1
1	dekosky_d2_agexp	IGL	0.628013	immunomatch	IGHV3-23	IGHJ6	IGLV2-23	IGLJ2
0	dekosky_d2_agexp	IGK	0.144867	immunomatch	IGHV1-24	IGHJ1	IGKV3-15	IGKJ4
0	rajan_d1	IGK	0.0103427	immunomatch	IGHV1-2	IGHJ6	IGKV1-37RF	IGKJ1
0	jaffe_mem	IGL	0.583776	immunomatch	IGHV5-51	IGHJ4	IGLV3-19	IGLJ1
0	jaffe_mem	IGK	0.672837	immunomatch	IGHV4-59	IGHJ4	IGKV4-1	IGKJ4
1	jaffe_mem	IGL	0.599838	immunomatch	IGHV3-30	IGHJ4	IGLV3-1	IGLJ2
0	jaffe_mem	IGK	0.47277	immunomatch	IGHV4-59	IGHJ4	IGKV3-20	IGKJ3
0	rajan_d2	IGK	0.0108616	immunomatch	IGHV5-51	IGHJ4	IGKV1-39	IGKJ4
1	jaffe_naive	IGK	0.466435	immunomatch	IGHV5-51	IGHJ3	IGKV1-5	IGKJ1
1	dekosky_d2_agexp	IGL	0.412509	immunomatch	IGHV1-46	IGHJ6	IGLV3-9	IGLJ3
1	jaffe_naive	IGK	0.529338	immunomatch	IGHV1-69	IGHJ4	IGKV3-15	IGKJ1
1	dekosky_d1_agexp	IGL	0.619117	immunomatch	IGHV4-61	IGHJ4	IGLV1-40	IGLJ3
0	jaffe_mem	IGK	0.212094	immunomatch	IGHV3-30	IGHJ4	IGKV3-15	IGKJ5
0	jaffe_naive	IGK	0.369424	immunomatch	IGHV3-23	IGHJ4	IGKV1-5	IGKJ2
1	dekosky_d1_agexp	IGK	0.490255	immunomatch	IGHV3-23	IGHJ6	IGKV1-39	IGKJ1
1	dekosky_d1_agexp	IGK	0.911683	immunomatch	IGHV4-61	IGHJ4	IGKV4-1	IGKJ4
0	jaffe_naive	IGK	0.549686	immunomatch	IGHV5-51	IGHJ4	IGKV3-20	IGKJ2
0	dekosky_d1_agexp	IGK	0.242875	immunomatch	IGHV1-8	IGHJ4	IGKV2-28	IGKJ2
1	rajan_d1	IGK	0.100874	immunomatch	IGHV1-46	IGHJ6	IGKV1-5	IGKJ1
0	jaffe_naive	IGL	0.592715	immunomatch	IGHV5-51	IGHJ4	IGLV1-44	IGLJ3
1	dekosky_d2_agexp	IGK	0.323225	immunomatch	IGHV3-23	IGHJ4	IGKV3-11	IGKJ4
1	dekosky_d2_agexp	IGK	0.498859	immunomatch	IGHV5-51	IGHJ3	IGKV6-21	IGKJ1
0	jaffe_mem	IGL	0.314771	immunomatch	IGHV3-48	IGHJ4	IGLV2-8	IGLJ2
1	jaffe_naive	IGL	0.530822	immunomatch	IGHV3-23	IGHJ4	IGLV2-11	IGLJ2
0	dekosky_d1_agexp	IGL	0.0484198	immunomatch	IGHV3-23	IGHJ4	IGLV2-23	IGLJ3
1	dekosky_d1_agexp	IGL	0.711913	immunomatch	IGHV1-2	IGHJ3	IGLV2-8	IGLJ1
0	jaffe_naive	IGL	0.496739	immunomatch	IGHV3-30	IGHJ6	IGLV1-40	IGLJ2
1	jaffe_naive	IGL	0.574584	immunomatch	IGHV1-2	IGHJ4	IGLV4-69	IGLJ2
1	jaffe_naive	IGL	0.472073	immunomatch	IGHV1-69	IGHJ3	IGLV3-21	IGLJ2
1	jaffe_mem	IGL	0.689362	immunomatch	IGHV3-48	IGHJ4	IGLV1-47	IGLJ2
0	dekosky_d1_agexp	IGK	0.167547	immunomatch	IGHV3-23	IGHJ4	IGKV1-12	IGKJ2
0	dekosky_d1_agexp	IGK	0.729178	immunomatch	IGHV7-4-1	IGHJ4	IGKV3-20	IGKJ2
0	rajan_d1	IGK	0.00821479	immunomatch	IGHV1-18	IGHJ5	IGKV1-39	IGKJ1
1	jaffe_mem	IGL	0.547607	immunomatch	IGHV4-4	IGHJ4	IGLV3-19	IGLJ2
0	jaffe_naive	IGL	0.552573	immunomatch	IGHV4-39	IGHJ4	IGLV3-1	IGLJ2
0	rajan_d2	IGK	0.731694	immunomatch	IGHV3-49	IGHJ2	IGKV1-5	IGKJ1
1	rajan_d1	IGK	0.991864	immunomatch	IGHV4-59	IGHJ3	IGKV1-9	IGKJ5
0	dekosky_d2_agexp	IGK	0.0378121	immunomatch	IGHV3-9	IGHJ4	IGKV1-5	IGKJ1
0	dekosky_d1_agexp	IGK	0.305806	immunomatch	IGHV1-18	IGHJ4	IGKV3-20	IGKJ2
0	rajan_d2	IGK	0.0113132	immunomatch	IGHV1-69	IGHJ4	IGKV1-8	IGKJ3
1	jaffe_mem	IGL	0.157223	immunomatch	IGHV3-48	IGHJ3	IGLV2-23	IGLJ2
0	jaffe_naive	IGL	0.535676	immunomatch	IGHV3-30	IGHJ4	IGLV2-14	IGLJ2
0	jaffe_naive	IGK	0.559244	immunomatch	IGHV1-69	IGHJ6	IGKV3-20	IGKJ3
1	jaffe_naive	IGL	0.537308	immunomatch	IGHV4-4	IGHJ4	IGLV2-14	IGLJ3
0	jaffe_mem	IGK	0.135501	immunomatch	IGHV1-46	IGHJ4	IGKV3-15	IGKJ4
1	jaffe_mem	IGL	0.218606	immunomatch	IGHV5-51	IGHJ4	IGLV2-23	IGLJ2
1	rajan_d1	IGK	0.852165	immunomatch	IGHV1-2	IGHJ6	IGKV1-39	IGKJ5
0	rajan_d2	IGK	0.00512425	immunomatch	IGHV1-18	IGHJ6	IGKV1-5	IGKJ1
1	dekosky_d2_agexp	IGK	0.691548	immunomatch	IGHV4-61	IGHJ4	IGKV1-39	IGKJ1
0	rajan_d1	IGK	0.0241587	immunomatch	IGHV1-2	IGHJ6	IGKV1-5	IGKJ1
0	rajan_d2	IGK	0.0399042	immunomatch	IGHV3-33	IGHJ4	IGKV1-8	IGKJ4
1	dekosky_d2_agexp	IGL	0.566224	immunomatch	IGHV6-1	IGHJ3	IGLV2-18	IGLJ1
1	rajan_d2	IGK	0.928056	immunomatch	IGHV3-33	IGHJ4	IGKV1-39	IGKJ1
1	jaffe_mem	IGL	0.520722	immunomatch	IGHV1-18	IGHJ6	IGLV2-14	IGLJ2
1	jaffe_mem	IGK	0.578941	immunomatch	IGHV4-4	IGHJ4	IGKV1-39	IGKJ4
0	dekosky_d2_agexp	IGK	0.292779	immunomatch	IGHV4-4	IGHJ4	IGKV1-5	IGKJ1
1	rajan_d2	IGK	0.923411	immunomatch	IGHV5-51	IGHJ4	IGKV1-8	IGKJ5
0	rajan_d1	IGK	0.107711	immunomatch	IGHV4-59	IGHJ6	IGKV1-12	IGKJ5
0	dekosky_d2_agexp	IGL	0.692729	immunomatch	IGHV1-69-2	IGHJ4	IGLV3-21	IGLJ2
0	jaffe_mem	IGK	0.660455	immunomatch	IGHV3-48	IGHJ4	IGKV1-12	IGKJ4
1	jaffe_mem	IGL	0.562142	immunomatch	IGHV3-30	IGHJ3	IGLV2-23	IGLJ3
0	jaffe_mem	IGL	0.740738	immunomatch	IGHV1-2	IGHJ5	IGLV2-14	IGLJ2
0	rajan_d1	IGL	0.915551	immunomatch	IGHV3-33	IGHJ5	IGLV1-44	IGLJ3
1	rajan_d1	IGK	0.870284	immunomatch	IGHV3-30	IGHJ5	IGKV1-5	IGKJ1
1	rajan_d2	IGK	0.98382	immunomatch	IGHV1-69	IGHJ6	IGKV1-17	IGKJ1
1	rajan_d2	IGK	0.786044	immunomatch	IGHV4-59	IGHJ6	IGKV1-8	IGKJ4
0	dekosky_d1_agexp	IGL	0.489061	immunomatch	IGHV4-59	IGHJ4	IGLV1-40	IGLJ3
0	rajan_d2	IGK	0.0245331	immunomatch	IGHV1-18	IGHJ6	IGKV1-39	IGKJ4
0	jaffe_mem	IGK	0.0667354	immunomatch	IGHV1-69	IGHJ6	IGKV1-5	IGKJ2
1	jaffe_mem	IGK	0.744144	immunomatch	IGHV3-23	IGHJ4	IGKV3-20	IGKJ2
0	dekosky_d1_agexp	IGK	0.598509	immunomatch	IGHV4-34	IGHJ4	IGKV4-1	IGKJ1
0	rajan_d1	IGL	0.536026	immunomatch	IGHV3-33	IGHJ4	IGLV3-21	IGLJ3
1	rajan_d2	IGL	0.880661	immunomatch	IGHV4-34	IGHJ4	IGLV2-14	IGLJ2
0	dekosky_d1_agexp	IGK	0.581338	immunomatch	IGHV3-48	IGHJ6	IGKV1-17	IGKJ4
1	jaffe_mem	IGL	0.560192	immunomatch	IGHV3-23	IGHJ4	IGLV4-69	IGLJ2
1	jaffe_mem	IGK	0.622674	immunomatch	IGHV3-23	IGHJ4	IGKV1-13	IGKJ5
0	dekosky_d2_agexp	IGL	0.359601	immunomatch	IGHV1-3	IGHJ4	IGLV3-25	IGLJ2
1	rajan_d1	IGK	0.991811	immunomatch	IGHV1-46	IGHJ6	IGKV1-33	IGKJ2
0	rajan_d2	IGK	0.732326	immunomatch	IGHV4-59	IGHJ6	IGKV1-8	IGKJ3
0	rajan_d2	IGL	0.00161303	immunomatch	IGHV1-2	IGHJ4	IGLV3-21	IGLJ2
0	rajan_d1	IGK	0.0186147	immunomatch	IGHV1-3	IGHJ5	IGKV1-39	IGKJ4
0	dekosky_d2_agexp	IGK	0.438392	immunomatch	IGHV3-21	IGHJ4	IGKV3-20	IGKJ1
1	dekosky_d2_agexp	IGK	0.857853	immunomatch	IGHV4-39	IGHJ4	IGKV1-12	IGKJ2
1	rajan_d2	IGK	0.93891	immunomatch	IGHV5-51	IGHJ4	IGKV1-39	IGKJ4
0	dekosky_d2_agexp	IGL	0.210019	immunomatch	IGHV1-18	IGHJ4	IGLV1-44	IGLJ2
0	rajan_d2	IGK	0.49615	immunomatch	IGHV7-4-1	IGHJ1	IGKV1-9	IGKJ1
1	dekosky_d2_agexp	IGK	0.299833	immunomatch	IGHV5-10-1	IGHJ4	IGKV3-20	IGKJ4
1	dekosky_d2_agexp	IGK	0.723393	immunomatch	IGHV4-39	IGHJ4	IGKV3-20	IGKJ4
0	jaffe_mem	IGK	0.877203	immunomatch	IGHV3-7	IGHJ1	IGKV1-17	IGKJ5
1	jaffe_naive	IGL	0.554461	immunomatch	IGHV4-39	IGHJ2	IGLV3-25	IGLJ3
0	rajan_d1	IGK	0.00571634	immunomatch	IGHV1-46	IGHJ6	IGKV1-5	IGKJ3
1	dekosky_d1_agexp	IGK	0.362165	immunomatch	IGHV3-33	IGHJ4	IGKV1-39	IGKJ5
0	dekosky_d1_agexp	IGL	0.46566	immunomatch	IGHV3-21	IGHJ3	IGLV3-21	IGLJ2
0	rajan_d2	IGK	0.0175071	immunomatch	IGHV3-33	IGHJ4	IGKV1-33	IGKJ4
0	jaffe_naive	IGK	0.526982	immunomatch	IGHV4-59	IGHJ6	IGKV4-1	IGKJ4
1	rajan_d1	IGK	0.975875	immunomatch	IGHV1-46	IGHJ6	IGKV1-39	IGKJ4
1	jaffe_naive	IGK	0.779826	immunomatch	IGHV3-30	IGHJ3	IGKV2-30	IGKJ1
1	dekosky_d1_agexp	IGK	0.424357	immunomatch	IGHV4-59	IGHJ3	IGKV1-5	IGKJ1
1	dekosky_d1_agexp	IGK	0.214967	immunomatch	IGHV4-34	IGHJ4	IGKV3-15	IGKJ2
1	jaffe_naive	IGL	0.616017	immunomatch	IGHV4-38-2	IGHJ4	IGLV2-8	IGLJ2
1	dekosky_d1_agexp	IGK	0.722264	immunomatch	IGHV3-53	IGHJ5	IGKV3-11	IGKJ5
1	jaffe_mem	IGL	0.625779	immunomatch	IGHV3-74	IGHJ4	IGLV2-14	IGLJ3
1	jaffe_mem	IGK	0.770571	immunomatch	IGHV3-23	IGHJ4	IGKV3-20	IGKJ1
0	dekosky_d2_agexp	IGK	0.444877	immunomatch	IGHV3-15	IGHJ4	IGKV1-5	IGKJ2
0	dekosky_d2_agexp	IGK	0.486974	immunomatch	IGHV1-24	IGHJ6	IGKV1-5	IGKJ1
0	jaffe_naive	IGL	0.47206	immunomatch	IGHV3-74	IGHJ6	IGLV1-51	IGLJ1
1	jaffe_naive	IGK	0.623146	immunomatch	IGHV3-48	IGHJ4	IGKV3-11	IGKJ4
0	rajan_d2	IGK	0.00308962	immunomatch	IGHV1-18	IGHJ6	IGKV1-16	IGKJ1
0	rajan_d1	IGK	0.110947	immunomatch	IGHV1-18	IGHJ5	IGKV1-27	IGKJ1
0	dekosky_d1_agexp	IGL	0.68775	immunomatch	IGHV3-7	IGHJ6	IGLV4-69	IGLJ2
0	jaffe_naive	IGL	0.559619	immunomatch	IGHV4-38-2	IGHJ4	IGLV1-51	IGLJ2
1	jaffe_mem	IGK	0.408491	immunomatch	IGHV3-11	IGHJ4	IGKV2-29	IGKJ1
1	rajan_d2	IGK	0.929285	immunomatch	IGHV1-18	IGHJ6	IGKV1-33	IGKJ5
1	rajan_d1	IGK	0.921125	immunomatch	IGHV1-2	IGHJ5	IGKV1-39	IGKJ1
0	dekosky_d1_agexp	IGK	0.361689	immunomatch	IGHV1-69	IGHJ5	IGKV3-15	IGKJ2
0	rajan_d1	IGK	0.0111873	immunomatch	IGHV4-31	IGHJ6	IGKV1-39	IGKJ2
0	jaffe_mem	IGK	0.583992	immunomatch	IGHV3-74	IGHJ4	IGKV3-11	IGKJ4
1	rajan_d2	IGK	0.960544	immunomatch	IGHV1-8	IGHJ6	IGKV1-39	IGKJ3
0	jaffe_mem	IGK	0.734771	immunomatch	IGHV4-61	IGHJ4	IGKV4-1	IGKJ1
0	rajan_d2	IGK	0.000847035	immunomatch	IGHV3-30-3	IGHJ4	IGKV2D-29	IGKJ2
0	dekosky_d2_agexp	IGL	0.491637	immunomatch	IGHV3-66	IGHJ6	IGLV6-57	IGLJ2
1	rajan_d2	IGK	0.391293	immunomatch	IGHV1-18	IGHJ5	IGKV1-39	IGKJ1
0	dekosky_d1_agexp	IGK	0.190467	immunomatch	IGHV3-30	IGHJ5	IGKV1-39	IGKJ1
1	dekosky_d1_agexp	IGK	0.361476	immunomatch	IGHV1-2	IGHJ6	IGKV1-39	IGKJ2
0	rajan_d1	IGL	0.00120721	immunomatch	IGHV1-46	IGHJ6	IGLV1-44	IGLJ2
0	rajan_d2	IGK	0.00610959	immunomatch	IGHV5-51	IGHJ4	IGKV1-9	IGKJ1
1	jaffe_naive	IGK	0.577614	immunomatch	IGHV4-38-2	IGHJ5	IGKV1-12	IGKJ4
0	dekosky_d2_agexp	IGL	0.381411	immunomatch	IGHV1-46	IGHJ4	IGLV3-25	IGLJ2
1	dekosky_d2_agexp	IGK	0.580266	immunomatch	IGHV5-51	IGHJ4	IGKV3-15	IGKJ4
1	rajan_d2	IGK	0.777748	immunomatch	IGHV4-61	IGHJ6	IGKV1-8	IGKJ1
0	dekosky_d2_agexp	IGL	0.606704	immunomatch	IGHV4-59	IGHJ2	IGLV1-44	IGLJ2
1	rajan_d2	IGK	0.783041	immunomatch	IGHV4-59	IGHJ6	IGKV1-8	IGKJ4
1	dekosky_d2_agexp	IGK	0.634425	immunomatch	IGHV3-15	IGHJ4	IGKV2-28	IGKJ1
0	rajan_d2	IGK	0.861889	immunomatch	IGHV1-2	IGHJ4	IGKV1-5	IGKJ1
0	dekosky_d2_agexp	IGL	0.494543	immunomatch	IGHV1-69	IGHJ3	IGLV3-19	IGLJ3
0	jaffe_naive	IGL	0.553092	immunomatch	IGHV1-46	IGHJ6	IGLV3-19	IGLJ1
1	jaffe_naive	IGL	0.684566	immunomatch	IGHV4-34	IGHJ2	IGLV3-19	IGLJ2
0	jaffe_naive	IGL	0.561212	immunomatch	IGHV1-24	IGHJ3	IGLV1-40	IGLJ3
1	jaffe_naive	IGK	0.55774	immunomatch	IGHV3-15	IGHJ6	IGKV1-39	IGKJ2
1	jaffe_naive	IGL	0.552754	immunomatch	IGHV3-74	IGHJ4	IGLV2-14	IGLJ3
0	dekosky_d1_agexp	IGL	0.304664	immunomatch	IGHV1-18	IGHJ6	IGLV2-8	IGLJ2
0	jaffe_mem	IGK	0.180305	immunomatch	IGHV3-9	IGHJ5	IGKV3-20	IGKJ2
0	rajan_d1	IGK	0.0342876	immunomatch	IGHV1-8	IGHJ6	IGKV1-39	IGKJ1
0	jaffe_naive	IGK	0.45014	immunomatch	IGHV1-69	IGHJ4	IGKV1D-12	IGKJ4
0	rajan_d1	IGK	0.00655842	immunomatch	IGHV1-2	IGHJ5	IGKV1-16	IGKJ5
1	rajan_d2	IGK	0.799065	immunomatch	IGHV3-9	IGHJ6	IGKV1-8	IGKJ4
0	dekosky_d2_agexp	IGL	0.251836	immunomatch	IGHV4-59	IGHJ4	IGLV6-57	IGLJ3
1	rajan_d1	IGK	0.863068	immunomatch	IGHV4-59	IGHJ4	IGKV1-8	IGKJ2
0	rajan_d1	IGK	0.00395723	immunomatch	IGHV1-2	IGHJ4	IGKV1-37RF	IGKJ1
1	dekosky_d2_agexp	IGK	0.616494	immunomatch	IGHV4-30-4	IGHJ5	IGKV1-39	IGKJ4
0	rajan_d2	IGK	0.171002	immunomatch	IGHV5-51	IGHJ4	IGKV1-12	IGKJ1
1	rajan_d1	IGL	0.369371	immunomatch	IGHV3-15	IGHJ4	IGLV3-19	IGLJ2
0	dekosky_d1_agexp	IGL	0.52798	immunomatch	IGHV5-51	IGHJ6	IGLV2-14	IGLJ2
1	dekosky_d1_agexp	IGK	0.435551	immunomatch	IGHV3-11	IGHJ4	IGKV1-33	IGKJ2
0	rajan_d1	IGK	0.928176	immunomatch	IGHV1-69	IGHJ6	IGKV1-39	IGKJ1
1	rajan_d1	IGK	0.0628654	immunomatch	IGHV3-74	IGHJ5	IGKV1-13	IGKJ1
0	rajan_d2	IGK	0.955059	immunomatch	IGHV5-51	IGHJ4	IGKV1-39	IGKJ1
1	jaffe_naive	IGL	0.470164	immunomatch	IGHV3-30	IGHJ5	IGLV3-21	IGLJ2
0	rajan_d2	IGK	0.00154843	immunomatch	IGHV1-18	IGHJ6	IGKV1-33	IGKJ1
1	rajan_d2	IGK	0.152225	immunomatch	IGHV4-59	IGHJ6	IGKV1-33	IGKJ5
1	jaffe_naive	IGK	0.587528	immunomatch	IGHV3-66	IGHJ3	IGKV1-39	IGKJ3
1	jaffe_naive	IGK	0.539317	immunomatch	IGHV4-39	IGHJ4	IGKV3-15	IGKJ4
0	jaffe_mem	IGL	0.209039	immunomatch	IGHV3-48	IGHJ4	IGLV3-1	IGLJ1
0	rajan_d1	IGK	0.0052612	immunomatch	IGHV3-23	IGHJ2	IGKV1-39	IGKJ1
0	dekosky_d2_agexp	IGK	0.507311	immunomatch	IGHV1-8	IGHJ5	IGKV4-1	IGKJ1
0	jaffe_mem	IGK	0.495564	immunomatch	IGHV3-23	IGHJ4	IGKV1-5	IGKJ3
1	dekosky_d2_agexp	IGL	0.431158	immunomatch	IGHV4-59	IGHJ4	IGLV2-8	IGLJ1
0	dekosky_d1_agexp	IGK	0.11762	immunomatch	IGHV3-23	IGHJ4	IGKV1-39	IGKJ4
0	rajan_d1	IGK	0.462359	immunomatch	IGHV4-59	IGHJ6	IGKV1D-13	IGKJ1
0	dekosky_d1_agexp	IGL	0.687447	immunomatch	IGHV4-61	IGHJ6	IGLV1-40	IGLJ2
0	rajan_d1	IGK	0.942014	immunomatch	IGHV3-9	IGHJ3	IGKV1-5	IGKJ5
1	rajan_d1	IGK	0.938354	immunomatch	IGHV4-31	IGHJ6	IGKV1-5	IGKJ3
0	rajan_d1	IGK	0.0100906	immunomatch	IGHV1-46	IGHJ6	IGKV1-39	IGKJ1
0	rajan_d2	IGL	0.00112227	immunomatch	IGHV1-3	IGHJ4	IGLV6-57	IGLJ6
0	jaffe_naive	IGL	0.568479	immunomatch	IGHV3-30	IGHJ4	IGLV3-21	IGLJ3
1	dekosky_d2_agexp	IGL	0.40198	immunomatch	IGHV4-30-2	IGHJ4	IGLV1-40	IGLJ2
0	rajan_d1	IGL	0.00257358	immunomatch	IGHV5-51	IGHJ6	IGLV3-21	IGLJ7
1	rajan_d2	IGK	0.815266	immunomatch	IGHV4-59	IGHJ6	IGKV1-8	IGKJ1
1	rajan_d1	IGK	0.450123	immunomatch	IGHV4-59	IGHJ6	IGKV1-39	IGKJ1
0	rajan_d1	IGK	0.0331308	immunomatch	IGHV1-46	IGHJ6	IGKV1-5	IGKJ3
1	dekosky_d2_agexp	IGK	0.335776	immunomatch	IGHV3-30	IGHJ4	IGKV3-20	IGKJ2
1	dekosky_d2_agexp	IGL	0.308895	immunomatch	IGHV3-30	IGHJ4	IGLV2-8	IGLJ2
0	jaffe_mem	IGK	0.537324	immunomatch	IGHV3-49	IGHJ4	IGKV1-16	IGKJ3
1	dekosky_d1_agexp	IGK	0.128613	immunomatch	IGHV3-21	IGHJ5	IGKV2-30	IGKJ4
0	rajan_d1	IGK	0.00721393	immunomatch	IGHV1-2	IGHJ4	IGKV1-37RF	IGKJ4
0	rajan_d1	IGK	0.00812657	immunomatch	IGHV3-53	IGHJ2	IGKV1-8	IGKJ1
0	jaffe_naive	IGK	0.473503	immunomatch	IGHV4-39	IGHJ6	IGKV1-33	IGKJ2
0	jaffe_mem	IGK	0.50281	immunomatch	IGHV4-39	IGHJ4	IGKV1-5	IGKJ2
0	jaffe_mem	IGK	0.645189	immunomatch	IGHV3-73	IGHJ4	IGKV4-1	IGKJ2
1	jaffe_naive	IGL	0.584687	immunomatch	IGHV3-7	IGHJ3	IGLV3-1	IGLJ2
0	jaffe_mem	IGK	0.519784	immunomatch	IGHV3-23	IGHJ4	IGKV1-12	IGKJ1
1	rajan_d2	IGK	0.916435	immunomatch	IGHV1-18	IGHJ6	IGKV2D-29	IGKJ4
0	dekosky_d2_agexp	IGL	0.468213	immunomatch	IGHV3-49	IGHJ4	IGLV1-40	IGLJ1
1	jaffe_naive	IGK	0.55605	immunomatch	IGHV5-51	IGHJ4	IGKV2-40	IGKJ1
0	dekosky_d1_agexp	IGK	0.954698	immunomatch	IGHV3-49	IGHJ5	IGKV2-24	IGKJ2
0	rajan_d1	IGK	0.902797	immunomatch	IGHV1-69	IGHJ6	IGKV1-8	IGKJ1
1	jaffe_mem	IGL	0.743646	immunomatch	IGHV3-72	IGHJ3	IGLV1-44	IGLJ2
0	rajan_d2	IGK	0.00149413	immunomatch	IGHV4-59	IGHJ6	IGKV1-5	IGKJ3
1	dekosky_d2_agexp	IGL	0.453786	immunomatch	IGHV3-21	IGHJ3	IGLV3-1	IGLJ1
1	dekosky_d1_agexp	IGK	0.47381	immunomatch	IGHV1-18	IGHJ5	IGKV1-5	IGKJ4
0	rajan_d2	IGL	0.0069675	immunomatch	IGHV4-61	IGHJ4	IGLV1-44	IGLJ6
1	dekosky_d2_agexp	IGL	0.414652	immunomatch	IGHV1-18	IGHJ4	IGLV3-21	IGLJ2
0	dekosky_d2_agexp	IGL	0.621455	immunomatch	IGHV4-4	IGHJ2	IGLV3-1	IGLJ2
0	rajan_d2	IGL	0.00920671	immunomatch	IGHV1-18	IGHJ3	IGLV6-57	IGLJ6
0	dekosky_d2_agexp	IGL	0.449448	immunomatch	IGHV3-7	IGHJ4	IGLV1-40	IGLJ2
1	jaffe_naive	IGK	0.626545	immunomatch	IGHV4-59	IGHJ3	IGKV1-39	IGKJ2
1	jaffe_mem	IGK	0.574247	immunomatch	IGHV1-2	IGHJ4	IGKV1-39	IGKJ2
1	dekosky_d2_agexp	IGK	0.49457	immunomatch	IGHV3-23	IGHJ4	IGKV2-28	IGKJ2
0	jaffe_mem	IGK	0.469789	immunomatch	IGHV2-5	IGHJ4	IGKV3-15	IGKJ2
0	rajan_d2	IGK	0.0124577	immunomatch	IGHV4-61	IGHJ4	IGKV1-8	IGKJ4
0	jaffe_naive	IGL	0.580383	immunomatch	IGHV1-2	IGHJ4	IGLV1-40	IGLJ3
0	dekosky_d1_agexp	IGK	0.250963	immunomatch	IGHV3-23	IGHJ5	IGKV4-1	IGKJ4
0	rajan_d2	IGK	0.716991	immunomatch	IGHV4-59	IGHJ6	IGKV1D-17	IGKJ1
0	dekosky_d1_agexp	IGK	0.485709	immunomatch	IGHV4-30-4	IGHJ4	IGKV1-5	IGKJ1
1	dekosky_d2_agexp	IGL	0.4478	immunomatch	IGHV3-20	IGHJ4	IGLV1-44	IGLJ3
0	dekosky_d2_agexp	IGL	0.0670954	immunomatch	IGHV1-69	IGHJ4	IGLV3-21	IGLJ1
1	jaffe_naive	IGL	0.439223	immunomatch	IGHV3-30	IGHJ6	IGLV3-1	IGLJ2
0	dekosky_d2_agexp	IGK	0.586685	immunomatch	IGHV3-30	IGHJ5	IGKV1-5	IGKJ4
0	dekosky_d1_agexp	IGK	0.409994	immunomatch	IGHV3-23	IGHJ4	IGKV4-1	IGKJ2
0	rajan_d1	IGK	0.0264406	immunomatch	IGHV3-30	IGHJ2	IGKV1-39	IGKJ1
0	rajan_d1	IGK	0.0172526	immunomatch	IGHV1-69	IGHJ6	IGKV1-39	IGKJ1
1	jaffe_mem	IGK	0.563847	immunomatch	IGHV3-23	IGHJ4	IGKV1-5	IGKJ2
0	rajan_d1	IGK	0.0571727	immunomatch	IGHV1-2	IGHJ6	IGKV1-16	IGKJ4
1	dekosky_d2_agexp	IGL	0.627854	immunomatch	IGHV4-59	IGHJ3	IGLV1-44	IGLJ2
0	jaffe_naive	IGK	0.549457	immunomatch	IGHV4-61	IGHJ3	IGKV1-12	IGKJ5
1	dekosky_d1_agexp	IGL	0.426222	immunomatch	IGHV3-21	IGHJ4	IGLV1-44	IGLJ3
0	jaffe_mem	IGK	0.147068	immunomatch	IGHV3-74	IGHJ3	IGKV1-39	IGKJ2
0	rajan_d2	IGK	0.0045514	immunomatch	IGHV4-59	IGHJ6	IGKV1-39	IGKJ1
0	dekosky_d2_agexp	IGK	0.0982506	immunomatch	IGHV4-59	IGHJ2	IGKV3-11	IGKJ4
1	dekosky_d2_agexp	IGL	0.470949	immunomatch	IGHV3-9	IGHJ6	IGLV3-19	IGLJ3
0	rajan_d2	IGK	0.700194	immunomatch	IGHV3-30	IGHJ2	IGKV1-5	IGKJ5
0	jaffe_naive	IGK	0.774264	immunomatch	IGHV1-46	IGHJ5	IGKV2-29	IGKJ4
1	dekosky_d1_agexp	IGK	0.515815	immunomatch	IGHV3-21	IGHJ4	IGKV1-39	IGKJ1
0	jaffe_mem	IGL	0.63807	immunomatch	IGHV3-43D	IGHJ3	IGLV2-14	IGLJ3
1	rajan_d2	IGK	0.98684	immunomatch	IGHV5-51	IGHJ2	IGKV1-39	IGKJ1
1	rajan_d1	IGK	0.898128	immunomatch	IGHV1-69	IGHJ6	IGKV1-39	IGKJ1
0	dekosky_d1_agexp	IGK	0.518088	immunomatch	IGHV4-61	IGHJ4	IGKV1-39	IGKJ4
0	rajan_d2	IGK	0.69862	immunomatch	IGHV4-59	IGHJ6	IGKV1-8	IGKJ1
0	rajan_d1	IGK	0.136492	immunomatch	IGHV1-2	IGHJ5	IGKV1-17	IGKJ1
1	rajan_d1	IGK	0.082588	immunomatch	IGHV5-51	IGHJ1	IGKV1-17	IGKJ4
1	rajan_d2	IGK	0.766516	immunomatch	IGHV3-33	IGHJ4	IGKV1-39	IGKJ1
1	jaffe_mem	IGK	0.925417	immunomatch	IGHV3-7	IGHJ4	IGKV2-30	IGKJ2
1	jaffe_naive	IGK	0.542461	immunomatch	IGHV4-38-2	IGHJ4	IGKV3-20	IGKJ2
1	dekosky_d2_agexp	IGK	0.578299	immunomatch	IGHV3-7	IGHJ4	IGKV1-39	IGKJ5
0	rajan_d1	IGL	0.00256145	immunomatch	IGHV1-46	IGHJ6	IGLV3-19	IGLJ2
0	rajan_d1	IGK	0.00396096	immunomatch	IGHV1-18	IGHJ6	IGKV1-5	IGKJ5
1	rajan_d1	IGK	0.958191	immunomatch	IGHV1-2	IGHJ6	IGKV1-37RF	IGKJ1
0	dekosky_d1_agexp	IGL	0.494429	immunomatch	IGHV1-18	IGHJ4	IGLV2-14	IGLJ3
1	rajan_d2	IGK	0.989171	immunomatch	IGHV3-30	IGHJ6	IGKV1-39	IGKJ4
0	dekosky_d1_agexp	IGL	0.422419	immunomatch	IGHV3-30	IGHJ6	IGLV3-25	IGLJ2
1	jaffe_naive	IGL	0.562351	immunomatch	IGHV2-5	IGHJ4	IGLV1-47	IGLJ3
0	dekosky_d1_agexp	IGL	0.611279	immunomatch	IGHV3-30	IGHJ4	IGLV3-21	IGLJ2
1	jaffe_mem	IGK	0.965517	immunomatch	IGHV3-7	IGHJ4	IGKV2-30	IGKJ1
0	jaffe_naive	IGL	0.531544	immunomatch	IGHV1-2	IGHJ4	IGLV1-47	IGLJ2
0	dekosky_d1_agexp	IGK	0.0851169	immunomatch	IGHV3-30	IGHJ6	IGKV3-15	IGKJ5
1	rajan_d2	IGL	0.00639275	immunomatch	IGHV4-59	IGHJ6	IGLV6-57	IGLJ3
1	rajan_d2	IGK	0.932849	immunomatch	IGHV1-18	IGHJ6	IGKV1-33	IGKJ4
1	dekosky_d2_agexp	IGK	0.410226	immunomatch	IGHV1-46	IGHJ4	IGKV1-5	IGKJ1
1	jaffe_mem	IGK	0.514783	immunomatch	IGHV3-15	IGHJ3	IGKV6-21	IGKJ1
0	rajan_d1	IGK	0.540296	immunomatch	IGHV4-31	IGHJ3	IGKV1-39	IGKJ1
0	dekosky_d2_agexp	IGL	0.713382	immunomatch	IGHV4-39	IGHJ3	IGLV1-44	IGLJ2
0	rajan_d1	IGK	0.0030544	immunomatch	IGHV1-2	IGHJ6	IGKV1-39	IGKJ1
0	rajan_d1	IGK	0.0130771	immunomatch	IGHV5-51	IGHJ4	IGKV1-39	IGKJ4
1	dekosky_d1_agexp	IGK	0.806992	immunomatch	IGHV3-21	IGHJ5	IGKV1-12	IGKJ1
0	rajan_d2	IGK	0.0102741	immunomatch	IGHV4-31	IGHJ6	IGKV1-8	IGKJ2
0	rajan_d2	IGL	0.953899	immunomatch	IGHV4-34	IGHJ4	IGLV2-14	IGLJ2
0	dekosky_d1_agexp	IGL	0.531376	immunomatch	IGHV3-23	IGHJ4	IGLV1-47	IGLJ1
0	rajan_d1	IGK	0.369068	immunomatch	IGHV5-51	IGHJ4	IGKV1-5	IGKJ1
0	dekosky_d1_agexp	IGK	0.811936	immunomatch	IGHV4-39	IGHJ3	IGKV3-20	IGKJ2
0	dekosky_d2_agexp	IGL	0.598393	immunomatch	IGHV1-18	IGHJ6	IGLV3-19	IGLJ3
0	jaffe_naive	IGK	0.48732	immunomatch	IGHV3-48	IGHJ4	IGKV1-39	IGKJ1
1	dekosky_d1_agexp	IGL	0.526478	immunomatch	IGHV4-39	IGHJ4	IGLV3-21	IGLJ2
1	rajan_d2	IGK	0.600855	immunomatch	IGHV1-3	IGHJ6	IGKV1-39	IGKJ1
1	jaffe_naive	IGK	0.510771	immunomatch	IGHV1-3	IGHJ6	IGKV1-5	IGKJ4
0	jaffe_naive	IGL	0.714799	immunomatch	IGHV4-59	IGHJ4	IGLV3-19	IGLJ3
1	dekosky_d1_agexp	IGK	0.628787	immunomatch	IGHV1-18	IGHJ4	IGKV3-20	IGKJ1
1	rajan_d1	IGK	0.951342	immunomatch	IGHV1-2	IGHJ6	IGKV1-37RF	IGKJ1
1	jaffe_mem	IGL	0.799827	immunomatch	IGHV3-23	IGHJ3	IGLV3-27	IGLJ3
0	dekosky_d2_agexp	IGK	0.359534	immunomatch	IGHV4-39	IGHJ4	IGKV3-15	IGKJ1
0	jaffe_mem	IGL	0.446664	immunomatch	IGHV3-23	IGHJ4	IGLV2-8	IGLJ1
1	jaffe_naive	IGK	0.467465	immunomatch	IGHV3-49	IGHJ4	IGKV1D-12	IGKJ5
0	jaffe_mem	IGK	0.295224	immunomatch	IGHV4-39	IGHJ6	IGKV3-11	IGKJ5
0	rajan_d2	IGK	0.0567557	immunomatch	IGHV1-69	IGHJ6	IGKV1-39	IGKJ1
0	rajan_d2	IGK	0.306573	immunomatch	IGHV1-3	IGHJ6	IGKV2D-29	IGKJ4
0	jaffe_naive	IGK	0.528151	immunomatch	IGHV4-4	IGHJ4	IGKV4-1	IGKJ4
0	jaffe_naive	IGK	0.554339	immunomatch	IGHV3-21	IGHJ4	IGKV1-12	IGKJ3
0	dekosky_d2_agexp	IGK	0.476118	immunomatch	IGHV4-39	IGHJ4	IGKV1-27	IGKJ1
1	dekosky_d1_agexp	IGK	0.397418	immunomatch	IGHV3-48	IGHJ6	IGKV1-33	IGKJ2
1	rajan_d2	IGK	0.879787	immunomatch	IGHV1-18	IGHJ6	IGKV2D-29	IGKJ3
0	dekosky_d2_agexp	IGL	0.530228	immunomatch	IGHV3-7	IGHJ4	IGLV2-23	IGLJ2
0	dekosky_d1_agexp	IGL	0.35967	immunomatch	IGHV4-28	IGHJ3	IGLV2-23	IGLJ1
1	dekosky_d1_agexp	IGK	0.27682	immunomatch	IGHV3-48	IGHJ4	IGKV5-2	IGKJ4
0	jaffe_naive	IGK	0.671871	immunomatch	IGHV3-30	IGHJ4	IGKV1-33	IGKJ2
1	jaffe_naive	IGL	0.498199	immunomatch	IGHV1-69	IGHJ4	IGLV2-11	IGLJ1
0	jaffe_mem	IGL	0.40069	immunomatch	IGHV3-72	IGHJ4	IGLV2-11	IGLJ3
0	jaffe_mem	IGL	0.0994129	immunomatch	IGHV4-61	IGHJ4	IGLV10-54	IGLJ2
0	dekosky_d2_agexp	IGK	0.677083	immunomatch	IGHV3-23	IGHJ4	IGKV1-17	IGKJ1
0	jaffe_naive	IGK	0.495692	immunomatch	IGHV4-34	IGHJ4	IGKV4-1	IGKJ1
1	jaffe_naive	IGK	0.47321	immunomatch	IGHV1-69-2	IGHJ4	IGKV1-NL1	IGKJ5
1	rajan_d2	IGK	0.945248	immunomatch	IGHV1-18	IGHJ6	IGKV1-12	IGKJ4
0	rajan_d1	IGK	0.762644	immunomatch	IGHV1-2	IGHJ5	IGKV1-5	IGKJ5
0	dekosky_d1_agexp	IGL	0.557997	immunomatch	IGHV1-18	IGHJ5	IGLV3-25	IGLJ3
0	jaffe_naive	IGK	0.575092	immunomatch	IGHV4-38-2	IGHJ5	IGKV3-20	IGKJ3
1	dekosky_d2_agexp	IGK	0.637509	immunomatch	IGHV3-23	IGHJ4	IGKV1-5	IGKJ1
0	dekosky_d2_agexp	IGL	0.630942	immunomatch	IGHV3-66	IGHJ4	IGLV1-47	IGLJ3
0	dekosky_d2_agexp	IGL	0.573819	immunomatch	IGHV4-39	IGHJ3	IGLV2-14	IGLJ2
0	jaffe_naive	IGK	0.451006	immunomatch	IGHV5-51	IGHJ3	IGKV3-15	IGKJ4
0	jaffe_naive	IGL	0.705735	immunomatch	IGHV4-34	IGHJ4	IGLV3-19	IGLJ2
0	dekosky_d1_agexp	IGL	0.383789	immunomatch	IGHV3-74	IGHJ6	IGLV2-14	IGLJ2
1	jaffe_mem	IGK	0.808177	immunomatch	IGHV3-48	IGHJ6	IGKV1-39	IGKJ2
0	jaffe_mem	IGL	0.595429	immunomatch	IGHV3-49	IGHJ2	IGLV2-11	IGLJ1
0	jaffe_naive	IGL	0.316442	immunomatch	IGHV3-30	IGHJ4	IGLV3-1	IGLJ2
1	dekosky_d1_agexp	IGK	0.566445	immunomatch	IGHV3-53	IGHJ2	IGKV3-11	IGKJ4
0	jaffe_mem	IGK	0.91162	immunomatch	IGHV3-72	IGHJ3	IGKV1-6	IGKJ4
0	rajan_d1	IGK	0.0625534	immunomatch	IGHV3-11	IGHJ6	IGKV1-9	IGKJ1
0	jaffe_naive	IGL	0.594287	immunomatch	IGHV1-2	IGHJ3	IGLV1-40	IGLJ2
0	rajan_d1	IGK	0.0685506	immunomatch	IGHV4-31	IGHJ6	IGKV1-39	IGKJ4
0	dekosky_d2_agexp	IGL	0.455691	immunomatch	IGHV3-13	IGHJ2	IGLV6-57	IGLJ2
0	dekosky_d1_agexp	IGL	0.599186	immunomatch	IGHV3-48	IGHJ4	IGLV2-14	IGLJ3
1	rajan_d1	IGK	0.981524	immunomatch	IGHV1-2	IGHJ4	IGKV1-27	IGKJ1
0	dekosky_d2_agexp	IGK	0.64903	immunomatch	IGHV4-34	IGHJ4	IGKV3-11	IGKJ4
1	rajan_d2	IGK	0.747569	immunomatch	IGHV4-59	IGHJ6	IGKV1-12	IGKJ1
1	rajan_d1	IGL	0.954588	immunomatch	IGHV3-30	IGHJ6	IGLV8-61	IGLJ6
0	jaffe_naive	IGK	0.619452	immunomatch	IGHV3-11	IGHJ4	IGKV3-11	IGKJ2
0	rajan_d1	IGK	0.0197644	immunomatch	IGHV1-2	IGHJ6	IGKV1-39	IGKJ2
0	dekosky_d2_agexp	IGK	0.415332	immunomatch	IGHV3-53	IGHJ4	IGKV4-1	IGKJ3
0	dekosky_d2_agexp	IGK	0.492055	immunomatch	IGHV4-59	IGHJ5	IGKV1-39	IGKJ2
1	dekosky_d2_agexp	IGK	0.283558	immunomatch	IGHV1-24	IGHJ3	IGKV1-39	IGKJ2
1	jaffe_mem	IGL	0.678895	immunomatch	IGHV7-4-1	IGHJ4	IGLV2-14	IGLJ2
1	rajan_d2	IGL	0.970063	immunomatch	IGHV1-46	IGHJ6	IGLV2-14	IGLJ2
1	rajan_d1	IGK	0.952447	immunomatch	IGHV1-2	IGHJ6	IGKV1-39	IGKJ4
0	dekosky_d2_agexp	IGL	0.493636	immunomatch	IGHV3-7	IGHJ4	IGLV9-49	IGLJ1
1	dekosky_d1_agexp	IGL	0.422551	immunomatch	IGHV3-33	IGHJ4	IGLV1-40	IGLJ3
1	rajan_d1	IGK	0.874086	immunomatch	IGHV1-69	IGHJ4	IGKV1-39	IGKJ2
0	rajan_d2	IGK	0.781767	immunomatch	IGHV4-59	IGHJ6	IGKV1-8	IGKJ1
1	rajan_d2	IGK	0.920247	immunomatch	IGHV1-18	IGHJ1	IGKV1-39	IGKJ5
1	rajan_d1	IGL	0.0621942	immunomatch	IGHV1-2	IGHJ6	IGLV1-44	IGLJ3
1	dekosky_d2_agexp	IGL	0.791959	immunomatch	IGHV3-15	IGHJ4	IGLV6-57	IGLJ2
0	dekosky_d1_agexp	IGK	0.448124	immunomatch	IGHV5-51	IGHJ4	IGKV1-5	IGKJ1
1	dekosky_d1_agexp	IGK	0.482721	immunomatch	IGHV4-59	IGHJ6	IGKV3-20	IGKJ2
1	dekosky_d2_agexp	IGK	0.541614	immunomatch	IGHV1-24	IGHJ4	IGKV1-16	IGKJ4
0	jaffe_naive	IGK	0.600003	immunomatch	IGHV1-18	IGHJ5	IGKV3-20	IGKJ2
1	jaffe_mem	IGK	0.324128	immunomatch	IGHV3-23	IGHJ4	IGKV3-20	IGKJ1
0	jaffe_naive	IGK	0.47536	immunomatch	IGHV1-69	IGHJ4	IGKV1-17	IGKJ1
1	dekosky_d2_agexp	IGL	0.423512	immunomatch	IGHV1-2	IGHJ3	IGLV1-40	IGLJ1
1	jaffe_naive	IGK	0.537179	immunomatch	IGHV1-3	IGHJ3	IGKV1-33	IGKJ1
1	jaffe_naive	IGK	0.654374	immunomatch	IGHV4-39	IGHJ6	IGKV3-20	IGKJ4
0	rajan_d2	IGK	0.00748055	immunomatch	IGHV3-23	IGHJ4	IGKV1-8	IGKJ3
0	rajan_d1	IGK	0.0472567	immunomatch	IGHV4-59	IGHJ3	IGKV1-39	IGKJ4
0	dekosky_d1_agexp	IGK	0.195771	immunomatch	IGHV4-34	IGHJ4	IGKV1-39	IGKJ1
1	dekosky_d2_agexp	IGL	0.670763	immunomatch	IGHV3-74	IGHJ5	IGLV1-44	IGLJ2
1	rajan_d2	IGK	0.986466	immunomatch	IGHV1-3	IGHJ5	IGKV1-17	IGKJ5
0	rajan_d1	IGK	0.261812	immunomatch	IGHV3-11	IGHJ6	IGKV1-39	IGKJ5
0	jaffe_naive	IGK	0.37986	immunomatch	IGHV3-30	IGHJ4	IGKV1-39	IGKJ1
0	jaffe_naive	IGL	0.41481	immunomatch	IGHV4-38-2	IGHJ4	IGLV2-14	IGLJ3
1	jaffe_mem	IGL	0.374166	immunomatch	IGHV7-4-1	IGHJ6	IGLV2-23	IGLJ1
1	rajan_d2	IGL	0.985532	immunomatch	IGHV3-11	IGHJ4	IGLV3-21	IGLJ2
1	rajan_d1	IGK	0.872622	immunomatch	IGHV4-59	IGHJ6	IGKV1-39	IGKJ5
1	dekosky_d2_agexp	IGL	0.611245	immunomatch	IGHV4-59	IGHJ4	IGLV1-51	IGLJ2
1	jaffe_naive	IGK	0.728644	immunomatch	IGHV1-69	IGHJ6	IGKV2D-29	IGKJ4
1	jaffe_naive	IGK	0.536076	immunomatch	IGHV3-30	IGHJ4	IGKV1-6	IGKJ4
0	jaffe_mem	IGK	0.423749	immunomatch	IGHV3-48	IGHJ4	IGKV1-5	IGKJ2
0	rajan_d1	IGK	0.00710616	immunomatch	IGHV1-46	IGHJ6	IGKV1-5	IGKJ5
1	jaffe_naive	IGK	0.636019	immunomatch	IGHV4-61	IGHJ5	IGKV1-39	IGKJ4
0	jaffe_naive	IGL	0.524353	immunomatch	IGHV1-69	IGHJ4	IGLV3-1	IGLJ2
0	rajan_d1	IGK	0.0437357	immunomatch	IGHV1-2	IGHJ4	IGKV1-9	IGKJ3
0	dekosky_d2_agexp	IGL	0.0616982	immunomatch	IGHV3-30	IGHJ4	IGLV2-14	IGLJ1
1	rajan_d2	IGK	0.98818	immunomatch	IGHV3-7	IGHJ4	IGKV1-5	IGKJ1
1	jaffe_mem	IGK	0.469481	immunomatch	IGHV3-48	IGHJ4	IGKV1-39	IGKJ2
1	jaffe_mem	IGK	0.577029	immunomatch	IGHV3-7	IGHJ3	IGKV6-21	IGKJ2
0	dekosky_d2_agexp	IGK	0.604304	immunomatch	IGHV3-30	IGHJ6	IGKV1-39	IGKJ1
0	rajan_d2	IGK	0.0541436	immunomatch	IGHV1-18	IGHJ6	IGKV1-8	IGKJ1
1	dekosky_d1_agexp	IGL	0.359206	immunomatch	IGHV1-69	IGHJ6	IGLV2-23	IGLJ3
1	dekosky_d1_agexp	IGL	0.559079	immunomatch	IGHV1-2	IGHJ4	IGLV1-51	IGLJ2
0	jaffe_mem	IGK	0.719734	immunomatch	IGHV3-23	IGHJ4	IGKV3-20	IGKJ2
0	rajan_d2	IGL	0.00646164	immunomatch	IGHV3-48	IGHJ6	IGLV3-19	IGLJ2
1	dekosky_d1_agexp	IGK	0.459743	immunomatch	IGHV3-74	IGHJ5	IGKV1-16	IGKJ2
1	dekosky_d1_agexp	IGL	0.590842	immunomatch	IGHV4-61	IGHJ4	IGLV1-40	IGLJ3
0	jaffe_mem	IGK	0.610245	immunomatch	IGHV4-39	IGHJ4	IGKV3-20	IGKJ5
1	jaffe_mem	IGK	0.83282	immunomatch	IGHV3-7	IGHJ4	IGKV2-24	IGKJ2
1	rajan_d2	IGK	0.894566	immunomatch	IGHV1-69	IGHJ6	IGKV1-39	IGKJ2
1	dekosky_d1_agexp	IGL	0.512187	immunomatch	IGHV3-30	IGHJ4	IGLV2-14	IGLJ2
1	dekosky_d1_agexp	IGL	0.646159	immunomatch	IGHV1-46	IGHJ4	IGLV2-14	IGLJ2
1	dekosky_d1_agexp	IGK	0.708544	immunomatch	IGHV1-18	IGHJ6	IGKV2-30	IGKJ1
1	dekosky_d2_agexp	IGK	0.606927	immunomatch	IGHV4-4	IGHJ5	IGKV4-1	IGKJ1
1	dekosky_d1_agexp	IGK	0.555516	immunomatch	IGHV3-30	IGHJ4	IGKV1-16	IGKJ4
0	jaffe_mem	IGK	0.562558	immunomatch	IGHV4-61	IGHJ4	IGKV3-20	IGKJ1
1	jaffe_mem	IGL	0.70664	immunomatch	IGHV4-39	IGHJ5	IGLV1-40	IGLJ2
0	dekosky_d2_agexp	IGL	0.76901	immunomatch	IGHV1-8	IGHJ5	IGLV2-11	IGLJ2
1	rajan_d1	IGK	0.965806	immunomatch	IGHV4-59	IGHJ4	IGKV1-39	IGKJ1
1	rajan_d1	IGK	0.979304	immunomatch	IGHV1-8	IGHJ5	IGKV1-39	IGKJ1
0	rajan_d2	IGK	0.434323	immunomatch	IGHV1-69	IGHJ4	IGKV1-8	IGKJ4
1	rajan_d1	IGK	0.389678	immunomatch	IGHV3-7	IGHJ6	IGKV1-5	IGKJ1
0	dekosky_d2_agexp	IGK	0.370249	immunomatch	IGHV3-64	IGHJ4	IGKV1-17	IGKJ1
0	jaffe_mem	IGL	0.089246	immunomatch	IGHV3-23	IGHJ6	IGLV2-11	IGLJ2
1	dekosky_d1_agexp	IGL	0.566479	immunomatch	IGHV3-11	IGHJ6	IGLV1-40	IGLJ3
1	dekosky_d2_agexp	IGK	0.460397	immunomatch	IGHV5-51	IGHJ2	IGKV1-5	IGKJ1
1	jaffe_naive	IGK	0.663906	immunomatch	IGHV3-30	IGHJ3	IGKV1-33	IGKJ3
1	dekosky_d2_agexp	IGL	0.592616	immunomatch	IGHV3-30	IGHJ4	IGLV3-19	IGLJ2
0	rajan_d1	IGK	0.672639	immunomatch	IGHV3-23	IGHJ4	IGKV1-39	IGKJ1
0	rajan_d2	IGK	0.0187875	immunomatch	IGHV4-59	IGHJ4	IGKV1-17	IGKJ1
0	jaffe_naive	IGK	0.565268	immunomatch	IGHV1-69	IGHJ4	IGKV1-33	IGKJ5
1	rajan_d1	IGK	0.409077	immunomatch	IGHV1-3	IGHJ4	IGKV3-11	IGKJ1
0	dekosky_d1_agexp	IGL	0.58698	immunomatch	IGHV3-9	IGHJ3	IGLV1-40	IGLJ2
0	rajan_d2	IGK	0.0630381	immunomatch	IGHV3-74	IGHJ6	IGKV1-12	IGKJ2
0	rajan_d2	IGK	0.00297365	immunomatch	IGHV1-24	IGHJ5	IGKV1-39	IGKJ5
0	dekosky_d2_agexp	IGL	0.2066	immunomatch	IGHV3-7	IGHJ4	IGLV2-8	IGLJ3
1	jaffe_naive	IGL	0.546583	immunomatch	IGHV1-69	IGHJ4	IGLV1-40	IGLJ2
1	dekosky_d1_agexp	IGK	0.515472	immunomatch	IGHV3-23	IGHJ3	IGKV1-5	IGKJ1
0	jaffe_mem	IGK	0.312761	immunomatch	IGHV3-30	IGHJ6	IGKV1-5	IGKJ1
0	dekosky_d1_agexp	IGK	0.577657	immunomatch	IGHV1-8	IGHJ5	IGKV1-12	IGKJ3
1	jaffe_naive	IGL	0.33421	immunomatch	IGHV3-73	IGHJ6	IGLV8-61	IGLJ3
1	jaffe_mem	IGK	0.493797	immunomatch	IGHV1-3	IGHJ1	IGKV4-1	IGKJ2
1	rajan_d2	IGK	0.960037	immunomatch	IGHV5-51	IGHJ4	IGKV1-13	IGKJ1
1	rajan_d1	IGK	0.836795	immunomatch	IGHV4-59	IGHJ4	IGKV1-8	IGKJ4
1	jaffe_naive	IGL	0.360797	immunomatch	IGHV3-30	IGHJ4	IGLV3-19	IGLJ3
0	dekosky_d2_agexp	IGK	0.616997	immunomatch	IGHV3-23	IGHJ4	IGKV3-11	IGKJ2
0	rajan_d1	IGK	0.00267599	immunomatch	IGHV4-59	IGHJ4	IGKV1-9	IGKJ4
1	dekosky_d2_agexp	IGK	0.482798	immunomatch	IGHV5-51	IGHJ3	IGKV1-39	IGKJ1
1	jaffe_naive	IGK	0.397009	immunomatch	IGHV5-51	IGHJ4	IGKV3-11	IGKJ2
1	jaffe_naive	IGL	0.475632	immunomatch	IGHV4-59	IGHJ3	IGLV3-25	IGLJ1
0	rajan_d2	IGK	0.80793	immunomatch	IGHV1-18	IGHJ4	IGKV1-39	IGKJ3
1	jaffe_mem	IGK	0.484651	immunomatch	IGHV4-59	IGHJ4	IGKV1-5	IGKJ1
[truncated: 64,585 more rows]
