# Supplementary material for: ImmunoMatch learns and predicts cognate pairing of heavy and light immunoglobulin chains
Source: Nat Methods. 2025 Nov 18;23(1):106–17. doi: 10.1038/s41592-025-02913-x (PMC12791012; doi:10.1038/s41592-025-02913-x)
Supplement: Supplementary file 11 — Statistical Source Data for Extended Data Fig. 3. [file 41592_2025_2913_MOESM11_ESM.xlsx]

## Sheet: in
old_H_ab_id	true_label	data_source	model	pairing_scores	test_data
jaffe_naive--TAAGTGCCACTAGTAC-1_1287152_1_Paired_All	1	jaffe_naive	ImmunoMatch-kappa	0.706289	H-kappa pairs
jaffe_naive--AAACGGGCATTACCTT-1_1287145_1_Paired_All	1	jaffe_naive	ImmunoMatch-kappa	0.601153	H-kappa pairs
dekosky_d1_agexp--485-486_split27_312	1	dekosky_d1_agexp	ImmunoMatch-kappa	0.887761	H-kappa pairs
jaffe_naive--TGTCCCAAGCACCGTC-1_1287144_1_Paired_All	1	jaffe_naive	ImmunoMatch-kappa	0.751815	H-kappa pairs
jaffe_mem--ACGGAGACAGCGAACA-1_1279067_1_Paired_All	1	jaffe_mem	ImmunoMatch-kappa	0.546938	H-kappa pairs
rajan_d2--3095789	1	rajan_d2	ImmunoMatch-kappa	0.997975	H-kappa pairs
jaffe_naive--AACTTTCGTGCCTTGG-1_1287155_1_Paired_All	1	jaffe_naive	ImmunoMatch-kappa	0.693312	H-kappa pairs
jaffe_naive--AGTCTTTTCTTAACCT-1_1287147_1_Paired_All	1	jaffe_naive	ImmunoMatch-kappa	0.654245	H-kappa pairs
rajan_d2--999974	1	rajan_d2	ImmunoMatch-kappa	0.983526	H-kappa pairs
dekosky_d2_agexp--502-503_split33_684	1	dekosky_d2_agexp	ImmunoMatch-kappa	0.771788	H-kappa pairs
jaffe_naive--TACAGTGCAGTCAGAG-1_1279065_1_Paired_All	1	jaffe_naive	ImmunoMatch-kappa	0.167351	H-kappa pairs
jaffe_naive--CTCTGGTTCTCAAACG-1_1287144_1_Paired_All	1	jaffe_naive	ImmunoMatch-kappa	0.615928	H-kappa pairs
rajan_d2--1008731	1	rajan_d2	ImmunoMatch-kappa	0.980287	H-kappa pairs
dekosky_d1_agexp--485-486_split24_34	1	dekosky_d1_agexp	ImmunoMatch-kappa	0.866826	H-kappa pairs
dekosky_d1_agexp--485-486_split11_387	1	dekosky_d1_agexp	ImmunoMatch-kappa	0.796213	H-kappa pairs
dekosky_d1_agexp--485-486_split30_198	1	dekosky_d1_agexp	ImmunoMatch-kappa	0.934738	H-kappa pairs
rajan_d2--157453	1	rajan_d2	ImmunoMatch-kappa	0.855511	H-kappa pairs
rajan_d2--450115	1	rajan_d2	ImmunoMatch-kappa	0.968807	H-kappa pairs
dekosky_d2_agexp--502-503_split2_524	1	dekosky_d2_agexp	ImmunoMatch-kappa	0.88843	H-kappa pairs
jaffe_naive--GTTTCTATCGCAGGCT-1_1287144_1_Paired_All	1	jaffe_naive	ImmunoMatch-kappa	0.71981	H-kappa pairs
rajan_d1--3454136	1	rajan_d1	ImmunoMatch-kappa	0.994255	H-kappa pairs
dekosky_d1_agexp--485-486_split21_195	1	dekosky_d1_agexp	ImmunoMatch-kappa	0.829882	H-kappa pairs
jaffe_naive--AAGGAGCCAGTATAAG-1_1279073_1_Paired_All	1	jaffe_naive	ImmunoMatch-kappa	0.705045	H-kappa pairs
jaffe_naive--CGATGGCTCCAAACAC-1_1287154_1_Paired_All	1	jaffe_naive	ImmunoMatch-kappa	0.640092	H-kappa pairs
dekosky_d1_agexp--485-486_split1_78	1	dekosky_d1_agexp	ImmunoMatch-kappa	0.680281	H-kappa pairs
jaffe_naive--TGAAAGACATCGGAAG-1_1287145_1_Paired_All	1	jaffe_naive	ImmunoMatch-kappa	0.727485	H-kappa pairs
dekosky_d2_agexp--502-503_split45_432	1	dekosky_d2_agexp	ImmunoMatch-kappa	0.826082	H-kappa pairs
jaffe_mem--CACAAACGTAAACGCG-1_1279067_1_Paired_All	1	jaffe_mem	ImmunoMatch-kappa	0.925936	H-kappa pairs
jaffe_naive--CATCGAACAATCGGTT-1_1279073_1_Paired_All	1	jaffe_naive	ImmunoMatch-kappa	0.663596	H-kappa pairs
jaffe_naive--GTACTCCAGTGTTGAA-1_1279073_1_Paired_All	1	jaffe_naive	ImmunoMatch-kappa	0.681734	H-kappa pairs
rajan_d2--477686	1	rajan_d2	ImmunoMatch-kappa	0.977124	H-kappa pairs
jaffe_naive--CAGGTGCAGAACTGTA-1_1287152_1_Paired_All	1	jaffe_naive	ImmunoMatch-kappa	0.685296	H-kappa pairs
jaffe_naive--CTACATTCAATGTAAG-1_1287147_1_Paired_All	1	jaffe_naive	ImmunoMatch-kappa	0.714081	H-kappa pairs
dekosky_d1_agexp--485-486_split22_595	1	dekosky_d1_agexp	ImmunoMatch-kappa	0.906015	H-kappa pairs
jaffe_naive--TCGAGGCTCGGCTACG-1_1287147_1_Paired_All	1	jaffe_naive	ImmunoMatch-kappa	0.706547	H-kappa pairs
jaffe_naive--CAGCCGAAGCTAACTC-1_1287154_1_Paired_All	1	jaffe_naive	ImmunoMatch-kappa	0.604201	H-kappa pairs
dekosky_d2_agexp--502-503_split16_695	1	dekosky_d2_agexp	ImmunoMatch-kappa	0.784164	H-kappa pairs
rajan_d2--2128673	1	rajan_d2	ImmunoMatch-kappa	0.994572	H-kappa pairs
jaffe_naive--GAATGAAAGTCCAGGA-1_1287146_1_Paired_All	1	jaffe_naive	ImmunoMatch-kappa	0.619843	H-kappa pairs
jaffe_mem--AGCAGCCAGAGTGACC-1_1279066_1_Paired_All	1	jaffe_mem	ImmunoMatch-kappa	0.651772	H-kappa pairs
jaffe_mem--GTTTCTAGTCTTCAAG-1_1279074_1_Paired_All	1	jaffe_mem	ImmunoMatch-kappa	0.982439	H-kappa pairs
dekosky_d2_agexp--502-503_split76_7	1	dekosky_d2_agexp	ImmunoMatch-kappa	0.763869	H-kappa pairs
dekosky_d1_agexp--485-486_split11_933	1	dekosky_d1_agexp	ImmunoMatch-kappa	0.861968	H-kappa pairs
dekosky_d1_agexp--485-486_split11_479	1	dekosky_d1_agexp	ImmunoMatch-kappa	0.884592	H-kappa pairs
jaffe_mem--GTGCGGTCAAGCCATT-1_1279075_1_Paired_All	1	jaffe_mem	ImmunoMatch-kappa	0.944033	H-kappa pairs
dekosky_d2_agexp--502-503_split62_729	1	dekosky_d2_agexp	ImmunoMatch-kappa	0.00230454	H-kappa pairs
jaffe_naive--TGACTAGCAGCTGTGC-1_1287154_1_Paired_All	1	jaffe_naive	ImmunoMatch-kappa	0.0750098	H-kappa pairs
jaffe_naive--CATCAGATCCGCGCAA-1_1279073_1_Paired_All	1	jaffe_naive	ImmunoMatch-kappa	0.67824	H-kappa pairs
dekosky_d1_agexp--485-486_split32_652	1	dekosky_d1_agexp	ImmunoMatch-kappa	0.00191581	H-kappa pairs
dekosky_d2_agexp--502-503_split17_657	1	dekosky_d2_agexp	ImmunoMatch-kappa	0.861425	H-kappa pairs
dekosky_d2_agexp--502-503_split74_934	1	dekosky_d2_agexp	ImmunoMatch-kappa	0.753208	H-kappa pairs
jaffe_naive--TCATTTGGTTGACGTT-1_1287145_1_Paired_All	1	jaffe_naive	ImmunoMatch-kappa	0.669583	H-kappa pairs
rajan_d1--3343618	1	rajan_d1	ImmunoMatch-kappa	0.992976	H-kappa pairs
jaffe_naive--AAAGCAATCGGAGGTA-1_1287145_1_Paired_All	1	jaffe_naive	ImmunoMatch-kappa	0.671409	H-kappa pairs
rajan_d1--3398662	1	rajan_d1	ImmunoMatch-kappa	0.993666	H-kappa pairs
jaffe_naive--CCGTGGATCGCCAAAT-1_1287154_1_Paired_All	1	jaffe_naive	ImmunoMatch-kappa	0.672965	H-kappa pairs
jaffe_naive--AAGACCTAGAGTACAT-1_1287145_1_Paired_All	1	jaffe_naive	ImmunoMatch-kappa	0.598204	H-kappa pairs
jaffe_naive--TTTCCTCGTCAGAGGT-1_1287147_1_Paired_All	1	jaffe_naive	ImmunoMatch-kappa	0.671287	H-kappa pairs
rajan_d1--3580149	1	rajan_d1	ImmunoMatch-kappa	0.960544	H-kappa pairs
dekosky_d1_agexp--485-486_split17_305	1	dekosky_d1_agexp	ImmunoMatch-kappa	0.723635	H-kappa pairs
dekosky_d1_agexp--485-486_split8_423	1	dekosky_d1_agexp	ImmunoMatch-kappa	0.89846	H-kappa pairs
dekosky_d1_agexp--485-486_split21_703	1	dekosky_d1_agexp	ImmunoMatch-kappa	0.898715	H-kappa pairs
jaffe_naive--TACTTACCATACGCCG-1_1287155_1_Paired_All	1	jaffe_naive	ImmunoMatch-kappa	0.968366	H-kappa pairs
rajan_d2--2031325	1	rajan_d2	ImmunoMatch-kappa	0.978956	H-kappa pairs
jaffe_naive--GTATTCTCAATGGACG-1_1287153_1_Paired_All	1	jaffe_naive	ImmunoMatch-kappa	0.796805	H-kappa pairs
jaffe_naive--CGTGTCTTCACCGTAA-1_1287155_1_Paired_All	1	jaffe_naive	ImmunoMatch-kappa	0.710185	H-kappa pairs
jaffe_naive--GCAATCATCTGATTCT-1_1287145_1_Paired_All	1	jaffe_naive	ImmunoMatch-kappa	0.693851	H-kappa pairs
jaffe_naive--CATGACAAGGGTTCCC-1_1287153_1_Paired_All	1	jaffe_naive	ImmunoMatch-kappa	0.70682	H-kappa pairs
dekosky_d2_agexp--502-503_split26_353	1	dekosky_d2_agexp	ImmunoMatch-kappa	0.843382	H-kappa pairs
dekosky_d2_agexp--502-503_split69_75	1	dekosky_d2_agexp	ImmunoMatch-kappa	0.759075	H-kappa pairs
dekosky_d2_agexp--502-503_split54_670	1	dekosky_d2_agexp	ImmunoMatch-kappa	0.684634	H-kappa pairs
jaffe_naive--CGCTGGAAGGGCTCTC-1_1287147_1_Paired_All	1	jaffe_naive	ImmunoMatch-kappa	0.624485	H-kappa pairs
rajan_d1--1502305	1	rajan_d1	ImmunoMatch-kappa	0.0712744	H-kappa pairs
jaffe_naive--GAATGAATCCTTTCTC-1_1287146_1_Paired_All	1	jaffe_naive	ImmunoMatch-kappa	0.646945	H-kappa pairs
jaffe_naive--CACACAACAGATTGCT-1_1287155_1_Paired_All	1	jaffe_naive	ImmunoMatch-kappa	0.648026	H-kappa pairs
dekosky_d2_agexp--502-503_split26_34	1	dekosky_d2_agexp	ImmunoMatch-kappa	0.0400898	H-kappa pairs
rajan_d1--749188	1	rajan_d1	ImmunoMatch-kappa	0.995462	H-kappa pairs
dekosky_d1_agexp--485-486_split32_627	1	dekosky_d1_agexp	ImmunoMatch-kappa	0.834877	H-kappa pairs
dekosky_d2_agexp--502-503_split1_187	1	dekosky_d2_agexp	ImmunoMatch-kappa	0.884518	H-kappa pairs
jaffe_naive--GTCTCGTGTTCCATGA-1_1287145_1_Paired_All	1	jaffe_naive	ImmunoMatch-kappa	0.614324	H-kappa pairs
jaffe_naive--GGAGCAATCTCGTTTA-1_1279073_1_Paired_All	1	jaffe_naive	ImmunoMatch-kappa	0.680551	H-kappa pairs
dekosky_d1_agexp--485-486_split28_322	1	dekosky_d1_agexp	ImmunoMatch-kappa	0.932543	H-kappa pairs
jaffe_naive--CGTCTACTCGGCGCAT-1_1287146_1_Paired_All	1	jaffe_naive	ImmunoMatch-kappa	0.730909	H-kappa pairs
jaffe_naive--CACACCTTCTGATACG-1_1287155_1_Paired_All	1	jaffe_naive	ImmunoMatch-kappa	0.672364	H-kappa pairs
jaffe_naive--GATGAAACACCCTATC-1_1287145_1_Paired_All	1	jaffe_naive	ImmunoMatch-kappa	0.725136	H-kappa pairs
jaffe_naive--CTCGAAAAGCGATATA-1_1287145_1_Paired_All	1	jaffe_naive	ImmunoMatch-kappa	0.617775	H-kappa pairs
rajan_d1--1418014	1	rajan_d1	ImmunoMatch-kappa	0.977551	H-kappa pairs
jaffe_naive--GGGAATGCACAACGCC-1_1287146_1_Paired_All	1	jaffe_naive	ImmunoMatch-kappa	0.671802	H-kappa pairs
rajan_d2--2464595	1	rajan_d2	ImmunoMatch-kappa	0.991825	H-kappa pairs
jaffe_naive--CGGACGTAGTTAGGTA-1_1287153_1_Paired_All	1	jaffe_naive	ImmunoMatch-kappa	0.702681	H-kappa pairs
jaffe_naive--TCACAAGTCACCTTAT-1_1287153_1_Paired_All	1	jaffe_naive	ImmunoMatch-kappa	0.703856	H-kappa pairs
rajan_d1--90016	1	rajan_d1	ImmunoMatch-kappa	0.996091	H-kappa pairs
jaffe_naive--ACACCGGTCTACCAGA-1_1279073_1_Paired_All	1	jaffe_naive	ImmunoMatch-kappa	0.709873	H-kappa pairs
jaffe_naive--GTTCGGGAGACTAGAT-1_1287144_1_Paired_All	1	jaffe_naive	ImmunoMatch-kappa	0.639344	H-kappa pairs
rajan_d1--2306432	1	rajan_d1	ImmunoMatch-kappa	0.968374	H-kappa pairs
jaffe_naive--AGCTCCTCAGATCGGA-1_1287144_1_Paired_All	1	jaffe_naive	ImmunoMatch-kappa	0.645285	H-kappa pairs
jaffe_mem--ACATGGTGTGTGGTTT-1_1279075_1_Paired_All	1	jaffe_mem	ImmunoMatch-kappa	0.964365	H-kappa pairs
jaffe_naive--TGGCTGGAGTCCATAC-1_1287152_1_Paired_All	1	jaffe_naive	ImmunoMatch-kappa	0.699638	H-kappa pairs
dekosky_d2_agexp--502-503_split8_515	1	dekosky_d2_agexp	ImmunoMatch-kappa	0.76211	H-kappa pairs
dekosky_d1_agexp--485-486_split26_5	1	dekosky_d1_agexp	ImmunoMatch-kappa	0.562161	H-kappa pairs
jaffe_naive--CAGCGACGTAGTAGTA-1_1287144_1_Paired_All	1	jaffe_naive	ImmunoMatch-kappa	0.705127	H-kappa pairs
jaffe_mem--GCCAAATGTCGTGGCT-1_1279075_1_Paired_All	1	jaffe_mem	ImmunoMatch-kappa	0.296688	H-kappa pairs
jaffe_naive--ATTACTCGTGTGGCTC-1_1287152_1_Paired_All	1	jaffe_naive	ImmunoMatch-kappa	0.631337	H-kappa pairs
jaffe_naive--TGCACCTTCAGATAAG-1_1287146_1_Paired_All	1	jaffe_naive	ImmunoMatch-kappa	0.535842	H-kappa pairs
rajan_d1--1660464	1	rajan_d1	ImmunoMatch-kappa	0.977642	H-kappa pairs
jaffe_naive--TTGGAACGTGAAGGCT-1_1279065_1_Paired_All	1	jaffe_naive	ImmunoMatch-kappa	0.706599	H-kappa pairs
jaffe_naive--AACACGTTCCAAACAC-1_1287144_1_Paired_All	1	jaffe_naive	ImmunoMatch-kappa	0.709546	H-kappa pairs
dekosky_d2_agexp--502-503_split17_359	1	dekosky_d2_agexp	ImmunoMatch-kappa	0.915949	H-kappa pairs
dekosky_d1_agexp--485-486_split34_791	1	dekosky_d1_agexp	ImmunoMatch-kappa	0.898793	H-kappa pairs
jaffe_naive--GCTGCGATCGCCCTTA-1_1279073_1_Paired_All	1	jaffe_naive	ImmunoMatch-kappa	0.601386	H-kappa pairs
jaffe_mem--GCGCGATAGACGCACA-1_1279067_1_Paired_All	1	jaffe_mem	ImmunoMatch-kappa	0.361102	H-kappa pairs
jaffe_naive--TTCGGTCAGTCCGTAT-1_1287144_1_Paired_All	1	jaffe_naive	ImmunoMatch-kappa	0.579472	H-kappa pairs
rajan_d2--1618571	1	rajan_d2	ImmunoMatch-kappa	0.926225	H-kappa pairs
jaffe_mem--GTATTCTGTCGGCACT-1_1279074_1_Paired_All	1	jaffe_mem	ImmunoMatch-kappa	0.956852	H-kappa pairs
dekosky_d2_agexp--502-503_split53_112	1	dekosky_d2_agexp	ImmunoMatch-kappa	0.829934	H-kappa pairs
jaffe_naive--ATCCACCCAGTCAGAG-1_1287152_1_Paired_All	1	jaffe_naive	ImmunoMatch-kappa	0.644286	H-kappa pairs
jaffe_naive--ATAGACCCATAGTAAG-1_1279065_1_Paired_All	1	jaffe_naive	ImmunoMatch-kappa	0.622967	H-kappa pairs
jaffe_naive--CGAGCCAAGTGGAGAA-1_1287155_1_Paired_All	1	jaffe_naive	ImmunoMatch-kappa	0.73724	H-kappa pairs
jaffe_naive--GAATGAAAGTTAGGTA-1_1287147_1_Paired_All	1	jaffe_naive	ImmunoMatch-kappa	0.726004	H-kappa pairs
dekosky_d2_agexp--502-503_split7_601	1	dekosky_d2_agexp	ImmunoMatch-kappa	0.937106	H-kappa pairs
jaffe_mem--GCACTCTAGATGTTAG-1_1279066_1_Paired_All	1	jaffe_mem	ImmunoMatch-kappa	0.904977	H-kappa pairs
rajan_d1--3088008	1	rajan_d1	ImmunoMatch-kappa	0.775272	H-kappa pairs
jaffe_naive--TAGCCGGAGTTGTCGT-1_1287147_1_Paired_All	1	jaffe_naive	ImmunoMatch-kappa	0.6474	H-kappa pairs
jaffe_naive--TTAGGCAGTGCAACTT-1_1287147_1_Paired_All	1	jaffe_naive	ImmunoMatch-kappa	0.670974	H-kappa pairs
rajan_d1--808947	1	rajan_d1	ImmunoMatch-kappa	0.979691	H-kappa pairs
rajan_d2--2836544	1	rajan_d2	ImmunoMatch-kappa	0.981883	H-kappa pairs
rajan_d2--1844327	1	rajan_d2	ImmunoMatch-kappa	0.996823	H-kappa pairs
jaffe_naive--GTCAAGTTCGAGAACG-1_1287145_1_Paired_All	1	jaffe_naive	ImmunoMatch-kappa	0.671966	H-kappa pairs
jaffe_naive--CAGATCATCATCGATG-1_1287154_1_Paired_All	1	jaffe_naive	ImmunoMatch-kappa	0.545585	H-kappa pairs
rajan_d2--2944343	1	rajan_d2	ImmunoMatch-kappa	0.970548	H-kappa pairs
jaffe_naive--GAACCTACAATAACGA-1_1287153_1_Paired_All	1	jaffe_naive	ImmunoMatch-kappa	0.684029	H-kappa pairs
rajan_d1--1541063	1	rajan_d1	ImmunoMatch-kappa	0.995793	H-kappa pairs
jaffe_naive--TTTATGCGTGATAAAC-1_1287154_1_Paired_All	1	jaffe_naive	ImmunoMatch-kappa	0.686975	H-kappa pairs
jaffe_naive--ACGCAGCTCGTCCGTT-1_1287152_1_Paired_All	1	jaffe_naive	ImmunoMatch-kappa	0.65442	H-kappa pairs
jaffe_naive--CTCGAGGGTCATATGC-1_1287145_1_Paired_All	1	jaffe_naive	ImmunoMatch-kappa	0.627471	H-kappa pairs
jaffe_naive--TACAGTGCAGGACGTA-1_1287145_1_Paired_All	1	jaffe_naive	ImmunoMatch-kappa	0.637457	H-kappa pairs
jaffe_naive--CCCAATCGTGTCTGAT-1_1287145_1_Paired_All	1	jaffe_naive	ImmunoMatch-kappa	0.664111	H-kappa pairs
jaffe_naive--CGTCCATTCTAGCACA-1_1287144_1_Paired_All	1	jaffe_naive	ImmunoMatch-kappa	0.672588	H-kappa pairs
jaffe_naive--ACACTGATCGCGTAGC-1_1287153_1_Paired_All	1	jaffe_naive	ImmunoMatch-kappa	0.688485	H-kappa pairs
rajan_d2--480521	1	rajan_d2	ImmunoMatch-kappa	0.987259	H-kappa pairs
jaffe_naive--TGCACCTTCCGCAGTG-1_1287144_1_Paired_All	1	jaffe_naive	ImmunoMatch-kappa	0.734521	H-kappa pairs
dekosky_d2_agexp--502-503_split64_771	1	dekosky_d2_agexp	ImmunoMatch-kappa	0.812895	H-kappa pairs
jaffe_naive--CAGTCCTCACAGATTC-1_1287145_1_Paired_All	1	jaffe_naive	ImmunoMatch-kappa	0.631696	H-kappa pairs
dekosky_d2_agexp--502-503_split29_753	1	dekosky_d2_agexp	ImmunoMatch-kappa	0.82338	H-kappa pairs
rajan_d2--348246	1	rajan_d2	ImmunoMatch-kappa	0.996546	H-kappa pairs
dekosky_d2_agexp--502-503_split23_912	1	dekosky_d2_agexp	ImmunoMatch-kappa	0.782661	H-kappa pairs
dekosky_d2_agexp--502-503_split56_581	1	dekosky_d2_agexp	ImmunoMatch-kappa	0.799377	H-kappa pairs
jaffe_naive--TGACAACCACCTATCC-1_1287153_1_Paired_All	1	jaffe_naive	ImmunoMatch-kappa	0.717055	H-kappa pairs
jaffe_naive--TGTTCCGAGCCAGAAC-1_1287155_1_Paired_All	1	jaffe_naive	ImmunoMatch-kappa	0.730835	H-kappa pairs
jaffe_naive--TCAGATGTCTGGTTCC-1_1287155_1_Paired_All	1	jaffe_naive	ImmunoMatch-kappa	0.592305	H-kappa pairs
dekosky_d2_agexp--502-503_split12_63	1	dekosky_d2_agexp	ImmunoMatch-kappa	0.91387	H-kappa pairs
dekosky_d2_agexp--502-503_split76_955	1	dekosky_d2_agexp	ImmunoMatch-kappa	0.753517	H-kappa pairs
jaffe_naive--ACTGAACAGGGCTTGA-1_1287153_1_Paired_All	1	jaffe_naive	ImmunoMatch-kappa	0.701318	H-kappa pairs
jaffe_naive--GAGTCCGAGACAGACC-1_1287154_1_Paired_All	1	jaffe_naive	ImmunoMatch-kappa	0.741341	H-kappa pairs
dekosky_d1_agexp--485-486_split29_2	1	dekosky_d1_agexp	ImmunoMatch-kappa	0.937293	H-kappa pairs
jaffe_naive--TCATTACTCACAACGT-1_1287145_1_Paired_All	1	jaffe_naive	ImmunoMatch-kappa	0.984666	H-kappa pairs
jaffe_naive--GTGTGCGCATATGCTG-1_1287144_1_Paired_All	1	jaffe_naive	ImmunoMatch-kappa	0.627856	H-kappa pairs
rajan_d2--2122246	1	rajan_d2	ImmunoMatch-kappa	0.917289	H-kappa pairs
dekosky_d2_agexp--502-503_split74_534	1	dekosky_d2_agexp	ImmunoMatch-kappa	0.901998	H-kappa pairs
rajan_d1--3687356	1	rajan_d1	ImmunoMatch-kappa	0.928878	H-kappa pairs
jaffe_naive--CTCTAATAGTCAAGCG-1_1287145_1_Paired_All	1	jaffe_naive	ImmunoMatch-kappa	0.659018	H-kappa pairs
dekosky_d1_agexp--485-486_split3_713	1	dekosky_d1_agexp	ImmunoMatch-kappa	0.78739	H-kappa pairs
jaffe_naive--GCATGATCACAACGTT-1_1287153_1_Paired_All	1	jaffe_naive	ImmunoMatch-kappa	0.719181	H-kappa pairs
jaffe_naive--CTACATTCAATCGAAA-1_1287154_1_Paired_All	1	jaffe_naive	ImmunoMatch-kappa	0.658065	H-kappa pairs
jaffe_naive--CCACGGACAGATGGCA-1_1287147_1_Paired_All	1	jaffe_naive	ImmunoMatch-kappa	0.628325	H-kappa pairs
jaffe_mem--ATGGGAGTCTTTACGT-1_1279067_1_Paired_All	1	jaffe_mem	ImmunoMatch-kappa	0.967064	H-kappa pairs
jaffe_naive--CAGAATCAGCTAACTC-1_1287147_1_Paired_All	1	jaffe_naive	ImmunoMatch-kappa	0.677106	H-kappa pairs
jaffe_mem--GACGGCTGTGACGGTA-1_1279074_1_Paired_All	1	jaffe_mem	ImmunoMatch-kappa	0.84777	H-kappa pairs
jaffe_naive--ACATGGTCAAGCGATG-1_1287153_1_Paired_All	1	jaffe_naive	ImmunoMatch-kappa	0.615941	H-kappa pairs
rajan_d2--2708602	1	rajan_d2	ImmunoMatch-kappa	0.989493	H-kappa pairs
jaffe_naive--ACTATCTGTTGTGGAG-1_1287146_1_Paired_All	1	jaffe_naive	ImmunoMatch-kappa	0.630642	H-kappa pairs
jaffe_naive--GGCGTGTCAAGCCCAC-1_1287155_1_Paired_All	1	jaffe_naive	ImmunoMatch-kappa	0.566366	H-kappa pairs
rajan_d1--2483656	1	rajan_d1	ImmunoMatch-kappa	0.808454	H-kappa pairs
rajan_d1--1795570	1	rajan_d1	ImmunoMatch-kappa	0.992285	H-kappa pairs
jaffe_naive--AGAGCTTTCTTTAGGG-1_1287145_1_Paired_All	1	jaffe_naive	ImmunoMatch-kappa	0.710316	H-kappa pairs
jaffe_naive--TCATTACCACACCGCA-1_1287154_1_Paired_All	1	jaffe_naive	ImmunoMatch-kappa	0.69183	H-kappa pairs
rajan_d2--2435407	1	rajan_d2	ImmunoMatch-kappa	0.971602	H-kappa pairs
jaffe_naive--AAAGTAGTCGTGGGAA-1_1279073_1_Paired_All	1	jaffe_naive	ImmunoMatch-kappa	0.724668	H-kappa pairs
dekosky_d2_agexp--502-503_split20_824	1	dekosky_d2_agexp	ImmunoMatch-kappa	0.688225	H-kappa pairs
jaffe_naive--AGCGGTCGTCATACTG-1_1287144_1_Paired_All	1	jaffe_naive	ImmunoMatch-kappa	0.727579	H-kappa pairs
dekosky_d1_agexp--485-486_split22_899	1	dekosky_d1_agexp	ImmunoMatch-kappa	0.910284	H-kappa pairs
rajan_d1--2072707	1	rajan_d1	ImmunoMatch-kappa	0.588218	H-kappa pairs
dekosky_d2_agexp--502-503_split42_302	1	dekosky_d2_agexp	ImmunoMatch-kappa	0.725499	H-kappa pairs
jaffe_mem--ATTGGTGAGTGTGGCA-1_1279074_1_Paired_All	1	jaffe_mem	ImmunoMatch-kappa	0.909898	H-kappa pairs
jaffe_naive--GATGAAACACCCATGG-1_1279073_1_Paired_All	1	jaffe_naive	ImmunoMatch-kappa	0.616672	H-kappa pairs
jaffe_naive--GCATGTATCGTCTGAA-1_1287146_1_Paired_All	1	jaffe_naive	ImmunoMatch-kappa	0.688922	H-kappa pairs
dekosky_d1_agexp--485-486_split10_346	1	dekosky_d1_agexp	ImmunoMatch-kappa	0.586762	H-kappa pairs
dekosky_d2_agexp--502-503_split24_386	1	dekosky_d2_agexp	ImmunoMatch-kappa	0.792612	H-kappa pairs
rajan_d2--2118881	1	rajan_d2	ImmunoMatch-kappa	0.992292	H-kappa pairs
jaffe_mem--GTGTTAGTCGTTTGCC-1_1279074_1_Paired_All	1	jaffe_mem	ImmunoMatch-kappa	0.960472	H-kappa pairs
rajan_d1--1888820	1	rajan_d1	ImmunoMatch-kappa	0.986638	H-kappa pairs
rajan_d1--2485518	1	rajan_d1	ImmunoMatch-kappa	0.991536	H-kappa pairs
rajan_d1--3616815	1	rajan_d1	ImmunoMatch-kappa	0.978773	H-kappa pairs
dekosky_d1_agexp--485-486_split2_597	1	dekosky_d1_agexp	ImmunoMatch-kappa	0.138209	H-kappa pairs
jaffe_naive--CGTCCATAGAAACCAT-1_1279073_1_Paired_All	1	jaffe_naive	ImmunoMatch-kappa	0.581964	H-kappa pairs
jaffe_naive--GTATCTTGTTGGACCC-1_1279065_1_Paired_All	1	jaffe_naive	ImmunoMatch-kappa	0.632839	H-kappa pairs
rajan_d1--2705273	1	rajan_d1	ImmunoMatch-kappa	0.921126	H-kappa pairs
jaffe_naive--CTAACTTCAATACGCT-1_1279065_1_Paired_All	1	jaffe_naive	ImmunoMatch-kappa	0.641132	H-kappa pairs
dekosky_d1_agexp--485-486_split13_422	1	dekosky_d1_agexp	ImmunoMatch-kappa	0.906221	H-kappa pairs
jaffe_naive--CGCTATCTCTCAAACG-1_1287147_1_Paired_All	1	jaffe_naive	ImmunoMatch-kappa	0.614358	H-kappa pairs
jaffe_mem--GATCAGTGTCCGAACC-1_1279066_1_Paired_All	1	jaffe_mem	ImmunoMatch-kappa	0.936427	H-kappa pairs
jaffe_naive--GGGAGATTCCTTCAAT-1_1287147_1_Paired_All	1	jaffe_naive	ImmunoMatch-kappa	0.95569	H-kappa pairs
dekosky_d2_agexp--502-503_split88_441	1	dekosky_d2_agexp	ImmunoMatch-kappa	0.938134	H-kappa pairs
rajan_d2--1485248	1	rajan_d2	ImmunoMatch-kappa	0.997117	H-kappa pairs
dekosky_d2_agexp--502-503_split61_718	1	dekosky_d2_agexp	ImmunoMatch-kappa	0.878063	H-kappa pairs
jaffe_naive--GTCACGGAGCTTATCG-1_1279065_1_Paired_All	1	jaffe_naive	ImmunoMatch-kappa	0.720439	H-kappa pairs
jaffe_naive--ATCATCTTCTGTCAAG-1_1279073_1_Paired_All	1	jaffe_naive	ImmunoMatch-kappa	0.4897	H-kappa pairs
dekosky_d2_agexp--502-503_split22_537	1	dekosky_d2_agexp	ImmunoMatch-kappa	0.904967	H-kappa pairs
jaffe_naive--GTCTTCGTCTCCAGGG-1_1287155_1_Paired_All	1	jaffe_naive	ImmunoMatch-kappa	0.74076	H-kappa pairs
jaffe_naive--CCGTGGATCGTACGGC-1_1279073_1_Paired_All	1	jaffe_naive	ImmunoMatch-kappa	0.711217	H-kappa pairs
dekosky_d2_agexp--502-503_split1_399	1	dekosky_d2_agexp	ImmunoMatch-kappa	0.936621	H-kappa pairs
jaffe_naive--CGCGGTATCTCGTTTA-1_1287144_1_Paired_All	1	jaffe_naive	ImmunoMatch-kappa	0.737553	H-kappa pairs
jaffe_mem--ACACCCTTCACTTCAT-1_1279074_1_Paired_All	1	jaffe_mem	ImmunoMatch-kappa	0.960412	H-kappa pairs
rajan_d1--1045520	1	rajan_d1	ImmunoMatch-kappa	0.996803	H-kappa pairs
rajan_d1--368989	1	rajan_d1	ImmunoMatch-kappa	0.994261	H-kappa pairs
rajan_d1--1002094	1	rajan_d1	ImmunoMatch-kappa	0.971299	H-kappa pairs
rajan_d2--1177164	1	rajan_d2	ImmunoMatch-kappa	0.961982	H-kappa pairs
jaffe_naive--CGACTTCTCCCAGGTG-1_1287153_1_Paired_All	1	jaffe_naive	ImmunoMatch-kappa	0.621775	H-kappa pairs
rajan_d1--2950805	1	rajan_d1	ImmunoMatch-kappa	0.965483	H-kappa pairs
jaffe_naive--AAGGCAGCACGTAAGG-1_1279073_1_Paired_All	1	jaffe_naive	ImmunoMatch-kappa	0.603759	H-kappa pairs
rajan_d1--3362855	1	rajan_d1	ImmunoMatch-kappa	0.989795	H-kappa pairs
dekosky_d2_agexp--502-503_split17_280	1	dekosky_d2_agexp	ImmunoMatch-kappa	0.775777	H-kappa pairs
jaffe_naive--CTCTACGGTCGACTAT-1_1279065_1_Paired_All	1	jaffe_naive	ImmunoMatch-kappa	0.676355	H-kappa pairs
rajan_d2--1949541	1	rajan_d2	ImmunoMatch-kappa	0.782318	H-kappa pairs
rajan_d1--993012	1	rajan_d1	ImmunoMatch-kappa	0.894694	H-kappa pairs
jaffe_mem--AGCAGCCGTCCGCTGA-1_1279066_1_Paired_All	1	jaffe_mem	ImmunoMatch-kappa	0.980292	H-kappa pairs
jaffe_mem--CATCGAATCTTACCGC-1_1279066_1_Paired_All	1	jaffe_mem	ImmunoMatch-kappa	0.943966	H-kappa pairs
rajan_d1--3525278	1	rajan_d1	ImmunoMatch-kappa	0.975408	H-kappa pairs
jaffe_naive--AGCAGCCAGTTAGGTA-1_1287145_1_Paired_All	1	jaffe_naive	ImmunoMatch-kappa	0.693361	H-kappa pairs
jaffe_naive--GTTAAGCCAGTCACTA-1_1287145_1_Paired_All	1	jaffe_naive	ImmunoMatch-kappa	0.724225	H-kappa pairs
dekosky_d1_agexp--485-486_split27_235	1	dekosky_d1_agexp	ImmunoMatch-kappa	0.851042	H-kappa pairs
dekosky_d2_agexp--502-503_split84_347	1	dekosky_d2_agexp	ImmunoMatch-kappa	0.823981	H-kappa pairs
jaffe_naive--GGGTTGCGTGATGTGG-1_1287146_1_Paired_All	1	jaffe_naive	ImmunoMatch-kappa	0.697982	H-kappa pairs
dekosky_d2_agexp--502-503_split34_712	1	dekosky_d2_agexp	ImmunoMatch-kappa	0.614385	H-kappa pairs
jaffe_naive--AGTGAGGTCATGCAAC-1_1287155_1_Paired_All	1	jaffe_naive	ImmunoMatch-kappa	0.661676	H-kappa pairs
jaffe_naive--TTATGCTAGCGTAGTG-1_1287147_1_Paired_All	1	jaffe_naive	ImmunoMatch-kappa	0.685433	H-kappa pairs
jaffe_naive--ACTTACTCATCCAACA-1_1279073_1_Paired_All	1	jaffe_naive	ImmunoMatch-kappa	0.74459	H-kappa pairs
jaffe_naive--ACCAGTAGTTACTGAC-1_1279073_1_Paired_All	1	jaffe_naive	ImmunoMatch-kappa	0.597625	H-kappa pairs
jaffe_naive--AACTGGTGTCCCTTGT-1_1287147_1_Paired_All	1	jaffe_naive	ImmunoMatch-kappa	0.749255	H-kappa pairs
jaffe_naive--CGCGGTACACCGAATT-1_1287155_1_Paired_All	1	jaffe_naive	ImmunoMatch-kappa	0.746412	H-kappa pairs
jaffe_mem--TGCGCAGGTCTAGGTT-1_1279074_1_Paired_All	1	jaffe_mem	ImmunoMatch-kappa	0.369708	H-kappa pairs
jaffe_naive--CACAAACCAGTTTACG-1_1287144_1_Paired_All	1	jaffe_naive	ImmunoMatch-kappa	0.724142	H-kappa pairs
dekosky_d2_agexp--502-503_split43_957	1	dekosky_d2_agexp	ImmunoMatch-kappa	0.525022	H-kappa pairs
rajan_d2--2357458	1	rajan_d2	ImmunoMatch-kappa	0.997192	H-kappa pairs
jaffe_naive--TCAGGATAGAATAGGG-1_1279065_1_Paired_All	1	jaffe_naive	ImmunoMatch-kappa	0.733464	H-kappa pairs
jaffe_naive--CGATGTATCGTGGTCG-1_1287146_1_Paired_All	1	jaffe_naive	ImmunoMatch-kappa	0.702884	H-kappa pairs
jaffe_naive--GCCTCTAAGGCGATAC-1_1287154_1_Paired_All	1	jaffe_naive	ImmunoMatch-kappa	0.729815	H-kappa pairs
dekosky_d2_agexp--502-503_split15_403	1	dekosky_d2_agexp	ImmunoMatch-kappa	0.823054	H-kappa pairs
jaffe_naive--TCACAAGTCGCCTGAG-1_1279073_1_Paired_All	1	jaffe_naive	ImmunoMatch-kappa	0.62131	H-kappa pairs
rajan_d1--3179123	1	rajan_d1	ImmunoMatch-kappa	0.984139	H-kappa pairs
jaffe_naive--CGCGGTACATCACAAC-1_1287146_1_Paired_All	1	jaffe_naive	ImmunoMatch-kappa	0.645254	H-kappa pairs
jaffe_naive--CGTTAGATCCGCATCT-1_1279065_1_Paired_All	1	jaffe_naive	ImmunoMatch-kappa	0.709338	H-kappa pairs
rajan_d2--1027016	1	rajan_d2	ImmunoMatch-kappa	0.993254	H-kappa pairs
rajan_d1--1411440	1	rajan_d1	ImmunoMatch-kappa	0.996868	H-kappa pairs
dekosky_d2_agexp--502-503_split1_762	1	dekosky_d2_agexp	ImmunoMatch-kappa	0.910556	H-kappa pairs
jaffe_naive--ACATCAGGTTCGTGAT-1_1287144_1_Paired_All	1	jaffe_naive	ImmunoMatch-kappa	0.752916	H-kappa pairs
jaffe_naive--CTCTACGGTCTCCACT-1_1279073_1_Paired_All	1	jaffe_naive	ImmunoMatch-kappa	0.617253	H-kappa pairs
jaffe_mem--GCATGTATCACCTTAT-1_1279066_1_Paired_All	1	jaffe_mem	ImmunoMatch-kappa	0.457906	H-kappa pairs
jaffe_naive--TTCTACAAGCTGTCTA-1_1287153_1_Paired_All	1	jaffe_naive	ImmunoMatch-kappa	0.704591	H-kappa pairs
jaffe_naive--ACCTTTATCAATCACG-1_1287153_1_Paired_All	1	jaffe_naive	ImmunoMatch-kappa	0.647518	H-kappa pairs
dekosky_d2_agexp--502-503_split13_396	1	dekosky_d2_agexp	ImmunoMatch-kappa	0.771131	H-kappa pairs
dekosky_d2_agexp--502-503_split38_892	1	dekosky_d2_agexp	ImmunoMatch-kappa	0.929598	H-kappa pairs
rajan_d2--1797875	1	rajan_d2	ImmunoMatch-kappa	0.987832	H-kappa pairs
dekosky_d2_agexp--502-503_split4_834	1	dekosky_d2_agexp	ImmunoMatch-kappa	0.0155844	H-kappa pairs
jaffe_naive--CGAGCACAGATCTGCT-1_1287153_1_Paired_All	1	jaffe_naive	ImmunoMatch-kappa	0.6859	H-kappa pairs
rajan_d1--60027	1	rajan_d1	ImmunoMatch-kappa	0.973336	H-kappa pairs
jaffe_naive--GACCTGGTCGACAGCC-1_1287155_1_Paired_All	1	jaffe_naive	ImmunoMatch-kappa	0.717027	H-kappa pairs
jaffe_naive--TGCGTGGAGCTCAACT-1_1287147_1_Paired_All	1	jaffe_naive	ImmunoMatch-kappa	0.708543	H-kappa pairs
jaffe_naive--GGAAAGCTCAGGTAAA-1_1287144_1_Paired_All	1	jaffe_naive	ImmunoMatch-kappa	0.684459	H-kappa pairs
rajan_d1--1512561	1	rajan_d1	ImmunoMatch-kappa	0.95815	H-kappa pairs
jaffe_naive--CATCAAGGTATGAATG-1_1287153_1_Paired_All	1	jaffe_naive	ImmunoMatch-kappa	0.688376	H-kappa pairs
jaffe_naive--CTTGGCTAGCATCATC-1_1287153_1_Paired_All	1	jaffe_naive	ImmunoMatch-kappa	0.924931	H-kappa pairs
jaffe_naive--ATAAGAGCAAATTGCC-1_1287147_1_Paired_All	1	jaffe_naive	ImmunoMatch-kappa	0.628496	H-kappa pairs
rajan_d1--377559	1	rajan_d1	ImmunoMatch-kappa	0.936577	H-kappa pairs
jaffe_naive--GCTGCAGAGACATAAC-1_1287155_1_Paired_All	1	jaffe_naive	ImmunoMatch-kappa	0.634252	H-kappa pairs
jaffe_naive--GTACGTAGTAGGGACT-1_1279073_1_Paired_All	1	jaffe_naive	ImmunoMatch-kappa	0.650491	H-kappa pairs
jaffe_naive--CCACGGAAGTGGGATC-1_1279073_1_Paired_All	1	jaffe_naive	ImmunoMatch-kappa	0.749174	H-kappa pairs
jaffe_naive--GGATTACTCTTACCTA-1_1279065_1_Paired_All	1	jaffe_naive	ImmunoMatch-kappa	0.744609	H-kappa pairs
jaffe_naive--ACACCAAAGCCACGTC-1_1287146_1_Paired_All	1	jaffe_naive	ImmunoMatch-kappa	0.716818	H-kappa pairs
jaffe_mem--TCAACGAGTAACGACG-1_1279074_1_Paired_All	1	jaffe_mem	ImmunoMatch-kappa	0.967315	H-kappa pairs
dekosky_d2_agexp--502-503_split57_522	1	dekosky_d2_agexp	ImmunoMatch-kappa	0.905216	H-kappa pairs
jaffe_naive--GCGGGTTGTCACCTAA-1_1287154_1_Paired_All	1	jaffe_naive	ImmunoMatch-kappa	0.722209	H-kappa pairs
dekosky_d2_agexp--502-503_split4_839	1	dekosky_d2_agexp	ImmunoMatch-kappa	0.859454	H-kappa pairs
rajan_d2--1918305	1	rajan_d2	ImmunoMatch-kappa	0.997361	H-kappa pairs
rajan_d1--2035229	1	rajan_d1	ImmunoMatch-kappa	0.966368	H-kappa pairs
jaffe_mem--TTCTTAGTCTGACCTC-1_1279074_1_Paired_All	1	jaffe_mem	ImmunoMatch-kappa	0.954175	H-kappa pairs
jaffe_naive--GACAGAGGTATAAACG-1_1279065_1_Paired_All	1	jaffe_naive	ImmunoMatch-kappa	0.707958	H-kappa pairs
dekosky_d1_agexp--485-486_split33_276	1	dekosky_d1_agexp	ImmunoMatch-kappa	0.85581	H-kappa pairs
jaffe_naive--CAAGAAAAGGCTAGAC-1_1287154_1_Paired_All	1	jaffe_naive	ImmunoMatch-kappa	0.983575	H-kappa pairs
jaffe_naive--GAATAAGAGCCAGGAT-1_1287155_1_Paired_All	1	jaffe_naive	ImmunoMatch-kappa	0.645934	H-kappa pairs
jaffe_naive--GTCACGGCACATTCGA-1_1287153_1_Paired_All	1	jaffe_naive	ImmunoMatch-kappa	0.663601	H-kappa pairs
jaffe_naive--AAGGAGCTCAAACCGT-1_1287147_1_Paired_All	1	jaffe_naive	ImmunoMatch-kappa	0.964974	H-kappa pairs
jaffe_naive--TGTGGTATCAGTTCGA-1_1287145_1_Paired_All	1	jaffe_naive	ImmunoMatch-kappa	0.627694	H-kappa pairs
dekosky_d2_agexp--502-503_split35_730	1	dekosky_d2_agexp	ImmunoMatch-kappa	0.872779	H-kappa pairs
jaffe_naive--TACTCATAGGCTAGCA-1_1287153_1_Paired_All	1	jaffe_naive	ImmunoMatch-kappa	0.579082	H-kappa pairs
dekosky_d1_agexp--485-486_split26_611	1	dekosky_d1_agexp	ImmunoMatch-kappa	0.604601	H-kappa pairs
jaffe_naive--TAGTTGGAGTTTGCGT-1_1287147_1_Paired_All	1	jaffe_naive	ImmunoMatch-kappa	0.712429	H-kappa pairs
dekosky_d2_agexp--502-503_split61_251	1	dekosky_d2_agexp	ImmunoMatch-kappa	0.869463	H-kappa pairs
dekosky_d2_agexp--502-503_split9_259	1	dekosky_d2_agexp	ImmunoMatch-kappa	0.897479	H-kappa pairs
jaffe_naive--ACTGAACAGCGTCAAG-1_1279073_1_Paired_All	1	jaffe_naive	ImmunoMatch-kappa	0.926241	H-kappa pairs
jaffe_naive--GTGGGTCGTCATGCCG-1_1287153_1_Paired_All	1	jaffe_naive	ImmunoMatch-kappa	0.709648	H-kappa pairs
jaffe_mem--TGCTACCCATTCTCAT-1_1279066_1_Paired_All	1	jaffe_mem	ImmunoMatch-kappa	0.951399	H-kappa pairs
dekosky_d1_agexp--485-486_split30_329	1	dekosky_d1_agexp	ImmunoMatch-kappa	0.826085	H-kappa pairs
jaffe_naive--TCGCGAGCAAGCTGGA-1_1287145_1_Paired_All	1	jaffe_naive	ImmunoMatch-kappa	0.602966	H-kappa pairs
dekosky_d2_agexp--502-503_split4_128	1	dekosky_d2_agexp	ImmunoMatch-kappa	0.462663	H-kappa pairs
dekosky_d1_agexp--485-486_split14_602	1	dekosky_d1_agexp	ImmunoMatch-kappa	0.578204	H-kappa pairs
dekosky_d2_agexp--502-503_split31_663	1	dekosky_d2_agexp	ImmunoMatch-kappa	0.856269	H-kappa pairs
jaffe_naive--TCGTAGAAGTGGACGT-1_1287155_1_Paired_All	1	jaffe_naive	ImmunoMatch-kappa	0.696675	H-kappa pairs
jaffe_naive--TGAGCCGAGCGAAGGG-1_1287152_1_Paired_All	1	jaffe_naive	ImmunoMatch-kappa	0.652396	H-kappa pairs
rajan_d1--2748514	1	rajan_d1	ImmunoMatch-kappa	0.997712	H-kappa pairs
jaffe_naive--TACGGTATCACTTACT-1_1287146_1_Paired_All	1	jaffe_naive	ImmunoMatch-kappa	0.715355	H-kappa pairs
jaffe_naive--GGTGTTAGTAGCAAAT-1_1287155_1_Paired_All	1	jaffe_naive	ImmunoMatch-kappa	0.685141	H-kappa pairs
rajan_d1--3351648	1	rajan_d1	ImmunoMatch-kappa	0.996102	H-kappa pairs
jaffe_mem--TCCCGATAGGGATACC-1_1279066_1_Paired_All	1	jaffe_mem	ImmunoMatch-kappa	0.731293	H-kappa pairs
jaffe_naive--CGATTGAGTACAGCAG-1_1287147_1_Paired_All	1	jaffe_naive	ImmunoMatch-kappa	0.675858	H-kappa pairs
jaffe_naive--CCTAGCTCATCATCCC-1_1287144_1_Paired_All	1	jaffe_naive	ImmunoMatch-kappa	0.668976	H-kappa pairs
jaffe_mem--GAAGCAGGTTCCGTCT-1_1279074_1_Paired_All	1	jaffe_mem	ImmunoMatch-kappa	0.971116	H-kappa pairs
jaffe_naive--ATTTCTGAGAACAATC-1_1287152_1_Paired_All	1	jaffe_naive	ImmunoMatch-kappa	0.623667	H-kappa pairs
jaffe_naive--CTCTGGTGTTAAGGGC-1_1279065_1_Paired_All	1	jaffe_naive	ImmunoMatch-kappa	0.553404	H-kappa pairs
rajan_d1--2272694	1	rajan_d1	ImmunoMatch-kappa	0.99518	H-kappa pairs
rajan_d1--2024281	1	rajan_d1	ImmunoMatch-kappa	0.138008	H-kappa pairs
jaffe_mem--GGCGACTTCATCACCC-1_1279066_1_Paired_All	1	jaffe_mem	ImmunoMatch-kappa	0.986212	H-kappa pairs
rajan_d2--233276	1	rajan_d2	ImmunoMatch-kappa	0.970517	H-kappa pairs
dekosky_d2_agexp--502-503_split28_726	1	dekosky_d2_agexp	ImmunoMatch-kappa	0.937371	H-kappa pairs
jaffe_naive--GTCAAGTGTGAGTATA-1_1287153_1_Paired_All	1	jaffe_naive	ImmunoMatch-kappa	0.723617	H-kappa pairs
rajan_d2--1306372	1	rajan_d2	ImmunoMatch-kappa	0.997014	H-kappa pairs
rajan_d2--302850	1	rajan_d2	ImmunoMatch-kappa	0.949481	H-kappa pairs
jaffe_mem--CGTCAGGGTCTCCCTA-1_1279067_1_Paired_All	1	jaffe_mem	ImmunoMatch-kappa	0.986601	H-kappa pairs
jaffe_naive--ACGGAGATCCGCATCT-1_1279073_1_Paired_All	1	jaffe_naive	ImmunoMatch-kappa	0.727368	H-kappa pairs
jaffe_naive--ACTGATGAGGATGCGT-1_1279073_1_Paired_All	1	jaffe_naive	ImmunoMatch-kappa	0.701747	H-kappa pairs
jaffe_naive--AGAGCGAAGTGTTTGC-1_1279065_1_Paired_All	1	jaffe_naive	ImmunoMatch-kappa	0.669748	H-kappa pairs
jaffe_naive--CTCAGAACATTGGGCC-1_1287145_1_Paired_All	1	jaffe_naive	ImmunoMatch-kappa	0.678831	H-kappa pairs
jaffe_naive--CCACTACAGACCTAGG-1_1279073_1_Paired_All	1	jaffe_naive	ImmunoMatch-kappa	0.607269	H-kappa pairs
dekosky_d1_agexp--485-486_split16_950	1	dekosky_d1_agexp	ImmunoMatch-kappa	0.824772	H-kappa pairs
dekosky_d1_agexp--485-486_split11_556	1	dekosky_d1_agexp	ImmunoMatch-kappa	0.865481	H-kappa pairs
jaffe_naive--GTACTTTCACAGGAGT-1_1287145_1_Paired_All	1	jaffe_naive	ImmunoMatch-kappa	0.717034	H-kappa pairs
jaffe_naive--ATAAGAGCATCACCCT-1_1287145_1_Paired_All	1	jaffe_naive	ImmunoMatch-kappa	0.638041	H-kappa pairs
dekosky_d2_agexp--502-503_split4_476	1	dekosky_d2_agexp	ImmunoMatch-kappa	0.814742	H-kappa pairs
jaffe_mem--CACCAGGAGCGTTTAC-1_1279067_1_Paired_All	1	jaffe_mem	ImmunoMatch-kappa	0.969436	H-kappa pairs
jaffe_naive--CACATTTAGTCTTGCA-1_1287153_1_Paired_All	1	jaffe_naive	ImmunoMatch-kappa	0.624708	H-kappa pairs
jaffe_naive--TTCGGTCAGGACATTA-1_1287147_1_Paired_All	1	jaffe_naive	ImmunoMatch-kappa	0.687292	H-kappa pairs
jaffe_naive--TTGGCAATCACAGTAC-1_1287146_1_Paired_All	1	jaffe_naive	ImmunoMatch-kappa	0.646743	H-kappa pairs
dekosky_d2_agexp--502-503_split73_374	1	dekosky_d2_agexp	ImmunoMatch-kappa	0.89498	H-kappa pairs
rajan_d2--2754869	1	rajan_d2	ImmunoMatch-kappa	0.972007	H-kappa pairs
jaffe_mem--CATCGAATCAGCACAT-1_1279066_1_Paired_All	1	jaffe_mem	ImmunoMatch-kappa	0.729071	H-kappa pairs
jaffe_mem--AGCTCCTTCCTGTAGA-1_1279075_1_Paired_All	1	jaffe_mem	ImmunoMatch-kappa	0.858638	H-kappa pairs
jaffe_naive--TACTCGCTCCTCAATT-1_1287153_1_Paired_All	1	jaffe_naive	ImmunoMatch-kappa	0.715331	H-kappa pairs
jaffe_naive--GGGAATGTCTGCAGTA-1_1287153_1_Paired_All	1	jaffe_naive	ImmunoMatch-kappa	0.713533	H-kappa pairs
jaffe_naive--GTGCTTCAGCTCCTCT-1_1287152_1_Paired_All	1	jaffe_naive	ImmunoMatch-kappa	0.715296	H-kappa pairs
jaffe_naive--ACCGTAAGTGAAATCA-1_1287153_1_Paired_All	1	jaffe_naive	ImmunoMatch-kappa	0.691373	H-kappa pairs
jaffe_naive--CAGCCGACAGCCAATT-1_1287145_1_Paired_All	1	jaffe_naive	ImmunoMatch-kappa	0.742878	H-kappa pairs
rajan_d1--581225	1	rajan_d1	ImmunoMatch-kappa	0.963299	H-kappa pairs
jaffe_naive--GATCGTATCATTATCC-1_1287144_1_Paired_All	1	jaffe_naive	ImmunoMatch-kappa	0.663164	H-kappa pairs
jaffe_naive--ACACCCTTCAAACCAC-1_1287154_1_Paired_All	1	jaffe_naive	ImmunoMatch-kappa	0.609138	H-kappa pairs
rajan_d1--1156286	1	rajan_d1	ImmunoMatch-kappa	0.995439	H-kappa pairs
jaffe_naive--AGAGCGACATCAGTAC-1_1287146_1_Paired_All	1	jaffe_naive	ImmunoMatch-kappa	0.712997	H-kappa pairs
jaffe_naive--ACGATACCATTTGCTT-1_1287144_1_Paired_All	1	jaffe_naive	ImmunoMatch-kappa	0.635721	H-kappa pairs
jaffe_naive--GAAACTCAGCAATATG-1_1287155_1_Paired_All	1	jaffe_naive	ImmunoMatch-kappa	0.723488	H-kappa pairs
dekosky_d2_agexp--502-503_split52_456	1	dekosky_d2_agexp	ImmunoMatch-kappa	0.840272	H-kappa pairs
jaffe_naive--TACCTTAGTTCGAATC-1_1287146_1_Paired_All	1	jaffe_naive	ImmunoMatch-kappa	0.622157	H-kappa pairs
rajan_d1--3478325	1	rajan_d1	ImmunoMatch-kappa	0.99135	H-kappa pairs
rajan_d2--1076388	1	rajan_d2	ImmunoMatch-kappa	0.997261	H-kappa pairs
rajan_d2--933549	1	rajan_d2	ImmunoMatch-kappa	0.988176	H-kappa pairs
jaffe_naive--ACACTGATCGGCTACG-1_1287153_1_Paired_All	1	jaffe_naive	ImmunoMatch-kappa	0.725405	H-kappa pairs
jaffe_naive--CTTGGCTAGATAGTCA-1_1287146_1_Paired_All	1	jaffe_naive	ImmunoMatch-kappa	0.62971	H-kappa pairs
dekosky_d2_agexp--502-503_split73_209	1	dekosky_d2_agexp	ImmunoMatch-kappa	0.83331	H-kappa pairs
rajan_d1--1139430	1	rajan_d1	ImmunoMatch-kappa	0.927448	H-kappa pairs
jaffe_naive--CATCAGATCCTTAATC-1_1287144_1_Paired_All	1	jaffe_naive	ImmunoMatch-kappa	0.708592	H-kappa pairs
jaffe_naive--AAGGTTCTCCAGATCA-1_1287152_1_Paired_All	1	jaffe_naive	ImmunoMatch-kappa	0.71823	H-kappa pairs
jaffe_naive--TATTACCCACCAACCG-1_1287146_1_Paired_All	1	jaffe_naive	ImmunoMatch-kappa	0.978313	H-kappa pairs
rajan_d2--2985241	1	rajan_d2	ImmunoMatch-kappa	0.943127	H-kappa pairs
jaffe_mem--TTGTAGGTCTACTTAC-1_1279067_1_Paired_All	1	jaffe_mem	ImmunoMatch-kappa	0.833002	H-kappa pairs
jaffe_naive--GATCGATAGTCAAGGC-1_1287153_1_Paired_All	1	jaffe_naive	ImmunoMatch-kappa	0.684611	H-kappa pairs
jaffe_naive--TCGTAGAAGAGTACAT-1_1287147_1_Paired_All	1	jaffe_naive	ImmunoMatch-kappa	0.749847	H-kappa pairs
jaffe_naive--GATCTAGCACGCATCG-1_1287145_1_Paired_All	1	jaffe_naive	ImmunoMatch-kappa	0.7358	H-kappa pairs
dekosky_d2_agexp--502-503_split41_811	1	dekosky_d2_agexp	ImmunoMatch-kappa	0.63904	H-kappa pairs
dekosky_d1_agexp--485-486_split12_653	1	dekosky_d1_agexp	ImmunoMatch-kappa	0.858758	H-kappa pairs
jaffe_naive--GTGAAGGAGACGACGT-1_1279065_1_Paired_All	1	jaffe_naive	ImmunoMatch-kappa	0.638615	H-kappa pairs
dekosky_d2_agexp--502-503_split1_15	1	dekosky_d2_agexp	ImmunoMatch-kappa	0.832282	H-kappa pairs
jaffe_mem--CCTAGCTCAAGAAAGG-1_1279067_1_Paired_All	1	jaffe_mem	ImmunoMatch-kappa	0.973785	H-kappa pairs
jaffe_naive--TAGAGCTCAAACAACA-1_1287146_1_Paired_All	1	jaffe_naive	ImmunoMatch-kappa	0.641297	H-kappa pairs
jaffe_mem--CTTAGGAGTAAGTTCC-1_1279067_1_Paired_All	1	jaffe_mem	ImmunoMatch-kappa	0.857592	H-kappa pairs
rajan_d1--1871783	1	rajan_d1	ImmunoMatch-kappa	0.957519	H-kappa pairs
jaffe_naive--GTAACTGGTCTAGGTT-1_1287144_1_Paired_All	1	jaffe_naive	ImmunoMatch-kappa	0.629891	H-kappa pairs
jaffe_naive--TAGAGCTGTCGGGTCT-1_1279073_1_Paired_All	1	jaffe_naive	ImmunoMatch-kappa	0.959844	H-kappa pairs
jaffe_naive--AGCTCTCCATCAGTCA-1_1287153_1_Paired_All	1	jaffe_naive	ImmunoMatch-kappa	0.684816	H-kappa pairs
dekosky_d1_agexp--485-486_split23_399	1	dekosky_d1_agexp	ImmunoMatch-kappa	0.935841	H-kappa pairs
jaffe_naive--GGTGAAGTCTCGGACG-1_1287154_1_Paired_All	1	jaffe_naive	ImmunoMatch-kappa	0.716746	H-kappa pairs
jaffe_naive--CGGCTAGCACGAGGTA-1_1287145_1_Paired_All	1	jaffe_naive	ImmunoMatch-kappa	0.97344	H-kappa pairs
jaffe_naive--CATCGAACACAGGTTT-1_1287144_1_Paired_All	1	jaffe_naive	ImmunoMatch-kappa	0.626366	H-kappa pairs
jaffe_mem--CGACCTTTCCCAGGTG-1_1279074_1_Paired_All	1	jaffe_mem	ImmunoMatch-kappa	0.978398	H-kappa pairs
dekosky_d2_agexp--502-503_split9_961	1	dekosky_d2_agexp	ImmunoMatch-kappa	0.388481	H-kappa pairs
rajan_d1--3630655	1	rajan_d1	ImmunoMatch-kappa	0.974667	H-kappa pairs
jaffe_naive--TCAGCAAAGCCATCGC-1_1279065_1_Paired_All	1	jaffe_naive	ImmunoMatch-kappa	0.629953	H-kappa pairs
dekosky_d2_agexp--502-503_split12_189	1	dekosky_d2_agexp	ImmunoMatch-kappa	0.908696	H-kappa pairs
rajan_d2--797162	1	rajan_d2	ImmunoMatch-kappa	0.634157	H-kappa pairs
dekosky_d1_agexp--485-486_split30_77	1	dekosky_d1_agexp	ImmunoMatch-kappa	0.484892	H-kappa pairs
jaffe_naive--TTCGGTCTCTGCAAGT-1_1287154_1_Paired_All	1	jaffe_naive	ImmunoMatch-kappa	0.616179	H-kappa pairs
rajan_d2--418369	1	rajan_d2	ImmunoMatch-kappa	0.989073	H-kappa pairs
dekosky_d2_agexp--502-503_split16_605	1	dekosky_d2_agexp	ImmunoMatch-kappa	0.277437	H-kappa pairs
jaffe_naive--TAGAGCTGTCAAGCGA-1_1287154_1_Paired_All	1	jaffe_naive	ImmunoMatch-kappa	0.621544	H-kappa pairs
rajan_d1--2891206	1	rajan_d1	ImmunoMatch-kappa	0.994291	H-kappa pairs
jaffe_naive--TTAGGCAGTAAGAGGA-1_1287152_1_Paired_All	1	jaffe_naive	ImmunoMatch-kappa	0.70484	H-kappa pairs
jaffe_mem--ACGCCAGTCCTCAACC-1_1279075_1_Paired_All	1	jaffe_mem	ImmunoMatch-kappa	0.884973	H-kappa pairs
jaffe_naive--CTACCCACACCCAGTG-1_1287144_1_Paired_All	1	jaffe_naive	ImmunoMatch-kappa	0.666497	H-kappa pairs
jaffe_mem--GCAATCAAGAAGGTGA-1_1279067_1_Paired_All	1	jaffe_mem	ImmunoMatch-kappa	0.985494	H-kappa pairs
jaffe_naive--TACTCGCCAGTCAGAG-1_1287153_1_Paired_All	1	jaffe_naive	ImmunoMatch-kappa	0.747914	H-kappa pairs
jaffe_naive--AGGTCCGAGGATCGCA-1_1287147_1_Paired_All	1	jaffe_naive	ImmunoMatch-kappa	0.706632	H-kappa pairs
jaffe_naive--TCTTTCCGTCATATGC-1_1287153_1_Paired_All	1	jaffe_naive	ImmunoMatch-kappa	0.650453	H-kappa pairs
jaffe_naive--ACGCCGAAGGAGCGAG-1_1287152_1_Paired_All	1	jaffe_naive	ImmunoMatch-kappa	0.620088	H-kappa pairs
jaffe_naive--CTAACTTTCAGGCCCA-1_1287153_1_Paired_All	1	jaffe_naive	ImmunoMatch-kappa	0.707611	H-kappa pairs
jaffe_naive--TTCTTAGTCCGAACGC-1_1287147_1_Paired_All	1	jaffe_naive	ImmunoMatch-kappa	0.695171	H-kappa pairs
dekosky_d2_agexp--502-503_split4_621	1	dekosky_d2_agexp	ImmunoMatch-kappa	0.693462	H-kappa pairs
jaffe_naive--GACTAACAGTTTAGGA-1_1287147_1_Paired_All	1	jaffe_naive	ImmunoMatch-kappa	0.702487	H-kappa pairs
rajan_d1--1989322	1	rajan_d1	ImmunoMatch-kappa	0.979318	H-kappa pairs
rajan_d2--850250	1	rajan_d2	ImmunoMatch-kappa	0.994919	H-kappa pairs
rajan_d2--1581186	1	rajan_d2	ImmunoMatch-kappa	0.940675	H-kappa pairs
jaffe_naive--AAGGCAGCAATTGCTG-1_1287153_1_Paired_All	1	jaffe_naive	ImmunoMatch-kappa	0.710794	H-kappa pairs
dekosky_d2_agexp--502-503_split9_340	1	dekosky_d2_agexp	ImmunoMatch-kappa	0.897782	H-kappa pairs
jaffe_naive--TAAGAGATCTTCGAGA-1_1287152_1_Paired_All	1	jaffe_naive	ImmunoMatch-kappa	0.573853	H-kappa pairs
rajan_d1--2064988	1	rajan_d1	ImmunoMatch-kappa	0.819865	H-kappa pairs
dekosky_d2_agexp--502-503_split20_146	1	dekosky_d2_agexp	ImmunoMatch-kappa	0.789311	H-kappa pairs
dekosky_d1_agexp--485-486_split11_346	1	dekosky_d1_agexp	ImmunoMatch-kappa	0.879612	H-kappa pairs
rajan_d2--3029742	1	rajan_d2	ImmunoMatch-kappa	0.996176	H-kappa pairs
rajan_d2--1365491	1	rajan_d2	ImmunoMatch-kappa	0.984783	H-kappa pairs
jaffe_mem--CTCTAATGTTTGGCGC-1_1279075_1_Paired_All	1	jaffe_mem	ImmunoMatch-kappa	0.977168	H-kappa pairs
jaffe_mem--AATCCAGGTTCTGGTA-1_1279067_1_Paired_All	1	jaffe_mem	ImmunoMatch-kappa	0.967752	H-kappa pairs
jaffe_naive--TTATGCTCATGCCCGA-1_1279073_1_Paired_All	1	jaffe_naive	ImmunoMatch-kappa	0.703177	H-kappa pairs
jaffe_naive--CTTAGGAGTGCTCTTC-1_1287152_1_Paired_All	1	jaffe_naive	ImmunoMatch-kappa	0.97509	H-kappa pairs
jaffe_naive--GCAAACTGTATGGTTC-1_1279073_1_Paired_All	1	jaffe_naive	ImmunoMatch-kappa	0.980082	H-kappa pairs
dekosky_d1_agexp--485-486_split18_116	1	dekosky_d1_agexp	ImmunoMatch-kappa	0.866814	H-kappa pairs
jaffe_naive--CCTACACAGGCGCTCT-1_1287144_1_Paired_All	1	jaffe_naive	ImmunoMatch-kappa	0.744401	H-kappa pairs
rajan_d1--3664074	1	rajan_d1	ImmunoMatch-kappa	0.988771	H-kappa pairs
jaffe_mem--ACGTCAAAGTATTGGA-1_1279067_1_Paired_All	1	jaffe_mem	ImmunoMatch-kappa	0.981498	H-kappa pairs
dekosky_d2_agexp--502-503_split65_425	1	dekosky_d2_agexp	ImmunoMatch-kappa	0.948299	H-kappa pairs
jaffe_mem--CTAATGGTCTGGCGAC-1_1279066_1_Paired_All	1	jaffe_mem	ImmunoMatch-kappa	0.97614	H-kappa pairs
jaffe_naive--GGCTCGAGTCTAGTCA-1_1287155_1_Paired_All	1	jaffe_naive	ImmunoMatch-kappa	0.711108	H-kappa pairs
jaffe_naive--GGAATAATCTTTAGTC-1_1287147_1_Paired_All	1	jaffe_naive	ImmunoMatch-kappa	0.68988	H-kappa pairs
jaffe_naive--TGGTTCCTCAACGGGA-1_1279073_1_Paired_All	1	jaffe_naive	ImmunoMatch-kappa	0.730112	H-kappa pairs
jaffe_naive--ATCCACCAGCCTTGAT-1_1279065_1_Paired_All	1	jaffe_naive	ImmunoMatch-kappa	0.730717	H-kappa pairs
jaffe_naive--ACGATGTAGAAACGCC-1_1287146_1_Paired_All	1	jaffe_naive	ImmunoMatch-kappa	0.721852	H-kappa pairs
jaffe_mem--TGGACGCGTGACAAAT-1_1279075_1_Paired_All	1	jaffe_mem	ImmunoMatch-kappa	0.956563	H-kappa pairs
jaffe_naive--GATGAAATCGCGCCAA-1_1279073_1_Paired_All	1	jaffe_naive	ImmunoMatch-kappa	0.668646	H-kappa pairs
dekosky_d2_agexp--502-503_split23_293	1	dekosky_d2_agexp	ImmunoMatch-kappa	0.907471	H-kappa pairs
rajan_d2--2623699	1	rajan_d2	ImmunoMatch-kappa	0.995247	H-kappa pairs
jaffe_naive--CACATAGCACAGCCCA-1_1287155_1_Paired_All	1	jaffe_naive	ImmunoMatch-kappa	0.655353	H-kappa pairs
jaffe_naive--CAGATCATCACTCTTA-1_1287155_1_Paired_All	1	jaffe_naive	ImmunoMatch-kappa	0.648328	H-kappa pairs
jaffe_naive--TGCGTGGGTCTTGCGG-1_1287153_1_Paired_All	1	jaffe_naive	ImmunoMatch-kappa	0.623079	H-kappa pairs
jaffe_mem--TGCGCAGTCGTAGATC-1_1279074_1_Paired_All	1	jaffe_mem	ImmunoMatch-kappa	0.953967	H-kappa pairs
rajan_d1--2134488	1	rajan_d1	ImmunoMatch-kappa	0.979398	H-kappa pairs
dekosky_d2_agexp--502-503_split34_874	1	dekosky_d2_agexp	ImmunoMatch-kappa	0.859358	H-kappa pairs
jaffe_naive--GTCTTCGTCATAAAGG-1_1287152_1_Paired_All	1	jaffe_naive	ImmunoMatch-kappa	0.619317	H-kappa pairs
rajan_d2--1647801	1	rajan_d2	ImmunoMatch-kappa	0.987226	H-kappa pairs
dekosky_d2_agexp--502-503_split71_949	1	dekosky_d2_agexp	ImmunoMatch-kappa	0.917543	H-kappa pairs
jaffe_naive--CACAGTATCATGGTCA-1_1279073_1_Paired_All	1	jaffe_naive	ImmunoMatch-kappa	0.753074	H-kappa pairs
dekosky_d2_agexp--502-503_split25_26	1	dekosky_d2_agexp	ImmunoMatch-kappa	0.93443	H-kappa pairs
jaffe_mem--TGCCCTAAGATCCCGC-1_1279075_1_Paired_All	1	jaffe_mem	ImmunoMatch-kappa	0.92788	H-kappa pairs
jaffe_naive--TTCCCAGAGTCATCCA-1_1287147_1_Paired_All	1	jaffe_naive	ImmunoMatch-kappa	0.66586	H-kappa pairs
dekosky_d1_agexp--485-486_split1_987	1	dekosky_d1_agexp	ImmunoMatch-kappa	0.503585	H-kappa pairs
jaffe_mem--CTCTAATCAGTTAACC-1_1279074_1_Paired_All	1	jaffe_mem	ImmunoMatch-kappa	0.0317972	H-kappa pairs
jaffe_naive--AGGGATGAGGCAATTA-1_1287146_1_Paired_All	1	jaffe_naive	ImmunoMatch-kappa	0.631017	H-kappa pairs
rajan_d1--139804	1	rajan_d1	ImmunoMatch-kappa	0.997163	H-kappa pairs
jaffe_naive--CCTCAGTCAGACGTAG-1_1287146_1_Paired_All	1	jaffe_naive	ImmunoMatch-kappa	0.601278	H-kappa pairs
dekosky_d1_agexp--485-486_split22_375	1	dekosky_d1_agexp	ImmunoMatch-kappa	0.384869	H-kappa pairs
rajan_d1--3630751	1	rajan_d1	ImmunoMatch-kappa	0.942176	H-kappa pairs
rajan_d2--2786004	1	rajan_d2	ImmunoMatch-kappa	0.975152	H-kappa pairs
jaffe_naive--CGCTTCAGTCGCTTTC-1_1287153_1_Paired_All	1	jaffe_naive	ImmunoMatch-kappa	0.681867	H-kappa pairs
jaffe_naive--CTCATTACAAGTCTAC-1_1287153_1_Paired_All	1	jaffe_naive	ImmunoMatch-kappa	0.695598	H-kappa pairs
jaffe_mem--CCTACCACACTACAGT-1_1279066_1_Paired_All	1	jaffe_mem	ImmunoMatch-kappa	0.979658	H-kappa pairs
dekosky_d2_agexp--502-503_split21_92	1	dekosky_d2_agexp	ImmunoMatch-kappa	0.885605	H-kappa pairs
rajan_d1--1589489	1	rajan_d1	ImmunoMatch-kappa	0.990971	H-kappa pairs
jaffe_naive--CATTCGCGTAGATTAG-1_1287154_1_Paired_All	1	jaffe_naive	ImmunoMatch-kappa	0.838058	H-kappa pairs
jaffe_naive--CAGTCCTCATGGGAAC-1_1287145_1_Paired_All	1	jaffe_naive	ImmunoMatch-kappa	0.639037	H-kappa pairs
jaffe_naive--CGTGAGCAGAGCCTAG-1_1287154_1_Paired_All	1	jaffe_naive	ImmunoMatch-kappa	0.708897	H-kappa pairs
dekosky_d1_agexp--485-486_split1_476	1	dekosky_d1_agexp	ImmunoMatch-kappa	0.848478	H-kappa pairs
jaffe_naive--CTACGTCAGTGAAGAG-1_1287144_1_Paired_All	1	jaffe_naive	ImmunoMatch-kappa	0.701835	H-kappa pairs
jaffe_naive--CTGATCCCACGGACAA-1_1279065_1_Paired_All	1	jaffe_naive	ImmunoMatch-kappa	0.677262	H-kappa pairs
dekosky_d2_agexp--502-503_split29_335	1	dekosky_d2_agexp	ImmunoMatch-kappa	0.91388	H-kappa pairs
rajan_d2--3134690	1	rajan_d2	ImmunoMatch-kappa	0.992607	H-kappa pairs
jaffe_mem--CGATGTATCCACGTTC-1_1279074_1_Paired_All	1	jaffe_mem	ImmunoMatch-kappa	0.670275	H-kappa pairs
rajan_d2--2717786	1	rajan_d2	ImmunoMatch-kappa	0.974591	H-kappa pairs
jaffe_naive--ATCTGCCAGATACACA-1_1287144_1_Paired_All	1	jaffe_naive	ImmunoMatch-kappa	0.772538	H-kappa pairs
dekosky_d2_agexp--502-503_split72_877	1	dekosky_d2_agexp	ImmunoMatch-kappa	0.861256	H-kappa pairs
dekosky_d2_agexp--502-503_split12_775	1	dekosky_d2_agexp	ImmunoMatch-kappa	0.891258	H-kappa pairs
jaffe_naive--GTCACAAAGTAGCGGT-1_1287153_1_Paired_All	1	jaffe_naive	ImmunoMatch-kappa	0.720802	H-kappa pairs
jaffe_naive--ACCCACTTCTGCGTAA-1_1287153_1_Paired_All	1	jaffe_naive	ImmunoMatch-kappa	0.687616	H-kappa pairs
jaffe_mem--AACTCCCTCCCAACGG-1_1279074_1_Paired_All	1	jaffe_mem	ImmunoMatch-kappa	0.980927	H-kappa pairs
dekosky_d2_agexp--502-503_split17_599	1	dekosky_d2_agexp	ImmunoMatch-kappa	0.852942	H-kappa pairs
dekosky_d1_agexp--485-486_split25_488	1	dekosky_d1_agexp	ImmunoMatch-kappa	0.835071	H-kappa pairs
rajan_d1--285387	1	rajan_d1	ImmunoMatch-kappa	0.966688	H-kappa pairs
jaffe_naive--CTAAGACCATTGCGGC-1_1287147_1_Paired_All	1	jaffe_naive	ImmunoMatch-kappa	0.6413	H-kappa pairs
jaffe_naive--ATCTGCCTCTCTGCTG-1_1287152_1_Paired_All	1	jaffe_naive	ImmunoMatch-kappa	0.660038	H-kappa pairs
jaffe_naive--CTCATTAGTACAGTGG-1_1287145_1_Paired_All	1	jaffe_naive	ImmunoMatch-kappa	0.948551	H-kappa pairs
jaffe_naive--CCTCTGAGTGTTTGTG-1_1287155_1_Paired_All	1	jaffe_naive	ImmunoMatch-kappa	0.688428	H-kappa pairs
jaffe_naive--CGACCTTAGCTCCCAG-1_1287152_1_Paired_All	1	jaffe_naive	ImmunoMatch-kappa	0.682497	H-kappa pairs
dekosky_d2_agexp--502-503_split30_870	1	dekosky_d2_agexp	ImmunoMatch-kappa	0.910826	H-kappa pairs
jaffe_naive--GGACGTCCACAGCCCA-1_1287153_1_Paired_All	1	jaffe_naive	ImmunoMatch-kappa	0.739924	H-kappa pairs
jaffe_naive--CCTTTCTTCCTAAGTG-1_1287153_1_Paired_All	1	jaffe_naive	ImmunoMatch-kappa	0.741136	H-kappa pairs
jaffe_naive--ACGAGCCTCACATGCA-1_1287145_1_Paired_All	1	jaffe_naive	ImmunoMatch-kappa	0.748617	H-kappa pairs
jaffe_naive--TACTCGCGTAGAGCTG-1_1287153_1_Paired_All	1	jaffe_naive	ImmunoMatch-kappa	0.685216	H-kappa pairs
jaffe_naive--ATAAGAGAGATGTCGG-1_1287153_1_Paired_All	1	jaffe_naive	ImmunoMatch-kappa	0.70582	H-kappa pairs
jaffe_naive--GGGCACTGTAGAAGGA-1_1287146_1_Paired_All	1	jaffe_naive	ImmunoMatch-kappa	0.70703	H-kappa pairs
jaffe_naive--AAGGCAGTCGTCTGAA-1_1287154_1_Paired_All	1	jaffe_naive	ImmunoMatch-kappa	0.636497	H-kappa pairs
jaffe_naive--CGGACACAGCTAGTTC-1_1287144_1_Paired_All	1	jaffe_naive	ImmunoMatch-kappa	0.707637	H-kappa pairs
jaffe_naive--TCACAAGAGATGCCTT-1_1287152_1_Paired_All	1	jaffe_naive	ImmunoMatch-kappa	0.726759	H-kappa pairs
dekosky_d2_agexp--502-503_split38_909	1	dekosky_d2_agexp	ImmunoMatch-kappa	0.506727	H-kappa pairs
rajan_d1--3058638	1	rajan_d1	ImmunoMatch-kappa	0.997286	H-kappa pairs
rajan_d1--2483571	1	rajan_d1	ImmunoMatch-kappa	0.981619	H-kappa pairs
jaffe_mem--GGTGTTACAACTGGCC-1_1279075_1_Paired_All	1	jaffe_mem	ImmunoMatch-kappa	0.901035	H-kappa pairs
jaffe_naive--ACAGCTAAGTGTCTCA-1_1287153_1_Paired_All	1	jaffe_naive	ImmunoMatch-kappa	0.687078	H-kappa pairs
dekosky_d2_agexp--502-503_split8_677	1	dekosky_d2_agexp	ImmunoMatch-kappa	0.972075	H-kappa pairs
rajan_d1--23303	1	rajan_d1	ImmunoMatch-kappa	0.993493	H-kappa pairs
jaffe_naive--TTTACTGCAAGCGTAG-1_1287147_1_Paired_All	1	jaffe_naive	ImmunoMatch-kappa	0.974296	H-kappa pairs
rajan_d1--1688622	1	rajan_d1	ImmunoMatch-kappa	0.974607	H-kappa pairs
dekosky_d2_agexp--502-503_split4_316	1	dekosky_d2_agexp	ImmunoMatch-kappa	0.874076	H-kappa pairs
jaffe_naive--GCGAGAATCAGTCAGT-1_1287146_1_Paired_All	1	jaffe_naive	ImmunoMatch-kappa	0.742962	H-kappa pairs
jaffe_naive--CAACTAGCAATCCGAT-1_1279073_1_Paired_All	1	jaffe_naive	ImmunoMatch-kappa	0.971314	H-kappa pairs
dekosky_d2_agexp--502-503_split40_98	1	dekosky_d2_agexp	ImmunoMatch-kappa	0.875532	H-kappa pairs
jaffe_naive--ATCACGATCGAGGTAG-1_1287154_1_Paired_All	1	jaffe_naive	ImmunoMatch-kappa	0.670322	H-kappa pairs
rajan_d2--1312946	1	rajan_d2	ImmunoMatch-kappa	0.993763	H-kappa pairs
rajan_d1--1935965	1	rajan_d1	ImmunoMatch-kappa	0.976686	H-kappa pairs
rajan_d1--1406426	1	rajan_d1	ImmunoMatch-kappa	0.339275	H-kappa pairs
jaffe_naive--AGGTCCGGTGCCTTGG-1_1287153_1_Paired_All	1	jaffe_naive	ImmunoMatch-kappa	0.734386	H-kappa pairs
jaffe_naive--TGTGTTTCATTCCTGC-1_1287147_1_Paired_All	1	jaffe_naive	ImmunoMatch-kappa	0.645592	H-kappa pairs
dekosky_d2_agexp--502-503_split60_931	1	dekosky_d2_agexp	ImmunoMatch-kappa	0.948341	H-kappa pairs
jaffe_naive--GCATGCGGTTGGTTTG-1_1287144_1_Paired_All	1	jaffe_naive	ImmunoMatch-kappa	0.679873	H-kappa pairs
jaffe_naive--CTGTTTAAGTACATGA-1_1287154_1_Paired_All	1	jaffe_naive	ImmunoMatch-kappa	0.619007	H-kappa pairs
dekosky_d1_agexp--485-486_split11_159	1	dekosky_d1_agexp	ImmunoMatch-kappa	0.842271	H-kappa pairs
rajan_d2--981513	1	rajan_d2	ImmunoMatch-kappa	0.997922	H-kappa pairs
jaffe_naive--ATCTACTAGATCGATA-1_1287147_1_Paired_All	1	jaffe_naive	ImmunoMatch-kappa	0.715988	H-kappa pairs
jaffe_naive--TTGACTTTCTGGAGCC-1_1287153_1_Paired_All	1	jaffe_naive	ImmunoMatch-kappa	0.676744	H-kappa pairs
dekosky_d1_agexp--485-486_split2_778	1	dekosky_d1_agexp	ImmunoMatch-kappa	0.956444	H-kappa pairs
jaffe_naive--CGTCTACGTCTCAACA-1_1287155_1_Paired_All	1	jaffe_naive	ImmunoMatch-kappa	0.634668	H-kappa pairs
jaffe_mem--GACTAACAGGGTGTTG-1_1279075_1_Paired_All	1	jaffe_mem	ImmunoMatch-kappa	0.939683	H-kappa pairs
jaffe_naive--TGCCAAAGTGCACTTA-1_1287145_1_Paired_All	1	jaffe_naive	ImmunoMatch-kappa	0.709001	H-kappa pairs
rajan_d2--940500	1	rajan_d2	ImmunoMatch-kappa	0.976238	H-kappa pairs
dekosky_d2_agexp--502-503_split72_277	1	dekosky_d2_agexp	ImmunoMatch-kappa	0.825821	H-kappa pairs
jaffe_naive--CGGGTCAAGACCCACC-1_1287147_1_Paired_All	1	jaffe_naive	ImmunoMatch-kappa	0.656417	H-kappa pairs
jaffe_naive--CTTAGGAGTTCCCTTG-1_1287155_1_Paired_All	1	jaffe_naive	ImmunoMatch-kappa	0.704464	H-kappa pairs
jaffe_naive--CACCTTGAGCCAGTTT-1_1279065_1_Paired_All	1	jaffe_naive	ImmunoMatch-kappa	0.617391	H-kappa pairs
jaffe_naive--GCATGATTCCAAGTAC-1_1279073_1_Paired_All	1	jaffe_naive	ImmunoMatch-kappa	0.683539	H-kappa pairs
jaffe_naive--GCTCCTAGTTAGAACA-1_1287155_1_Paired_All	1	jaffe_naive	ImmunoMatch-kappa	0.932287	H-kappa pairs
jaffe_naive--CGGACGTCAGCAGTTT-1_1287155_1_Paired_All	1	jaffe_naive	ImmunoMatch-kappa	0.982055	H-kappa pairs
jaffe_naive--CCGGTAGCAATCCGAT-1_1279073_1_Paired_All	1	jaffe_naive	ImmunoMatch-kappa	0.667141	H-kappa pairs
dekosky_d1_agexp--485-486_split4_989	1	dekosky_d1_agexp	ImmunoMatch-kappa	0.803506	H-kappa pairs
dekosky_d2_agexp--502-503_split23_345	1	dekosky_d2_agexp	ImmunoMatch-kappa	0.667018	H-kappa pairs
jaffe_naive--GCTGCTTCATGCATGT-1_1279073_1_Paired_All	1	jaffe_naive	ImmunoMatch-kappa	0.677414	H-kappa pairs
rajan_d1--948176	1	rajan_d1	ImmunoMatch-kappa	0.983073	H-kappa pairs
dekosky_d2_agexp--502-503_split66_110	1	dekosky_d2_agexp	ImmunoMatch-kappa	0.866073	H-kappa pairs
jaffe_naive--CACACAACACACCGCA-1_1279065_1_Paired_All	1	jaffe_naive	ImmunoMatch-kappa	0.695511	H-kappa pairs
rajan_d1--300348	1	rajan_d1	ImmunoMatch-kappa	0.971523	H-kappa pairs
jaffe_naive--CACCAGGCAATCAGAA-1_1287152_1_Paired_All	1	jaffe_naive	ImmunoMatch-kappa	0.736592	H-kappa pairs
dekosky_d1_agexp--485-486_split16_551	1	dekosky_d1_agexp	ImmunoMatch-kappa	0.927652	H-kappa pairs
jaffe_mem--GTGTTAGGTTCCCGAG-1_1279074_1_Paired_All	1	jaffe_mem	ImmunoMatch-kappa	0.927108	H-kappa pairs
dekosky_d2_agexp--502-503_split43_908	1	dekosky_d2_agexp	ImmunoMatch-kappa	0.787631	H-kappa pairs
dekosky_d2_agexp--502-503_split85_698	1	dekosky_d2_agexp	ImmunoMatch-kappa	0.751349	H-kappa pairs
jaffe_mem--CGGGTCACAAATACAG-1_1279075_1_Paired_All	1	jaffe_mem	ImmunoMatch-kappa	0.974915	H-kappa pairs
dekosky_d2_agexp--502-503_split41_46	1	dekosky_d2_agexp	ImmunoMatch-kappa	0.882856	H-kappa pairs
jaffe_naive--ACCTTTATCCGCTGTT-1_1287155_1_Paired_All	1	jaffe_naive	ImmunoMatch-kappa	0.78795	H-kappa pairs
jaffe_naive--TATCAGGCATTGGTAC-1_1287144_1_Paired_All	1	jaffe_naive	ImmunoMatch-kappa	0.707702	H-kappa pairs
jaffe_naive--CCGGTAGCATGCCTTC-1_1287145_1_Paired_All	1	jaffe_naive	ImmunoMatch-kappa	0.567755	H-kappa pairs
jaffe_naive--AAGCCGCTCAGAGCTT-1_1287154_1_Paired_All	1	jaffe_naive	ImmunoMatch-kappa	0.72869	H-kappa pairs
rajan_d1--1873849	1	rajan_d1	ImmunoMatch-kappa	0.994309	H-kappa pairs
dekosky_d1_agexp--485-486_split4_175	1	dekosky_d1_agexp	ImmunoMatch-kappa	0.664911	H-kappa pairs
jaffe_naive--GTAACTGGTATAAACG-1_1287153_1_Paired_All	1	jaffe_naive	ImmunoMatch-kappa	0.728588	H-kappa pairs
rajan_d2--2664512	1	rajan_d2	ImmunoMatch-kappa	0.933961	H-kappa pairs
jaffe_naive--ACGATGTAGGCGCTCT-1_1287152_1_Paired_All	1	jaffe_naive	ImmunoMatch-kappa	0.636495	H-kappa pairs
rajan_d2--1634637	1	rajan_d2	ImmunoMatch-kappa	0.986645	H-kappa pairs
jaffe_naive--AGTGTCAAGATCCCGC-1_1287146_1_Paired_All	1	jaffe_naive	ImmunoMatch-kappa	0.614867	H-kappa pairs
dekosky_d1_agexp--485-486_split18_561	1	dekosky_d1_agexp	ImmunoMatch-kappa	0.485414	H-kappa pairs
jaffe_mem--CCGTGGAAGATCCCAT-1_1279074_1_Paired_All	1	jaffe_mem	ImmunoMatch-kappa	0.236608	H-kappa pairs
jaffe_naive--ACGGGTCAGCAATATG-1_1287144_1_Paired_All	1	jaffe_naive	ImmunoMatch-kappa	0.59941	H-kappa pairs
jaffe_naive--ATGTGTGGTAAGTGTA-1_1287147_1_Paired_All	1	jaffe_naive	ImmunoMatch-kappa	0.726767	H-kappa pairs
jaffe_naive--ACTGTCCCACACGCTG-1_1287146_1_Paired_All	1	jaffe_naive	ImmunoMatch-kappa	0.65916	H-kappa pairs
dekosky_d2_agexp--502-503_split87_146	1	dekosky_d2_agexp	ImmunoMatch-kappa	0.819647	H-kappa pairs
jaffe_mem--TGCCCTAAGCACGCCT-1_1279075_1_Paired_All	1	jaffe_mem	ImmunoMatch-kappa	0.865003	H-kappa pairs
jaffe_naive--CTGTTTAGTAGCTTGT-1_1287147_1_Paired_All	1	jaffe_naive	ImmunoMatch-kappa	0.636824	H-kappa pairs
rajan_d2--853032	1	rajan_d2	ImmunoMatch-kappa	0.197659	H-kappa pairs
dekosky_d1_agexp--485-486_split26_945	1	dekosky_d1_agexp	ImmunoMatch-kappa	0.801682	H-kappa pairs
rajan_d1--1611466	1	rajan_d1	ImmunoMatch-kappa	0.899436	H-kappa pairs
jaffe_naive--TAGCCGGAGCAGCGTA-1_1287147_1_Paired_All	1	jaffe_naive	ImmunoMatch-kappa	0.671427	H-kappa pairs
jaffe_naive--CTGGTCTAGACTGGGT-1_1287144_1_Paired_All	1	jaffe_naive	ImmunoMatch-kappa	0.647947	H-kappa pairs
dekosky_d2_agexp--502-503_split30_260	1	dekosky_d2_agexp	ImmunoMatch-kappa	0.761593	H-kappa pairs
rajan_d1--1917265	1	rajan_d1	ImmunoMatch-kappa	0.98516	H-kappa pairs
rajan_d2--2901569	1	rajan_d2	ImmunoMatch-kappa	0.995937	H-kappa pairs
dekosky_d1_agexp--485-486_split7_273	1	dekosky_d1_agexp	ImmunoMatch-kappa	0.750878	H-kappa pairs
jaffe_naive--TAGGCATGTCACCTAA-1_1287155_1_Paired_All	1	jaffe_naive	ImmunoMatch-kappa	0.673974	H-kappa pairs
jaffe_naive--TCAGCTCCACAGGTTT-1_1287154_1_Paired_All	1	jaffe_naive	ImmunoMatch-kappa	0.711689	H-kappa pairs
jaffe_naive--ACATCAGTCAAGAAGT-1_1287153_1_Paired_All	1	jaffe_naive	ImmunoMatch-kappa	0.697045	H-kappa pairs
dekosky_d2_agexp--502-503_split69_817	1	dekosky_d2_agexp	ImmunoMatch-kappa	0.939623	H-kappa pairs
jaffe_naive--GTTCATTTCACAATGC-1_1287155_1_Paired_All	1	jaffe_naive	ImmunoMatch-kappa	0.712604	H-kappa pairs
dekosky_d2_agexp--502-503_split39_585	1	dekosky_d2_agexp	ImmunoMatch-kappa	0.920129	H-kappa pairs
jaffe_mem--CCGTTCAAGGACAGCT-1_1279074_1_Paired_All	1	jaffe_mem	ImmunoMatch-kappa	0.957558	H-kappa pairs
jaffe_naive--GATTCAGAGGTTACCT-1_1287152_1_Paired_All	1	jaffe_naive	ImmunoMatch-kappa	0.61602	H-kappa pairs
jaffe_naive--CGATGTAAGCAGATCG-1_1287155_1_Paired_All	1	jaffe_naive	ImmunoMatch-kappa	0.689698	H-kappa pairs
dekosky_d2_agexp--502-503_split77_307	1	dekosky_d2_agexp	ImmunoMatch-kappa	0.863112	H-kappa pairs
jaffe_naive--ACATGGTGTCAGCTAT-1_1287153_1_Paired_All	1	jaffe_naive	ImmunoMatch-kappa	0.681117	H-kappa pairs
jaffe_naive--TCAGGATGTTCGAATC-1_1279073_1_Paired_All	1	jaffe_naive	ImmunoMatch-kappa	0.971151	H-kappa pairs
dekosky_d2_agexp--502-503_split7_726	1	dekosky_d2_agexp	ImmunoMatch-kappa	0.936071	H-kappa pairs
dekosky_d2_agexp--502-503_split75_692	1	dekosky_d2_agexp	ImmunoMatch-kappa	0.371712	H-kappa pairs
jaffe_naive--ACGGAGAAGCGATGAC-1_1287155_1_Paired_All	1	jaffe_naive	ImmunoMatch-kappa	0.605014	H-kappa pairs
jaffe_naive--ATCCACCAGTATGACA-1_1287144_1_Paired_All	1	jaffe_naive	ImmunoMatch-kappa	0.738078	H-kappa pairs
dekosky_d2_agexp--502-503_split19_534	1	dekosky_d2_agexp	ImmunoMatch-kappa	0.760164	H-kappa pairs
jaffe_naive--ATGGGAGAGAGGTAGA-1_1287154_1_Paired_All	1	jaffe_naive	ImmunoMatch-kappa	0.640165	H-kappa pairs
jaffe_naive--GTTCGGGTCCATGAGT-1_1287146_1_Paired_All	1	jaffe_naive	ImmunoMatch-kappa	0.635661	H-kappa pairs
jaffe_naive--AAACCTGGTGCGAAAC-1_1287154_1_Paired_All	1	jaffe_naive	ImmunoMatch-kappa	0.604014	H-kappa pairs
jaffe_mem--CCTTACGTCGTTACGA-1_1279066_1_Paired_All	1	jaffe_mem	ImmunoMatch-kappa	0.958268	H-kappa pairs
jaffe_naive--GTCAAGTTCTAACTCT-1_1287145_1_Paired_All	1	jaffe_naive	ImmunoMatch-kappa	0.7005	H-kappa pairs
jaffe_naive--ATAAGAGAGAGGTTAT-1_1287145_1_Paired_All	1	jaffe_naive	ImmunoMatch-kappa	0.625196	H-kappa pairs
jaffe_naive--TATCAGGTCCTTTCGG-1_1287154_1_Paired_All	1	jaffe_naive	ImmunoMatch-kappa	0.72472	H-kappa pairs
rajan_d2--1464932	1	rajan_d2	ImmunoMatch-kappa	0.979255	H-kappa pairs
jaffe_naive--ACGAGCCCAAACTGCT-1_1287145_1_Paired_All	1	jaffe_naive	ImmunoMatch-kappa	0.692561	H-kappa pairs
dekosky_d2_agexp--502-503_split54_568	1	dekosky_d2_agexp	ImmunoMatch-kappa	0.861815	H-kappa pairs
jaffe_naive--AGCTCCTCAAATTGCC-1_1287153_1_Paired_All	1	jaffe_naive	ImmunoMatch-kappa	0.664063	H-kappa pairs
jaffe_naive--TTCGGTCAGTGGGTTG-1_1287155_1_Paired_All	1	jaffe_naive	ImmunoMatch-kappa	0.713036	H-kappa pairs
jaffe_naive--GCTGGGTCACCGATAT-1_1279065_1_Paired_All	1	jaffe_naive	ImmunoMatch-kappa	0.65245	H-kappa pairs
jaffe_naive--GCTGCGAGTTCGTGAT-1_1287153_1_Paired_All	1	jaffe_naive	ImmunoMatch-kappa	0.72633	H-kappa pairs
jaffe_mem--CAAGTTGCAACAACCT-1_1279074_1_Paired_All	1	jaffe_mem	ImmunoMatch-kappa	0.681576	H-kappa pairs
jaffe_naive--CTAGAGTAGTGAAGAG-1_1287154_1_Paired_All	1	jaffe_naive	ImmunoMatch-kappa	0.695342	H-kappa pairs
rajan_d1--2787170	1	rajan_d1	ImmunoMatch-kappa	0.71415	H-kappa pairs
dekosky_d2_agexp--502-503_split27_385	1	dekosky_d2_agexp	ImmunoMatch-kappa	0.890836	H-kappa pairs
dekosky_d2_agexp--502-503_split10_741	1	dekosky_d2_agexp	ImmunoMatch-kappa	0.816663	H-kappa pairs
rajan_d2--2472548	1	rajan_d2	ImmunoMatch-kappa	0.99348	H-kappa pairs
jaffe_naive--AGTGGGACAGCTCGCA-1_1287153_1_Paired_All	1	jaffe_naive	ImmunoMatch-kappa	0.699522	H-kappa pairs
jaffe_mem--GGCGACTGTCCTAGCG-1_1279067_1_Paired_All	1	jaffe_mem	ImmunoMatch-kappa	0.807354	H-kappa pairs
jaffe_naive--GCACTCTCAATGTAAG-1_1287146_1_Paired_All	1	jaffe_naive	ImmunoMatch-kappa	0.693129	H-kappa pairs
jaffe_naive--CTAGTGAGTTAAAGAC-1_1287155_1_Paired_All	1	jaffe_naive	ImmunoMatch-kappa	0.70833	H-kappa pairs
jaffe_mem--CGTCTACTCCTCCTAG-1_1279066_1_Paired_All	1	jaffe_mem	ImmunoMatch-kappa	0.111877	H-kappa pairs
rajan_d1--3728821	1	rajan_d1	ImmunoMatch-kappa	0.940118	H-kappa pairs
jaffe_naive--ACGATGTGTCCGAATT-1_1287144_1_Paired_All	1	jaffe_naive	ImmunoMatch-kappa	0.684206	H-kappa pairs
jaffe_naive--GCTGCTTCACCAGTTA-1_1287144_1_Paired_All	1	jaffe_naive	ImmunoMatch-kappa	0.640994	H-kappa pairs
rajan_d1--1612798	1	rajan_d1	ImmunoMatch-kappa	0.984067	H-kappa pairs
rajan_d1--312393	1	rajan_d1	ImmunoMatch-kappa	0.980947	H-kappa pairs
jaffe_naive--ACGGAGAGTACCATCA-1_1287154_1_Paired_All	1	jaffe_naive	ImmunoMatch-kappa	0.747743	H-kappa pairs
jaffe_naive--CACCTTGAGAATCTCC-1_1287154_1_Paired_All	1	jaffe_naive	ImmunoMatch-kappa	0.714142	H-kappa pairs
jaffe_naive--TTGCCGTCATCAGTCA-1_1279065_1_Paired_All	1	jaffe_naive	ImmunoMatch-kappa	0.982686	H-kappa pairs
rajan_d1--1827068	1	rajan_d1	ImmunoMatch-kappa	0.994683	H-kappa pairs
dekosky_d2_agexp--502-503_split27_474	1	dekosky_d2_agexp	ImmunoMatch-kappa	0.231888	H-kappa pairs
dekosky_d2_agexp--502-503_split1_248	1	dekosky_d2_agexp	ImmunoMatch-kappa	0.755447	H-kappa pairs
jaffe_naive--TCGAGGCCATTCTCAT-1_1287154_1_Paired_All	1	jaffe_naive	ImmunoMatch-kappa	0.699172	H-kappa pairs
jaffe_naive--AGAATAGCAGCATGAG-1_1287155_1_Paired_All	1	jaffe_naive	ImmunoMatch-kappa	0.633126	H-kappa pairs
rajan_d2--1539286	1	rajan_d2	ImmunoMatch-kappa	0.981548	H-kappa pairs
dekosky_d1_agexp--485-486_split19_630	1	dekosky_d1_agexp	ImmunoMatch-kappa	0.861604	H-kappa pairs
rajan_d1--484147	1	rajan_d1	ImmunoMatch-kappa	0.992589	H-kappa pairs
dekosky_d2_agexp--502-503_split1_839	1	dekosky_d2_agexp	ImmunoMatch-kappa	0.120821	H-kappa pairs
rajan_d2--2597192	1	rajan_d2	ImmunoMatch-kappa	0.994595	H-kappa pairs
jaffe_naive--TCAATCTAGAGGTTAT-1_1287155_1_Paired_All	1	jaffe_naive	ImmunoMatch-kappa	0.708103	H-kappa pairs
rajan_d2--2885291	1	rajan_d2	ImmunoMatch-kappa	0.993787	H-kappa pairs
rajan_d2--2815276	1	rajan_d2	ImmunoMatch-kappa	0.957589	H-kappa pairs
jaffe_naive--TCAGCAATCATGCATG-1_1287146_1_Paired_All	1	jaffe_naive	ImmunoMatch-kappa	0.658743	H-kappa pairs
jaffe_mem--AGCAGCCTCCCAGGTG-1_1279074_1_Paired_All	1	jaffe_mem	ImmunoMatch-kappa	0.962478	H-kappa pairs
rajan_d2--2746651	1	rajan_d2	ImmunoMatch-kappa	0.969886	H-kappa pairs
dekosky_d2_agexp--502-503_split34_724	1	dekosky_d2_agexp	ImmunoMatch-kappa	0.964829	H-kappa pairs
jaffe_naive--TGCCCTATCAACGGGA-1_1287153_1_Paired_All	1	jaffe_naive	ImmunoMatch-kappa	0.652577	H-kappa pairs
jaffe_naive--CCATGTCAGACAGGCT-1_1287153_1_Paired_All	1	jaffe_naive	ImmunoMatch-kappa	0.685346	H-kappa pairs
jaffe_naive--TCAGATGCATCCGCGA-1_1287153_1_Paired_All	1	jaffe_naive	ImmunoMatch-kappa	0.681884	H-kappa pairs
jaffe_naive--TCTGAGAGTTATCACG-1_1287153_1_Paired_All	1	jaffe_naive	ImmunoMatch-kappa	0.61945	H-kappa pairs
jaffe_mem--ATCTGCCTCGGTGTTA-1_1279067_1_Paired_All	1	jaffe_mem	ImmunoMatch-kappa	0.626847	H-kappa pairs
rajan_d1--3827833	1	rajan_d1	ImmunoMatch-kappa	0.996471	H-kappa pairs
jaffe_naive--GCGCAACAGTAAGTAC-1_1279073_1_Paired_All	1	jaffe_naive	ImmunoMatch-kappa	0.960079	H-kappa pairs
dekosky_d2_agexp--502-503_split29_888	1	dekosky_d2_agexp	ImmunoMatch-kappa	0.0413383	H-kappa pairs
jaffe_naive--ACGATGTGTAAGCACG-1_1287154_1_Paired_All	1	jaffe_naive	ImmunoMatch-kappa	0.688978	H-kappa pairs
dekosky_d2_agexp--502-503_split22_534	1	dekosky_d2_agexp	ImmunoMatch-kappa	0.961215	H-kappa pairs
jaffe_naive--CTTACCGTCCGCAGTG-1_1279065_1_Paired_All	1	jaffe_naive	ImmunoMatch-kappa	0.75392	H-kappa pairs
rajan_d2--2852102	1	rajan_d2	ImmunoMatch-kappa	0.996001	H-kappa pairs
jaffe_mem--TGACTAGGTTGCTCCT-1_1279074_1_Paired_All	1	jaffe_mem	ImmunoMatch-kappa	0.925488	H-kappa pairs
jaffe_mem--TCAATCTCAGCCTGTG-1_1279075_1_Paired_All	1	jaffe_mem	ImmunoMatch-kappa	0.900976	H-kappa pairs
jaffe_naive--TCTGGAATCCTGTACC-1_1287146_1_Paired_All	1	jaffe_naive	ImmunoMatch-kappa	0.624364	H-kappa pairs
jaffe_naive--GTGAAGGAGGGTCTCC-1_1279065_1_Paired_All	1	jaffe_naive	ImmunoMatch-kappa	0.712198	H-kappa pairs
rajan_d1--941789	1	rajan_d1	ImmunoMatch-kappa	0.984041	H-kappa pairs
rajan_d1--3058540	1	rajan_d1	ImmunoMatch-kappa	0.254203	H-kappa pairs
rajan_d2--926270	1	rajan_d2	ImmunoMatch-kappa	0.974176	H-kappa pairs
rajan_d1--3388388	1	rajan_d1	ImmunoMatch-kappa	0.907218	H-kappa pairs
jaffe_mem--TGGGAAGAGATGCCAG-1_1279075_1_Paired_All	1	jaffe_mem	ImmunoMatch-kappa	0.992423	H-kappa pairs
dekosky_d2_agexp--502-503_split65_520	1	dekosky_d2_agexp	ImmunoMatch-kappa	0.669435	H-kappa pairs
jaffe_naive--CAACTAGCACATGGGA-1_1287147_1_Paired_All	1	jaffe_naive	ImmunoMatch-kappa	0.63766	H-kappa pairs
dekosky_d2_agexp--502-503_split26_815	1	dekosky_d2_agexp	ImmunoMatch-kappa	0.773779	H-kappa pairs
jaffe_naive--AGGCCACAGAAGGCCT-1_1287147_1_Paired_All	1	jaffe_naive	ImmunoMatch-kappa	0.76968	H-kappa pairs
dekosky_d2_agexp--502-503_split27_506	1	dekosky_d2_agexp	ImmunoMatch-kappa	0.824614	H-kappa pairs
dekosky_d1_agexp--485-486_split25_517	1	dekosky_d1_agexp	ImmunoMatch-kappa	0.902736	H-kappa pairs
jaffe_naive--TGAGGGAAGCGCTTAT-1_1287154_1_Paired_All	1	jaffe_naive	ImmunoMatch-kappa	0.626439	H-kappa pairs
jaffe_naive--TCGAGGCGTCGGCATC-1_1287155_1_Paired_All	1	jaffe_naive	ImmunoMatch-kappa	0.631771	H-kappa pairs
jaffe_mem--AAAGTAGAGGCTCTTA-1_1279066_1_Paired_All	1	jaffe_mem	ImmunoMatch-kappa	0.95525	H-kappa pairs
jaffe_naive--CGGACGTTCGCCATAA-1_1287145_1_Paired_All	1	jaffe_naive	ImmunoMatch-kappa	0.683537	H-kappa pairs
dekosky_d2_agexp--502-503_split61_567	1	dekosky_d2_agexp	ImmunoMatch-kappa	0.708569	H-kappa pairs
rajan_d1--2688827	1	rajan_d1	ImmunoMatch-kappa	0.99581	H-kappa pairs
jaffe_naive--GTTAAGCAGCCAGTAG-1_1287147_1_Paired_All	1	jaffe_naive	ImmunoMatch-kappa	0.702982	H-kappa pairs
rajan_d2--1803558	1	rajan_d2	ImmunoMatch-kappa	0.984184	H-kappa pairs
jaffe_naive--ATCACGAGTGAAGGCT-1_1287145_1_Paired_All	1	jaffe_naive	ImmunoMatch-kappa	0.658021	H-kappa pairs
dekosky_d2_agexp--502-503_split52_537	1	dekosky_d2_agexp	ImmunoMatch-kappa	0.923912	H-kappa pairs
jaffe_naive--GTGAAGGAGTGTACCT-1_1287144_1_Paired_All	1	jaffe_naive	ImmunoMatch-kappa	0.767019	H-kappa pairs
rajan_d1--2417831	1	rajan_d1	ImmunoMatch-kappa	0.978214	H-kappa pairs
jaffe_naive--CTTTGCGGTCGGCACT-1_1287146_1_Paired_All	1	jaffe_naive	ImmunoMatch-kappa	0.733828	H-kappa pairs
jaffe_naive--AAACGGGGTGTGCCTG-1_1287152_1_Paired_All	1	jaffe_naive	ImmunoMatch-kappa	0.620887	H-kappa pairs
rajan_d2--2424870	1	rajan_d2	ImmunoMatch-kappa	0.97573	H-kappa pairs
jaffe_naive--TTGGAACGTGGGTATG-1_1287147_1_Paired_All	1	jaffe_naive	ImmunoMatch-kappa	0.73285	H-kappa pairs
rajan_d2--2286749	1	rajan_d2	ImmunoMatch-kappa	0.996995	H-kappa pairs
jaffe_mem--GTGCGGTAGCAGGTCA-1_1279075_1_Paired_All	1	jaffe_mem	ImmunoMatch-kappa	0.927877	H-kappa pairs
jaffe_naive--CGAGAAGTCCGAGCCA-1_1287153_1_Paired_All	1	jaffe_naive	ImmunoMatch-kappa	0.652341	H-kappa pairs
jaffe_naive--TGGACGCTCCTAGTGA-1_1287154_1_Paired_All	1	jaffe_naive	ImmunoMatch-kappa	0.685721	H-kappa pairs
rajan_d1--3561187	1	rajan_d1	ImmunoMatch-kappa	0.826106	H-kappa pairs
jaffe_naive--GAACGGATCGTAGATC-1_1287153_1_Paired_All	1	jaffe_naive	ImmunoMatch-kappa	0.70848	H-kappa pairs
dekosky_d1_agexp--485-486_split5_772	1	dekosky_d1_agexp	ImmunoMatch-kappa	0.721808	H-kappa pairs
jaffe_naive--CTAGAGTGTTCCAACA-1_1287153_1_Paired_All	1	jaffe_naive	ImmunoMatch-kappa	0.667456	H-kappa pairs
jaffe_naive--CGATTGAGTAGCGCTC-1_1287147_1_Paired_All	1	jaffe_naive	ImmunoMatch-kappa	0.685895	H-kappa pairs
jaffe_naive--ATCGAGTTCCGATATG-1_1287147_1_Paired_All	1	jaffe_naive	ImmunoMatch-kappa	0.642046	H-kappa pairs
rajan_d1--2503259	1	rajan_d1	ImmunoMatch-kappa	0.984163	H-kappa pairs
jaffe_naive--CCCTCCTGTGAGTGAC-1_1287145_1_Paired_All	1	jaffe_naive	ImmunoMatch-kappa	0.71011	H-kappa pairs
jaffe_naive--CAGCAGCCAGAAGCAC-1_1287154_1_Paired_All	1	jaffe_naive	ImmunoMatch-kappa	0.625817	H-kappa pairs
jaffe_naive--AGTGGGATCTTGGGTA-1_1287153_1_Paired_All	1	jaffe_naive	ImmunoMatch-kappa	0.704263	H-kappa pairs
jaffe_naive--CGAGCCAGTACAGTTC-1_1287147_1_Paired_All	1	jaffe_naive	ImmunoMatch-kappa	0.702204	H-kappa pairs
jaffe_naive--AGCGTATCAAGGTGTG-1_1287147_1_Paired_All	1	jaffe_naive	ImmunoMatch-kappa	0.620661	H-kappa pairs
dekosky_d2_agexp--502-503_split65_841	1	dekosky_d2_agexp	ImmunoMatch-kappa	0.901027	H-kappa pairs
rajan_d1--677558	1	rajan_d1	ImmunoMatch-kappa	0.950176	H-kappa pairs
jaffe_naive--AGGGTGAGTCATCGGC-1_1287146_1_Paired_All	1	jaffe_naive	ImmunoMatch-kappa	0.666833	H-kappa pairs
jaffe_naive--CAAGGCCCACTGTTAG-1_1287153_1_Paired_All	1	jaffe_naive	ImmunoMatch-kappa	0.588216	H-kappa pairs
jaffe_naive--TGCGCAGAGTTGTAGA-1_1287145_1_Paired_All	1	jaffe_naive	ImmunoMatch-kappa	0.734898	H-kappa pairs
rajan_d2--1816478	1	rajan_d2	ImmunoMatch-kappa	0.996162	H-kappa pairs
jaffe_naive--GTGTTAGTCGGCGCTA-1_1287146_1_Paired_All	1	jaffe_naive	ImmunoMatch-kappa	0.627374	H-kappa pairs
jaffe_naive--CAACCAATCATACGGT-1_1279065_1_Paired_All	1	jaffe_naive	ImmunoMatch-kappa	0.753381	H-kappa pairs
jaffe_mem--AGTGGGAAGCGGATCA-1_1279075_1_Paired_All	1	jaffe_mem	ImmunoMatch-kappa	0.904074	H-kappa pairs
rajan_d1--3642222	1	rajan_d1	ImmunoMatch-kappa	0.994169	H-kappa pairs
rajan_d1--2757161	1	rajan_d1	ImmunoMatch-kappa	0.979765	H-kappa pairs
jaffe_naive--AGCAGCCCATGTCGAT-1_1287145_1_Paired_All	1	jaffe_naive	ImmunoMatch-kappa	0.645409	H-kappa pairs
rajan_d2--2500419	1	rajan_d2	ImmunoMatch-kappa	0.988387	H-kappa pairs
rajan_d1--2757455	1	rajan_d1	ImmunoMatch-kappa	0.967411	H-kappa pairs
rajan_d1--2662467	1	rajan_d1	ImmunoMatch-kappa	0.9326	H-kappa pairs
dekosky_d1_agexp--485-486_split20_755	1	dekosky_d1_agexp	ImmunoMatch-kappa	0.832066	H-kappa pairs
jaffe_naive--GTGTGCGCACGAAAGC-1_1287153_1_Paired_All	1	jaffe_naive	ImmunoMatch-kappa	0.693098	H-kappa pairs
jaffe_naive--TAGCCGGTCTTGACGA-1_1287155_1_Paired_All	1	jaffe_naive	ImmunoMatch-kappa	0.713842	H-kappa pairs
rajan_d1--3369172	1	rajan_d1	ImmunoMatch-kappa	0.995533	H-kappa pairs
rajan_d2--3025552	1	rajan_d2	ImmunoMatch-kappa	0.989016	H-kappa pairs
rajan_d1--730247	1	rajan_d1	ImmunoMatch-kappa	0.991592	H-kappa pairs
rajan_d1--3463994	1	rajan_d1	ImmunoMatch-kappa	0.528297	H-kappa pairs
jaffe_naive--CGTCAGGTCCTACAGA-1_1287146_1_Paired_All	1	jaffe_naive	ImmunoMatch-kappa	0.619513	H-kappa pairs
rajan_d1--2247864	1	rajan_d1	ImmunoMatch-kappa	0.985386	H-kappa pairs
jaffe_naive--GTCACAAGTTCCGGCA-1_1287153_1_Paired_All	1	jaffe_naive	ImmunoMatch-kappa	0.854159	H-kappa pairs
jaffe_mem--CAGATCAGTATGGTTC-1_1279074_1_Paired_All	1	jaffe_mem	ImmunoMatch-kappa	0.120733	H-kappa pairs
dekosky_d1_agexp--485-486_split27_396	1	dekosky_d1_agexp	ImmunoMatch-kappa	0.896387	H-kappa pairs
dekosky_d1_agexp--485-486_split18_985	1	dekosky_d1_agexp	ImmunoMatch-kappa	0.824061	H-kappa pairs
dekosky_d1_agexp--485-486_split15_576	1	dekosky_d1_agexp	ImmunoMatch-kappa	0.931621	H-kappa pairs
rajan_d1--1938146	1	rajan_d1	ImmunoMatch-kappa	0.982093	H-kappa pairs
jaffe_naive--AGCCTAACACCGGAAA-1_1287153_1_Paired_All	1	jaffe_naive	ImmunoMatch-kappa	0.772836	H-kappa pairs
jaffe_naive--AACCGCGAGGCCGAAT-1_1287147_1_Paired_All	1	jaffe_naive	ImmunoMatch-kappa	0.89887	H-kappa pairs
jaffe_naive--CCGTTCAAGTGTCTCA-1_1287153_1_Paired_All	1	jaffe_naive	ImmunoMatch-kappa	0.636448	H-kappa pairs
jaffe_mem--GAAACTCAGACCACGA-1_1279074_1_Paired_All	1	jaffe_mem	ImmunoMatch-kappa	0.943757	H-kappa pairs
rajan_d2--2329418	1	rajan_d2	ImmunoMatch-kappa	0.984226	H-kappa pairs
jaffe_naive--CAGCAGCCATGTAAGA-1_1287152_1_Paired_All	1	jaffe_naive	ImmunoMatch-kappa	0.594593	H-kappa pairs
jaffe_naive--CCACTACCAGCTGGCT-1_1287146_1_Paired_All	1	jaffe_naive	ImmunoMatch-kappa	0.727296	H-kappa pairs
dekosky_d1_agexp--485-486_split7_615	1	dekosky_d1_agexp	ImmunoMatch-kappa	0.87022	H-kappa pairs
jaffe_naive--CTCTAATGTATGGTTC-1_1287147_1_Paired_All	1	jaffe_naive	ImmunoMatch-kappa	0.643068	H-kappa pairs
jaffe_naive--GCACATAGTCTAAAGA-1_1287144_1_Paired_All	1	jaffe_naive	ImmunoMatch-kappa	0.687666	H-kappa pairs
rajan_d2--252188	1	rajan_d2	ImmunoMatch-kappa	0.907742	H-kappa pairs
jaffe_naive--TTAGGACTCGTATCAG-1_1287155_1_Paired_All	1	jaffe_naive	ImmunoMatch-kappa	0.620976	H-kappa pairs
rajan_d2--1548493	1	rajan_d2	ImmunoMatch-kappa	0.997922	H-kappa pairs
dekosky_d2_agexp--502-503_split57_731	1	dekosky_d2_agexp	ImmunoMatch-kappa	0.321727	H-kappa pairs
jaffe_naive--TTATGCTGTACCGGCT-1_1287146_1_Paired_All	1	jaffe_naive	ImmunoMatch-kappa	0.643109	H-kappa pairs
rajan_d1--208114	1	rajan_d1	ImmunoMatch-kappa	0.28004	H-kappa pairs
rajan_d1--429254	1	rajan_d1	ImmunoMatch-kappa	0.997606	H-kappa pairs
jaffe_naive--GTTTCTAGTAAATGAC-1_1287154_1_Paired_All	1	jaffe_naive	ImmunoMatch-kappa	0.897564	H-kappa pairs
jaffe_naive--CTAAGACTCCTTGGTC-1_1279073_1_Paired_All	1	jaffe_naive	ImmunoMatch-kappa	0.608416	H-kappa pairs
dekosky_d2_agexp--502-503_split14_41	1	dekosky_d2_agexp	ImmunoMatch-kappa	0.838327	H-kappa pairs
rajan_d2--2752219	1	rajan_d2	ImmunoMatch-kappa	0.359027	H-kappa pairs
jaffe_mem--CTGATCCGTGAGGCTA-1_1279067_1_Paired_All	1	jaffe_mem	ImmunoMatch-kappa	0.963959	H-kappa pairs
jaffe_naive--GGCTGGTTCGAGAGCA-1_1287146_1_Paired_All	1	jaffe_naive	ImmunoMatch-kappa	0.619876	H-kappa pairs
jaffe_naive--GAGCAGAAGCCAGTTT-1_1287147_1_Paired_All	1	jaffe_naive	ImmunoMatch-kappa	0.630462	H-kappa pairs
jaffe_naive--CGGGTCATCCCAACGG-1_1287145_1_Paired_All	1	jaffe_naive	ImmunoMatch-kappa	0.690521	H-kappa pairs
jaffe_mem--CCAGCGAGTTCAGTAC-1_1279066_1_Paired_All	1	jaffe_mem	ImmunoMatch-kappa	0.832832	H-kappa pairs
jaffe_naive--TGCGCAGGTTATGCGT-1_1287154_1_Paired_All	1	jaffe_naive	ImmunoMatch-kappa	0.694317	H-kappa pairs
jaffe_mem--TGGCCAGAGACGACGT-1_1279075_1_Paired_All	1	jaffe_mem	ImmunoMatch-kappa	0.973531	H-kappa pairs
rajan_d1--436042	1	rajan_d1	ImmunoMatch-kappa	0.985344	H-kappa pairs
dekosky_d1_agexp--485-486_split26_124	1	dekosky_d1_agexp	ImmunoMatch-kappa	0.690106	H-kappa pairs
jaffe_mem--CAGCTGGCAGTCGATT-1_1279074_1_Paired_All	1	jaffe_mem	ImmunoMatch-kappa	0.972078	H-kappa pairs
rajan_d1--162017	1	rajan_d1	ImmunoMatch-kappa	0.9366	H-kappa pairs
jaffe_naive--CGTCACTTCTGTACGA-1_1287145_1_Paired_All	1	jaffe_naive	ImmunoMatch-kappa	0.695297	H-kappa pairs
dekosky_d2_agexp--502-503_split22_934	1	dekosky_d2_agexp	ImmunoMatch-kappa	0.750923	H-kappa pairs
dekosky_d2_agexp--502-503_split18_586	1	dekosky_d2_agexp	ImmunoMatch-kappa	0.932418	H-kappa pairs
jaffe_naive--CACTCCAAGCCATCGC-1_1287154_1_Paired_All	1	jaffe_naive	ImmunoMatch-kappa	0.672034	H-kappa pairs
rajan_d2--901976	1	rajan_d2	ImmunoMatch-kappa	0.997957	H-kappa pairs
jaffe_naive--CACCTTGGTCACTGGC-1_1287145_1_Paired_All	1	jaffe_naive	ImmunoMatch-kappa	0.701683	H-kappa pairs
jaffe_naive--GGCTCGACACCGAAAG-1_1287155_1_Paired_All	1	jaffe_naive	ImmunoMatch-kappa	0.677993	H-kappa pairs
dekosky_d1_agexp--485-486_split10_743	1	dekosky_d1_agexp	ImmunoMatch-kappa	0.97154	H-kappa pairs
rajan_d2--2947024	1	rajan_d2	ImmunoMatch-kappa	0.249915	H-kappa pairs
dekosky_d2_agexp--502-503_split44_320	1	dekosky_d2_agexp	ImmunoMatch-kappa	0.889515	H-kappa pairs
jaffe_mem--TACCTTAAGGCTCAGA-1_1279067_1_Paired_All	1	jaffe_mem	ImmunoMatch-kappa	0.785812	H-kappa pairs
rajan_d1--2703175	1	rajan_d1	ImmunoMatch-kappa	0.949443	H-kappa pairs
dekosky_d2_agexp--502-503_split65_906	1	dekosky_d2_agexp	ImmunoMatch-kappa	0.908079	H-kappa pairs
dekosky_d2_agexp--502-503_split73_230	1	dekosky_d2_agexp	ImmunoMatch-kappa	0.840451	H-kappa pairs
jaffe_naive--GTACTTTAGATGCCTT-1_1287154_1_Paired_All	1	jaffe_naive	ImmunoMatch-kappa	0.708732	H-kappa pairs
jaffe_naive--CGGGTCAAGCTGCAAG-1_1287146_1_Paired_All	1	jaffe_naive	ImmunoMatch-kappa	0.606865	H-kappa pairs
dekosky_d2_agexp--502-503_split49_680	1	dekosky_d2_agexp	ImmunoMatch-kappa	0.11342	H-kappa pairs
jaffe_naive--CATATTCTCCGCGTTT-1_1287154_1_Paired_All	1	jaffe_naive	ImmunoMatch-kappa	0.759081	H-kappa pairs
jaffe_mem--GACGTGCCAGCGAACA-1_1279066_1_Paired_All	1	jaffe_mem	ImmunoMatch-kappa	0.887772	H-kappa pairs
jaffe_naive--CTTGGCTCAGTCACTA-1_1279073_1_Paired_All	1	jaffe_naive	ImmunoMatch-kappa	0.611211	H-kappa pairs
jaffe_mem--CCTAAAGTCTCGATGA-1_1279074_1_Paired_All	1	jaffe_mem	ImmunoMatch-kappa	0.487609	H-kappa pairs
jaffe_naive--TCAATCTGTCTTTCAT-1_1287144_1_Paired_All	1	jaffe_naive	ImmunoMatch-kappa	0.707744	H-kappa pairs
jaffe_naive--GGACATTAGTCTCCTC-1_1287154_1_Paired_All	1	jaffe_naive	ImmunoMatch-kappa	0.703678	H-kappa pairs
jaffe_naive--GCACTCTTCGCAGGCT-1_1287153_1_Paired_All	1	jaffe_naive	ImmunoMatch-kappa	0.660154	H-kappa pairs
dekosky_d2_agexp--502-503_split9_792	1	dekosky_d2_agexp	ImmunoMatch-kappa	0.784604	H-kappa pairs
dekosky_d2_agexp--502-503_split25_412	1	dekosky_d2_agexp	ImmunoMatch-kappa	0.897137	H-kappa pairs
jaffe_naive--CGATCGGTCCACGACG-1_1287147_1_Paired_All	1	jaffe_naive	ImmunoMatch-kappa	0.625751	H-kappa pairs
jaffe_mem--GGACAGATCAGCGATT-1_1279074_1_Paired_All	1	jaffe_mem	ImmunoMatch-kappa	0.852879	H-kappa pairs
jaffe_naive--GGCAATTAGAGGGATA-1_1287153_1_Paired_All	1	jaffe_naive	ImmunoMatch-kappa	0.645803	H-kappa pairs
dekosky_d2_agexp--502-503_split21_70	1	dekosky_d2_agexp	ImmunoMatch-kappa	0.874352	H-kappa pairs
rajan_d1--3129770	1	rajan_d1	ImmunoMatch-kappa	0.989958	H-kappa pairs
rajan_d1--43869	1	rajan_d1	ImmunoMatch-kappa	0.989146	H-kappa pairs
jaffe_naive--GACAGAGTCCCACTTG-1_1279065_1_Paired_All	1	jaffe_naive	ImmunoMatch-kappa	0.605211	H-kappa pairs
jaffe_naive--CGAACATCAAGAAAGG-1_1287146_1_Paired_All	1	jaffe_naive	ImmunoMatch-kappa	0.756149	H-kappa pairs
jaffe_naive--TTATGCTTCCAGTATG-1_1287144_1_Paired_All	1	jaffe_naive	ImmunoMatch-kappa	0.642655	H-kappa pairs
dekosky_d1_agexp--485-486_split28_449	1	dekosky_d1_agexp	ImmunoMatch-kappa	0.887908	H-kappa pairs
jaffe_mem--CTGATCCCATGGTCTA-1_1279067_1_Paired_All	1	jaffe_mem	ImmunoMatch-kappa	0.921654	H-kappa pairs
jaffe_mem--CAAGTTGTCAATCACG-1_1279075_1_Paired_All	1	jaffe_mem	ImmunoMatch-kappa	0.949271	H-kappa pairs
jaffe_mem--CCATTCGAGCTACCGC-1_1279066_1_Paired_All	1	jaffe_mem	ImmunoMatch-kappa	0.855814	H-kappa pairs
jaffe_mem--AGTGGGAAGCTCAACT-1_1279066_1_Paired_All	1	jaffe_mem	ImmunoMatch-kappa	0.929869	H-kappa pairs
dekosky_d2_agexp--502-503_split14_139	1	dekosky_d2_agexp	ImmunoMatch-kappa	0.857139	H-kappa pairs
jaffe_naive--TATGCCCCAAAGGAAG-1_1287146_1_Paired_All	1	jaffe_naive	ImmunoMatch-kappa	0.584634	H-kappa pairs
jaffe_naive--AACACGTCACGCCAGT-1_1287155_1_Paired_All	1	jaffe_naive	ImmunoMatch-kappa	0.705665	H-kappa pairs
dekosky_d2_agexp--502-503_split55_296	1	dekosky_d2_agexp	ImmunoMatch-kappa	0.892297	H-kappa pairs
jaffe_naive--TAAACCGCAATCGGTT-1_1287154_1_Paired_All	1	jaffe_naive	ImmunoMatch-kappa	0.690718	H-kappa pairs
jaffe_naive--GAATGAAGTTAGATGA-1_1287147_1_Paired_All	1	jaffe_naive	ImmunoMatch-kappa	0.732641	H-kappa pairs
rajan_d2--284859	1	rajan_d2	ImmunoMatch-kappa	0.9902	H-kappa pairs
rajan_d1--1830415	1	rajan_d1	ImmunoMatch-kappa	0.990243	H-kappa pairs
jaffe_naive--GGACATTCAGAGTGTG-1_1287146_1_Paired_All	1	jaffe_naive	ImmunoMatch-kappa	0.611241	H-kappa pairs
jaffe_naive--AAGCCGCTCTGCGTAA-1_1287144_1_Paired_All	1	jaffe_naive	ImmunoMatch-kappa	0.61557	H-kappa pairs
jaffe_naive--GATCGCGTCGCCTGAG-1_1287154_1_Paired_All	1	jaffe_naive	ImmunoMatch-kappa	0.733577	H-kappa pairs
jaffe_naive--TCCCGATCACATAACC-1_1287146_1_Paired_All	1	jaffe_naive	ImmunoMatch-kappa	0.63834	H-kappa pairs
jaffe_naive--AGCAGCCTCGGGAGTA-1_1287146_1_Paired_All	1	jaffe_naive	ImmunoMatch-kappa	0.64185	H-kappa pairs
rajan_d2--396105	1	rajan_d2	ImmunoMatch-kappa	0.983496	H-kappa pairs
dekosky_d2_agexp--502-503_split47_747	1	dekosky_d2_agexp	ImmunoMatch-kappa	0.840638	H-kappa pairs
jaffe_naive--CCGTGGATCCCATTAT-1_1287155_1_Paired_All	1	jaffe_naive	ImmunoMatch-kappa	0.655062	H-kappa pairs
rajan_d1--468888	1	rajan_d1	ImmunoMatch-kappa	0.937221	H-kappa pairs
jaffe_naive--CATCGAACAACGCACC-1_1287153_1_Paired_All	1	jaffe_naive	ImmunoMatch-kappa	0.628587	H-kappa pairs
jaffe_naive--TCAACGACACACGCTG-1_1287144_1_Paired_All	1	jaffe_naive	ImmunoMatch-kappa	0.634012	H-kappa pairs
jaffe_naive--TACGGGCGTACCTACA-1_1279073_1_Paired_All	1	jaffe_naive	ImmunoMatch-kappa	0.709185	H-kappa pairs
jaffe_naive--GCTCCTACAGTAAGCG-1_1287154_1_Paired_All	1	jaffe_naive	ImmunoMatch-kappa	0.721321	H-kappa pairs
jaffe_naive--TCAGGTACACTGTCGG-1_1287145_1_Paired_All	1	jaffe_naive	ImmunoMatch-kappa	0.619222	H-kappa pairs
dekosky_d1_agexp--485-486_split10_949	1	dekosky_d1_agexp	ImmunoMatch-kappa	0.933568	H-kappa pairs
jaffe_naive--AGCGTATCATTCACTT-1_1287145_1_Paired_All	1	jaffe_naive	ImmunoMatch-kappa	0.673892	H-kappa pairs
jaffe_mem--GACTAACGTGTTTGTG-1_1279074_1_Paired_All	1	jaffe_mem	ImmunoMatch-kappa	0.942621	H-kappa pairs
jaffe_naive--ACACTGATCTTGTCAT-1_1287146_1_Paired_All	1	jaffe_naive	ImmunoMatch-kappa	0.712648	H-kappa pairs
jaffe_naive--TTCTTAGGTCAAGCGA-1_1287146_1_Paired_All	1	jaffe_naive	ImmunoMatch-kappa	0.60851	H-kappa pairs
jaffe_naive--AAAGTAGCATGAGCGA-1_1287144_1_Paired_All	1	jaffe_naive	ImmunoMatch-kappa	0.683815	H-kappa pairs
jaffe_naive--AGGTCATGTTGAACTC-1_1287147_1_Paired_All	1	jaffe_naive	ImmunoMatch-kappa	0.675799	H-kappa pairs
jaffe_naive--ACTTGTTTCCGATATG-1_1287147_1_Paired_All	1	jaffe_naive	ImmunoMatch-kappa	0.735074	H-kappa pairs
jaffe_naive--CCGTTCAAGCCCAATT-1_1287154_1_Paired_All	1	jaffe_naive	ImmunoMatch-kappa	0.611967	H-kappa pairs
jaffe_naive--ACGATACGTCAACTGT-1_1287154_1_Paired_All	1	jaffe_naive	ImmunoMatch-kappa	0.693883	H-kappa pairs
dekosky_d2_agexp--502-503_split48_281	1	dekosky_d2_agexp	ImmunoMatch-kappa	0.864319	H-kappa pairs
rajan_d1--1684294	1	rajan_d1	ImmunoMatch-kappa	0.967614	H-kappa pairs
jaffe_naive--AGAGTGGGTCGCATCG-1_1287153_1_Paired_All	1	jaffe_naive	ImmunoMatch-kappa	0.62718	H-kappa pairs
jaffe_naive--CCGGGATAGGATGTAT-1_1287144_1_Paired_All	1	jaffe_naive	ImmunoMatch-kappa	0.646832	H-kappa pairs
rajan_d2--1948210	1	rajan_d2	ImmunoMatch-kappa	0.992902	H-kappa pairs
jaffe_naive--CAGCGACTCATCACCC-1_1287153_1_Paired_All	1	jaffe_naive	ImmunoMatch-kappa	0.60381	H-kappa pairs
jaffe_naive--GGGTTGCGTCACACGC-1_1287144_1_Paired_All	1	jaffe_naive	ImmunoMatch-kappa	0.733679	H-kappa pairs
jaffe_naive--CTGAAGTCAGCTGGCT-1_1287146_1_Paired_All	1	jaffe_naive	ImmunoMatch-kappa	0.684194	H-kappa pairs
jaffe_naive--GTACTCCCAAGAAGAG-1_1287154_1_Paired_All	1	jaffe_naive	ImmunoMatch-kappa	0.682342	H-kappa pairs
dekosky_d2_agexp--502-503_split28_766	1	dekosky_d2_agexp	ImmunoMatch-kappa	0.940595	H-kappa pairs
jaffe_naive--CAGCGACAGTGAACGC-1_1279073_1_Paired_All	1	jaffe_naive	ImmunoMatch-kappa	0.735838	H-kappa pairs
jaffe_naive--GATCGATAGAGACTAT-1_1287154_1_Paired_All	1	jaffe_naive	ImmunoMatch-kappa	0.596329	H-kappa pairs
jaffe_naive--GTGGGTCGTGTTAAGA-1_1287152_1_Paired_All	1	jaffe_naive	ImmunoMatch-kappa	0.615633	H-kappa pairs
jaffe_mem--CGCGTTTTCAAGGCTT-1_1279074_1_Paired_All	1	jaffe_mem	ImmunoMatch-kappa	0.667246	H-kappa pairs
jaffe_naive--CATTCGCAGAATGTGT-1_1287152_1_Paired_All	1	jaffe_naive	ImmunoMatch-kappa	0.670457	H-kappa pairs
dekosky_d1_agexp--485-486_split12_115	1	dekosky_d1_agexp	ImmunoMatch-kappa	0.845216	H-kappa pairs
rajan_d2--499281	1	rajan_d2	ImmunoMatch-kappa	0.995268	H-kappa pairs
jaffe_naive--GTGAAGGAGCCCAATT-1_1287154_1_Paired_All	1	jaffe_naive	ImmunoMatch-kappa	0.730459	H-kappa pairs
jaffe_naive--TGGGCGTTCGGAAATA-1_1287147_1_Paired_All	1	jaffe_naive	ImmunoMatch-kappa	0.986604	H-kappa pairs
jaffe_naive--CTCATTAAGAAGCCCA-1_1287153_1_Paired_All	1	jaffe_naive	ImmunoMatch-kappa	0.661459	H-kappa pairs
dekosky_d2_agexp--502-503_split7_300	1	dekosky_d2_agexp	ImmunoMatch-kappa	0.908702	H-kappa pairs
dekosky_d2_agexp--502-503_split10_780	1	dekosky_d2_agexp	ImmunoMatch-kappa	0.87153	H-kappa pairs
jaffe_mem--GTATTCTAGTGGGCTA-1_1279067_1_Paired_All	1	jaffe_mem	ImmunoMatch-kappa	0.93207	H-kappa pairs
rajan_d2--2809823	1	rajan_d2	ImmunoMatch-kappa	0.96419	H-kappa pairs
dekosky_d1_agexp--485-486_split28_178	1	dekosky_d1_agexp	ImmunoMatch-kappa	0.922786	H-kappa pairs
jaffe_naive--CTTAACTCAGTGAGTG-1_1279065_1_Paired_All	1	jaffe_naive	ImmunoMatch-kappa	0.353206	H-kappa pairs
dekosky_d2_agexp--502-503_split22_749	1	dekosky_d2_agexp	ImmunoMatch-kappa	0.750237	H-kappa pairs
rajan_d1--2992108	1	rajan_d1	ImmunoMatch-kappa	0.992748	H-kappa pairs
dekosky_d1_agexp--485-486_split15_715	1	dekosky_d1_agexp	ImmunoMatch-kappa	0.914241	H-kappa pairs
jaffe_naive--GATCAGTGTTAAGATG-1_1287145_1_Paired_All	1	jaffe_naive	ImmunoMatch-kappa	0.622339	H-kappa pairs
jaffe_naive--AGTGGGAAGTGTCCCG-1_1279073_1_Paired_All	1	jaffe_naive	ImmunoMatch-kappa	0.723838	H-kappa pairs
rajan_d1--2137880	1	rajan_d1	ImmunoMatch-kappa	0.984729	H-kappa pairs
dekosky_d2_agexp--502-503_split52_774	1	dekosky_d2_agexp	ImmunoMatch-kappa	0.295969	H-kappa pairs
jaffe_naive--CGTAGGCAGGCCCGTT-1_1279065_1_Paired_All	1	jaffe_naive	ImmunoMatch-kappa	0.642872	H-kappa pairs
dekosky_d2_agexp--502-503_split86_160	1	dekosky_d2_agexp	ImmunoMatch-kappa	0.317888	H-kappa pairs
jaffe_naive--CGTAGCGGTCTTGCGG-1_1287155_1_Paired_All	1	jaffe_naive	ImmunoMatch-kappa	0.622828	H-kappa pairs
rajan_d1--481699	1	rajan_d1	ImmunoMatch-kappa	0.989489	H-kappa pairs
jaffe_naive--CGATTGAGTTACGTCA-1_1287147_1_Paired_All	1	jaffe_naive	ImmunoMatch-kappa	0.68911	H-kappa pairs
dekosky_d2_agexp--502-503_split7_688	1	dekosky_d2_agexp	ImmunoMatch-kappa	0.819075	H-kappa pairs
jaffe_naive--GGATTACAGATGGCGT-1_1287147_1_Paired_All	1	jaffe_naive	ImmunoMatch-kappa	0.70475	H-kappa pairs
jaffe_naive--CGATCGGTCATTGCGA-1_1287154_1_Paired_All	1	jaffe_naive	ImmunoMatch-kappa	0.953265	H-kappa pairs
dekosky_d2_agexp--502-503_split87_630	1	dekosky_d2_agexp	ImmunoMatch-kappa	0.622889	H-kappa pairs
rajan_d1--626732	1	rajan_d1	ImmunoMatch-kappa	0.981337	H-kappa pairs
dekosky_d2_agexp--502-503_split21_231	1	dekosky_d2_agexp	ImmunoMatch-kappa	0.629326	H-kappa pairs
rajan_d1--1782172	1	rajan_d1	ImmunoMatch-kappa	0.993048	H-kappa pairs
jaffe_naive--CTTAACTAGATATACG-1_1287145_1_Paired_All	1	jaffe_naive	ImmunoMatch-kappa	0.718896	H-kappa pairs
dekosky_d2_agexp--502-503_split45_790	1	dekosky_d2_agexp	ImmunoMatch-kappa	0.661794	H-kappa pairs
jaffe_naive--GTAGTCAAGCAGGTCA-1_1287152_1_Paired_All	1	jaffe_naive	ImmunoMatch-kappa	0.714049	H-kappa pairs
rajan_d2--868301	1	rajan_d2	ImmunoMatch-kappa	0.961106	H-kappa pairs
dekosky_d1_agexp--485-486_split4_877	1	dekosky_d1_agexp	ImmunoMatch-kappa	0.752431	H-kappa pairs
jaffe_mem--CCAATCCAGTTTAGGA-1_1279066_1_Paired_All	1	jaffe_mem	ImmunoMatch-kappa	0.99184	H-kappa pairs
jaffe_naive--AGCAGCCGTCAATGTC-1_1287145_1_Paired_All	1	jaffe_naive	ImmunoMatch-kappa	0.931591	H-kappa pairs
jaffe_naive--GGGTTGCGTAAGAGGA-1_1287145_1_Paired_All	1	jaffe_naive	ImmunoMatch-kappa	0.733056	H-kappa pairs
jaffe_naive--AGGCCGTCATGGGAAC-1_1287153_1_Paired_All	1	jaffe_naive	ImmunoMatch-kappa	0.682497	H-kappa pairs
jaffe_mem--GTGAAGGGTTACGTCA-1_1279066_1_Paired_All	1	jaffe_mem	ImmunoMatch-kappa	0.705913	H-kappa pairs
jaffe_naive--CGAGCACCAGACTCGC-1_1287145_1_Paired_All	1	jaffe_naive	ImmunoMatch-kappa	0.732191	H-kappa pairs
jaffe_naive--AAAGATGAGCCACGCT-1_1287153_1_Paired_All	1	jaffe_naive	ImmunoMatch-kappa	0.719089	H-kappa pairs
jaffe_naive--GAACATCCAGTCCTTC-1_1279065_1_Paired_All	1	jaffe_naive	ImmunoMatch-kappa	0.719988	H-kappa pairs
jaffe_mem--CGGACACCACCAGGTC-1_1279075_1_Paired_All	1	jaffe_mem	ImmunoMatch-kappa	0.902229	H-kappa pairs
jaffe_naive--GACACGCAGCTGGAAC-1_1287154_1_Paired_All	1	jaffe_naive	ImmunoMatch-kappa	0.575088	H-kappa pairs
jaffe_naive--TCGGGACGTGGCGAAT-1_1287147_1_Paired_All	1	jaffe_naive	ImmunoMatch-kappa	0.72846	H-kappa pairs
dekosky_d2_agexp--502-503_split13_461	1	dekosky_d2_agexp	ImmunoMatch-kappa	0.867162	H-kappa pairs
jaffe_naive--ACATGGTGTCCGCTGA-1_1287154_1_Paired_All	1	jaffe_naive	ImmunoMatch-kappa	0.696722	H-kappa pairs
rajan_d1--3128357	1	rajan_d1	ImmunoMatch-kappa	0.994488	H-kappa pairs
rajan_d1--3033758	1	rajan_d1	ImmunoMatch-kappa	0.916572	H-kappa pairs
jaffe_mem--ACTGAGTAGTGTTTGC-1_1279067_1_Paired_All	1	jaffe_mem	ImmunoMatch-kappa	0.979724	H-kappa pairs
dekosky_d2_agexp--502-503_split54_347	1	dekosky_d2_agexp	ImmunoMatch-kappa	0.845135	H-kappa pairs
jaffe_naive--GGGTCTGCACAAGCCC-1_1287145_1_Paired_All	1	jaffe_naive	ImmunoMatch-kappa	0.615153	H-kappa pairs
dekosky_d2_agexp--502-503_split42_809	1	dekosky_d2_agexp	ImmunoMatch-kappa	0.875293	H-kappa pairs
dekosky_d2_agexp--502-503_split40_179	1	dekosky_d2_agexp	ImmunoMatch-kappa	0.859072	H-kappa pairs
jaffe_naive--GGGAATGTCCGTTGCT-1_1287144_1_Paired_All	1	jaffe_naive	ImmunoMatch-kappa	0.624189	H-kappa pairs
jaffe_naive--ACAGCTAAGGTACTCT-1_1279073_1_Paired_All	1	jaffe_naive	ImmunoMatch-kappa	0.607633	H-kappa pairs
jaffe_naive--TGGGCGTTCATGGTCA-1_1287154_1_Paired_All	1	jaffe_naive	ImmunoMatch-kappa	0.00155211	H-kappa pairs
dekosky_d1_agexp--485-486_split1_128	1	dekosky_d1_agexp	ImmunoMatch-kappa	0.950745	H-kappa pairs
jaffe_naive--ACATACGTCTGCCAGG-1_1287153_1_Paired_All	1	jaffe_naive	ImmunoMatch-kappa	0.648091	H-kappa pairs
jaffe_naive--AAGGCAGAGCAGGCTA-1_1287154_1_Paired_All	1	jaffe_naive	ImmunoMatch-kappa	0.679246	H-kappa pairs
dekosky_d2_agexp--502-503_split28_499	1	dekosky_d2_agexp	ImmunoMatch-kappa	0.76559	H-kappa pairs
dekosky_d2_agexp--502-503_split57_926	1	dekosky_d2_agexp	ImmunoMatch-kappa	0.868458	H-kappa pairs
jaffe_naive--GTCAAGTAGAAGGTGA-1_1287154_1_Paired_All	1	jaffe_naive	ImmunoMatch-kappa	0.7969	H-kappa pairs
dekosky_d2_agexp--502-503_split24_81	1	dekosky_d2_agexp	ImmunoMatch-kappa	0.893179	H-kappa pairs
jaffe_naive--AGAGCTTTCCGTAGGC-1_1287154_1_Paired_All	1	jaffe_naive	ImmunoMatch-kappa	0.696911	H-kappa pairs
jaffe_naive--CTTCTCTTCGGATGTT-1_1287154_1_Paired_All	1	jaffe_naive	ImmunoMatch-kappa	0.685728	H-kappa pairs
rajan_d1--1711423	1	rajan_d1	ImmunoMatch-kappa	0.990968	H-kappa pairs
jaffe_naive--CGCGGTAAGGACGAAA-1_1287155_1_Paired_All	1	jaffe_naive	ImmunoMatch-kappa	0.918186	H-kappa pairs
jaffe_naive--AAACGGGCAGGGCATA-1_1287154_1_Paired_All	1	jaffe_naive	ImmunoMatch-kappa	0.947896	H-kappa pairs
jaffe_naive--CGGACACAGTCGAGTG-1_1287145_1_Paired_All	1	jaffe_naive	ImmunoMatch-kappa	0.691313	H-kappa pairs
jaffe_mem--GCTTGAATCCCAAGTA-1_1279067_1_Paired_All	1	jaffe_mem	ImmunoMatch-kappa	0.889656	H-kappa pairs
dekosky_d2_agexp--502-503_split69_818	1	dekosky_d2_agexp	ImmunoMatch-kappa	0.852601	H-kappa pairs
jaffe_naive--AGCGGTCAGACTCGGA-1_1287153_1_Paired_All	1	jaffe_naive	ImmunoMatch-kappa	0.664958	H-kappa pairs
jaffe_naive--GACGTTACAGGGAGAG-1_1287145_1_Paired_All	1	jaffe_naive	ImmunoMatch-kappa	0.657779	H-kappa pairs
dekosky_d2_agexp--502-503_split29_46	1	dekosky_d2_agexp	ImmunoMatch-kappa	0.908088	H-kappa pairs
jaffe_naive--TCTTTCCCAACGCACC-1_1287155_1_Paired_All	1	jaffe_naive	ImmunoMatch-kappa	0.635965	H-kappa pairs
dekosky_d2_agexp--502-503_split56_731	1	dekosky_d2_agexp	ImmunoMatch-kappa	0.839908	H-kappa pairs
jaffe_mem--ATCCACCAGCATGGCA-1_1279075_1_Paired_All	1	jaffe_mem	ImmunoMatch-kappa	0.896524	H-kappa pairs
jaffe_naive--TTGGAACAGTCGAGTG-1_1287145_1_Paired_All	1	jaffe_naive	ImmunoMatch-kappa	0.706983	H-kappa pairs
jaffe_naive--TCGTAGACACTCTGTC-1_1287154_1_Paired_All	1	jaffe_naive	ImmunoMatch-kappa	0.756326	H-kappa pairs
jaffe_naive--TCGGGACAGACGCACA-1_1287153_1_Paired_All	1	jaffe_naive	ImmunoMatch-kappa	0.697953	H-kappa pairs
rajan_d2--381354	1	rajan_d2	ImmunoMatch-kappa	0.986781	H-kappa pairs
jaffe_naive--TGCGGGTGTTCGGGCT-1_1287146_1_Paired_All	1	jaffe_naive	ImmunoMatch-kappa	0.728852	H-kappa pairs
jaffe_naive--GTACTCCTCTTCAACT-1_1287145_1_Paired_All	1	jaffe_naive	ImmunoMatch-kappa	0.739206	H-kappa pairs
jaffe_naive--CAGCTGGTCTAACCGA-1_1287144_1_Paired_All	1	jaffe_naive	ImmunoMatch-kappa	0.63378	H-kappa pairs
jaffe_naive--CAGCGACGTACCGAGA-1_1287147_1_Paired_All	1	jaffe_naive	ImmunoMatch-kappa	0.67428	H-kappa pairs
rajan_d1--2879836	1	rajan_d1	ImmunoMatch-kappa	0.991224	H-kappa pairs
rajan_d2--1641719	1	rajan_d2	ImmunoMatch-kappa	0.841711	H-kappa pairs
jaffe_naive--ACGAGCCCAAGAGGCT-1_1287146_1_Paired_All	1	jaffe_naive	ImmunoMatch-kappa	0.742919	H-kappa pairs
jaffe_naive--GCATGATAGTCTCCTC-1_1287153_1_Paired_All	1	jaffe_naive	ImmunoMatch-kappa	0.626225	H-kappa pairs
jaffe_naive--ACGAGCCCATCTCCCA-1_1287153_1_Paired_All	1	jaffe_naive	ImmunoMatch-kappa	0.616538	H-kappa pairs
jaffe_naive--CGTGAGCCACCATCCT-1_1287144_1_Paired_All	1	jaffe_naive	ImmunoMatch-kappa	0.675126	H-kappa pairs
jaffe_naive--TGTTCCGTCGTACCGG-1_1287147_1_Paired_All	1	jaffe_naive	ImmunoMatch-kappa	0.675233	H-kappa pairs
jaffe_naive--CCTTCCCTCGATGAGG-1_1287155_1_Paired_All	1	jaffe_naive	ImmunoMatch-kappa	0.712263	H-kappa pairs
jaffe_naive--CGGCTAGTCACCTTAT-1_1287154_1_Paired_All	1	jaffe_naive	ImmunoMatch-kappa	0.732082	H-kappa pairs
jaffe_naive--AGCTTGAGTTGGACCC-1_1287147_1_Paired_All	1	jaffe_naive	ImmunoMatch-kappa	0.711222	H-kappa pairs
jaffe_naive--CAGTCCTTCCCGGATG-1_1287153_1_Paired_All	1	jaffe_naive	ImmunoMatch-kappa	0.682779	H-kappa pairs
jaffe_naive--TCAACGATCTGAGGGA-1_1279073_1_Paired_All	1	jaffe_naive	ImmunoMatch-kappa	0.71195	H-kappa pairs
jaffe_naive--CTTGGCTGTAACGTTC-1_1279065_1_Paired_All	1	jaffe_naive	ImmunoMatch-kappa	0.710614	H-kappa pairs
dekosky_d2_agexp--502-503_split49_216	1	dekosky_d2_agexp	ImmunoMatch-kappa	0.904665	H-kappa pairs
rajan_d1--1236803	1	rajan_d1	ImmunoMatch-kappa	0.967997	H-kappa pairs
dekosky_d1_agexp--485-486_split13_514	1	dekosky_d1_agexp	ImmunoMatch-kappa	0.928079	H-kappa pairs
jaffe_naive--TCGGTAAGTATTCTCT-1_1287146_1_Paired_All	1	jaffe_naive	ImmunoMatch-kappa	0.627646	H-kappa pairs
jaffe_naive--GCAATCAAGTTAAGTG-1_1287145_1_Paired_All	1	jaffe_naive	ImmunoMatch-kappa	0.646322	H-kappa pairs
jaffe_naive--ACCAGTATCTACTCAT-1_1287147_1_Paired_All	1	jaffe_naive	ImmunoMatch-kappa	0.635406	H-kappa pairs
dekosky_d2_agexp--502-503_split40_295	1	dekosky_d2_agexp	ImmunoMatch-kappa	0.930803	H-kappa pairs
dekosky_d1_agexp--485-486_split17_337	1	dekosky_d1_agexp	ImmunoMatch-kappa	0.684399	H-kappa pairs
jaffe_naive--CGGCTAGAGCGAAGGG-1_1287153_1_Paired_All	1	jaffe_naive	ImmunoMatch-kappa	0.65485	H-kappa pairs
dekosky_d1_agexp--485-486_split24_593	1	dekosky_d1_agexp	ImmunoMatch-kappa	0.753564	H-kappa pairs
dekosky_d1_agexp--485-486_split32_227	1	dekosky_d1_agexp	ImmunoMatch-kappa	0.747046	H-kappa pairs
jaffe_naive--CTCGTCACAGGATCGA-1_1279065_1_Paired_All	1	jaffe_naive	ImmunoMatch-kappa	0.985464	H-kappa pairs
jaffe_naive--GACGTTAGTACGCACC-1_1287153_1_Paired_All	1	jaffe_naive	ImmunoMatch-kappa	0.69414	H-kappa pairs
jaffe_naive--GTCGGGTGTACTCAAC-1_1287153_1_Paired_All	1	jaffe_naive	ImmunoMatch-kappa	0.725226	H-kappa pairs
dekosky_d2_agexp--502-503_split72_635	1	dekosky_d2_agexp	ImmunoMatch-kappa	0.828908	H-kappa pairs
jaffe_naive--TGGTTCCCATGGGAAC-1_1287153_1_Paired_All	1	jaffe_naive	ImmunoMatch-kappa	0.623183	H-kappa pairs
jaffe_naive--GGCTCGATCTTCAACT-1_1287154_1_Paired_All	1	jaffe_naive	ImmunoMatch-kappa	0.70659	H-kappa pairs
jaffe_naive--CCTTCCCTCCCACTTG-1_1287154_1_Paired_All	1	jaffe_naive	ImmunoMatch-kappa	0.639102	H-kappa pairs
jaffe_naive--GTGCAGCAGCCAGTAG-1_1287144_1_Paired_All	1	jaffe_naive	ImmunoMatch-kappa	0.623862	H-kappa pairs
jaffe_naive--GCGCCAAGTTCGAATC-1_1287154_1_Paired_All	1	jaffe_naive	ImmunoMatch-kappa	0.978028	H-kappa pairs
dekosky_d1_agexp--485-486_split10_938	1	dekosky_d1_agexp	ImmunoMatch-kappa	0.597146	H-kappa pairs
jaffe_naive--AACCGCGAGAGCAATT-1_1287152_1_Paired_All	1	jaffe_naive	ImmunoMatch-kappa	0.630663	H-kappa pairs
jaffe_mem--TTCTCAATCGTAGATC-1_1279074_1_Paired_All	1	jaffe_mem	ImmunoMatch-kappa	0.978048	H-kappa pairs
rajan_d1--1800945	1	rajan_d1	ImmunoMatch-kappa	0.989099	H-kappa pairs
rajan_d1--3541086	1	rajan_d1	ImmunoMatch-kappa	0.966389	H-kappa pairs
dekosky_d2_agexp--502-503_split8_786	1	dekosky_d2_agexp	ImmunoMatch-kappa	0.830502	H-kappa pairs
dekosky_d2_agexp--502-503_split11_669	1	dekosky_d2_agexp	ImmunoMatch-kappa	0.770884	H-kappa pairs
jaffe_naive--TACAGTGCAGTATGCT-1_1279073_1_Paired_All	1	jaffe_naive	ImmunoMatch-kappa	0.101167	H-kappa pairs
jaffe_naive--GGCTCGACATGTCCTC-1_1287145_1_Paired_All	1	jaffe_naive	ImmunoMatch-kappa	0.793352	H-kappa pairs
dekosky_d2_agexp--502-503_split13_738	1	dekosky_d2_agexp	ImmunoMatch-kappa	0.872981	H-kappa pairs
jaffe_naive--TCGCGAGCATTAGGCT-1_1287154_1_Paired_All	1	jaffe_naive	ImmunoMatch-kappa	0.616283	H-kappa pairs
jaffe_naive--CCAATCCAGACTGTAA-1_1287146_1_Paired_All	1	jaffe_naive	ImmunoMatch-kappa	0.0242559	H-kappa pairs
dekosky_d2_agexp--502-503_split38_953	1	dekosky_d2_agexp	ImmunoMatch-kappa	0.921404	H-kappa pairs
jaffe_naive--CCACTACAGTGCGATG-1_1287145_1_Paired_All	1	jaffe_naive	ImmunoMatch-kappa	0.653013	H-kappa pairs
jaffe_naive--ACCGTAAAGAGCTATA-1_1287145_1_Paired_All	1	jaffe_naive	ImmunoMatch-kappa	0.671209	H-kappa pairs
jaffe_naive--CAGCGACGTCCAAGTT-1_1287145_1_Paired_All	1	jaffe_naive	ImmunoMatch-kappa	0.72617	H-kappa pairs
jaffe_naive--GACGTTAAGAATCTCC-1_1287155_1_Paired_All	1	jaffe_naive	ImmunoMatch-kappa	0.0634834	H-kappa pairs
dekosky_d2_agexp--502-503_split43_143	1	dekosky_d2_agexp	ImmunoMatch-kappa	0.934429	H-kappa pairs
rajan_d2--1971877	1	rajan_d2	ImmunoMatch-kappa	0.378493	H-kappa pairs
jaffe_naive--GGCGACTAGCCAACAG-1_1287152_1_Paired_All	1	jaffe_naive	ImmunoMatch-kappa	0.690013	H-kappa pairs
jaffe_mem--CAGAATCGTTAAGATG-1_1279066_1_Paired_All	1	jaffe_mem	ImmunoMatch-kappa	0.980347	H-kappa pairs
jaffe_naive--CTCGTACGTTCCCGAG-1_1287145_1_Paired_All	1	jaffe_naive	ImmunoMatch-kappa	0.636241	H-kappa pairs
jaffe_naive--GGGCACTAGTGTACCT-1_1287146_1_Paired_All	1	jaffe_naive	ImmunoMatch-kappa	0.980245	H-kappa pairs
dekosky_d1_agexp--485-486_split11_379	1	dekosky_d1_agexp	ImmunoMatch-kappa	0.890698	H-kappa pairs
rajan_d1--216953	1	rajan_d1	ImmunoMatch-kappa	0.997611	H-kappa pairs
jaffe_naive--CAGCGACTCGTTGCCT-1_1287145_1_Paired_All	1	jaffe_naive	ImmunoMatch-kappa	0.699334	H-kappa pairs
rajan_d2--1597659	1	rajan_d2	ImmunoMatch-kappa	0.980634	H-kappa pairs
jaffe_naive--GCTTGAACATTCCTGC-1_1287147_1_Paired_All	1	jaffe_naive	ImmunoMatch-kappa	0.725093	H-kappa pairs
rajan_d1--2379373	1	rajan_d1	ImmunoMatch-kappa	0.935949	H-kappa pairs
jaffe_naive--GTGCATAAGAGTCTGG-1_1287153_1_Paired_All	1	jaffe_naive	ImmunoMatch-kappa	0.691657	H-kappa pairs
jaffe_naive--TTGGCAAGTCCTGCTT-1_1287147_1_Paired_All	1	jaffe_naive	ImmunoMatch-kappa	0.670077	H-kappa pairs
jaffe_naive--TAAGTGCCATACCATG-1_1287145_1_Paired_All	1	jaffe_naive	ImmunoMatch-kappa	0.643133	H-kappa pairs
jaffe_naive--GCAGCCATCCAACCAA-1_1287144_1_Paired_All	1	jaffe_naive	ImmunoMatch-kappa	0.71993	H-kappa pairs
rajan_d2--614262	1	rajan_d2	ImmunoMatch-kappa	0.986931	H-kappa pairs
jaffe_naive--CCCAATCTCGAGAACG-1_1287147_1_Paired_All	1	jaffe_naive	ImmunoMatch-kappa	0.733749	H-kappa pairs
jaffe_naive--AGTGAGGCAATCTACG-1_1287144_1_Paired_All	1	jaffe_naive	ImmunoMatch-kappa	0.709724	H-kappa pairs
rajan_d1--2887200	1	rajan_d1	ImmunoMatch-kappa	0.928284	H-kappa pairs
rajan_d1--1667318	1	rajan_d1	ImmunoMatch-kappa	0.884774	H-kappa pairs
jaffe_naive--CGAGCCAGTCTGGAGA-1_1287155_1_Paired_All	1	jaffe_naive	ImmunoMatch-kappa	0.713357	H-kappa pairs
dekosky_d2_agexp--502-503_split21_287	1	dekosky_d2_agexp	ImmunoMatch-kappa	0.955114	H-kappa pairs
dekosky_d1_agexp--485-486_split5_947	1	dekosky_d1_agexp	ImmunoMatch-kappa	0.895879	H-kappa pairs
rajan_d2--2089671	1	rajan_d2	ImmunoMatch-kappa	0.987428	H-kappa pairs
jaffe_naive--CGAGAAGTCATGCAAC-1_1287145_1_Paired_All	1	jaffe_naive	ImmunoMatch-kappa	0.753188	H-kappa pairs
jaffe_mem--ACCCACTGTCTTCTCG-1_1279074_1_Paired_All	1	jaffe_mem	ImmunoMatch-kappa	0.494914	H-kappa pairs
jaffe_mem--AGTGAGGGTCAGAATA-1_1279066_1_Paired_All	1	jaffe_mem	ImmunoMatch-kappa	0.823842	H-kappa pairs
dekosky_d1_agexp--485-486_split8_276	1	dekosky_d1_agexp	ImmunoMatch-kappa	0.861531	H-kappa pairs
jaffe_naive--CCTACCAAGTGCCATT-1_1287146_1_Paired_All	1	jaffe_naive	ImmunoMatch-kappa	0.698806	H-kappa pairs
dekosky_d2_agexp--502-503_split76_827	1	dekosky_d2_agexp	ImmunoMatch-kappa	0.74326	H-kappa pairs
rajan_d2--2912944	1	rajan_d2	ImmunoMatch-kappa	0.747356	H-kappa pairs
dekosky_d2_agexp--502-503_split41_986	1	dekosky_d2_agexp	ImmunoMatch-kappa	0.835896	H-kappa pairs
jaffe_naive--GCATGCGTCCGTCAAA-1_1287147_1_Paired_All	1	jaffe_naive	ImmunoMatch-kappa	0.689465	H-kappa pairs
dekosky_d2_agexp--502-503_split39_652	1	dekosky_d2_agexp	ImmunoMatch-kappa	0.844752	H-kappa pairs
jaffe_naive--AGAGTGGGTGGTACAG-1_1287145_1_Paired_All	1	jaffe_naive	ImmunoMatch-kappa	0.689413	H-kappa pairs
dekosky_d1_agexp--485-486_split34_930	1	dekosky_d1_agexp	ImmunoMatch-kappa	0.893005	H-kappa pairs
dekosky_d2_agexp--502-503_split60_109	1	dekosky_d2_agexp	ImmunoMatch-kappa	0.920681	H-kappa pairs
jaffe_naive--AACGTTGTCACAGGCC-1_1287145_1_Paired_All	1	jaffe_naive	ImmunoMatch-kappa	0.716414	H-kappa pairs
jaffe_naive--AGCATACGTCACTGGC-1_1287144_1_Paired_All	1	jaffe_naive	ImmunoMatch-kappa	0.621161	H-kappa pairs
jaffe_naive--GACTACACACAGACTT-1_1287146_1_Paired_All	1	jaffe_naive	ImmunoMatch-kappa	0.707113	H-kappa pairs
rajan_d1--331693	1	rajan_d1	ImmunoMatch-kappa	0.993656	H-kappa pairs
jaffe_naive--GTATCTTAGCGAAGGG-1_1287145_1_Paired_All	1	jaffe_naive	ImmunoMatch-kappa	0.715294	H-kappa pairs
rajan_d1--946149	1	rajan_d1	ImmunoMatch-kappa	0.950621	H-kappa pairs
rajan_d2--2632404	1	rajan_d2	ImmunoMatch-kappa	0.865306	H-kappa pairs
jaffe_naive--GGCCGATAGGATCGCA-1_1287154_1_Paired_All	1	jaffe_naive	ImmunoMatch-kappa	0.731069	H-kappa pairs
rajan_d1--3193261	1	rajan_d1	ImmunoMatch-kappa	0.972002	H-kappa pairs
rajan_d2--2666695	1	rajan_d2	ImmunoMatch-kappa	0.994735	H-kappa pairs
rajan_d2--875521	1	rajan_d2	ImmunoMatch-kappa	0.988103	H-kappa pairs
jaffe_naive--CTAGAGTAGCCGCCTA-1_1287144_1_Paired_All	1	jaffe_naive	ImmunoMatch-kappa	0.72537	H-kappa pairs
dekosky_d2_agexp--502-503_split18_253	1	dekosky_d2_agexp	ImmunoMatch-kappa	0.803459	H-kappa pairs
jaffe_mem--TAGGCATAGGACATTA-1_1279074_1_Paired_All	1	jaffe_mem	ImmunoMatch-kappa	0.903557	H-kappa pairs
jaffe_naive--TGCGTGGCATTGGTAC-1_1287153_1_Paired_All	1	jaffe_naive	ImmunoMatch-kappa	0.606869	H-kappa pairs
jaffe_naive--ATTGGTGTCAAGGTAA-1_1287153_1_Paired_All	1	jaffe_naive	ImmunoMatch-kappa	0.705855	H-kappa pairs
jaffe_naive--AGGGATGTCGGTGTCG-1_1287154_1_Paired_All	1	jaffe_naive	ImmunoMatch-kappa	0.731148	H-kappa pairs
rajan_d1--3741383	1	rajan_d1	ImmunoMatch-kappa	0.986829	H-kappa pairs
jaffe_naive--GCGCAGTAGACTAGAT-1_1287155_1_Paired_All	1	jaffe_naive	ImmunoMatch-kappa	0.616976	H-kappa pairs
jaffe_naive--GATCGATAGTACCGGA-1_1287155_1_Paired_All	1	jaffe_naive	ImmunoMatch-kappa	0.769144	H-kappa pairs
jaffe_mem--CACACTCGTAGGAGTC-1_1279074_1_Paired_All	1	jaffe_mem	ImmunoMatch-kappa	0.983	H-kappa pairs
dekosky_d2_agexp--502-503_split26_222	1	dekosky_d2_agexp	ImmunoMatch-kappa	0.710826	H-kappa pairs
dekosky_d2_agexp--502-503_split31_859	1	dekosky_d2_agexp	ImmunoMatch-kappa	0.795564	H-kappa pairs
jaffe_naive--GCAATCACATGCATGT-1_1287144_1_Paired_All	1	jaffe_naive	ImmunoMatch-kappa	0.631601	H-kappa pairs
jaffe_naive--GTCGTAAGTGCGGTAA-1_1287146_1_Paired_All	1	jaffe_naive	ImmunoMatch-kappa	0.742429	H-kappa pairs
dekosky_d2_agexp--502-503_split23_433	1	dekosky_d2_agexp	ImmunoMatch-kappa	0.438521	H-kappa pairs
jaffe_naive--ACACTGATCATATCGG-1_1287144_1_Paired_All	1	jaffe_naive	ImmunoMatch-kappa	0.646516	H-kappa pairs
rajan_d1--3219862	1	rajan_d1	ImmunoMatch-kappa	0.967325	H-kappa pairs
jaffe_mem--GAAATGAGTAATCACC-1_1279067_1_Paired_All	1	jaffe_mem	ImmunoMatch-kappa	0.935709	H-kappa pairs
dekosky_d2_agexp--502-503_split29_324	1	dekosky_d2_agexp	ImmunoMatch-kappa	0.811157	H-kappa pairs
jaffe_naive--GGGCATCCAGACGTAG-1_1287155_1_Paired_All	1	jaffe_naive	ImmunoMatch-kappa	0.744592	H-kappa pairs
jaffe_naive--CATTATCGTTGGACCC-1_1287145_1_Paired_All	1	jaffe_naive	ImmunoMatch-kappa	0.727113	H-kappa pairs
dekosky_d2_agexp--502-503_split16_466	1	dekosky_d2_agexp	ImmunoMatch-kappa	0.863969	H-kappa pairs
jaffe_naive--GAACCTAAGGAGTCTG-1_1287155_1_Paired_All	1	jaffe_naive	ImmunoMatch-kappa	0.635476	H-kappa pairs
jaffe_naive--CAAGTTGAGAAGGTTT-1_1287155_1_Paired_All	1	jaffe_naive	ImmunoMatch-kappa	0.748454	H-kappa pairs
jaffe_naive--CTACACCTCAAACAAG-1_1287145_1_Paired_All	1	jaffe_naive	ImmunoMatch-kappa	0.700703	H-kappa pairs
jaffe_mem--CAAGAAAAGACCACGA-1_1279066_1_Paired_All	1	jaffe_mem	ImmunoMatch-kappa	0.459845	H-kappa pairs
jaffe_naive--TTAGTTCGTATTAGCC-1_1287146_1_Paired_All	1	jaffe_naive	ImmunoMatch-kappa	0.718031	H-kappa pairs
dekosky_d2_agexp--502-503_split76_210	1	dekosky_d2_agexp	ImmunoMatch-kappa	0.589104	H-kappa pairs
rajan_d1--1786928	1	rajan_d1	ImmunoMatch-kappa	0.697701	H-kappa pairs
rajan_d2--1164880	1	rajan_d2	ImmunoMatch-kappa	0.975013	H-kappa pairs
jaffe_naive--CGAGAAGAGCTTATCG-1_1287145_1_Paired_All	1	jaffe_naive	ImmunoMatch-kappa	0.736018	H-kappa pairs
rajan_d1--77067	1	rajan_d1	ImmunoMatch-kappa	0.961084	H-kappa pairs
jaffe_naive--GTGGGTCGTATATCCG-1_1287155_1_Paired_All	1	jaffe_naive	ImmunoMatch-kappa	0.711752	H-kappa pairs
jaffe_naive--TCGCGAGCATTTCACT-1_1287144_1_Paired_All	1	jaffe_naive	ImmunoMatch-kappa	0.111157	H-kappa pairs
jaffe_naive--AGAGTGGTCAGCTGGC-1_1279073_1_Paired_All	1	jaffe_naive	ImmunoMatch-kappa	0.681983	H-kappa pairs
jaffe_mem--CGCGTTTCACACCGAC-1_1279074_1_Paired_All	1	jaffe_mem	ImmunoMatch-kappa	0.00831831	H-kappa pairs
rajan_d2--1136469	1	rajan_d2	ImmunoMatch-kappa	0.99707	H-kappa pairs
rajan_d2--2758608	1	rajan_d2	ImmunoMatch-kappa	0.986087	H-kappa pairs
jaffe_naive--TGGTTCCTCAGGATCT-1_1287145_1_Paired_All	1	jaffe_naive	ImmunoMatch-kappa	0.637988	H-kappa pairs
jaffe_naive--CAGGTGCTCTTAGCCC-1_1287147_1_Paired_All	1	jaffe_naive	ImmunoMatch-kappa	0.736982	H-kappa pairs
jaffe_mem--TAAGAGATCAGAGGTG-1_1279075_1_Paired_All	1	jaffe_mem	ImmunoMatch-kappa	0.921391	H-kappa pairs
rajan_d1--1931955	1	rajan_d1	ImmunoMatch-kappa	0.974303	H-kappa pairs
jaffe_naive--TGGCGCATCGACAGCC-1_1287145_1_Paired_All	1	jaffe_naive	ImmunoMatch-kappa	0.705069	H-kappa pairs
rajan_d2--1106325	1	rajan_d2	ImmunoMatch-kappa	0.99014	H-kappa pairs
jaffe_naive--CTCGAAACAGGGTATG-1_1287154_1_Paired_All	1	jaffe_naive	ImmunoMatch-kappa	0.717736	H-kappa pairs
jaffe_naive--CGTGAGCTCTACTATC-1_1287152_1_Paired_All	1	jaffe_naive	ImmunoMatch-kappa	0.705239	H-kappa pairs
jaffe_naive--GCGGGTTAGCCACCTG-1_1287144_1_Paired_All	1	jaffe_naive	ImmunoMatch-kappa	0.576001	H-kappa pairs
jaffe_naive--TTTGCGCCAAGTAATG-1_1287144_1_Paired_All	1	jaffe_naive	ImmunoMatch-kappa	0.731047	H-kappa pairs
jaffe_naive--TGTGGTATCAACACCA-1_1287146_1_Paired_All	1	jaffe_naive	ImmunoMatch-kappa	0.621534	H-kappa pairs
jaffe_naive--GATCAGTGTCCGTTAA-1_1287155_1_Paired_All	1	jaffe_naive	ImmunoMatch-kappa	0.607774	H-kappa pairs
jaffe_naive--CTGATCCGTCAAACTC-1_1287146_1_Paired_All	1	jaffe_naive	ImmunoMatch-kappa	0.75796	H-kappa pairs
jaffe_naive--AACTCCCCACGGATAG-1_1287145_1_Paired_All	1	jaffe_naive	ImmunoMatch-kappa	0.666593	H-kappa pairs
dekosky_d1_agexp--485-486_split29_652	1	dekosky_d1_agexp	ImmunoMatch-kappa	0.887126	H-kappa pairs
jaffe_naive--TAGAGCTAGCCAGTAG-1_1287152_1_Paired_All	1	jaffe_naive	ImmunoMatch-kappa	0.738906	H-kappa pairs
jaffe_naive--CTAGAGTCAGGGAGAG-1_1287153_1_Paired_All	1	jaffe_naive	ImmunoMatch-kappa	0.700346	H-kappa pairs
jaffe_naive--ATCCGAAAGTCGATAA-1_1287146_1_Paired_All	1	jaffe_naive	ImmunoMatch-kappa	0.712707	H-kappa pairs
dekosky_d1_agexp--485-486_split16_717	1	dekosky_d1_agexp	ImmunoMatch-kappa	0.450324	H-kappa pairs
jaffe_naive--AGGTCCGCACGGCCAT-1_1287152_1_Paired_All	1	jaffe_naive	ImmunoMatch-kappa	0.697563	H-kappa pairs
jaffe_naive--TTGGAACTCGCAAGCC-1_1287145_1_Paired_All	1	jaffe_naive	ImmunoMatch-kappa	0.689704	H-kappa pairs
rajan_d2--920466	1	rajan_d2	ImmunoMatch-kappa	0.99599	H-kappa pairs
dekosky_d2_agexp--502-503_split42_889	1	dekosky_d2_agexp	ImmunoMatch-kappa	0.860945	H-kappa pairs
rajan_d1--722203	1	rajan_d1	ImmunoMatch-kappa	0.961212	H-kappa pairs
jaffe_naive--TGAAAGATCGGCGCAT-1_1287152_1_Paired_All	1	jaffe_naive	ImmunoMatch-kappa	0.720096	H-kappa pairs
jaffe_naive--CCATTCGTCTTGAGGT-1_1287154_1_Paired_All	1	jaffe_naive	ImmunoMatch-kappa	0.695858	H-kappa pairs
jaffe_naive--AACTGGTCATTGTGCA-1_1279073_1_Paired_All	1	jaffe_naive	ImmunoMatch-kappa	0.584041	H-kappa pairs
jaffe_naive--ACGGGCTAGAACAATC-1_1287144_1_Paired_All	1	jaffe_naive	ImmunoMatch-kappa	0.725644	H-kappa pairs
jaffe_naive--CATGACAGTTAGAACA-1_1287145_1_Paired_All	1	jaffe_naive	ImmunoMatch-kappa	0.713397	H-kappa pairs
jaffe_naive--TCAGCTCTCGATCCCT-1_1287152_1_Paired_All	1	jaffe_naive	ImmunoMatch-kappa	0.652787	H-kappa pairs
dekosky_d2_agexp--502-503_split75_727	1	dekosky_d2_agexp	ImmunoMatch-kappa	0.51809	H-kappa pairs
jaffe_naive--ATGGGAGGTGAAAGAG-1_1287153_1_Paired_All	1	jaffe_naive	ImmunoMatch-kappa	0.643101	H-kappa pairs
dekosky_d2_agexp--502-503_split8_941	1	dekosky_d2_agexp	ImmunoMatch-kappa	0.728863	H-kappa pairs
dekosky_d2_agexp--502-503_split19_657	1	dekosky_d2_agexp	ImmunoMatch-kappa	0.860012	H-kappa pairs
jaffe_mem--GTCACGGTCAATAAGG-1_1279066_1_Paired_All	1	jaffe_mem	ImmunoMatch-kappa	0.863034	H-kappa pairs
jaffe_naive--ATCTGCCAGAGATGAG-1_1287145_1_Paired_All	1	jaffe_naive	ImmunoMatch-kappa	0.727341	H-kappa pairs
dekosky_d2_agexp--502-503_split3_743	1	dekosky_d2_agexp	ImmunoMatch-kappa	0.856976	H-kappa pairs
jaffe_naive--ACTGTCCGTCCCTACT-1_1287154_1_Paired_All	1	jaffe_naive	ImmunoMatch-kappa	0.676334	H-kappa pairs
jaffe_naive--GGGTTGCCATGGGAAC-1_1287154_1_Paired_All	1	jaffe_naive	ImmunoMatch-kappa	0.693588	H-kappa pairs
jaffe_naive--GGCGACTGTACATGTC-1_1287155_1_Paired_All	1	jaffe_naive	ImmunoMatch-kappa	0.609825	H-kappa pairs
dekosky_d1_agexp--485-486_split22_570	1	dekosky_d1_agexp	ImmunoMatch-kappa	0.924837	H-kappa pairs
dekosky_d2_agexp--502-503_split15_61	1	dekosky_d2_agexp	ImmunoMatch-kappa	0.895843	H-kappa pairs
jaffe_naive--GATCAGTTCCCACTTG-1_1287147_1_Paired_All	1	jaffe_naive	ImmunoMatch-kappa	0.608108	H-kappa pairs
jaffe_naive--CAAGATCAGCAATCTC-1_1287145_1_Paired_All	1	jaffe_naive	ImmunoMatch-kappa	0.701801	H-kappa pairs
rajan_d1--3132642	1	rajan_d1	ImmunoMatch-kappa	0.873021	H-kappa pairs
jaffe_naive--CATCAGAAGTGTTGAA-1_1287153_1_Paired_All	1	jaffe_naive	ImmunoMatch-kappa	0.710583	H-kappa pairs
rajan_d1--49546	1	rajan_d1	ImmunoMatch-kappa	0.948567	H-kappa pairs
jaffe_naive--ACGCAGCTCGGAATCT-1_1287154_1_Paired_All	1	jaffe_naive	ImmunoMatch-kappa	0.707186	H-kappa pairs
jaffe_naive--TCTGAGACAGTATAAG-1_1287145_1_Paired_All	1	jaffe_naive	ImmunoMatch-kappa	0.736033	H-kappa pairs
jaffe_mem--TGCACCTGTAGCAAAT-1_1279066_1_Paired_All	1	jaffe_mem	ImmunoMatch-kappa	0.868222	H-kappa pairs
jaffe_naive--GTAACGTTCAACACCA-1_1287146_1_Paired_All	1	jaffe_naive	ImmunoMatch-kappa	0.622161	H-kappa pairs
jaffe_mem--GAACATCGTTACGACT-1_1279075_1_Paired_All	1	jaffe_mem	ImmunoMatch-kappa	0.906553	H-kappa pairs
jaffe_naive--CTGATAGCATCGGTTA-1_1287145_1_Paired_All	1	jaffe_naive	ImmunoMatch-kappa	0.682013	H-kappa pairs
dekosky_d2_agexp--502-503_split20_182	1	dekosky_d2_agexp	ImmunoMatch-kappa	0.842646	H-kappa pairs
rajan_d2--2069068	1	rajan_d2	ImmunoMatch-kappa	0.465055	H-kappa pairs
jaffe_naive--AACTCTTAGCCAACAG-1_1287155_1_Paired_All	1	jaffe_naive	ImmunoMatch-kappa	0.613182	H-kappa pairs
jaffe_mem--ACACTGATCGGTTCGG-1_1279067_1_Paired_All	1	jaffe_mem	ImmunoMatch-kappa	0.965248	H-kappa pairs
rajan_d2--214123	1	rajan_d2	ImmunoMatch-kappa	0.966927	H-kappa pairs
jaffe_naive--TTTCCTCTCTCGAGTA-1_1287144_1_Paired_All	1	jaffe_naive	ImmunoMatch-kappa	0.699682	H-kappa pairs
jaffe_naive--CCTACACAGAGCAATT-1_1279073_1_Paired_All	1	jaffe_naive	ImmunoMatch-kappa	0.711307	H-kappa pairs
jaffe_naive--CTGCGGACACGACTCG-1_1287146_1_Paired_All	1	jaffe_naive	ImmunoMatch-kappa	0.727171	H-kappa pairs
jaffe_naive--CCACGGACAGCGATCC-1_1279073_1_Paired_All	1	jaffe_naive	ImmunoMatch-kappa	0.644752	H-kappa pairs
dekosky_d2_agexp--502-503_split15_525	1	dekosky_d2_agexp	ImmunoMatch-kappa	0.751498	H-kappa pairs
jaffe_mem--CGATCGGGTACAGTGG-1_1279066_1_Paired_All	1	jaffe_mem	ImmunoMatch-kappa	0.980105	H-kappa pairs
jaffe_naive--TCTTTCCTCAGCTCGG-1_1279073_1_Paired_All	1	jaffe_naive	ImmunoMatch-kappa	0.695219	H-kappa pairs
jaffe_naive--GTGTTAGCATAGTAAG-1_1287146_1_Paired_All	1	jaffe_naive	ImmunoMatch-kappa	0.653036	H-kappa pairs
dekosky_d2_agexp--502-503_split85_579	1	dekosky_d2_agexp	ImmunoMatch-kappa	0.877128	H-kappa pairs
dekosky_d2_agexp--502-503_split32_64	1	dekosky_d2_agexp	ImmunoMatch-kappa	0.869344	H-kappa pairs
jaffe_naive--TACAGTGAGAGGTAGA-1_1279065_1_Paired_All	1	jaffe_naive	ImmunoMatch-kappa	0.630783	H-kappa pairs
jaffe_mem--ATCCACCAGATATACG-1_1279075_1_Paired_All	1	jaffe_mem	ImmunoMatch-kappa	0.859552	H-kappa pairs
rajan_d2--1782797	1	rajan_d2	ImmunoMatch-kappa	0.990156	H-kappa pairs
rajan_d1--3154944	1	rajan_d1	ImmunoMatch-kappa	0.713563	H-kappa pairs
jaffe_naive--GACGTTACACAGCCCA-1_1287146_1_Paired_All	1	jaffe_naive	ImmunoMatch-kappa	0.617409	H-kappa pairs
dekosky_d1_agexp--485-486_split22_277	1	dekosky_d1_agexp	ImmunoMatch-kappa	0.174768	H-kappa pairs
rajan_d1--1617335	1	rajan_d1	ImmunoMatch-kappa	0.997645	H-kappa pairs
jaffe_mem--GCGAGAAGTCAATGTC-1_1279075_1_Paired_All	1	jaffe_mem	ImmunoMatch-kappa	0.838688	H-kappa pairs
dekosky_d1_agexp--485-486_split11_913	1	dekosky_d1_agexp	ImmunoMatch-kappa	0.867408	H-kappa pairs
rajan_d1--2751090	1	rajan_d1	ImmunoMatch-kappa	0.903852	H-kappa pairs
jaffe_naive--CGTCCATCACGTCAGC-1_1287152_1_Paired_All	1	jaffe_naive	ImmunoMatch-kappa	0.727044	H-kappa pairs
jaffe_naive--CGTCAGGTCAGCTGGC-1_1287145_1_Paired_All	1	jaffe_naive	ImmunoMatch-kappa	0.682477	H-kappa pairs
jaffe_naive--GTTACAGTCATCGCTC-1_1287145_1_Paired_All	1	jaffe_naive	ImmunoMatch-kappa	0.664114	H-kappa pairs
dekosky_d1_agexp--485-486_split8_51	1	dekosky_d1_agexp	ImmunoMatch-kappa	0.867202	H-kappa pairs
jaffe_naive--GTCGTAACACGCTTTC-1_1287145_1_Paired_All	1	jaffe_naive	ImmunoMatch-kappa	0.698562	H-kappa pairs
jaffe_naive--GCAAACTCAAGTACCT-1_1287144_1_Paired_All	1	jaffe_naive	ImmunoMatch-kappa	0.642035	H-kappa pairs
jaffe_naive--GGACAGAAGTTCGCGC-1_1279065_1_Paired_All	1	jaffe_naive	ImmunoMatch-kappa	0.692633	H-kappa pairs
jaffe_naive--AGAGCGATCTGAAAGA-1_1287144_1_Paired_All	1	jaffe_naive	ImmunoMatch-kappa	0.73443	H-kappa pairs
jaffe_naive--CAGCTGGAGGCCCTCA-1_1279065_1_Paired_All	1	jaffe_naive	ImmunoMatch-kappa	0.713903	H-kappa pairs
jaffe_naive--TTGAACGCACATGACT-1_1287144_1_Paired_All	1	jaffe_naive	ImmunoMatch-kappa	0.618342	H-kappa pairs
jaffe_naive--GCTTCCAGTCCCGACA-1_1287152_1_Paired_All	1	jaffe_naive	ImmunoMatch-kappa	0.609552	H-kappa pairs
jaffe_naive--ACTTGTTCACTGTTAG-1_1279073_1_Paired_All	1	jaffe_naive	ImmunoMatch-kappa	0.732849	H-kappa pairs
dekosky_d2_agexp--502-503_split29_169	1	dekosky_d2_agexp	ImmunoMatch-kappa	0.919259	H-kappa pairs
jaffe_naive--GGGATGAGTTCGAATC-1_1287146_1_Paired_All	1	jaffe_naive	ImmunoMatch-kappa	0.597473	H-kappa pairs
jaffe_naive--GGCTCGAAGGACGAAA-1_1279065_1_Paired_All	1	jaffe_naive	ImmunoMatch-kappa	0.651824	H-kappa pairs
jaffe_naive--TACACGAGTACGCTGC-1_1287147_1_Paired_All	1	jaffe_naive	ImmunoMatch-kappa	0.657032	H-kappa pairs
rajan_d1--1091209	1	rajan_d1	ImmunoMatch-kappa	0.991646	H-kappa pairs
jaffe_naive--TCTTCGGGTAAACGCG-1_1287153_1_Paired_All	1	jaffe_naive	ImmunoMatch-kappa	0.685228	H-kappa pairs
jaffe_naive--TGAGCCGTCCCATTAT-1_1287146_1_Paired_All	1	jaffe_naive	ImmunoMatch-kappa	0.609758	H-kappa pairs
jaffe_naive--TTCCCAGTCGTTGCCT-1_1287146_1_Paired_All	1	jaffe_naive	ImmunoMatch-kappa	0.629584	H-kappa pairs
dekosky_d2_agexp--502-503_split35_350	1	dekosky_d2_agexp	ImmunoMatch-kappa	0.0132409	H-kappa pairs
dekosky_d1_agexp--485-486_split21_392	1	dekosky_d1_agexp	ImmunoMatch-kappa	0.813656	H-kappa pairs
jaffe_naive--GGCTCGATCCATGCTC-1_1287155_1_Paired_All	1	jaffe_naive	ImmunoMatch-kappa	0.645127	H-kappa pairs
jaffe_naive--AAGGCAGGTTTACTCT-1_1279065_1_Paired_All	1	jaffe_naive	ImmunoMatch-kappa	0.715636	H-kappa pairs
jaffe_naive--CGGTTAAAGTTCCACA-1_1287155_1_Paired_All	1	jaffe_naive	ImmunoMatch-kappa	0.588429	H-kappa pairs
dekosky_d1_agexp--485-486_split28_547	1	dekosky_d1_agexp	ImmunoMatch-kappa	0.946375	H-kappa pairs
jaffe_naive--CCCAATCCAGTAACGG-1_1287152_1_Paired_All	1	jaffe_naive	ImmunoMatch-kappa	0.238782	H-kappa pairs
dekosky_d2_agexp--502-503_split7_457	1	dekosky_d2_agexp	ImmunoMatch-kappa	0.914774	H-kappa pairs
jaffe_mem--CGCTATCCAGACGCCT-1_1279074_1_Paired_All	1	jaffe_mem	ImmunoMatch-kappa	0.973824	H-kappa pairs
dekosky_d2_agexp--502-503_split27_66	1	dekosky_d2_agexp	ImmunoMatch-kappa	0.726363	H-kappa pairs
dekosky_d2_agexp--502-503_split59_777	1	dekosky_d2_agexp	ImmunoMatch-kappa	0.935565	H-kappa pairs
jaffe_naive--GTGTTAGTCTCCAACC-1_1279065_1_Paired_All	1	jaffe_naive	ImmunoMatch-kappa	0.630916	H-kappa pairs
rajan_d1--2157949	1	rajan_d1	ImmunoMatch-kappa	0.975795	H-kappa pairs
jaffe_naive--CTTACCGTCATCGGAT-1_1287154_1_Paired_All	1	jaffe_naive	ImmunoMatch-kappa	0.695632	H-kappa pairs
jaffe_naive--ATTGGTGGTCAATGTC-1_1279065_1_Paired_All	1	jaffe_naive	ImmunoMatch-kappa	0.628065	H-kappa pairs
jaffe_mem--TTCTCCTCATCTACGA-1_1279075_1_Paired_All	1	jaffe_mem	ImmunoMatch-kappa	0.817008	H-kappa pairs
jaffe_naive--TATCAGGTCTCACATT-1_1287147_1_Paired_All	1	jaffe_naive	ImmunoMatch-kappa	0.626735	H-kappa pairs
jaffe_mem--GAAATGATCCCGGATG-1_1279074_1_Paired_All	1	jaffe_mem	ImmunoMatch-kappa	0.812591	H-kappa pairs
dekosky_d2_agexp--502-503_split73_623	1	dekosky_d2_agexp	ImmunoMatch-kappa	0.891261	H-kappa pairs
rajan_d1--3319280	1	rajan_d1	ImmunoMatch-kappa	0.983288	H-kappa pairs
dekosky_d2_agexp--502-503_split77_857	1	dekosky_d2_agexp	ImmunoMatch-kappa	0.866399	H-kappa pairs
dekosky_d2_agexp--502-503_split11_34	1	dekosky_d2_agexp	ImmunoMatch-kappa	0.852293	H-kappa pairs
jaffe_naive--GGGTCTGTCTCCAACC-1_1287147_1_Paired_All	1	jaffe_naive	ImmunoMatch-kappa	0.715311	H-kappa pairs
jaffe_naive--CATATTCAGCGAGAAA-1_1279073_1_Paired_All	1	jaffe_naive	ImmunoMatch-kappa	0.606982	H-kappa pairs
rajan_d2--266972	1	rajan_d2	ImmunoMatch-kappa	0.977268	H-kappa pairs
dekosky_d2_agexp--502-503_split53_655	1	dekosky_d2_agexp	ImmunoMatch-kappa	0.843428	H-kappa pairs
jaffe_naive--TGATTTCTCTACTTAC-1_1287155_1_Paired_All	1	jaffe_naive	ImmunoMatch-kappa	0.645593	H-kappa pairs
rajan_d2--2808955	1	rajan_d2	ImmunoMatch-kappa	0.984357	H-kappa pairs
dekosky_d1_agexp--485-486_split23_177	1	dekosky_d1_agexp	ImmunoMatch-kappa	0.834763	H-kappa pairs
dekosky_d2_agexp--502-503_split89_915	1	dekosky_d2_agexp	ImmunoMatch-kappa	0.856569	H-kappa pairs
jaffe_naive--CCGGGATTCACGACTA-1_1287155_1_Paired_All	1	jaffe_naive	ImmunoMatch-kappa	0.624051	H-kappa pairs
dekosky_d2_agexp--502-503_split8_904	1	dekosky_d2_agexp	ImmunoMatch-kappa	0.769214	H-kappa pairs
jaffe_naive--CCCTCCTTCTAACGGT-1_1287153_1_Paired_All	1	jaffe_naive	ImmunoMatch-kappa	0.691341	H-kappa pairs
dekosky_d1_agexp--485-486_split12_484	1	dekosky_d1_agexp	ImmunoMatch-kappa	0.865818	H-kappa pairs
jaffe_naive--TTGCCGTGTATAGGTA-1_1287145_1_Paired_All	1	jaffe_naive	ImmunoMatch-kappa	0.683893	H-kappa pairs
jaffe_naive--GCATGTAGTCAGAATA-1_1287146_1_Paired_All	1	jaffe_naive	ImmunoMatch-kappa	0.736199	H-kappa pairs
jaffe_naive--GTATCTTGTACTCGCG-1_1287155_1_Paired_All	1	jaffe_naive	ImmunoMatch-kappa	0.695558	H-kappa pairs
jaffe_naive--CTACACCAGCTCTCGG-1_1287147_1_Paired_All	1	jaffe_naive	ImmunoMatch-kappa	0.637593	H-kappa pairs
dekosky_d2_agexp--502-503_split23_43	1	dekosky_d2_agexp	ImmunoMatch-kappa	0.774484	H-kappa pairs
jaffe_naive--CCTATTAGTTCTGTTT-1_1287153_1_Paired_All	1	jaffe_naive	ImmunoMatch-kappa	0.670846	H-kappa pairs
dekosky_d2_agexp--502-503_split50_658	1	dekosky_d2_agexp	ImmunoMatch-kappa	0.942781	H-kappa pairs
jaffe_naive--CGATCGGAGCCACTAT-1_1287146_1_Paired_All	1	jaffe_naive	ImmunoMatch-kappa	0.6841	H-kappa pairs
jaffe_naive--AGATTGCTCACTATTC-1_1287145_1_Paired_All	1	jaffe_naive	ImmunoMatch-kappa	0.644431	H-kappa pairs
jaffe_mem--CTACATTTCATAGCAC-1_1279075_1_Paired_All	1	jaffe_mem	ImmunoMatch-kappa	0.451557	H-kappa pairs
jaffe_naive--AAGTCTGGTCCAGTAT-1_1287152_1_Paired_All	1	jaffe_naive	ImmunoMatch-kappa	0.590558	H-kappa pairs
rajan_d2--1130896	1	rajan_d2	ImmunoMatch-kappa	0.945996	H-kappa pairs
jaffe_naive--TCATTACGTGAAAGAG-1_1279065_1_Paired_All	1	jaffe_naive	ImmunoMatch-kappa	0.692407	H-kappa pairs
jaffe_naive--CGATGTATCATCGATG-1_1287145_1_Paired_All	1	jaffe_naive	ImmunoMatch-kappa	0.714413	H-kappa pairs
jaffe_naive--TTCGAAGGTTCAGCGC-1_1287145_1_Paired_All	1	jaffe_naive	ImmunoMatch-kappa	0.645659	H-kappa pairs
rajan_d1--1632834	1	rajan_d1	ImmunoMatch-kappa	0.914414	H-kappa pairs
rajan_d1--1468113	1	rajan_d1	ImmunoMatch-kappa	0.997332	H-kappa pairs
jaffe_mem--ACTGAGTGTGCAACTT-1_1279066_1_Paired_All	1	jaffe_mem	ImmunoMatch-kappa	0.969144	H-kappa pairs
dekosky_d2_agexp--502-503_split16_243	1	dekosky_d2_agexp	ImmunoMatch-kappa	0.869445	H-kappa pairs
jaffe_naive--TCGTAGACAGGTCTCG-1_1279065_1_Paired_All	1	jaffe_naive	ImmunoMatch-kappa	0.705145	H-kappa pairs
dekosky_d2_agexp--502-503_split28_569	1	dekosky_d2_agexp	ImmunoMatch-kappa	0.830096	H-kappa pairs
jaffe_naive--GTTCATTGTTGGGACA-1_1287145_1_Paired_All	1	jaffe_naive	ImmunoMatch-kappa	0.720032	H-kappa pairs
jaffe_naive--TTGGAACTCCTCAACC-1_1287154_1_Paired_All	1	jaffe_naive	ImmunoMatch-kappa	0.732931	H-kappa pairs
rajan_d2--2383050	1	rajan_d2	ImmunoMatch-kappa	0.996682	H-kappa pairs
jaffe_naive--TAAACCGTCGTGACAT-1_1287145_1_Paired_All	1	jaffe_naive	ImmunoMatch-kappa	0.608335	H-kappa pairs
jaffe_naive--GCATACACATGCTAGT-1_1287146_1_Paired_All	1	jaffe_naive	ImmunoMatch-kappa	0.679394	H-kappa pairs
dekosky_d2_agexp--502-503_split45_451	1	dekosky_d2_agexp	ImmunoMatch-kappa	0.950108	H-kappa pairs
dekosky_d2_agexp--502-503_split28_830	1	dekosky_d2_agexp	ImmunoMatch-kappa	0.919718	H-kappa pairs
jaffe_naive--GTAACGTTCGTACCGG-1_1287145_1_Paired_All	1	jaffe_naive	ImmunoMatch-kappa	0.369231	H-kappa pairs
jaffe_naive--ATCCGAACACACCGAC-1_1287154_1_Paired_All	1	jaffe_naive	ImmunoMatch-kappa	0.646679	H-kappa pairs
rajan_d1--1768628	1	rajan_d1	ImmunoMatch-kappa	0.983994	H-kappa pairs
dekosky_d2_agexp--502-503_split83_615	1	dekosky_d2_agexp	ImmunoMatch-kappa	0.972332	H-kappa pairs
rajan_d1--3634284	1	rajan_d1	ImmunoMatch-kappa	0.989943	H-kappa pairs
rajan_d1--1539724	1	rajan_d1	ImmunoMatch-kappa	0.203441	H-kappa pairs
dekosky_d1_agexp--485-486_split5_444	1	dekosky_d1_agexp	ImmunoMatch-kappa	0.565894	H-kappa pairs
jaffe_naive--CGCCAAGAGCCAGTAG-1_1287147_1_Paired_All	1	jaffe_naive	ImmunoMatch-kappa	0.726593	H-kappa pairs
jaffe_naive--GTTCATTCACATTTCT-1_1279073_1_Paired_All	1	jaffe_naive	ImmunoMatch-kappa	0.744013	H-kappa pairs
rajan_d1--1478276	1	rajan_d1	ImmunoMatch-kappa	0.95705	H-kappa pairs
rajan_d1--215251	1	rajan_d1	ImmunoMatch-kappa	0.990321	H-kappa pairs
rajan_d1--3157430	1	rajan_d1	ImmunoMatch-kappa	0.973261	H-kappa pairs
dekosky_d2_agexp--502-503_split78_866	1	dekosky_d2_agexp	ImmunoMatch-kappa	0.92002	H-kappa pairs
rajan_d1--2901603	1	rajan_d1	ImmunoMatch-kappa	0.993276	H-kappa pairs
jaffe_naive--TAAGTGCAGGAACTGC-1_1279065_1_Paired_All	1	jaffe_naive	ImmunoMatch-kappa	0.717904	H-kappa pairs
jaffe_naive--TGCGCAGGTGGGTCAA-1_1287154_1_Paired_All	1	jaffe_naive	ImmunoMatch-kappa	0.649156	H-kappa pairs
jaffe_naive--AACCGCGTCGAATCCA-1_1287146_1_Paired_All	1	jaffe_naive	ImmunoMatch-kappa	0.699675	H-kappa pairs
jaffe_naive--CACCACTTCGTACCGG-1_1279065_1_Paired_All	1	jaffe_naive	ImmunoMatch-kappa	0.739008	H-kappa pairs
rajan_d2--2949512	1	rajan_d2	ImmunoMatch-kappa	0.980495	H-kappa pairs
jaffe_naive--GCGCCAATCCAAGTAC-1_1287153_1_Paired_All	1	jaffe_naive	ImmunoMatch-kappa	0.694771	H-kappa pairs
dekosky_d2_agexp--502-503_split53_196	1	dekosky_d2_agexp	ImmunoMatch-kappa	0.964901	H-kappa pairs
jaffe_mem--TTGACTTTCACCACCT-1_1279075_1_Paired_All	1	jaffe_mem	ImmunoMatch-kappa	0.965923	H-kappa pairs
jaffe_mem--GGCGACTGTAAACACA-1_1279067_1_Paired_All	1	jaffe_mem	ImmunoMatch-kappa	0.983743	H-kappa pairs
rajan_d2--1168669	1	rajan_d2	ImmunoMatch-kappa	0.964567	H-kappa pairs
rajan_d2--1225945	1	rajan_d2	ImmunoMatch-kappa	0.977637	H-kappa pairs
jaffe_naive--CTGAAACCACGACGAA-1_1287147_1_Paired_All	1	jaffe_naive	ImmunoMatch-kappa	0.680661	H-kappa pairs
jaffe_naive--CTCGAAACATGCATGT-1_1287155_1_Paired_All	1	jaffe_naive	ImmunoMatch-kappa	0.705325	H-kappa pairs
jaffe_mem--TTTGGTTCAGATGAGC-1_1279067_1_Paired_All	1	jaffe_mem	ImmunoMatch-kappa	0.727032	H-kappa pairs
jaffe_naive--GGAAAGCGTATAGGTA-1_1287153_1_Paired_All	1	jaffe_naive	ImmunoMatch-kappa	0.709769	H-kappa pairs
jaffe_naive--GCTCTGTAGACAGGCT-1_1287152_1_Paired_All	1	jaffe_naive	ImmunoMatch-kappa	0.727503	H-kappa pairs
jaffe_naive--AAGCCGCGTGTTCTTT-1_1287144_1_Paired_All	1	jaffe_naive	ImmunoMatch-kappa	0.694808	H-kappa pairs
rajan_d2--2220121	1	rajan_d2	ImmunoMatch-kappa	0.983774	H-kappa pairs
jaffe_mem--CGATGGCAGATGTGTA-1_1279067_1_Paired_All	1	jaffe_mem	ImmunoMatch-kappa	0.893788	H-kappa pairs
rajan_d1--3275849	1	rajan_d1	ImmunoMatch-kappa	0.995521	H-kappa pairs
jaffe_naive--GGACATTTCAACACCA-1_1287144_1_Paired_All	1	jaffe_naive	ImmunoMatch-kappa	0.733821	H-kappa pairs
jaffe_mem--TTAGGCACATACTACG-1_1279067_1_Paired_All	1	jaffe_mem	ImmunoMatch-kappa	0.975452	H-kappa pairs
jaffe_naive--TTTACTGTCAGAAATG-1_1287147_1_Paired_All	1	jaffe_naive	ImmunoMatch-kappa	0.627991	H-kappa pairs
dekosky_d1_agexp--485-486_split1_923	1	dekosky_d1_agexp	ImmunoMatch-kappa	0.756967	H-kappa pairs
jaffe_naive--CCGTGGACAATAGCAA-1_1287147_1_Paired_All	1	jaffe_naive	ImmunoMatch-kappa	0.710808	H-kappa pairs
dekosky_d2_agexp--502-503_split15_324	1	dekosky_d2_agexp	ImmunoMatch-kappa	0.725694	H-kappa pairs
dekosky_d1_agexp--485-486_split22_186	1	dekosky_d1_agexp	ImmunoMatch-kappa	0.714333	H-kappa pairs
jaffe_naive--CTTGGCTTCTGATACG-1_1287147_1_Paired_All	1	jaffe_naive	ImmunoMatch-kappa	0.534734	H-kappa pairs
jaffe_naive--CAAGAAACATTAGGCT-1_1287145_1_Paired_All	1	jaffe_naive	ImmunoMatch-kappa	0.632089	H-kappa pairs
rajan_d2--2676795	1	rajan_d2	ImmunoMatch-kappa	0.975978	H-kappa pairs
jaffe_naive--GCGAGAAGTTCCACGG-1_1287155_1_Paired_All	1	jaffe_naive	ImmunoMatch-kappa	0.68349	H-kappa pairs
jaffe_naive--TACTCGCTCAACCATG-1_1287145_1_Paired_All	1	jaffe_naive	ImmunoMatch-kappa	0.707594	H-kappa pairs
rajan_d1--2083532	1	rajan_d1	ImmunoMatch-kappa	0.988448	H-kappa pairs
jaffe_naive--GCACTCTAGTTAACGA-1_1287152_1_Paired_All	1	jaffe_naive	ImmunoMatch-kappa	0.612111	H-kappa pairs
jaffe_naive--CAGTAACGTGGGTATG-1_1287145_1_Paired_All	1	jaffe_naive	ImmunoMatch-kappa	0.648706	H-kappa pairs
jaffe_naive--AGTGTCAGTGCCTTGG-1_1287153_1_Paired_All	1	jaffe_naive	ImmunoMatch-kappa	0.699634	H-kappa pairs
rajan_d2--2557977	1	rajan_d2	ImmunoMatch-kappa	0.989455	H-kappa pairs
jaffe_naive--CTGATAGAGCACCGCT-1_1287153_1_Paired_All	1	jaffe_naive	ImmunoMatch-kappa	0.642649	H-kappa pairs
dekosky_d1_agexp--485-486_split24_136	1	dekosky_d1_agexp	ImmunoMatch-kappa	0.821736	H-kappa pairs
rajan_d2--848427	1	rajan_d2	ImmunoMatch-kappa	0.974955	H-kappa pairs
jaffe_naive--ATTGGTGTCAAGAAGT-1_1287146_1_Paired_All	1	jaffe_naive	ImmunoMatch-kappa	0.700501	H-kappa pairs
dekosky_d1_agexp--485-486_split8_646	1	dekosky_d1_agexp	ImmunoMatch-kappa	0.971496	H-kappa pairs
jaffe_naive--ATTGGTGGTGCCTGCA-1_1287146_1_Paired_All	1	jaffe_naive	ImmunoMatch-kappa	0.703688	H-kappa pairs
rajan_d2--1705109	1	rajan_d2	ImmunoMatch-kappa	0.973914	H-kappa pairs
jaffe_naive--GAATAAGGTTGAGGTG-1_1287155_1_Paired_All	1	jaffe_naive	ImmunoMatch-kappa	0.747019	H-kappa pairs
jaffe_mem--CGTGTCTCAATCGAAA-1_1279074_1_Paired_All	1	jaffe_mem	ImmunoMatch-kappa	0.907289	H-kappa pairs
jaffe_mem--ATGAGGGCACACATGT-1_1279066_1_Paired_All	1	jaffe_mem	ImmunoMatch-kappa	0.783468	H-kappa pairs
jaffe_naive--GTAACTGCACATGTGT-1_1287153_1_Paired_All	1	jaffe_naive	ImmunoMatch-kappa	0.712873	H-kappa pairs
jaffe_naive--TACTCGCAGAGACTTA-1_1287154_1_Paired_All	1	jaffe_naive	ImmunoMatch-kappa	0.73178	H-kappa pairs
jaffe_naive--AAAGTAGAGAGACGAA-1_1287155_1_Paired_All	1	jaffe_naive	ImmunoMatch-kappa	0.707666	H-kappa pairs
rajan_d1--3596863	1	rajan_d1	ImmunoMatch-kappa	0.971288	H-kappa pairs
rajan_d1--1629926	1	rajan_d1	ImmunoMatch-kappa	0.997724	H-kappa pairs
jaffe_naive--CATGACATCGGCGCTA-1_1287145_1_Paired_All	1	jaffe_naive	ImmunoMatch-kappa	0.641739	H-kappa pairs
jaffe_naive--GTCTCGTTCCAATGGT-1_1287154_1_Paired_All	1	jaffe_naive	ImmunoMatch-kappa	0.712274	H-kappa pairs
jaffe_mem--CAGTAACCAAGGACAC-1_1279074_1_Paired_All	1	jaffe_mem	ImmunoMatch-kappa	0.979236	H-kappa pairs
jaffe_naive--GATGAAAGTCTACCTC-1_1287154_1_Paired_All	1	jaffe_naive	ImmunoMatch-kappa	0.727064	H-kappa pairs
jaffe_naive--GCAAACTGTTGACGTT-1_1287153_1_Paired_All	1	jaffe_naive	ImmunoMatch-kappa	0.981621	H-kappa pairs
jaffe_naive--TCATTTGTCCTCAACC-1_1287144_1_Paired_All	1	jaffe_naive	ImmunoMatch-kappa	0.629147	H-kappa pairs
jaffe_naive--CGCCAAGTCACGAAGG-1_1279073_1_Paired_All	1	jaffe_naive	ImmunoMatch-kappa	0.596084	H-kappa pairs
jaffe_naive--CAACCAAAGCCAGGAT-1_1287146_1_Paired_All	1	jaffe_naive	ImmunoMatch-kappa	0.708694	H-kappa pairs
jaffe_naive--CTCGGAGAGAGTGAGA-1_1287144_1_Paired_All	1	jaffe_naive	ImmunoMatch-kappa	0.71406	H-kappa pairs
jaffe_mem--TTAGTTCCAAGTAATG-1_1279067_1_Paired_All	1	jaffe_mem	ImmunoMatch-kappa	0.954709	H-kappa pairs
dekosky_d1_agexp--485-486_split19_897	1	dekosky_d1_agexp	ImmunoMatch-kappa	0.891319	H-kappa pairs
jaffe_naive--CGGACGTAGCCCAACC-1_1287154_1_Paired_All	1	jaffe_naive	ImmunoMatch-kappa	0.771188	H-kappa pairs
jaffe_naive--GAGGTGATCGGTGTTA-1_1287147_1_Paired_All	1	jaffe_naive	ImmunoMatch-kappa	0.535721	H-kappa pairs
jaffe_naive--CTCGTCAAGCTGAAAT-1_1287146_1_Paired_All	1	jaffe_naive	ImmunoMatch-kappa	0.625314	H-kappa pairs
jaffe_naive--GCAAACTAGCCACTAT-1_1287145_1_Paired_All	1	jaffe_naive	ImmunoMatch-kappa	0.710096	H-kappa pairs
dekosky_d2_agexp--502-503_split24_732	1	dekosky_d2_agexp	ImmunoMatch-kappa	0.376804	H-kappa pairs
jaffe_naive--GACTGCGGTTTGACAC-1_1279073_1_Paired_All	1	jaffe_naive	ImmunoMatch-kappa	0.697262	H-kappa pairs
jaffe_naive--CAGCTAAAGCTGTTCA-1_1287144_1_Paired_All	1	jaffe_naive	ImmunoMatch-kappa	0.628091	H-kappa pairs
jaffe_naive--CAGCGACTCGCACTCT-1_1287144_1_Paired_All	1	jaffe_naive	ImmunoMatch-kappa	0.687276	H-kappa pairs
jaffe_naive--TGCACCTGTACCCAAT-1_1287146_1_Paired_All	1	jaffe_naive	ImmunoMatch-kappa	0.721734	H-kappa pairs
rajan_d2--1576910	1	rajan_d2	ImmunoMatch-kappa	0.977192	H-kappa pairs
jaffe_naive--GCTGCGACAGTTAACC-1_1287146_1_Paired_All	1	jaffe_naive	ImmunoMatch-kappa	0.738484	H-kappa pairs
jaffe_naive--ATTCTACTCGCATGGC-1_1287145_1_Paired_All	1	jaffe_naive	ImmunoMatch-kappa	0.627938	H-kappa pairs
jaffe_naive--TGGCCAGAGACTTGAA-1_1287144_1_Paired_All	1	jaffe_naive	ImmunoMatch-kappa	0.741915	H-kappa pairs
jaffe_mem--CGTTAGAGTAATCACC-1_1279074_1_Paired_All	1	jaffe_mem	ImmunoMatch-kappa	0.96124	H-kappa pairs
jaffe_naive--CTGTGCTTCGTCTGCT-1_1287144_1_Paired_All	1	jaffe_naive	ImmunoMatch-kappa	0.751608	H-kappa pairs
jaffe_naive--CTGGTCTAGAAACCTA-1_1287144_1_Paired_All	1	jaffe_naive	ImmunoMatch-kappa	0.71187	H-kappa pairs
jaffe_naive--ATTGGTGGTTCTGAAC-1_1287144_1_Paired_All	1	jaffe_naive	ImmunoMatch-kappa	0.697643	H-kappa pairs
jaffe_mem--TCTGAGAGTACGCACC-1_1279074_1_Paired_All	1	jaffe_mem	ImmunoMatch-kappa	0.981933	H-kappa pairs
jaffe_naive--CGTAGCGCAGGGCATA-1_1287146_1_Paired_All	1	jaffe_naive	ImmunoMatch-kappa	0.631628	H-kappa pairs
jaffe_naive--TCAGCTCGTACTCGCG-1_1287152_1_Paired_All	1	jaffe_naive	ImmunoMatch-kappa	0.695447	H-kappa pairs
jaffe_naive--CTGTGCTGTATAATGG-1_1287147_1_Paired_All	1	jaffe_naive	ImmunoMatch-kappa	0.716893	H-kappa pairs
jaffe_naive--CCATTCGGTGCCTGCA-1_1287145_1_Paired_All	1	jaffe_naive	ImmunoMatch-kappa	0.620614	H-kappa pairs
rajan_d1--678186	1	rajan_d1	ImmunoMatch-kappa	0.977457	H-kappa pairs
jaffe_naive--CAGCCGACACCGATAT-1_1287145_1_Paired_All	1	jaffe_naive	ImmunoMatch-kappa	0.706563	H-kappa pairs
jaffe_naive--TTTGCGCTCGGAAACG-1_1287153_1_Paired_All	1	jaffe_naive	ImmunoMatch-kappa	0.730634	H-kappa pairs
rajan_d1--1331932	1	rajan_d1	ImmunoMatch-kappa	0.776412	H-kappa pairs
jaffe_naive--CGTCTACTCCAAACAC-1_1287153_1_Paired_All	1	jaffe_naive	ImmunoMatch-kappa	0.617687	H-kappa pairs
dekosky_d2_agexp--502-503_split6_924	1	dekosky_d2_agexp	ImmunoMatch-kappa	0.201975	H-kappa pairs
rajan_d1--2153206	1	rajan_d1	ImmunoMatch-kappa	0.973475	H-kappa pairs
jaffe_mem--AAAGCAAGTAGCACGA-1_1279066_1_Paired_All	1	jaffe_mem	ImmunoMatch-kappa	0.98229	H-kappa pairs
jaffe_naive--TAGTTGGAGTAGGTGC-1_1287152_1_Paired_All	1	jaffe_naive	ImmunoMatch-kappa	0.65065	H-kappa pairs
jaffe_naive--GGTGCGTAGCCTTGAT-1_1287155_1_Paired_All	1	jaffe_naive	ImmunoMatch-kappa	0.701859	H-kappa pairs
jaffe_naive--CACACCTGTGCAACTT-1_1287154_1_Paired_All	1	jaffe_naive	ImmunoMatch-kappa	0.611243	H-kappa pairs
dekosky_d2_agexp--502-503_split52_681	1	dekosky_d2_agexp	ImmunoMatch-kappa	0.788539	H-kappa pairs
jaffe_naive--TGGCTGGGTCATGCCG-1_1287146_1_Paired_All	1	jaffe_naive	ImmunoMatch-kappa	0.640597	H-kappa pairs
rajan_d2--2567493	1	rajan_d2	ImmunoMatch-kappa	0.982702	H-kappa pairs
jaffe_naive--TGGGAAGTCTCGAGTA-1_1287144_1_Paired_All	1	jaffe_naive	ImmunoMatch-kappa	0.742057	H-kappa pairs
jaffe_mem--GTGAAGGTCAACTCTT-1_1279074_1_Paired_All	1	jaffe_mem	ImmunoMatch-kappa	0.964485	H-kappa pairs
jaffe_naive--GGGAGATGTGGTAACG-1_1287154_1_Paired_All	1	jaffe_naive	ImmunoMatch-kappa	0.700964	H-kappa pairs
rajan_d1--3815487	1	rajan_d1	ImmunoMatch-kappa	0.990942	H-kappa pairs
jaffe_naive--TGAGCATCAATGAATG-1_1287154_1_Paired_All	1	jaffe_naive	ImmunoMatch-kappa	0.679995	H-kappa pairs
jaffe_mem--AGCTTGAAGTGATCGG-1_1279074_1_Paired_All	1	jaffe_mem	ImmunoMatch-kappa	0.736682	H-kappa pairs
dekosky_d2_agexp--502-503_split36_282	1	dekosky_d2_agexp	ImmunoMatch-kappa	0.906431	H-kappa pairs
jaffe_mem--AGCAGCCTCGCAAGCC-1_1279066_1_Paired_All	1	jaffe_mem	ImmunoMatch-kappa	0.89745	H-kappa pairs
jaffe_naive--TCGGTAAGTCGAACAG-1_1287145_1_Paired_All	1	jaffe_naive	ImmunoMatch-kappa	0.694149	H-kappa pairs
dekosky_d2_agexp--502-503_split13_572	1	dekosky_d2_agexp	ImmunoMatch-kappa	0.864219	H-kappa pairs
jaffe_naive--ACACTGAAGATGTTAG-1_1287147_1_Paired_All	1	jaffe_naive	ImmunoMatch-kappa	0.600893	H-kappa pairs
dekosky_d2_agexp--502-503_split44_890	1	dekosky_d2_agexp	ImmunoMatch-kappa	0.372887	H-kappa pairs
rajan_d2--2625499	1	rajan_d2	ImmunoMatch-kappa	0.99095	H-kappa pairs
rajan_d2--1318216	1	rajan_d2	ImmunoMatch-kappa	0.985238	H-kappa pairs
jaffe_naive--CTAGAGTAGGTAAACT-1_1287147_1_Paired_All	1	jaffe_naive	ImmunoMatch-kappa	0.95503	H-kappa pairs
jaffe_naive--GCGAGAAAGACCTAGG-1_1287145_1_Paired_All	1	jaffe_naive	ImmunoMatch-kappa	0.660328	H-kappa pairs
dekosky_d1_agexp--485-486_split20_575	1	dekosky_d1_agexp	ImmunoMatch-kappa	0.846173	H-kappa pairs
jaffe_mem--GGGCATCGTGTCAATC-1_1279067_1_Paired_All	1	jaffe_mem	ImmunoMatch-kappa	0.87134	H-kappa pairs
jaffe_naive--GTAGTCACACACCGAC-1_1287154_1_Paired_All	1	jaffe_naive	ImmunoMatch-kappa	0.683014	H-kappa pairs
jaffe_naive--CATATGGCAACACCCG-1_1287145_1_Paired_All	1	jaffe_naive	ImmunoMatch-kappa	0.761475	H-kappa pairs
rajan_d1--1692651	1	rajan_d1	ImmunoMatch-kappa	0.991781	H-kappa pairs
jaffe_naive--TCAGGTATCTAACTGG-1_1287145_1_Paired_All	1	jaffe_naive	ImmunoMatch-kappa	0.983633	H-kappa pairs
dekosky_d2_agexp--502-503_split59_166	1	dekosky_d2_agexp	ImmunoMatch-kappa	0.898126	H-kappa pairs
jaffe_naive--GGCGACTCACACATGT-1_1279073_1_Paired_All	1	jaffe_naive	ImmunoMatch-kappa	0.676395	H-kappa pairs
dekosky_d2_agexp--502-503_split57_274	1	dekosky_d2_agexp	ImmunoMatch-kappa	0.611091	H-kappa pairs
jaffe_naive--CCTAAAGGTTACTGAC-1_1287146_1_Paired_All	1	jaffe_naive	ImmunoMatch-kappa	0.347045	H-kappa pairs
jaffe_naive--GTACTTTAGGGATGGG-1_1287154_1_Paired_All	1	jaffe_naive	ImmunoMatch-kappa	0.696698	H-kappa pairs
rajan_d2--886652	1	rajan_d2	ImmunoMatch-kappa	0.962306	H-kappa pairs
rajan_d1--2451605	1	rajan_d1	ImmunoMatch-kappa	0.978789	H-kappa pairs
jaffe_naive--GTTCTCGGTACTCGCG-1_1287144_1_Paired_All	1	jaffe_naive	ImmunoMatch-kappa	0.688052	H-kappa pairs
jaffe_mem--GCTGCTTAGCTACCGC-1_1279067_1_Paired_All	1	jaffe_mem	ImmunoMatch-kappa	0.959103	H-kappa pairs
jaffe_naive--AGAGCTTGTGCAGGTA-1_1287153_1_Paired_All	1	jaffe_naive	ImmunoMatch-kappa	0.703342	H-kappa pairs
jaffe_naive--CTACGTCAGAGACGAA-1_1279065_1_Paired_All	1	jaffe_naive	ImmunoMatch-kappa	0.664187	H-kappa pairs
jaffe_naive--GCTTCCAAGAGAACAG-1_1287144_1_Paired_All	1	jaffe_naive	ImmunoMatch-kappa	0.591917	H-kappa pairs
jaffe_naive--CTCATTACACATAACC-1_1287153_1_Paired_All	1	jaffe_naive	ImmunoMatch-kappa	0.701731	H-kappa pairs
dekosky_d2_agexp--502-503_split74_126	1	dekosky_d2_agexp	ImmunoMatch-kappa	0.902949	H-kappa pairs
jaffe_naive--CTCGGAGCACGACGAA-1_1287154_1_Paired_All	1	jaffe_naive	ImmunoMatch-kappa	0.750223	H-kappa pairs
jaffe_mem--GATCTAGGTTCTGTTT-1_1279066_1_Paired_All	1	jaffe_mem	ImmunoMatch-kappa	0.00271618	H-kappa pairs
jaffe_naive--GATGAAAAGCCGGTAA-1_1287146_1_Paired_All	1	jaffe_naive	ImmunoMatch-kappa	0.741629	H-kappa pairs
jaffe_naive--TGAGAGGAGATGCCAG-1_1287147_1_Paired_All	1	jaffe_naive	ImmunoMatch-kappa	0.726607	H-kappa pairs
rajan_d1--2472247	1	rajan_d1	ImmunoMatch-kappa	0.9954	H-kappa pairs
dekosky_d1_agexp--485-486_split23_570	1	dekosky_d1_agexp	ImmunoMatch-kappa	0.948097	H-kappa pairs
jaffe_naive--AAAGTAGTCGTTTGCC-1_1287153_1_Paired_All	1	jaffe_naive	ImmunoMatch-kappa	0.700935	H-kappa pairs
dekosky_d1_agexp--485-486_split17_226	1	dekosky_d1_agexp	ImmunoMatch-kappa	0.881974	H-kappa pairs
rajan_d2--584277	1	rajan_d2	ImmunoMatch-kappa	0.995256	H-kappa pairs
jaffe_naive--ACAGCTAAGTAATCCC-1_1287146_1_Paired_All	1	jaffe_naive	ImmunoMatch-kappa	0.703046	H-kappa pairs
jaffe_naive--TTGTAGGCATCACGTA-1_1287154_1_Paired_All	1	jaffe_naive	ImmunoMatch-kappa	0.64827	H-kappa pairs
jaffe_mem--GCAATCACAATGAATG-1_1279074_1_Paired_All	1	jaffe_mem	ImmunoMatch-kappa	0.977492	H-kappa pairs
jaffe_naive--GATCAGTTCCTACAGA-1_1287147_1_Paired_All	1	jaffe_naive	ImmunoMatch-kappa	0.645477	H-kappa pairs
dekosky_d1_agexp--485-486_split34_620	1	dekosky_d1_agexp	ImmunoMatch-kappa	0.939338	H-kappa pairs
jaffe_mem--ACTGAGTAGAAACCGC-1_1279075_1_Paired_All	1	jaffe_mem	ImmunoMatch-kappa	0.951529	H-kappa pairs
jaffe_naive--TCACGAAAGTGGAGTC-1_1287145_1_Paired_All	1	jaffe_naive	ImmunoMatch-kappa	0.618498	H-kappa pairs
rajan_d1--3708770	1	rajan_d1	ImmunoMatch-kappa	0.201294	H-kappa pairs
jaffe_naive--GTGGGTCAGGCGCTCT-1_1287145_1_Paired_All	1	jaffe_naive	ImmunoMatch-kappa	0.743033	H-kappa pairs
rajan_d1--217375	1	rajan_d1	ImmunoMatch-kappa	0.990083	H-kappa pairs
jaffe_naive--ATGTGTGTCCCTAATT-1_1287147_1_Paired_All	1	jaffe_naive	ImmunoMatch-kappa	0.641977	H-kappa pairs
dekosky_d2_agexp--502-503_split10_155	1	dekosky_d2_agexp	ImmunoMatch-kappa	0.630889	H-kappa pairs
jaffe_naive--ATCTGCCCAGCTGTAT-1_1287144_1_Paired_All	1	jaffe_naive	ImmunoMatch-kappa	0.733145	H-kappa pairs
jaffe_naive--GCCTCTACACAGATTC-1_1287147_1_Paired_All	1	jaffe_naive	ImmunoMatch-kappa	0.731109	H-kappa pairs
rajan_d2--240976	1	rajan_d2	ImmunoMatch-kappa	0.967913	H-kappa pairs
jaffe_naive--GACGGCTAGCCACGCT-1_1279073_1_Paired_All	1	jaffe_naive	ImmunoMatch-kappa	0.65707	H-kappa pairs
dekosky_d2_agexp--502-503_split63_395	1	dekosky_d2_agexp	ImmunoMatch-kappa	0.922974	H-kappa pairs
jaffe_naive--CGAGCACGTGTGCGTC-1_1287147_1_Paired_All	1	jaffe_naive	ImmunoMatch-kappa	0.711415	H-kappa pairs
jaffe_naive--CTCGGGACAGATCCAT-1_1287154_1_Paired_All	1	jaffe_naive	ImmunoMatch-kappa	0.729879	H-kappa pairs
jaffe_mem--GGCTCGAGTTCTCATT-1_1279066_1_Paired_All	1	jaffe_mem	ImmunoMatch-kappa	0.92099	H-kappa pairs
jaffe_naive--ACAGCTATCGGTTCGG-1_1287154_1_Paired_All	1	jaffe_naive	ImmunoMatch-kappa	0.69335	H-kappa pairs
jaffe_naive--GAAACTCTCACCGGGT-1_1287145_1_Paired_All	1	jaffe_naive	ImmunoMatch-kappa	0.575647	H-kappa pairs
rajan_d1--1717376	1	rajan_d1	ImmunoMatch-kappa	0.925775	H-kappa pairs
jaffe_naive--GGGCACTTCAACACGT-1_1287154_1_Paired_All	1	jaffe_naive	ImmunoMatch-kappa	0.714957	H-kappa pairs
dekosky_d2_agexp--502-503_split81_19	1	dekosky_d2_agexp	ImmunoMatch-kappa	0.952331	H-kappa pairs
dekosky_d2_agexp--502-503_split27_520	1	dekosky_d2_agexp	ImmunoMatch-kappa	0.870031	H-kappa pairs
rajan_d1--15057	1	rajan_d1	ImmunoMatch-kappa	0.958219	H-kappa pairs
jaffe_naive--ACGGAGATCTACGAGT-1_1287144_1_Paired_All	1	jaffe_naive	ImmunoMatch-kappa	0.650332	H-kappa pairs
jaffe_naive--GCATGCGGTTCGTTGA-1_1287146_1_Paired_All	1	jaffe_naive	ImmunoMatch-kappa	0.659099	H-kappa pairs
rajan_d2--2043239	1	rajan_d2	ImmunoMatch-kappa	0.872969	H-kappa pairs
jaffe_naive--CATCGAACATCACCCT-1_1287155_1_Paired_All	1	jaffe_naive	ImmunoMatch-kappa	0.668667	H-kappa pairs
jaffe_naive--GGACATTGTAGCTGCC-1_1279065_1_Paired_All	1	jaffe_naive	ImmunoMatch-kappa	0.621519	H-kappa pairs
jaffe_naive--ATAAGAGAGGAATTAC-1_1287146_1_Paired_All	1	jaffe_naive	ImmunoMatch-kappa	0.636181	H-kappa pairs
jaffe_naive--AGTAGTCGTGGACGAT-1_1287153_1_Paired_All	1	jaffe_naive	ImmunoMatch-kappa	0.733969	H-kappa pairs
jaffe_naive--CTCGGAGGTGTGACCC-1_1287153_1_Paired_All	1	jaffe_naive	ImmunoMatch-kappa	0.684579	H-kappa pairs
dekosky_d1_agexp--485-486_split20_697	1	dekosky_d1_agexp	ImmunoMatch-kappa	0.967625	H-kappa pairs
jaffe_naive--CGATGTAAGCGACGTA-1_1287153_1_Paired_All	1	jaffe_naive	ImmunoMatch-kappa	0.582096	H-kappa pairs
jaffe_naive--TATCAGGTCTCGTTTA-1_1287144_1_Paired_All	1	jaffe_naive	ImmunoMatch-kappa	0.619061	H-kappa pairs
jaffe_naive--ACGCCAGAGGATGGAA-1_1287145_1_Paired_All	1	jaffe_naive	ImmunoMatch-kappa	0.696616	H-kappa pairs
rajan_d1--2669728	1	rajan_d1	ImmunoMatch-kappa	0.992061	H-kappa pairs
jaffe_naive--CGAGCACAGCGCTCCA-1_1287153_1_Paired_All	1	jaffe_naive	ImmunoMatch-kappa	0.695241	H-kappa pairs
jaffe_naive--CCAATCCGTAGTAGTA-1_1287145_1_Paired_All	1	jaffe_naive	ImmunoMatch-kappa	0.711455	H-kappa pairs
jaffe_naive--TGTATTCGTGCGCTTG-1_1287146_1_Paired_All	1	jaffe_naive	ImmunoMatch-kappa	0.743199	H-kappa pairs
dekosky_d1_agexp--485-486_split5_173	1	dekosky_d1_agexp	ImmunoMatch-kappa	0.866744	H-kappa pairs
jaffe_naive--CTGAAGTCACTGTTAG-1_1287153_1_Paired_All	1	jaffe_naive	ImmunoMatch-kappa	0.720402	H-kappa pairs
jaffe_naive--ACTTTCAAGTACATGA-1_1287145_1_Paired_All	1	jaffe_naive	ImmunoMatch-kappa	0.686568	H-kappa pairs
jaffe_mem--CAACCAAGTGTGACCC-1_1279066_1_Paired_All	1	jaffe_mem	ImmunoMatch-kappa	0.842978	H-kappa pairs
jaffe_mem--CAGCTGGTCGTTTAGG-1_1279066_1_Paired_All	1	jaffe_mem	ImmunoMatch-kappa	0.956732	H-kappa pairs
jaffe_mem--GACTAACCAGCAGTTT-1_1279066_1_Paired_All	1	jaffe_mem	ImmunoMatch-kappa	0.982533	H-kappa pairs
jaffe_naive--TGGTTAGAGGCCCGTT-1_1287146_1_Paired_All	1	jaffe_naive	ImmunoMatch-kappa	0.636626	H-kappa pairs
rajan_d1--1667017	1	rajan_d1	ImmunoMatch-kappa	0.990839	H-kappa pairs
jaffe_naive--GGAAAGCCACAGTCGC-1_1287153_1_Paired_All	1	jaffe_naive	ImmunoMatch-kappa	0.957413	H-kappa pairs
jaffe_naive--ATCATCTGTTATCACG-1_1287145_1_Paired_All	1	jaffe_naive	ImmunoMatch-kappa	0.639633	H-kappa pairs
jaffe_naive--ACATACGAGCTCCCAG-1_1287145_1_Paired_All	1	jaffe_naive	ImmunoMatch-kappa	0.66612	H-kappa pairs
jaffe_naive--CTGAAACCACGTCTCT-1_1287147_1_Paired_All	1	jaffe_naive	ImmunoMatch-kappa	0.726388	H-kappa pairs
jaffe_naive--GCACTCTCAACTGCGC-1_1279073_1_Paired_All	1	jaffe_naive	ImmunoMatch-kappa	0.734788	H-kappa pairs
jaffe_naive--CATCGAATCAATAAGG-1_1287153_1_Paired_All	1	jaffe_naive	ImmunoMatch-kappa	0.752335	H-kappa pairs
rajan_d1--1605648	1	rajan_d1	ImmunoMatch-kappa	0.98796	H-kappa pairs
dekosky_d2_agexp--502-503_split42_398	1	dekosky_d2_agexp	ImmunoMatch-kappa	0.375804	H-kappa pairs
jaffe_naive--CCCTCCTTCGGATGGA-1_1287154_1_Paired_All	1	jaffe_naive	ImmunoMatch-kappa	0.637443	H-kappa pairs
dekosky_d2_agexp--502-503_split7_440	1	dekosky_d2_agexp	ImmunoMatch-kappa	0.848138	H-kappa pairs
dekosky_d1_agexp--485-486_split9_207	1	dekosky_d1_agexp	ImmunoMatch-kappa	0.871711	H-kappa pairs
jaffe_naive--CGTTAGACAGGGATTG-1_1287144_1_Paired_All	1	jaffe_naive	ImmunoMatch-kappa	0.669401	H-kappa pairs
jaffe_naive--GTCACAATCTTCTGGC-1_1287154_1_Paired_All	1	jaffe_naive	ImmunoMatch-kappa	0.613236	H-kappa pairs
jaffe_naive--TTTGCGCGTGTTCGAT-1_1287155_1_Paired_All	1	jaffe_naive	ImmunoMatch-kappa	0.693722	H-kappa pairs
rajan_d2--2021091	1	rajan_d2	ImmunoMatch-kappa	0.995481	H-kappa pairs
jaffe_naive--GCTTCCAGTTAAGATG-1_1287146_1_Paired_All	1	jaffe_naive	ImmunoMatch-kappa	0.601049	H-kappa pairs
rajan_d2--2682050	1	rajan_d2	ImmunoMatch-kappa	0.9349	H-kappa pairs
jaffe_mem--CCATTCGGTTGAACTC-1_1279074_1_Paired_All	1	jaffe_mem	ImmunoMatch-kappa	0.97377	H-kappa pairs
jaffe_mem--AGAGCTTTCTCGATGA-1_1279066_1_Paired_All	1	jaffe_mem	ImmunoMatch-kappa	0.983035	H-kappa pairs
jaffe_naive--CATGACAAGTACTTGC-1_1287144_1_Paired_All	1	jaffe_naive	ImmunoMatch-kappa	0.686794	H-kappa pairs
rajan_d2--170831	1	rajan_d2	ImmunoMatch-kappa	0.839159	H-kappa pairs
rajan_d2--1799876	1	rajan_d2	ImmunoMatch-kappa	0.987856	H-kappa pairs
jaffe_naive--CGTCACTCACAACGCC-1_1287155_1_Paired_All	1	jaffe_naive	ImmunoMatch-kappa	0.592361	H-kappa pairs
jaffe_naive--GACCAATCACACATGT-1_1287147_1_Paired_All	1	jaffe_naive	ImmunoMatch-kappa	0.65967	H-kappa pairs
jaffe_naive--CCCATACCATCACGAT-1_1287144_1_Paired_All	1	jaffe_naive	ImmunoMatch-kappa	0.589427	H-kappa pairs
jaffe_naive--ACATACGTCCACGAAT-1_1287145_1_Paired_All	1	jaffe_naive	ImmunoMatch-kappa	0.713335	H-kappa pairs
jaffe_naive--GTTACAGTCATAGCAC-1_1287146_1_Paired_All	1	jaffe_naive	ImmunoMatch-kappa	0.695882	H-kappa pairs
dekosky_d2_agexp--502-503_split16_950	1	dekosky_d2_agexp	ImmunoMatch-kappa	0.902454	H-kappa pairs
dekosky_d2_agexp--502-503_split48_39	1	dekosky_d2_agexp	ImmunoMatch-kappa	0.449719	H-kappa pairs
rajan_d2--1545058	1	rajan_d2	ImmunoMatch-kappa	0.859491	H-kappa pairs
dekosky_d2_agexp--502-503_split75_499	1	dekosky_d2_agexp	ImmunoMatch-kappa	0.837965	H-kappa pairs
jaffe_naive--TCATTTGCAGGAATGC-1_1287153_1_Paired_All	1	jaffe_naive	ImmunoMatch-kappa	0.685651	H-kappa pairs
jaffe_naive--CGCTGGACAACACGCC-1_1279073_1_Paired_All	1	jaffe_naive	ImmunoMatch-kappa	0.629857	H-kappa pairs
rajan_d1--105500	1	rajan_d1	ImmunoMatch-kappa	0.980163	H-kappa pairs
rajan_d2--639186	1	rajan_d2	ImmunoMatch-kappa	0.990501	H-kappa pairs
rajan_d2--1606999	1	rajan_d2	ImmunoMatch-kappa	0.979054	H-kappa pairs
rajan_d2--1870836	1	rajan_d2	ImmunoMatch-kappa	0.516166	H-kappa pairs
rajan_d1--1582938	1	rajan_d1	ImmunoMatch-kappa	0.986344	H-kappa pairs
dekosky_d1_agexp--485-486_split17_547	1	dekosky_d1_agexp	ImmunoMatch-kappa	0.923964	H-kappa pairs
jaffe_naive--GACCAATAGCGTGAAC-1_1287152_1_Paired_All	1	jaffe_naive	ImmunoMatch-kappa	0.661426	H-kappa pairs
jaffe_naive--TCTGGAAGTGATGATA-1_1287155_1_Paired_All	1	jaffe_naive	ImmunoMatch-kappa	0.745109	H-kappa pairs
jaffe_mem--GTAGTCACACTGCCAG-1_1279066_1_Paired_All	1	jaffe_mem	ImmunoMatch-kappa	0.970954	H-kappa pairs
dekosky_d1_agexp--485-486_split22_108	1	dekosky_d1_agexp	ImmunoMatch-kappa	0.890038	H-kappa pairs
jaffe_naive--ACGGCCACAGCCAGAA-1_1287147_1_Paired_All	1	jaffe_naive	ImmunoMatch-kappa	0.661151	H-kappa pairs
jaffe_naive--GTAGTCACATAGACTC-1_1287144_1_Paired_All	1	jaffe_naive	ImmunoMatch-kappa	0.622959	H-kappa pairs
jaffe_naive--GAGTCCGGTCAAAGAT-1_1287146_1_Paired_All	1	jaffe_naive	ImmunoMatch-kappa	0.638562	H-kappa pairs
dekosky_d2_agexp--502-503_split21_685	1	dekosky_d2_agexp	ImmunoMatch-kappa	0.887421	H-kappa pairs
jaffe_naive--CTCACACTCGTAGATC-1_1287153_1_Paired_All	1	jaffe_naive	ImmunoMatch-kappa	0.619076	H-kappa pairs
dekosky_d2_agexp--502-503_split46_145	1	dekosky_d2_agexp	ImmunoMatch-kappa	0.928783	H-kappa pairs
dekosky_d1_agexp--485-486_split11_122	1	dekosky_d1_agexp	ImmunoMatch-kappa	0.771014	H-kappa pairs
jaffe_naive--AAACGGGCAAGCTGAG-1_1287154_1_Paired_All	1	jaffe_naive	ImmunoMatch-kappa	0.713573	H-kappa pairs
dekosky_d2_agexp--502-503_split10_208	1	dekosky_d2_agexp	ImmunoMatch-kappa	0.960552	H-kappa pairs
jaffe_naive--CGGCTAGGTGTTCTTT-1_1279073_1_Paired_All	1	jaffe_naive	ImmunoMatch-kappa	0.721065	H-kappa pairs
jaffe_mem--CTAGTGATCCTGCCAT-1_1279066_1_Paired_All	1	jaffe_mem	ImmunoMatch-kappa	0.549816	H-kappa pairs
rajan_d2--2400539	1	rajan_d2	ImmunoMatch-kappa	0.989171	H-kappa pairs
jaffe_naive--CGCCAAGCAATGGATA-1_1287147_1_Paired_All	1	jaffe_naive	ImmunoMatch-kappa	0.640363	H-kappa pairs
rajan_d1--3520010	1	rajan_d1	ImmunoMatch-kappa	0.947755	H-kappa pairs
jaffe_naive--GCACATAAGCTCCTCT-1_1279073_1_Paired_All	1	jaffe_naive	ImmunoMatch-kappa	0.683911	H-kappa pairs
rajan_d1--3748341	1	rajan_d1	ImmunoMatch-kappa	0.916526	H-kappa pairs
jaffe_naive--TGATTTCTCCTGCTTG-1_1287147_1_Paired_All	1	jaffe_naive	ImmunoMatch-kappa	0.627207	H-kappa pairs
jaffe_mem--GGGAATGAGACATAAC-1_1279066_1_Paired_All	1	jaffe_mem	ImmunoMatch-kappa	0.975673	H-kappa pairs
dekosky_d1_agexp--485-486_split7_350	1	dekosky_d1_agexp	ImmunoMatch-kappa	0.848502	H-kappa pairs
dekosky_d2_agexp--502-503_split40_484	1	dekosky_d2_agexp	ImmunoMatch-kappa	0.389267	H-kappa pairs
dekosky_d1_agexp--485-486_split2_198	1	dekosky_d1_agexp	ImmunoMatch-kappa	0.821348	H-kappa pairs
jaffe_naive--CATATGGTCACTCCTG-1_1287145_1_Paired_All	1	jaffe_naive	ImmunoMatch-kappa	0.498309	H-kappa pairs
jaffe_naive--CGTGTCTGTGAAATCA-1_1287145_1_Paired_All	1	jaffe_naive	ImmunoMatch-kappa	0.635986	H-kappa pairs
jaffe_mem--GCAGCCACAGCTTAAC-1_1279067_1_Paired_All	1	jaffe_mem	ImmunoMatch-kappa	0.821076	H-kappa pairs
dekosky_d2_agexp--502-503_split21_819	1	dekosky_d2_agexp	ImmunoMatch-kappa	0.827345	H-kappa pairs
jaffe_naive--TCGAGGCCATGCCACG-1_1287153_1_Paired_All	1	jaffe_naive	ImmunoMatch-kappa	0.699667	H-kappa pairs
jaffe_mem--CCAGCGACAACTGCGC-1_1279074_1_Paired_All	1	jaffe_mem	ImmunoMatch-kappa	0.974111	H-kappa pairs
jaffe_naive--CATCCACAGGTACTCT-1_1287155_1_Paired_All	1	jaffe_naive	ImmunoMatch-kappa	0.659656	H-kappa pairs
dekosky_d2_agexp--502-503_split57_575	1	dekosky_d2_agexp	ImmunoMatch-kappa	0.728287	H-kappa pairs
rajan_d1--2019072	1	rajan_d1	ImmunoMatch-kappa	0.909202	H-kappa pairs
jaffe_mem--AATCCAGGTAGTAGTA-1_1279075_1_Paired_All	1	jaffe_mem	ImmunoMatch-kappa	0.951838	H-kappa pairs
jaffe_naive--GGTGCGTCATCCGGGT-1_1287147_1_Paired_All	1	jaffe_naive	ImmunoMatch-kappa	0.970182	H-kappa pairs
dekosky_d1_agexp--485-486_split1_103	1	dekosky_d1_agexp	ImmunoMatch-kappa	0.886067	H-kappa pairs
jaffe_mem--GCAGCCATCCAGAAGG-1_1279075_1_Paired_All	1	jaffe_mem	ImmunoMatch-kappa	0.880759	H-kappa pairs
jaffe_naive--CATCAGACACTGTCGG-1_1287154_1_Paired_All	1	jaffe_naive	ImmunoMatch-kappa	0.747233	H-kappa pairs
dekosky_d1_agexp--485-486_split24_598	1	dekosky_d1_agexp	ImmunoMatch-kappa	0.725636	H-kappa pairs
rajan_d1--1407197	1	rajan_d1	ImmunoMatch-kappa	0.96564	H-kappa pairs
jaffe_naive--GGTGCGTCAAGCCTAT-1_1287155_1_Paired_All	1	jaffe_naive	ImmunoMatch-kappa	0.659638	H-kappa pairs
jaffe_naive--GGTATTGAGAACTGTA-1_1287146_1_Paired_All	1	jaffe_naive	ImmunoMatch-kappa	0.728728	H-kappa pairs
dekosky_d2_agexp--502-503_split58_244	1	dekosky_d2_agexp	ImmunoMatch-kappa	0.788215	H-kappa pairs
dekosky_d2_agexp--502-503_split30_553	1	dekosky_d2_agexp	ImmunoMatch-kappa	0.70365	H-kappa pairs
jaffe_naive--GCGCCAAAGGGTTTCT-1_1279065_1_Paired_All	1	jaffe_naive	ImmunoMatch-kappa	0.684891	H-kappa pairs
rajan_d1--2249085	1	rajan_d1	ImmunoMatch-kappa	0.98092	H-kappa pairs
rajan_d2--638430	1	rajan_d2	ImmunoMatch-kappa	0.958096	H-kappa pairs
rajan_d2--2820639	1	rajan_d2	ImmunoMatch-kappa	0.941441	H-kappa pairs
jaffe_naive--TGTGTTTTCTATCCCG-1_1279073_1_Paired_All	1	jaffe_naive	ImmunoMatch-kappa	0.713653	H-kappa pairs
dekosky_d2_agexp--502-503_split10_139	1	dekosky_d2_agexp	ImmunoMatch-kappa	0.875621	H-kappa pairs
dekosky_d2_agexp--502-503_split46_686	1	dekosky_d2_agexp	ImmunoMatch-kappa	0.889139	H-kappa pairs
rajan_d2--2524048	1	rajan_d2	ImmunoMatch-kappa	0.839421	H-kappa pairs
rajan_d2--922926	1	rajan_d2	ImmunoMatch-kappa	0.995306	H-kappa pairs
rajan_d1--2103451	1	rajan_d1	ImmunoMatch-kappa	0.992067	H-kappa pairs
jaffe_naive--CATGGCGTCGAACGGA-1_1287152_1_Paired_All	1	jaffe_naive	ImmunoMatch-kappa	0.723504	H-kappa pairs
jaffe_naive--TTGTAGGAGACACTAA-1_1279073_1_Paired_All	1	jaffe_naive	ImmunoMatch-kappa	0.686498	H-kappa pairs
dekosky_d2_agexp--502-503_split32_880	1	dekosky_d2_agexp	ImmunoMatch-kappa	0.915253	H-kappa pairs
jaffe_naive--CTCCTAGCAAGCCCAC-1_1287144_1_Paired_All	1	jaffe_naive	ImmunoMatch-kappa	0.581805	H-kappa pairs
jaffe_naive--TGTTCCGAGATCCGAG-1_1287154_1_Paired_All	1	jaffe_naive	ImmunoMatch-kappa	0.638307	H-kappa pairs
jaffe_naive--CTACATTAGGACACCA-1_1287145_1_Paired_All	1	jaffe_naive	ImmunoMatch-kappa	0.656172	H-kappa pairs
dekosky_d1_agexp--485-486_split27_143	1	dekosky_d1_agexp	ImmunoMatch-kappa	0.852094	H-kappa pairs
rajan_d2--34277	1	rajan_d2	ImmunoMatch-kappa	0.99634	H-kappa pairs
jaffe_naive--CTCGGAGGTTGCGTTA-1_1287145_1_Paired_All	1	jaffe_naive	ImmunoMatch-kappa	0.635823	H-kappa pairs
jaffe_naive--GGCCGATAGGGTCTCC-1_1287147_1_Paired_All	1	jaffe_naive	ImmunoMatch-kappa	0.663594	H-kappa pairs
jaffe_naive--TGCGCAGTCTATCCTA-1_1287145_1_Paired_All	1	jaffe_naive	ImmunoMatch-kappa	0.697667	H-kappa pairs
jaffe_naive--CCTTCGACATTTGCTT-1_1287145_1_Paired_All	1	jaffe_naive	ImmunoMatch-kappa	0.734162	H-kappa pairs
jaffe_naive--TTCTCAATCTGATTCT-1_1287145_1_Paired_All	1	jaffe_naive	ImmunoMatch-kappa	0.74238	H-kappa pairs
dekosky_d2_agexp--502-503_split3_163	1	dekosky_d2_agexp	ImmunoMatch-kappa	0.591807	H-kappa pairs
jaffe_naive--GTAACGTAGGTAGCCA-1_1279065_1_Paired_All	1	jaffe_naive	ImmunoMatch-kappa	0.623926	H-kappa pairs
rajan_d1--316645	1	rajan_d1	ImmunoMatch-kappa	0.958662	H-kappa pairs
jaffe_mem--GAACCTAGTGAAGGCT-1_1279067_1_Paired_All	1	jaffe_mem	ImmunoMatch-kappa	0.237027	H-kappa pairs
rajan_d1--2415304	1	rajan_d1	ImmunoMatch-kappa	0.972378	H-kappa pairs
rajan_d2--1413141	1	rajan_d2	ImmunoMatch-kappa	0.995903	H-kappa pairs
jaffe_naive--CGCCAAGAGGAATCGC-1_1287153_1_Paired_All	1	jaffe_naive	ImmunoMatch-kappa	0.653831	H-kappa pairs
dekosky_d2_agexp--502-503_split5_162	1	dekosky_d2_agexp	ImmunoMatch-kappa	0.846336	H-kappa pairs
rajan_d2--2266038	1	rajan_d2	ImmunoMatch-kappa	0.942664	H-kappa pairs
jaffe_naive--GTGCGGTTCATCATTC-1_1287154_1_Paired_All	1	jaffe_naive	ImmunoMatch-kappa	0.636291	H-kappa pairs
rajan_d1--3428456	1	rajan_d1	ImmunoMatch-kappa	0.96398	H-kappa pairs
jaffe_naive--CTCTGGTGTTCTGTTT-1_1287154_1_Paired_All	1	jaffe_naive	ImmunoMatch-kappa	0.734902	H-kappa pairs
rajan_d2--2062275	1	rajan_d2	ImmunoMatch-kappa	0.869972	H-kappa pairs
jaffe_mem--GTAACGTAGACTCGGA-1_1279074_1_Paired_All	1	jaffe_mem	ImmunoMatch-kappa	0.836042	H-kappa pairs
jaffe_naive--GTATTCTGTCAAAGCG-1_1287155_1_Paired_All	1	jaffe_naive	ImmunoMatch-kappa	0.64081	H-kappa pairs
jaffe_naive--ACTATCTGTAAGAGGA-1_1287146_1_Paired_All	1	jaffe_naive	ImmunoMatch-kappa	0.691039	H-kappa pairs
jaffe_naive--ACCAGTATCGCGTTTC-1_1287153_1_Paired_All	1	jaffe_naive	ImmunoMatch-kappa	0.74346	H-kappa pairs
rajan_d2--2038975	1	rajan_d2	ImmunoMatch-kappa	0.995839	H-kappa pairs
jaffe_mem--GGGATGAAGTAGCCGA-1_1279067_1_Paired_All	1	jaffe_mem	ImmunoMatch-kappa	0.733854	H-kappa pairs
rajan_d1--380471	1	rajan_d1	ImmunoMatch-kappa	0.187764	H-kappa pairs
jaffe_naive--GTCACGGCACCATGTA-1_1287155_1_Paired_All	1	jaffe_naive	ImmunoMatch-kappa	0.636871	H-kappa pairs
dekosky_d2_agexp--502-503_split36_478	1	dekosky_d2_agexp	ImmunoMatch-kappa	0.659194	H-kappa pairs
dekosky_d1_agexp--485-486_split4_530	1	dekosky_d1_agexp	ImmunoMatch-kappa	0.951098	H-kappa pairs
jaffe_naive--TCTATTGAGCGTGTCC-1_1287145_1_Paired_All	1	jaffe_naive	ImmunoMatch-kappa	0.691034	H-kappa pairs
dekosky_d2_agexp--502-503_split74_993	1	dekosky_d2_agexp	ImmunoMatch-kappa	0.744725	H-kappa pairs
jaffe_naive--CGACCTTAGTTAGGTA-1_1287154_1_Paired_All	1	jaffe_naive	ImmunoMatch-kappa	0.742887	H-kappa pairs
jaffe_naive--CCCAGTTCATGCTAGT-1_1287153_1_Paired_All	1	jaffe_naive	ImmunoMatch-kappa	0.722184	H-kappa pairs
jaffe_naive--TGACGGCGTCGGCTCA-1_1287153_1_Paired_All	1	jaffe_naive	ImmunoMatch-kappa	0.608932	H-kappa pairs
jaffe_naive--TATGCCCGTAGCCTCG-1_1287144_1_Paired_All	1	jaffe_naive	ImmunoMatch-kappa	0.698761	H-kappa pairs
rajan_d2--2462670	1	rajan_d2	ImmunoMatch-kappa	0.979888	H-kappa pairs
jaffe_naive--CTAAGACCAGCTCGAC-1_1279065_1_Paired_All	1	jaffe_naive	ImmunoMatch-kappa	0.69101	H-kappa pairs
jaffe_naive--CCGTGGACAGTAGAGC-1_1287144_1_Paired_All	1	jaffe_naive	ImmunoMatch-kappa	0.648553	H-kappa pairs
jaffe_mem--CCGTTCACATCCGCGA-1_1279074_1_Paired_All	1	jaffe_mem	ImmunoMatch-kappa	0.700375	H-kappa pairs
rajan_d1--1352671	1	rajan_d1	ImmunoMatch-kappa	0.980874	H-kappa pairs
dekosky_d1_agexp--485-486_split4_870	1	dekosky_d1_agexp	ImmunoMatch-kappa	0.661	H-kappa pairs
jaffe_naive--CAGTCCTGTACCCAAT-1_1287144_1_Paired_All	1	jaffe_naive	ImmunoMatch-kappa	0.606193	H-kappa pairs
dekosky_d1_agexp--485-486_split15_421	1	dekosky_d1_agexp	ImmunoMatch-kappa	0.903213	H-kappa pairs
jaffe_naive--GAACCTAAGACCTAGG-1_1287155_1_Paired_All	1	jaffe_naive	ImmunoMatch-kappa	0.611534	H-kappa pairs
jaffe_naive--CGAGCACTCCACGCAG-1_1287152_1_Paired_All	1	jaffe_naive	ImmunoMatch-kappa	0.68407	H-kappa pairs
dekosky_d1_agexp--485-486_split35_635	1	dekosky_d1_agexp	ImmunoMatch-kappa	0.963325	H-kappa pairs
rajan_d2--2557556	1	rajan_d2	ImmunoMatch-kappa	0.990097	H-kappa pairs
jaffe_naive--AGGGTGAAGTACTTGC-1_1287154_1_Paired_All	1	jaffe_naive	ImmunoMatch-kappa	0.571227	H-kappa pairs
rajan_d1--850526	1	rajan_d1	ImmunoMatch-kappa	0.885979	H-kappa pairs
dekosky_d1_agexp--485-486_split21_595	1	dekosky_d1_agexp	ImmunoMatch-kappa	0.885421	H-kappa pairs
dekosky_d2_agexp--502-503_split30_472	1	dekosky_d2_agexp	ImmunoMatch-kappa	0.90785	H-kappa pairs
jaffe_naive--GAACATCAGTTGAGAT-1_1287144_1_Paired_All	1	jaffe_naive	ImmunoMatch-kappa	0.71471	H-kappa pairs
rajan_d2--2603222	1	rajan_d2	ImmunoMatch-kappa	0.996976	H-kappa pairs
dekosky_d1_agexp--485-486_split17_955	1	dekosky_d1_agexp	ImmunoMatch-kappa	0.58113	H-kappa pairs
dekosky_d1_agexp--485-486_split15_17	1	dekosky_d1_agexp	ImmunoMatch-kappa	0.392883	H-kappa pairs
dekosky_d2_agexp--502-503_split43_680	1	dekosky_d2_agexp	ImmunoMatch-kappa	0.956506	H-kappa pairs
dekosky_d2_agexp--502-503_split44_724	1	dekosky_d2_agexp	ImmunoMatch-kappa	0.841142	H-kappa pairs
dekosky_d2_agexp--502-503_split60_42	1	dekosky_d2_agexp	ImmunoMatch-kappa	0.917069	H-kappa pairs
rajan_d1--2109087	1	rajan_d1	ImmunoMatch-kappa	0.987997	H-kappa pairs
jaffe_naive--GCTGCAGAGAGCTGCA-1_1287155_1_Paired_All	1	jaffe_naive	ImmunoMatch-kappa	0.632092	H-kappa pairs
rajan_d1--52901	1	rajan_d1	ImmunoMatch-kappa	0.960274	H-kappa pairs
jaffe_naive--TACGGGCAGAGCTGCA-1_1287152_1_Paired_All	1	jaffe_naive	ImmunoMatch-kappa	0.71715	H-kappa pairs
dekosky_d1_agexp--485-486_split27_560	1	dekosky_d1_agexp	ImmunoMatch-kappa	0.752641	H-kappa pairs
jaffe_mem--AAAGATGAGCGACGTA-1_1279067_1_Paired_All	1	jaffe_mem	ImmunoMatch-kappa	0.980536	H-kappa pairs
dekosky_d2_agexp--502-503_split23_44	1	dekosky_d2_agexp	ImmunoMatch-kappa	0.541705	H-kappa pairs
jaffe_naive--CACAAACTCCTATGTT-1_1287153_1_Paired_All	1	jaffe_naive	ImmunoMatch-kappa	0.722659	H-kappa pairs
jaffe_naive--CGGCTAGGTCCTAGCG-1_1287154_1_Paired_All	1	jaffe_naive	ImmunoMatch-kappa	0.698802	H-kappa pairs
rajan_d1--3546697	1	rajan_d1	ImmunoMatch-kappa	0.993803	H-kappa pairs
jaffe_naive--GTACTTTTCTGGTTCC-1_1279065_1_Paired_All	1	jaffe_naive	ImmunoMatch-kappa	0.610838	H-kappa pairs
rajan_d1--65558	1	rajan_d1	ImmunoMatch-kappa	0.966137	H-kappa pairs
dekosky_d2_agexp--502-503_split21_64	1	dekosky_d2_agexp	ImmunoMatch-kappa	0.837095	H-kappa pairs
jaffe_naive--CTGAAGTAGGACAGCT-1_1287144_1_Paired_All	1	jaffe_naive	ImmunoMatch-kappa	0.709398	H-kappa pairs
jaffe_naive--CAGTCCTCATGTCCTC-1_1287154_1_Paired_All	1	jaffe_naive	ImmunoMatch-kappa	0.646766	H-kappa pairs
rajan_d1--350037	1	rajan_d1	ImmunoMatch-kappa	0.990325	H-kappa pairs
rajan_d2--343224	1	rajan_d2	ImmunoMatch-kappa	0.839972	H-kappa pairs
jaffe_naive--CTCCTAGTCTAACTGG-1_1287155_1_Paired_All	1	jaffe_naive	ImmunoMatch-kappa	0.720853	H-kappa pairs
rajan_d2--2212997	1	rajan_d2	ImmunoMatch-kappa	0.99709	H-kappa pairs
dekosky_d2_agexp--502-503_split1_109	1	dekosky_d2_agexp	ImmunoMatch-kappa	0.882097	H-kappa pairs
jaffe_naive--TCAGATGAGTATCTCG-1_1287147_1_Paired_All	1	jaffe_naive	ImmunoMatch-kappa	0.657875	H-kappa pairs
jaffe_naive--GAGGTGACACGTCTCT-1_1287155_1_Paired_All	1	jaffe_naive	ImmunoMatch-kappa	0.751079	H-kappa pairs
rajan_d2--2256390	1	rajan_d2	ImmunoMatch-kappa	0.832957	H-kappa pairs
dekosky_d2_agexp--502-503_split42_479	1	dekosky_d2_agexp	ImmunoMatch-kappa	0.817727	H-kappa pairs
rajan_d1--395428	1	rajan_d1	ImmunoMatch-kappa	0.984746	H-kappa pairs
rajan_d1--520953	1	rajan_d1	ImmunoMatch-kappa	0.990833	H-kappa pairs
dekosky_d2_agexp--502-503_split9_997	1	dekosky_d2_agexp	ImmunoMatch-kappa	0.855775	H-kappa pairs
jaffe_naive--GGGCACTCATGGGACA-1_1287147_1_Paired_All	1	jaffe_naive	ImmunoMatch-kappa	0.690176	H-kappa pairs
dekosky_d1_agexp--485-486_split13_270	1	dekosky_d1_agexp	ImmunoMatch-kappa	0.860179	H-kappa pairs
rajan_d1--838867	1	rajan_d1	ImmunoMatch-kappa	0.913122	H-kappa pairs
rajan_d2--1771347	1	rajan_d2	ImmunoMatch-kappa	0.961633	H-kappa pairs
jaffe_naive--GACTGCGGTAAATGAC-1_1287144_1_Paired_All	1	jaffe_naive	ImmunoMatch-kappa	0.627653	H-kappa pairs
jaffe_naive--CAAGGCCTCCTAGTGA-1_1287155_1_Paired_All	1	jaffe_naive	ImmunoMatch-kappa	0.69067	H-kappa pairs
jaffe_naive--CACATAGAGAGCTATA-1_1287155_1_Paired_All	1	jaffe_naive	ImmunoMatch-kappa	0.654918	H-kappa pairs
jaffe_naive--CGACCTTTCAACGAAA-1_1287154_1_Paired_All	1	jaffe_naive	ImmunoMatch-kappa	0.636075	H-kappa pairs
jaffe_mem--GTACTTTAGTCCGGTC-1_1279066_1_Paired_All	1	jaffe_mem	ImmunoMatch-kappa	0.961776	H-kappa pairs
jaffe_naive--GGTGCGTAGACCCACC-1_1287145_1_Paired_All	1	jaffe_naive	ImmunoMatch-kappa	0.741352	H-kappa pairs
jaffe_naive--GCGCAGTGTCAAGCGA-1_1287146_1_Paired_All	1	jaffe_naive	ImmunoMatch-kappa	0.682345	H-kappa pairs
jaffe_mem--GATCGTAAGGGCTCTC-1_1279074_1_Paired_All	1	jaffe_mem	ImmunoMatch-kappa	0.686662	H-kappa pairs
jaffe_mem--GTAGGCCCACTCTGTC-1_1279067_1_Paired_All	1	jaffe_mem	ImmunoMatch-kappa	0.81265	H-kappa pairs
jaffe_naive--AACTCAGAGTACATGA-1_1287144_1_Paired_All	1	jaffe_naive	ImmunoMatch-kappa	0.705569	H-kappa pairs
dekosky_d2_agexp--502-503_split34_143	1	dekosky_d2_agexp	ImmunoMatch-kappa	0.880216	H-kappa pairs
dekosky_d1_agexp--485-486_split4_649	1	dekosky_d1_agexp	ImmunoMatch-kappa	0.818872	H-kappa pairs
jaffe_naive--AGTGAGGAGGCCGAAT-1_1287144_1_Paired_All	1	jaffe_naive	ImmunoMatch-kappa	0.639281	H-kappa pairs
rajan_d2--221004	1	rajan_d2	ImmunoMatch-kappa	0.981102	H-kappa pairs
jaffe_naive--GCGCAGTTCAACGGCC-1_1287144_1_Paired_All	1	jaffe_naive	ImmunoMatch-kappa	0.729359	H-kappa pairs
jaffe_mem--GCAATCACATGTCCTC-1_1279067_1_Paired_All	1	jaffe_mem	ImmunoMatch-kappa	0.779637	H-kappa pairs
jaffe_naive--GACCTGGCAGGACCCT-1_1287155_1_Paired_All	1	jaffe_naive	ImmunoMatch-kappa	0.74275	H-kappa pairs
rajan_d1--1658974	1	rajan_d1	ImmunoMatch-kappa	0.997002	H-kappa pairs
rajan_d2--1204566	1	rajan_d2	ImmunoMatch-kappa	0.966465	H-kappa pairs
jaffe_naive--CCAGCGATCACGATGT-1_1287152_1_Paired_All	1	jaffe_naive	ImmunoMatch-kappa	0.699916	H-kappa pairs
jaffe_naive--CCTTTCTGTTCCGGCA-1_1287146_1_Paired_All	1	jaffe_naive	ImmunoMatch-kappa	0.631389	H-kappa pairs
jaffe_naive--GGAAAGCCAGACAAGC-1_1287144_1_Paired_All	1	jaffe_naive	ImmunoMatch-kappa	0.620191	H-kappa pairs
jaffe_naive--AGTAGTCTCAGCTTAG-1_1287154_1_Paired_All	1	jaffe_naive	ImmunoMatch-kappa	0.715568	H-kappa pairs
jaffe_naive--GATTCAGTCGCGGATC-1_1287152_1_Paired_All	1	jaffe_naive	ImmunoMatch-kappa	0.988746	H-kappa pairs
rajan_d1--101217	1	rajan_d1	ImmunoMatch-kappa	0.971347	H-kappa pairs
jaffe_mem--CGTGTCTTCAACTCTT-1_1279066_1_Paired_All	1	jaffe_mem	ImmunoMatch-kappa	0.806842	H-kappa pairs
dekosky_d2_agexp--502-503_split76_512	1	dekosky_d2_agexp	ImmunoMatch-kappa	0.584915	H-kappa pairs
jaffe_naive--AGTTGGTGTCCGACGT-1_1287146_1_Paired_All	1	jaffe_naive	ImmunoMatch-kappa	0.642007	H-kappa pairs
jaffe_naive--CAGAGAGCATCCGTGG-1_1287147_1_Paired_All	1	jaffe_naive	ImmunoMatch-kappa	0.648318	H-kappa pairs
jaffe_naive--GCTTCCAGTCGTGGCT-1_1287147_1_Paired_All	1	jaffe_naive	ImmunoMatch-kappa	0.72802	H-kappa pairs
jaffe_naive--TGCACCTCATGGGAAC-1_1287153_1_Paired_All	1	jaffe_naive	ImmunoMatch-kappa	0.614814	H-kappa pairs
jaffe_naive--CAGCAGCTCTGAGGGA-1_1279073_1_Paired_All	1	jaffe_naive	ImmunoMatch-kappa	0.73577	H-kappa pairs
jaffe_naive--CTCTAATTCGTAGATC-1_1287154_1_Paired_All	1	jaffe_naive	ImmunoMatch-kappa	0.632757	H-kappa pairs
jaffe_mem--GTAGTCAGTGTTCTTT-1_1279075_1_Paired_All	1	jaffe_mem	ImmunoMatch-kappa	0.974038	H-kappa pairs
dekosky_d1_agexp--485-486_split10_857	1	dekosky_d1_agexp	ImmunoMatch-kappa	0.0395372	H-kappa pairs
jaffe_naive--TATGCCCGTTAAGTAG-1_1287144_1_Paired_All	1	jaffe_naive	ImmunoMatch-kappa	0.65655	H-kappa pairs
dekosky_d2_agexp--502-503_split61_261	1	dekosky_d2_agexp	ImmunoMatch-kappa	0.918036	H-kappa pairs
dekosky_d1_agexp--485-486_split1_67	1	dekosky_d1_agexp	ImmunoMatch-kappa	0.719757	H-kappa pairs
jaffe_mem--ACATACGTCTTTCCTC-1_1279075_1_Paired_All	1	jaffe_mem	ImmunoMatch-kappa	0.557052	H-kappa pairs
jaffe_naive--TGAGAGGAGTCCGGTC-1_1287146_1_Paired_All	1	jaffe_naive	ImmunoMatch-kappa	0.644624	H-kappa pairs
rajan_d2--951469	1	rajan_d2	ImmunoMatch-kappa	0.913386	H-kappa pairs
dekosky_d2_agexp--502-503_split21_17	1	dekosky_d2_agexp	ImmunoMatch-kappa	0.946233	H-kappa pairs
rajan_d1--2206830	1	rajan_d1	ImmunoMatch-kappa	0.966651	H-kappa pairs
rajan_d1--1172562	1	rajan_d1	ImmunoMatch-kappa	0.982998	H-kappa pairs
dekosky_d2_agexp--502-503_split36_287	1	dekosky_d2_agexp	ImmunoMatch-kappa	0.506959	H-kappa pairs
jaffe_naive--CTCGGAGTCGCAAGCC-1_1287155_1_Paired_All	1	jaffe_naive	ImmunoMatch-kappa	0.640116	H-kappa pairs
rajan_d2--1761485	1	rajan_d2	ImmunoMatch-kappa	0.974834	H-kappa pairs
dekosky_d2_agexp--502-503_split30_379	1	dekosky_d2_agexp	ImmunoMatch-kappa	0.906108	H-kappa pairs
dekosky_d2_agexp--502-503_split7_806	1	dekosky_d2_agexp	ImmunoMatch-kappa	0.180835	H-kappa pairs
rajan_d2--2462914	1	rajan_d2	ImmunoMatch-kappa	0.979696	H-kappa pairs
rajan_d1--1204064	1	rajan_d1	ImmunoMatch-kappa	0.997024	H-kappa pairs
jaffe_naive--GATCGTATCATAACCG-1_1287144_1_Paired_All	1	jaffe_naive	ImmunoMatch-kappa	0.109207	H-kappa pairs
jaffe_naive--CGTAGGCGTCGCGGTT-1_1287145_1_Paired_All	1	jaffe_naive	ImmunoMatch-kappa	0.760815	H-kappa pairs
rajan_d2--1318653	1	rajan_d2	ImmunoMatch-kappa	0.980805	H-kappa pairs
jaffe_naive--TCGGGACGTATGAATG-1_1287152_1_Paired_All	1	jaffe_naive	ImmunoMatch-kappa	0.720812	H-kappa pairs
dekosky_d2_agexp--502-503_split46_873	1	dekosky_d2_agexp	ImmunoMatch-kappa	0.591809	H-kappa pairs
dekosky_d2_agexp--502-503_split14_119	1	dekosky_d2_agexp	ImmunoMatch-kappa	0.722524	H-kappa pairs
jaffe_naive--CTCAGAAAGGATGGTC-1_1279073_1_Paired_All	1	jaffe_naive	ImmunoMatch-kappa	0.702007	H-kappa pairs
dekosky_d1_agexp--485-486_split32_948	1	dekosky_d1_agexp	ImmunoMatch-kappa	0.452068	H-kappa pairs
jaffe_mem--CATCCACCAAGTAGTA-1_1279067_1_Paired_All	1	jaffe_mem	ImmunoMatch-kappa	0.933845	H-kappa pairs
jaffe_naive--TTTGTCAAGCAGGTCA-1_1287155_1_Paired_All	1	jaffe_naive	ImmunoMatch-kappa	0.707608	H-kappa pairs
jaffe_naive--ATCATGGGTCACTTCC-1_1287155_1_Paired_All	1	jaffe_naive	ImmunoMatch-kappa	0.61534	H-kappa pairs
dekosky_d2_agexp--502-503_split15_150	1	dekosky_d2_agexp	ImmunoMatch-kappa	0.422413	H-kappa pairs
rajan_d1--2641348	1	rajan_d1	ImmunoMatch-kappa	0.987347	H-kappa pairs
rajan_d2--3048888	1	rajan_d2	ImmunoMatch-kappa	0.995583	H-kappa pairs
jaffe_naive--ATAGACCCACCGAATT-1_1287154_1_Paired_All	1	jaffe_naive	ImmunoMatch-kappa	0.703871	H-kappa pairs
rajan_d1--209819	1	rajan_d1	ImmunoMatch-kappa	0.990834	H-kappa pairs
dekosky_d2_agexp--502-503_split84_200	1	dekosky_d2_agexp	ImmunoMatch-kappa	0.514779	H-kappa pairs
jaffe_mem--ACGGGTCAGTCCTCCT-1_1279066_1_Paired_All	1	jaffe_mem	ImmunoMatch-kappa	0.217873	H-kappa pairs
dekosky_d1_agexp--485-486_split12_793	1	dekosky_d1_agexp	ImmunoMatch-kappa	0.919633	H-kappa pairs
jaffe_naive--CTGAAGTTCCGCATAA-1_1287153_1_Paired_All	1	jaffe_naive	ImmunoMatch-kappa	0.647162	H-kappa pairs
jaffe_naive--GGTATTGTCTTACCGC-1_1287144_1_Paired_All	1	jaffe_naive	ImmunoMatch-kappa	0.630687	H-kappa pairs
rajan_d2--327560	1	rajan_d2	ImmunoMatch-kappa	0.992946	H-kappa pairs
jaffe_naive--TGCCCATCACTACAGT-1_1279073_1_Paired_All	1	jaffe_naive	ImmunoMatch-kappa	0.54052	H-kappa pairs
dekosky_d2_agexp--502-503_split10_175	1	dekosky_d2_agexp	ImmunoMatch-kappa	0.00211801	H-kappa pairs
jaffe_naive--TCGTACCCAGCTGTGC-1_1287146_1_Paired_All	1	jaffe_naive	ImmunoMatch-kappa	0.618363	H-kappa pairs
jaffe_naive--AGAGTGGCAGCGTCCA-1_1287154_1_Paired_All	1	jaffe_naive	ImmunoMatch-kappa	0.710723	H-kappa pairs
rajan_d1--2525790	1	rajan_d1	ImmunoMatch-kappa	0.266684	H-kappa pairs
jaffe_naive--CAACTAGTCAACGAAA-1_1287145_1_Paired_All	1	jaffe_naive	ImmunoMatch-kappa	0.700582	H-kappa pairs
jaffe_naive--TAGAGCTAGGCGATAC-1_1287154_1_Paired_All	1	jaffe_naive	ImmunoMatch-kappa	0.669582	H-kappa pairs
jaffe_naive--CGTCACTCATTTCACT-1_1287155_1_Paired_All	1	jaffe_naive	ImmunoMatch-kappa	0.627117	H-kappa pairs
dekosky_d2_agexp--502-503_split31_689	1	dekosky_d2_agexp	ImmunoMatch-kappa	0.9347	H-kappa pairs
jaffe_naive--TGAGCATAGCGTCAAG-1_1287145_1_Paired_All	1	jaffe_naive	ImmunoMatch-kappa	0.676029	H-kappa pairs
jaffe_naive--CAACTAGTCATCATTC-1_1287154_1_Paired_All	1	jaffe_naive	ImmunoMatch-kappa	0.635171	H-kappa pairs
dekosky_d2_agexp--502-503_split43_321	1	dekosky_d2_agexp	ImmunoMatch-kappa	0.982999	H-kappa pairs
jaffe_naive--CATGCCTCACCAGGTC-1_1287146_1_Paired_All	1	jaffe_naive	ImmunoMatch-kappa	0.630004	H-kappa pairs
jaffe_naive--GGAACTTGTCAGCTAT-1_1287154_1_Paired_All	1	jaffe_naive	ImmunoMatch-kappa	0.616203	H-kappa pairs
rajan_d2--1901658	1	rajan_d2	ImmunoMatch-kappa	0.906349	H-kappa pairs
jaffe_naive--GACACGCCACGGCCAT-1_1287152_1_Paired_All	1	jaffe_naive	ImmunoMatch-kappa	0.707491	H-kappa pairs
rajan_d2--48694	1	rajan_d2	ImmunoMatch-kappa	0.992193	H-kappa pairs
dekosky_d2_agexp--502-503_split78_396	1	dekosky_d2_agexp	ImmunoMatch-kappa	0.821412	H-kappa pairs
dekosky_d1_agexp--485-486_split17_253	1	dekosky_d1_agexp	ImmunoMatch-kappa	0.918135	H-kappa pairs
rajan_d1--1414124	1	rajan_d1	ImmunoMatch-kappa	0.995342	H-kappa pairs
jaffe_naive--GCAATCAGTCGAGTTT-1_1287147_1_Paired_All	1	jaffe_naive	ImmunoMatch-kappa	0.657821	H-kappa pairs
dekosky_d2_agexp--502-503_split51_19	1	dekosky_d2_agexp	ImmunoMatch-kappa	0.885755	H-kappa pairs
rajan_d1--2681768	1	rajan_d1	ImmunoMatch-kappa	0.98326	H-kappa pairs
jaffe_naive--TGCTACCGTGATGATA-1_1287147_1_Paired_All	1	jaffe_naive	ImmunoMatch-kappa	0.72121	H-kappa pairs
jaffe_naive--CTGTTTACACCTATCC-1_1287147_1_Paired_All	1	jaffe_naive	ImmunoMatch-kappa	0.666466	H-kappa pairs
jaffe_naive--GCGGGTTTCCTGCTTG-1_1279065_1_Paired_All	1	jaffe_naive	ImmunoMatch-kappa	0.653316	H-kappa pairs
jaffe_naive--ACTTTCATCGACAGCC-1_1287146_1_Paired_All	1	jaffe_naive	ImmunoMatch-kappa	0.626803	H-kappa pairs
dekosky_d2_agexp--502-503_split40_679	1	dekosky_d2_agexp	ImmunoMatch-kappa	0.806734	H-kappa pairs
jaffe_mem--TATCAGGCAAAGTGCG-1_1279074_1_Paired_All	1	jaffe_mem	ImmunoMatch-kappa	0.972288	H-kappa pairs
rajan_d2--2935143	1	rajan_d2	ImmunoMatch-kappa	0.980536	H-kappa pairs
dekosky_d2_agexp--502-503_split50_479	1	dekosky_d2_agexp	ImmunoMatch-kappa	0.890138	H-kappa pairs
dekosky_d2_agexp--502-503_split35_161	1	dekosky_d2_agexp	ImmunoMatch-kappa	0.672893	H-kappa pairs
jaffe_naive--AGGCCACGTCAAAGAT-1_1287144_1_Paired_All	1	jaffe_naive	ImmunoMatch-kappa	0.416904	H-kappa pairs
dekosky_d1_agexp--485-486_split2_197	1	dekosky_d1_agexp	ImmunoMatch-kappa	0.898272	H-kappa pairs
rajan_d1--1946764	1	rajan_d1	ImmunoMatch-kappa	0.986095	H-kappa pairs
jaffe_naive--TGAGCATTCTGTCCGT-1_1287153_1_Paired_All	1	jaffe_naive	ImmunoMatch-kappa	0.65295	H-kappa pairs
dekosky_d2_agexp--502-503_split41_944	1	dekosky_d2_agexp	ImmunoMatch-kappa	0.949693	H-kappa pairs
jaffe_naive--GGGTCTGTCCAGTATG-1_1287144_1_Paired_All	1	jaffe_naive	ImmunoMatch-kappa	0.601912	H-kappa pairs
dekosky_d2_agexp--502-503_split30_52	1	dekosky_d2_agexp	ImmunoMatch-kappa	0.840937	H-kappa pairs
dekosky_d1_agexp--485-486_split23_672	1	dekosky_d1_agexp	ImmunoMatch-kappa	0.744159	H-kappa pairs
dekosky_d2_agexp--502-503_split10_656	1	dekosky_d2_agexp	ImmunoMatch-kappa	0.898427	H-kappa pairs
rajan_d1--3098867	1	rajan_d1	ImmunoMatch-kappa	0.832627	H-kappa pairs
jaffe_naive--CACTCCAAGGCCATAG-1_1279073_1_Paired_All	1	jaffe_naive	ImmunoMatch-kappa	0.732914	H-kappa pairs
jaffe_naive--AACTCAGGTTATGCGT-1_1287155_1_Paired_All	1	jaffe_naive	ImmunoMatch-kappa	0.674309	H-kappa pairs
jaffe_naive--CAGATCAGTCGTCTTC-1_1287147_1_Paired_All	1	jaffe_naive	ImmunoMatch-kappa	0.634447	H-kappa pairs
dekosky_d1_agexp--485-486_split15_335	1	dekosky_d1_agexp	ImmunoMatch-kappa	0.843878	H-kappa pairs
jaffe_naive--CCCAATCAGCGCCTCA-1_1287154_1_Paired_All	1	jaffe_naive	ImmunoMatch-kappa	0.686621	H-kappa pairs
dekosky_d1_agexp--485-486_split8_283	1	dekosky_d1_agexp	ImmunoMatch-kappa	0.687606	H-kappa pairs
rajan_d1--3253019	1	rajan_d1	ImmunoMatch-kappa	0.986441	H-kappa pairs
jaffe_naive--ACACCGGTCTCTGAGA-1_1287152_1_Paired_All	1	jaffe_naive	ImmunoMatch-kappa	0.71121	H-kappa pairs
jaffe_naive--AATCGGTGTAGGACAC-1_1287155_1_Paired_All	1	jaffe_naive	ImmunoMatch-kappa	0.725536	H-kappa pairs
jaffe_naive--CGATCGGCAATAGCGG-1_1287153_1_Paired_All	1	jaffe_naive	ImmunoMatch-kappa	0.773433	H-kappa pairs
jaffe_naive--TGACAACGTCTCTTTA-1_1287153_1_Paired_All	1	jaffe_naive	ImmunoMatch-kappa	0.716505	H-kappa pairs
rajan_d2--2137160	1	rajan_d2	ImmunoMatch-kappa	0.958082	H-kappa pairs
jaffe_mem--ATTGGTGAGAGGGCTT-1_1279074_1_Paired_All	1	jaffe_mem	ImmunoMatch-kappa	0.971362	H-kappa pairs
jaffe_naive--TGTTCCGAGATAGCAT-1_1287155_1_Paired_All	1	jaffe_naive	ImmunoMatch-kappa	0.628046	H-kappa pairs
jaffe_naive--CTAGCCTAGTGAAGAG-1_1287154_1_Paired_All	1	jaffe_naive	ImmunoMatch-kappa	0.612787	H-kappa pairs
dekosky_d2_agexp--502-503_split29_996	1	dekosky_d2_agexp	ImmunoMatch-kappa	0.776305	H-kappa pairs
jaffe_naive--GGGATGATCGCGGATC-1_1287144_1_Paired_All	1	jaffe_naive	ImmunoMatch-kappa	0.706879	H-kappa pairs
rajan_d1--70883	1	rajan_d1	ImmunoMatch-kappa	0.989457	H-kappa pairs
jaffe_mem--TGAGCCGCAGTTTACG-1_1279067_1_Paired_All	1	jaffe_mem	ImmunoMatch-kappa	0.9859	H-kappa pairs
jaffe_naive--AACTCCCAGCATCATC-1_1287154_1_Paired_All	1	jaffe_naive	ImmunoMatch-kappa	0.673002	H-kappa pairs
rajan_d2--2691629	1	rajan_d2	ImmunoMatch-kappa	0.0106973	H-kappa pairs
jaffe_naive--CCCTCCTAGCGTGAGT-1_1287147_1_Paired_All	1	jaffe_naive	ImmunoMatch-kappa	0.699176	H-kappa pairs
jaffe_naive--TGCTGCTCAAGGCTCC-1_1287154_1_Paired_All	1	jaffe_naive	ImmunoMatch-kappa	0.795634	H-kappa pairs
rajan_d2--2317392	1	rajan_d2	ImmunoMatch-kappa	0.975575	H-kappa pairs
jaffe_mem--GGCTGGTAGTGGGATC-1_1279066_1_Paired_All	1	jaffe_mem	ImmunoMatch-kappa	0.984165	H-kappa pairs
dekosky_d2_agexp--502-503_split73_84	1	dekosky_d2_agexp	ImmunoMatch-kappa	0.877826	H-kappa pairs
dekosky_d2_agexp--502-503_split10_428	1	dekosky_d2_agexp	ImmunoMatch-kappa	0.90662	H-kappa pairs
jaffe_naive--GTGCAGCTCATCATTC-1_1287155_1_Paired_All	1	jaffe_naive	ImmunoMatch-kappa	0.731336	H-kappa pairs
dekosky_d2_agexp--502-503_split45_364	1	dekosky_d2_agexp	ImmunoMatch-kappa	0.365136	H-kappa pairs
jaffe_naive--TGGCCAGGTACCGTAT-1_1287145_1_Paired_All	1	jaffe_naive	ImmunoMatch-kappa	0.689166	H-kappa pairs
rajan_d2--2977098	1	rajan_d2	ImmunoMatch-kappa	0.995972	H-kappa pairs
rajan_d2--2692522	1	rajan_d2	ImmunoMatch-kappa	0.922398	H-kappa pairs
jaffe_naive--CATCGGGCAGCGAACA-1_1287145_1_Paired_All	1	jaffe_naive	ImmunoMatch-kappa	0.637638	H-kappa pairs
dekosky_d2_agexp--502-503_split50_715	1	dekosky_d2_agexp	ImmunoMatch-kappa	0.826425	H-kappa pairs
jaffe_naive--TGCGTGGAGACAAGCC-1_1287153_1_Paired_All	1	jaffe_naive	ImmunoMatch-kappa	0.687383	H-kappa pairs
jaffe_naive--TAAGTGCCAGTTCATG-1_1287145_1_Paired_All	1	jaffe_naive	ImmunoMatch-kappa	0.744806	H-kappa pairs
jaffe_naive--GAATGAAGTCCATCCT-1_1287147_1_Paired_All	1	jaffe_naive	ImmunoMatch-kappa	0.699085	H-kappa pairs
rajan_d1--2829525	1	rajan_d1	ImmunoMatch-kappa	0.960061	H-kappa pairs
jaffe_naive--TGTGGTAAGACTTGAA-1_1287153_1_Paired_All	1	jaffe_naive	ImmunoMatch-kappa	0.627697	H-kappa pairs
jaffe_mem--CGGACACCACCTATCC-1_1279066_1_Paired_All	1	jaffe_mem	ImmunoMatch-kappa	0.987617	H-kappa pairs
rajan_d2--744061	1	rajan_d2	ImmunoMatch-kappa	0.874844	H-kappa pairs
jaffe_naive--TAAGTGCCAGTCAGAG-1_1279073_1_Paired_All	1	jaffe_naive	ImmunoMatch-kappa	0.712075	H-kappa pairs
rajan_d1--3172414	1	rajan_d1	ImmunoMatch-kappa	0.857162	H-kappa pairs
dekosky_d2_agexp--502-503_split28_501	1	dekosky_d2_agexp	ImmunoMatch-kappa	0.944034	H-kappa pairs
jaffe_naive--CAGCTAACAGACGTAG-1_1287155_1_Paired_All	1	jaffe_naive	ImmunoMatch-kappa	0.672125	H-kappa pairs
jaffe_naive--TGCCCTAAGACATAAC-1_1279065_1_Paired_All	1	jaffe_naive	ImmunoMatch-kappa	0.714054	H-kappa pairs
jaffe_naive--CCAGCGACAGTAAGAT-1_1287146_1_Paired_All	1	jaffe_naive	ImmunoMatch-kappa	0.694507	H-kappa pairs
rajan_d1--3678926	1	rajan_d1	ImmunoMatch-kappa	0.966484	H-kappa pairs
dekosky_d2_agexp--502-503_split9_599	1	dekosky_d2_agexp	ImmunoMatch-kappa	0.703876	H-kappa pairs
jaffe_naive--ATCTACTTCCAACCAA-1_1279065_1_Paired_All	1	jaffe_naive	ImmunoMatch-kappa	0.630015	H-kappa pairs
dekosky_d2_agexp--502-503_split20_37	1	dekosky_d2_agexp	ImmunoMatch-kappa	0.83757	H-kappa pairs
jaffe_naive--ACTTTCAAGATAGTCA-1_1287144_1_Paired_All	1	jaffe_naive	ImmunoMatch-kappa	0.698269	H-kappa pairs
jaffe_naive--ACTGTCCCAAACTGTC-1_1287155_1_Paired_All	1	jaffe_naive	ImmunoMatch-kappa	0.732496	H-kappa pairs
jaffe_naive--TACTCATTCACCTTAT-1_1287147_1_Paired_All	1	jaffe_naive	ImmunoMatch-kappa	0.728699	H-kappa pairs
jaffe_naive--GAATAAGAGCACACAG-1_1287153_1_Paired_All	1	jaffe_naive	ImmunoMatch-kappa	0.677887	H-kappa pairs
rajan_d1--1854172	1	rajan_d1	ImmunoMatch-kappa	0.981987	H-kappa pairs
jaffe_naive--CAGCTGGAGCTACCGC-1_1287155_1_Paired_All	1	jaffe_naive	ImmunoMatch-kappa	0.865576	H-kappa pairs
jaffe_naive--ATAACGCAGCCACCTG-1_1287146_1_Paired_All	1	jaffe_naive	ImmunoMatch-kappa	0.62481	H-kappa pairs
jaffe_mem--GGCGACTTCTCTGCTG-1_1279067_1_Paired_All	1	jaffe_mem	ImmunoMatch-kappa	0.700299	H-kappa pairs
jaffe_naive--GGAACTTGTCGGCATC-1_1287146_1_Paired_All	1	jaffe_naive	ImmunoMatch-kappa	0.735397	H-kappa pairs
jaffe_naive--CTGATAGGTTCGCGAC-1_1287147_1_Paired_All	1	jaffe_naive	ImmunoMatch-kappa	0.664247	H-kappa pairs
dekosky_d1_agexp--485-486_split31_434	1	dekosky_d1_agexp	ImmunoMatch-kappa	0.000722336	H-kappa pairs
jaffe_naive--AACCGCGAGGCGATAC-1_1279065_1_Paired_All	1	jaffe_naive	ImmunoMatch-kappa	0.665763	H-kappa pairs
jaffe_naive--TTGAACGCAGGCGATA-1_1287155_1_Paired_All	1	jaffe_naive	ImmunoMatch-kappa	0.707405	H-kappa pairs
jaffe_naive--GGCGACTCAGGTCCAC-1_1287145_1_Paired_All	1	jaffe_naive	ImmunoMatch-kappa	0.641587	H-kappa pairs
jaffe_naive--TCTTCGGCATCACAAC-1_1287147_1_Paired_All	1	jaffe_naive	ImmunoMatch-kappa	0.614885	H-kappa pairs
dekosky_d2_agexp--502-503_split41_753	1	dekosky_d2_agexp	ImmunoMatch-kappa	0.867663	H-kappa pairs
jaffe_naive--TCGAGGCGTGACTACT-1_1287154_1_Paired_All	1	jaffe_naive	ImmunoMatch-kappa	0.697158	H-kappa pairs
jaffe_naive--AGAGCGATCAAACGGG-1_1287153_1_Paired_All	1	jaffe_naive	ImmunoMatch-kappa	0.746916	H-kappa pairs
dekosky_d2_agexp--502-503_split69_144	1	dekosky_d2_agexp	ImmunoMatch-kappa	0.939936	H-kappa pairs
rajan_d2--2722887	1	rajan_d2	ImmunoMatch-kappa	0.236475	H-kappa pairs
jaffe_naive--CTCCTAGTCGTGGTCG-1_1287154_1_Paired_All	1	jaffe_naive	ImmunoMatch-kappa	0.690932	H-kappa pairs
jaffe_naive--GGAATAAAGCGTGAAC-1_1287147_1_Paired_All	1	jaffe_naive	ImmunoMatch-kappa	0.706209	H-kappa pairs
jaffe_naive--CAGTCCTGTAAGGGCT-1_1287147_1_Paired_All	1	jaffe_naive	ImmunoMatch-kappa	0.607608	H-kappa pairs
jaffe_naive--CACATAGTCTTTAGGG-1_1287155_1_Paired_All	1	jaffe_naive	ImmunoMatch-kappa	0.697279	H-kappa pairs
rajan_d1--444574	1	rajan_d1	ImmunoMatch-kappa	0.98896	H-kappa pairs
jaffe_naive--GGGCATCCAAGCTGGA-1_1287145_1_Paired_All	1	jaffe_naive	ImmunoMatch-kappa	0.73117	H-kappa pairs
rajan_d2--29926	1	rajan_d2	ImmunoMatch-kappa	0.969358	H-kappa pairs
jaffe_naive--AGCATACAGAGTGAGA-1_1287145_1_Paired_All	1	jaffe_naive	ImmunoMatch-kappa	0.716355	H-kappa pairs
jaffe_naive--GGACATTTCGGTTCGG-1_1287147_1_Paired_All	1	jaffe_naive	ImmunoMatch-kappa	0.724399	H-kappa pairs
jaffe_naive--GTGCTTCGTGACAAAT-1_1287152_1_Paired_All	1	jaffe_naive	ImmunoMatch-kappa	0.701313	H-kappa pairs
rajan_d1--1682600	1	rajan_d1	ImmunoMatch-kappa	0.993888	H-kappa pairs
dekosky_d1_agexp--485-486_split30_793	1	dekosky_d1_agexp	ImmunoMatch-kappa	0.884635	H-kappa pairs
jaffe_naive--GACGTTAAGCAATATG-1_1279073_1_Paired_All	1	jaffe_naive	ImmunoMatch-kappa	0.648205	H-kappa pairs
jaffe_naive--ATCTACTCAATCTACG-1_1287153_1_Paired_All	1	jaffe_naive	ImmunoMatch-kappa	0.706197	H-kappa pairs
jaffe_mem--TGTGGTAGTCGATTGT-1_1279074_1_Paired_All	1	jaffe_mem	ImmunoMatch-kappa	0.943892	H-kappa pairs
jaffe_mem--TCAACGAGTGCAGACA-1_1279066_1_Paired_All	1	jaffe_mem	ImmunoMatch-kappa	0.337463	H-kappa pairs
rajan_d1--2193501	1	rajan_d1	ImmunoMatch-kappa	0.82404	H-kappa pairs
jaffe_naive--CAACCTCCACGGTTTA-1_1287154_1_Paired_All	1	jaffe_naive	ImmunoMatch-kappa	0.746552	H-kappa pairs
rajan_d1--1900738	1	rajan_d1	ImmunoMatch-kappa	0.993678	H-kappa pairs
jaffe_naive--CATGCCTAGGGCTTCC-1_1279065_1_Paired_All	1	jaffe_naive	ImmunoMatch-kappa	0.689332	H-kappa pairs
dekosky_d1_agexp--485-486_split15_768	1	dekosky_d1_agexp	ImmunoMatch-kappa	0.914705	H-kappa pairs
rajan_d2--1437312	1	rajan_d2	ImmunoMatch-kappa	0.99582	H-kappa pairs
dekosky_d2_agexp--502-503_split30_803	1	dekosky_d2_agexp	ImmunoMatch-kappa	0.722283	H-kappa pairs
jaffe_naive--CCTTACGTCTAAGCCA-1_1287144_1_Paired_All	1	jaffe_naive	ImmunoMatch-kappa	0.72621	H-kappa pairs
jaffe_naive--CATCCACGTAAGAGAG-1_1287155_1_Paired_All	1	jaffe_naive	ImmunoMatch-kappa	0.715854	H-kappa pairs
dekosky_d1_agexp--485-486_split20_293	1	dekosky_d1_agexp	ImmunoMatch-kappa	0.93106	H-kappa pairs
rajan_d2--119315	1	rajan_d2	ImmunoMatch-kappa	0.961975	H-kappa pairs
jaffe_naive--ATTGGACTCTGCGGCA-1_1279065_1_Paired_All	1	jaffe_naive	ImmunoMatch-kappa	0.663661	H-kappa pairs
rajan_d2--2913600	1	rajan_d2	ImmunoMatch-kappa	0.972862	H-kappa pairs
dekosky_d1_agexp--485-486_split18_576	1	dekosky_d1_agexp	ImmunoMatch-kappa	0.901717	H-kappa pairs
jaffe_mem--GCACATACAGGCTCAC-1_1279075_1_Paired_All	1	jaffe_mem	ImmunoMatch-kappa	0.968986	H-kappa pairs
dekosky_d2_agexp--502-503_split1_966	1	dekosky_d2_agexp	ImmunoMatch-kappa	0.789653	H-kappa pairs
jaffe_naive--CATGCCTAGTCACGCC-1_1287145_1_Paired_All	1	jaffe_naive	ImmunoMatch-kappa	0.721748	H-kappa pairs
rajan_d1--2848058	1	rajan_d1	ImmunoMatch-kappa	0.988012	H-kappa pairs
jaffe_naive--TCAGGTACAAAGGTGC-1_1287147_1_Paired_All	1	jaffe_naive	ImmunoMatch-kappa	0.591773	H-kappa pairs
dekosky_d1_agexp--485-486_split19_959	1	dekosky_d1_agexp	ImmunoMatch-kappa	0.938061	H-kappa pairs
dekosky_d1_agexp--485-486_split22_961	1	dekosky_d1_agexp	ImmunoMatch-kappa	0.734603	H-kappa pairs
dekosky_d1_agexp--485-486_split21_414	1	dekosky_d1_agexp	ImmunoMatch-kappa	0.895224	H-kappa pairs
jaffe_naive--ACGGCCACACCAGTTA-1_1287145_1_Paired_All	1	jaffe_naive	ImmunoMatch-kappa	0.729562	H-kappa pairs
rajan_d2--2368766	1	rajan_d2	ImmunoMatch-kappa	0.994223	H-kappa pairs
jaffe_naive--GGACATTCATGGTTGT-1_1287155_1_Paired_All	1	jaffe_naive	ImmunoMatch-kappa	0.602061	H-kappa pairs
jaffe_mem--CGATGGCTCAAACAAG-1_1279066_1_Paired_All	1	jaffe_mem	ImmunoMatch-kappa	0.951891	H-kappa pairs
rajan_d1--1432130	1	rajan_d1	ImmunoMatch-kappa	0.936879	H-kappa pairs
jaffe_naive--AAAGCAACATCCGGGT-1_1287154_1_Paired_All	1	jaffe_naive	ImmunoMatch-kappa	0.690522	H-kappa pairs
jaffe_mem--GCAGTTAGTCTAGAGG-1_1279075_1_Paired_All	1	jaffe_mem	ImmunoMatch-kappa	0.932299	H-kappa pairs
jaffe_mem--CGTCCATAGTGGAGAA-1_1279074_1_Paired_All	1	jaffe_mem	ImmunoMatch-kappa	0.981097	H-kappa pairs
jaffe_naive--ACGTCAATCCACGCAG-1_1287152_1_Paired_All	1	jaffe_naive	ImmunoMatch-kappa	0.638163	H-kappa pairs
jaffe_naive--TGCCCTAAGCTAAGAT-1_1287145_1_Paired_All	1	jaffe_naive	ImmunoMatch-kappa	0.62781	H-kappa pairs
dekosky_d1_agexp--485-486_split5_83	1	dekosky_d1_agexp	ImmunoMatch-kappa	0.907542	H-kappa pairs
jaffe_naive--ATCATCTTCTGGCGAC-1_1287146_1_Paired_All	1	jaffe_naive	ImmunoMatch-kappa	0.686127	H-kappa pairs
dekosky_d2_agexp--502-503_split2_183	1	dekosky_d2_agexp	ImmunoMatch-kappa	0.950565	H-kappa pairs
dekosky_d1_agexp--485-486_split30_959	1	dekosky_d1_agexp	ImmunoMatch-kappa	0.932186	H-kappa pairs
jaffe_naive--GTGTGCGGTGTTAAGA-1_1287152_1_Paired_All	1	jaffe_naive	ImmunoMatch-kappa	0.641294	H-kappa pairs
dekosky_d1_agexp--485-486_split19_618	1	dekosky_d1_agexp	ImmunoMatch-kappa	0.906345	H-kappa pairs
dekosky_d1_agexp--485-486_split33_962	1	dekosky_d1_agexp	ImmunoMatch-kappa	0.441073	H-kappa pairs
jaffe_naive--AAGACCTAGGCTATCT-1_1287145_1_Paired_All	1	jaffe_naive	ImmunoMatch-kappa	0.722863	H-kappa pairs
dekosky_d1_agexp--485-486_split1_792	1	dekosky_d1_agexp	ImmunoMatch-kappa	0.76584	H-kappa pairs
dekosky_d2_agexp--502-503_split38_260	1	dekosky_d2_agexp	ImmunoMatch-kappa	0.929991	H-kappa pairs
jaffe_naive--AAAGTAGTCGAGGTAG-1_1287155_1_Paired_All	1	jaffe_naive	ImmunoMatch-kappa	0.603032	H-kappa pairs
dekosky_d2_agexp--502-503_split23_122	1	dekosky_d2_agexp	ImmunoMatch-kappa	0.584005	H-kappa pairs
jaffe_mem--ACGAGCCGTGCAGGTA-1_1279075_1_Paired_All	1	jaffe_mem	ImmunoMatch-kappa	0.984194	H-kappa pairs
dekosky_d2_agexp--502-503_split3_813	1	dekosky_d2_agexp	ImmunoMatch-kappa	0.898628	H-kappa pairs
jaffe_naive--CATCAGAAGGCACATG-1_1287152_1_Paired_All	1	jaffe_naive	ImmunoMatch-kappa	0.748719	H-kappa pairs
jaffe_naive--GGCCGATAGCCATCGC-1_1287146_1_Paired_All	1	jaffe_naive	ImmunoMatch-kappa	0.633753	H-kappa pairs
jaffe_naive--AACCATGGTAAACGCG-1_1287144_1_Paired_All	1	jaffe_naive	ImmunoMatch-kappa	0.705248	H-kappa pairs
rajan_d1--3340682	1	rajan_d1	ImmunoMatch-kappa	0.98472	H-kappa pairs
dekosky_d2_agexp--502-503_split44_141	1	dekosky_d2_agexp	ImmunoMatch-kappa	0.909214	H-kappa pairs
jaffe_mem--AAACCTGAGATATGGT-1_1279066_1_Paired_All	1	jaffe_mem	ImmunoMatch-kappa	0.972992	H-kappa pairs
rajan_d1--2006485	1	rajan_d1	ImmunoMatch-kappa	0.734407	H-kappa pairs
dekosky_d2_agexp--502-503_split73_254	1	dekosky_d2_agexp	ImmunoMatch-kappa	0.520875	H-kappa pairs
rajan_d1--707843	1	rajan_d1	ImmunoMatch-kappa	0.996595	H-kappa pairs
rajan_d1--3120732	1	rajan_d1	ImmunoMatch-kappa	0.996819	H-kappa pairs
jaffe_mem--GCTGCTTGTGCCTTGG-1_1279066_1_Paired_All	1	jaffe_mem	ImmunoMatch-kappa	0.985122	H-kappa pairs
jaffe_naive--TACGGTAGTTCAGGCC-1_1287154_1_Paired_All	1	jaffe_naive	ImmunoMatch-kappa	0.69635	H-kappa pairs
jaffe_mem--AACTCTTGTTAGATGA-1_1279067_1_Paired_All	1	jaffe_mem	ImmunoMatch-kappa	0.850921	H-kappa pairs
jaffe_naive--GACTGCGAGTCCGTAT-1_1287147_1_Paired_All	1	jaffe_naive	ImmunoMatch-kappa	0.723737	H-kappa pairs
dekosky_d1_agexp--485-486_split3_76	1	dekosky_d1_agexp	ImmunoMatch-kappa	0.860738	H-kappa pairs
rajan_d2--821539	1	rajan_d2	ImmunoMatch-kappa	0.975429	H-kappa pairs
rajan_d1--332793	1	rajan_d1	ImmunoMatch-kappa	0.984999	H-kappa pairs
jaffe_naive--AGCAGCCAGTGCAAGC-1_1287146_1_Paired_All	1	jaffe_naive	ImmunoMatch-kappa	0.622151	H-kappa pairs
jaffe_mem--TGCCCATTCCAGTAGT-1_1279067_1_Paired_All	1	jaffe_mem	ImmunoMatch-kappa	0.976197	H-kappa pairs
rajan_d1--117262	1	rajan_d1	ImmunoMatch-kappa	0.985314	H-kappa pairs
dekosky_d2_agexp--502-503_split18_169	1	dekosky_d2_agexp	ImmunoMatch-kappa	0.863339	H-kappa pairs
dekosky_d2_agexp--502-503_split37_693	1	dekosky_d2_agexp	ImmunoMatch-kappa	0.468252	H-kappa pairs
jaffe_naive--CTGATAGAGACAGACC-1_1287153_1_Paired_All	1	jaffe_naive	ImmunoMatch-kappa	0.608463	H-kappa pairs
rajan_d1--2132884	1	rajan_d1	ImmunoMatch-kappa	0.995757	H-kappa pairs
dekosky_d2_agexp--502-503_split64_528	1	dekosky_d2_agexp	ImmunoMatch-kappa	0.700461	H-kappa pairs
jaffe_naive--GTCCTCATCGTGACAT-1_1287154_1_Paired_All	1	jaffe_naive	ImmunoMatch-kappa	0.663002	H-kappa pairs
rajan_d1--1877065	1	rajan_d1	ImmunoMatch-kappa	0.994043	H-kappa pairs
rajan_d2--843149	1	rajan_d2	ImmunoMatch-kappa	0.375474	H-kappa pairs
dekosky_d1_agexp--485-486_split31_777	1	dekosky_d1_agexp	ImmunoMatch-kappa	0.926537	H-kappa pairs
dekosky_d1_agexp--485-486_split27_759	1	dekosky_d1_agexp	ImmunoMatch-kappa	0.00721097	H-kappa pairs
rajan_d1--3406079	1	rajan_d1	ImmunoMatch-kappa	0.988958	H-kappa pairs
jaffe_naive--GCTCTGTAGTCTCAAC-1_1287146_1_Paired_All	1	jaffe_naive	ImmunoMatch-kappa	0.625462	H-kappa pairs
dekosky_d1_agexp--485-486_split1_597	1	dekosky_d1_agexp	ImmunoMatch-kappa	0.94351	H-kappa pairs
rajan_d1--953201	1	rajan_d1	ImmunoMatch-kappa	0.980693	H-kappa pairs
jaffe_naive--AGACGTTTCATGTCTT-1_1287146_1_Paired_All	1	jaffe_naive	ImmunoMatch-kappa	0.719036	H-kappa pairs
jaffe_mem--ACTATCTTCGTTTGCC-1_1279075_1_Paired_All	1	jaffe_mem	ImmunoMatch-kappa	0.903426	H-kappa pairs
jaffe_naive--GACTGCGAGGCTCTTA-1_1287145_1_Paired_All	1	jaffe_naive	ImmunoMatch-kappa	0.654387	H-kappa pairs
jaffe_naive--TACCTTAAGGATGGAA-1_1279065_1_Paired_All	1	jaffe_naive	ImmunoMatch-kappa	0.628975	H-kappa pairs
rajan_d2--2674299	1	rajan_d2	ImmunoMatch-kappa	0.988068	H-kappa pairs
rajan_d2--2656737	1	rajan_d2	ImmunoMatch-kappa	0.974312	H-kappa pairs
jaffe_naive--GTGCATACACACTGCG-1_1287144_1_Paired_All	1	jaffe_naive	ImmunoMatch-kappa	0.737906	H-kappa pairs
rajan_d1--1876016	1	rajan_d1	ImmunoMatch-kappa	0.959955	H-kappa pairs
dekosky_d1_agexp--485-486_split35_183	1	dekosky_d1_agexp	ImmunoMatch-kappa	0.866667	H-kappa pairs
jaffe_naive--GATCGATAGATGGGTC-1_1287154_1_Paired_All	1	jaffe_naive	ImmunoMatch-kappa	0.734731	H-kappa pairs
dekosky_d1_agexp--485-486_split28_818	1	dekosky_d1_agexp	ImmunoMatch-kappa	0.895661	H-kappa pairs
jaffe_naive--CGAGAAGAGGCCCTCA-1_1287144_1_Paired_All	1	jaffe_naive	ImmunoMatch-kappa	0.709213	H-kappa pairs
jaffe_naive--AGCAGCCAGGGCACTA-1_1287153_1_Paired_All	1	jaffe_naive	ImmunoMatch-kappa	0.969172	H-kappa pairs
jaffe_naive--GGTATTGGTCGCATCG-1_1287152_1_Paired_All	1	jaffe_naive	ImmunoMatch-kappa	0.64416	H-kappa pairs
jaffe_naive--ACGAGGAGTCACAAGG-1_1287154_1_Paired_All	1	jaffe_naive	ImmunoMatch-kappa	0.622716	H-kappa pairs
dekosky_d2_agexp--502-503_split25_478	1	dekosky_d2_agexp	ImmunoMatch-kappa	0.910275	H-kappa pairs
jaffe_naive--CATCAAGCATGCGCAC-1_1287144_1_Paired_All	1	jaffe_naive	ImmunoMatch-kappa	0.669239	H-kappa pairs
jaffe_naive--ATGGGAGAGCGTTCCG-1_1279073_1_Paired_All	1	jaffe_naive	ImmunoMatch-kappa	0.719405	H-kappa pairs
jaffe_naive--CTGATCCAGTTGTAGA-1_1287153_1_Paired_All	1	jaffe_naive	ImmunoMatch-kappa	0.694863	H-kappa pairs
dekosky_d2_agexp--502-503_split35_981	1	dekosky_d2_agexp	ImmunoMatch-kappa	0.872541	H-kappa pairs
rajan_d1--1396265	1	rajan_d1	ImmunoMatch-kappa	0.976819	H-kappa pairs
jaffe_mem--GTGCGGTTCAACACCA-1_1279067_1_Paired_All	1	jaffe_mem	ImmunoMatch-kappa	0.944507	H-kappa pairs
dekosky_d2_agexp--502-503_split7_590	1	dekosky_d2_agexp	ImmunoMatch-kappa	0.79825	H-kappa pairs
jaffe_naive--CACAGTACATACTCTT-1_1287155_1_Paired_All	1	jaffe_naive	ImmunoMatch-kappa	0.67538	H-kappa pairs
jaffe_naive--ATCTGCCCAACGATCT-1_1287146_1_Paired_All	1	jaffe_naive	ImmunoMatch-kappa	0.627988	H-kappa pairs
jaffe_naive--ACGATACCAGTATAAG-1_1287152_1_Paired_All	1	jaffe_naive	ImmunoMatch-kappa	0.630793	H-kappa pairs
rajan_d1--897724	1	rajan_d1	ImmunoMatch-kappa	0.991576	H-kappa pairs
jaffe_mem--CCTCAGTAGCGGCTTC-1_1279074_1_Paired_All	1	jaffe_mem	ImmunoMatch-kappa	0.754124	H-kappa pairs
jaffe_naive--GCCAAATAGATGTGTA-1_1287147_1_Paired_All	1	jaffe_naive	ImmunoMatch-kappa	0.639476	H-kappa pairs
rajan_d1--2176163	1	rajan_d1	ImmunoMatch-kappa	0.98552	H-kappa pairs
jaffe_naive--TGACGGCCACGGTAAG-1_1287152_1_Paired_All	1	jaffe_naive	ImmunoMatch-kappa	0.711628	H-kappa pairs
jaffe_mem--GTCATTTGTCACTTCC-1_1279075_1_Paired_All	1	jaffe_mem	ImmunoMatch-kappa	0.922517	H-kappa pairs
dekosky_d1_agexp--485-486_split9_980	1	dekosky_d1_agexp	ImmunoMatch-kappa	0.907816	H-kappa pairs
dekosky_d2_agexp--502-503_split3_920	1	dekosky_d2_agexp	ImmunoMatch-kappa	0.936594	H-kappa pairs
jaffe_naive--GCTCCTATCTGATTCT-1_1287147_1_Paired_All	1	jaffe_naive	ImmunoMatch-kappa	0.00369853	H-kappa pairs
dekosky_d2_agexp--502-503_split62_624	1	dekosky_d2_agexp	ImmunoMatch-kappa	0.607608	H-kappa pairs
dekosky_d2_agexp--502-503_split44_817	1	dekosky_d2_agexp	ImmunoMatch-kappa	0.960908	H-kappa pairs
jaffe_naive--CTAGTGACAGATCGGA-1_1287155_1_Paired_All	1	jaffe_naive	ImmunoMatch-kappa	0.731964	H-kappa pairs
dekosky_d2_agexp--502-503_split35_652	1	dekosky_d2_agexp	ImmunoMatch-kappa	0.789681	H-kappa pairs
jaffe_naive--AGCTCCTAGAGCTGGT-1_1287147_1_Paired_All	1	jaffe_naive	ImmunoMatch-kappa	0.576857	H-kappa pairs
jaffe_naive--CGGACGTCACATGTGT-1_1287153_1_Paired_All	1	jaffe_naive	ImmunoMatch-kappa	0.692193	H-kappa pairs
dekosky_d2_agexp--502-503_split64_962	1	dekosky_d2_agexp	ImmunoMatch-kappa	0.0183289	H-kappa pairs
jaffe_naive--GGAACTTGTTCAACCA-1_1279065_1_Paired_All	1	jaffe_naive	ImmunoMatch-kappa	0.629091	H-kappa pairs
jaffe_naive--GTCCTCATCCTATGTT-1_1287155_1_Paired_All	1	jaffe_naive	ImmunoMatch-kappa	0.707259	H-kappa pairs
jaffe_mem--ACCCACTAGTGAACGC-1_1279074_1_Paired_All	1	jaffe_mem	ImmunoMatch-kappa	0.969066	H-kappa pairs
jaffe_naive--ATCACGATCCACTGGG-1_1287146_1_Paired_All	1	jaffe_naive	ImmunoMatch-kappa	0.668015	H-kappa pairs
jaffe_mem--CTTTGCGTCCGAATGT-1_1279074_1_Paired_All	1	jaffe_mem	ImmunoMatch-kappa	0.0438831	H-kappa pairs
rajan_d2--2478400	1	rajan_d2	ImmunoMatch-kappa	0.995848	H-kappa pairs
jaffe_naive--CAGCATATCTACCTGC-1_1287153_1_Paired_All	1	jaffe_naive	ImmunoMatch-kappa	0.978691	H-kappa pairs
jaffe_naive--TTCTACAGTTACGACT-1_1287144_1_Paired_All	1	jaffe_naive	ImmunoMatch-kappa	0.737398	H-kappa pairs
jaffe_naive--GACAGAGTCCTTAATC-1_1287153_1_Paired_All	1	jaffe_naive	ImmunoMatch-kappa	0.641463	H-kappa pairs
dekosky_d2_agexp--502-503_split79_699	1	dekosky_d2_agexp	ImmunoMatch-kappa	0.0611071	H-kappa pairs
jaffe_naive--AAGGTTCGTAGCGCTC-1_1287155_1_Paired_All	1	jaffe_naive	ImmunoMatch-kappa	0.744853	H-kappa pairs
dekosky_d2_agexp--502-503_split45_551	1	dekosky_d2_agexp	ImmunoMatch-kappa	0.915837	H-kappa pairs
jaffe_naive--TGCACCTCATGGAATA-1_1287154_1_Paired_All	1	jaffe_naive	ImmunoMatch-kappa	0.656902	H-kappa pairs
jaffe_naive--AAGGCAGTCGTACGGC-1_1279065_1_Paired_All	1	jaffe_naive	ImmunoMatch-kappa	0.651448	H-kappa pairs
dekosky_d2_agexp--502-503_split20_822	1	dekosky_d2_agexp	ImmunoMatch-kappa	0.879783	H-kappa pairs
jaffe_naive--CAACCTCTCTCCTATA-1_1287147_1_Paired_All	1	jaffe_naive	ImmunoMatch-kappa	0.678011	H-kappa pairs
rajan_d2--2612295	1	rajan_d2	ImmunoMatch-kappa	0.0671404	H-kappa pairs
dekosky_d2_agexp--502-503_split19_84	1	dekosky_d2_agexp	ImmunoMatch-kappa	0.8904	H-kappa pairs
jaffe_naive--CGTGTCTAGCCGGTAA-1_1287144_1_Paired_All	1	jaffe_naive	ImmunoMatch-kappa	0.632047	H-kappa pairs
rajan_d1--3252204	1	rajan_d1	ImmunoMatch-kappa	0.225032	H-kappa pairs
jaffe_naive--CCATGTCGTACTCGCG-1_1287147_1_Paired_All	1	jaffe_naive	ImmunoMatch-kappa	0.68701	H-kappa pairs
jaffe_naive--CGGGTCATCGATCCCT-1_1287146_1_Paired_All	1	jaffe_naive	ImmunoMatch-kappa	0.719437	H-kappa pairs
jaffe_naive--GTGCAGCTCTGTGCAA-1_1287147_1_Paired_All	1	jaffe_naive	ImmunoMatch-kappa	0.724256	H-kappa pairs
jaffe_naive--CACAAACTCTCGATGA-1_1287155_1_Paired_All	1	jaffe_naive	ImmunoMatch-kappa	0.626707	H-kappa pairs
jaffe_naive--TTCCCAGAGAAACCAT-1_1279073_1_Paired_All	1	jaffe_naive	ImmunoMatch-kappa	0.633268	H-kappa pairs
dekosky_d2_agexp--502-503_split69_116	1	dekosky_d2_agexp	ImmunoMatch-kappa	0.914792	H-kappa pairs
jaffe_naive--CTCTACGAGCTGCAAG-1_1287154_1_Paired_All	1	jaffe_naive	ImmunoMatch-kappa	0.695196	H-kappa pairs
jaffe_naive--GCATGTAGTGAAGGCT-1_1287145_1_Paired_All	1	jaffe_naive	ImmunoMatch-kappa	0.621421	H-kappa pairs
jaffe_naive--CTACGTCCATCCGCGA-1_1287152_1_Paired_All	1	jaffe_naive	ImmunoMatch-kappa	0.596324	H-kappa pairs
jaffe_naive--ATTTCTGAGCGTTGCC-1_1287154_1_Paired_All	1	jaffe_naive	ImmunoMatch-kappa	0.643203	H-kappa pairs
jaffe_naive--AAGACCTCACACATGT-1_1287155_1_Paired_All	1	jaffe_naive	ImmunoMatch-kappa	0.710647	H-kappa pairs
[truncated: 84,393 more rows]
