# Supplementary material for: ImmunoMatch learns and predicts cognate pairing of heavy and light immunoglobulin chains
Source: Nat Methods. 2025 Nov 18;23(1):106–17. doi: 10.1038/s41592-025-02913-x (PMC12791012; doi:10.1038/s41592-025-02913-x)
Supplement: Supplementary file 12 — Statistical Source Data for Extended Data Fig. 4. [file 41592_2025_2913_MOESM12_ESM.xlsx]

## Sheet: Extended_Data_Fig4
spot_barcode	image_row_coordinate	image_col_coordinate	clone_id	expression_value	chain_type	region
AAACAAGTATCTCCCA-1	8559	10041	IGHMclone172	0	VH	RegE
AAACACCAATAACTGC-1	9907	2796	IGHMclone172	0	VH	RegE
AAACAGAGCGACTCCT-1	3093	9357	IGHMclone172	0	VH	RegE
AAACAGCTTTCAGAAG-1	7476	1930	IGHMclone172	0	VH	RegE
AAACAGGGTCTATATT-1	8084	2277	IGHMclone172	0	VH	RegE
AAACATTTCCCGGATT-1	10228	9601	IGHMclone172	0	VH	RegE
AAACCCGAACGAAATC-1	7803	11177	IGHMclone172	0	VH	RegE
AAACCGGAAATGTTAA-1	9172	11959	IGHMclone172	0	VH	RegE
AAACCGGGTAGGTACC-1	7329	3588	IGHMclone172	0	VH	RegE
AAACCGTTCGTCCAGG-1	8850	4806	IGHMclone172	0	VH	RegE
AAACCTAAGCAGCCGG-1	10832	8378	IGHMclone172	0	VH	RegE
AAACCTCATGAAGTTG-1	6568	2805	IGHMclone172	0	VH	RegE
AAACGAAGAACATACC-1	1872	6743	IGHMclone172	0	VH	RegE
AAACGAGACGGTTGAT-1	6277	8040	IGHMclone172	0	VH	RegE
AAACGGGCGTACGGGT-1	10834	9076	IGHMclone172	0	VH	RegE
AAACTCGTGATATAAG-1	4463	11011	IGHMclone172	0	VH	RegE
AAACTGCTGGCTCCAA-1	7793	6989	IGHMclone172	0	VH	RegE
AAACTTGCAAACGTAT-1	7782	2802	IGHMclone172	0	VH	RegE
AAAGAATGTGGACTAA-1	11748	10295	IGHMclone172	0	VH	RegE
AAAGACCCAAGTCGCG-1	2475	5345	IGHMclone172	0	VH	RegE
AAAGACTGGGCGCTTT-1	5352	2459	IGHMclone172	0	VH	RegE
AAAGGCTACGGACCAT-1	10371	5849	IGHMclone172	0	VH	RegE
AAAGGCTCTCGCGCCG-1	9308	5939	IGHMclone172	0	VH	RegE
AAAGGGATGTAGCAAG-1	4604	6561	IGHMclone172	0	VH	RegE
AAAGGGCAGCTTGAAT-1	4596	3420	IGHMclone172	0	VH	RegE
AAAGTAGCATTGCTCA-1	8695	3497	IGHMclone172	0	VH	RegE
AAAGTCACTGATGTAA-1	2476	5694	IGHMclone172	0	VH	RegE
AAAGTCGACCCTCAGT-1	6567	2456	IGHMclone172	0	VH	RegE
AAAGTGCCATCAATTA-1	10538	12043	IGHMclone172	0	VH	RegE
AAAGTGTGATTTATCT-1	7647	9345	IGHMclone172	0	VH	RegE
AAAGTTGACTCCCGTA-1	7344	9521	IGHMclone172	0	VH	RegE
AAATAACCATACGGGA-1	3091	8833	IGHMclone172	0	VH	RegE
AAATAAGGTAGTGCCC-1	5678	11183	IGHMclone172	0	VH	RegE
AAATACCTATAAGCAT-1	8097	7163	IGHMclone172	0	VH	RegE
AAATAGCTTAGACTTT-1	6435	10395	IGHMclone172	0	VH	RegE
AAATAGGGTGCTATTG-1	9010	8033	IGHMclone172	0	VH	RegE
AAATCCGATACACGCC-1	10833	8727	IGHMclone172	0	VH	RegE
AAATCGTGTACCACAA-1	7638	6030	IGHMclone172	0	VH	RegE
AAATCTAGCCCTGCTA-1	9015	9953	IGHMclone172	0	VH	RegE
AAATGATTCGATCAGC-1	4159	10837	IGHMclone172	0	VH	RegE
AAATGCTCGTTACGTT-1	3381	3249	IGHMclone172	0	VH	RegE
AAATGGCATGTCTTGT-1	2935	7176	IGHMclone172	0	VH	RegE
AAATGGCCCGTGCCCT-1	8389	2626	IGHMclone172	0	VH	RegE
AAATGGTCAATGTGCC-1	5967	5598	IGHMclone172	0	VH	RegE
AAATTAACGGGTAGCT-1	6121	6208	IGHMclone172	0	VH	RegE
AAATTACACGACTCTG-1	3091	8659	IGHMclone172	0	VH	RegE
AAATTACCTATCGATG-1	4914	9352	IGHMclone172	0	VH	RegE
AAATTCCAGGTCCAAA-1	6285	11181	IGHMclone172	0	VH	RegE
AAATTGATAGTCCTTT-1	9303	3845	IGHMclone172	0	VH	RegE
AAATTTGCGGGTGTGG-1	8089	4022	IGHMclone172	0	VH	RegE
AACAACTGGTAGTTGC-1	5206	4815	IGHMclone172	0	VH	RegE
AACAATTACTCTACGC-1	5354	3331	IGHMclone172	0	VH	RegE
AACACACGCTCGCCGC-1	8709	9255	IGHMclone172	0	VH	RegE
AACACGACTGTACTGA-1	2327	6829	IGHMclone172	0	VH	RegE
AACACGAGACGCGGCC-1	7782	2976	IGHMclone172	0	VH	RegE
AACAGCTGTGTGGCAA-1	9910	3843	IGHMclone172	0	VH	RegE
AACAGGAAATCGAATA-1	3239	7001	IGHMclone172	0	VH	RegE
AACAGGATGGGCCGCG-1	5356	3855	IGHMclone172	0	VH	RegE
AACAGGTAGTATGGAT-1	8410	11001	IGHMclone172	0	VH	RegE
AACATATCAACTGGTG-1	5067	9788	IGHMclone172	0	VH	RegE
AACCAAGACTTCTCTG-1	6417	3241	IGHMclone172	0	VH	RegE
AACCATGGGATCGCTA-1	3079	3773	IGHMclone172	0	VH	RegE
AACCCAGAGACGGAGA-1	3232	4558	IGHMclone172	0	VH	RegE
AACCCATCCCATGATC-1	9451	2361	IGHMclone172	0	VH	RegE
AACCCGAGCAGAATCG-1	9625	10998	IGHMclone172	0	VH	RegE
AACCCTACTGTCAATA-1	7040	9521	IGHMclone172	0	VH	RegE
AACCCTGGTGGAACCA-1	2177	7265	IGHMclone172	0	VH	RegE
AACCGAGCTTGGTCAT-1	4605	7259	IGHMclone172	0	VH	RegE
AACCGCTAAGGGATGC-1	7950	9170	IGHMclone172	0	VH	RegE
AACCGTTGTGTTTGCT-1	2782	6740	IGHMclone172	0	VH	RegE
AACCTCGCTTTAGCCC-1	10377	8291	IGHMclone172	0	VH	RegE
AACCTGTCACGGAATT-1	6438	11442	IGHMclone172	0	VH	RegE
AACCTTTAAATACGGT-1	9159	7073	IGHMclone172	0	VH	RegE
AACCTTTACGACGTCT-1	3396	9182	IGHMclone172	0	VH	RegE
AACGACCTCCTAGCCG-1	11751	11516	IGHMclone172	0	VH	RegE
AACGATAATGCCGTAG-1	9008	7510	IGHMclone172	0	VH	RegE
AACGATAGAAGGGCCG-1	3235	5780	IGHMclone172	0	VH	RegE
AACGATATGTCAACTG-1	4607	7783	IGHMclone172	0	VH	RegE
AACGCATGATCTGGGT-1	4006	10227	IGHMclone172	0	VH	RegE
AACGCGGTCTCCAGCC-1	4453	6823	IGHMclone172	0	VH	RegE
AACGCTGTTGCTGAAA-1	9165	9342	IGHMclone172	0	VH	RegE
AACGGACGTACGTATA-1	8557	9169	IGHMclone172	0	VH	RegE
AACGGCCATCTCCGGT-1	8090	4546	IGHMclone172	0	VH	RegE
AACGTACTGTGGGTAC-1	8243	4807	IGHMclone172	0	VH	RegE
AACGTCAGACTAGTGG-1	4599	4642	IGHMclone172	0	VH	RegE
AACGTGATGAAGGACA-1	2331	8399	IGHMclone172	0	VH	RegE
AACGTGCGAAAGTCTC-1	6428	7604	IGHMclone172	0	VH	RegE
AACTACCCGTTTGTCA-1	8107	11002	IGHMclone172	0	VH	RegE
AACTAGGCTTGGGTGT-1	9309	6462	IGHMclone172	0	VH	RegE
AACTCAAGTTAATTGC-1	6725	4985	IGHMclone172	0	VH	RegE
AACTCCAGAGCGTGTT-1	10075	9165	IGHMclone172	0	VH	RegE
AACTCCTAATCCCATG-1	2789	9183	IGHMclone172	0	VH	RegE
AACTCGATGGCGCAGT-1	2622	3513	IGHMclone172	0	VH	RegE
AACTCTCAATAGAGCG-1	6280	9262	IGHMclone172	0	VH	RegE
AACTCTCAGTGTGCTC-1	9001	4718	IGHMclone172	0	VH	RegE
AACTGAGTTATACTGA-1	8717	12222	IGHMclone172	0	VH	RegE
AACTGATATTAGGCCT-1	3390	6913	IGHMclone172	0	VH	RegE
AACTGGGTCCCGACGT-1	3997	6912	IGHMclone172	0	VH	RegE
AACTGGTGTGGGCCTT-1	2020	5434	IGHMclone172	0	VH	RegE
AACTTCTGCGTCTATC-1	3683	2725	IGHMclone172	0	VH	RegE
AACTTGCCCGTATGCA-1	5355	3506	IGHMclone172	0	VH	RegE
AACTTGCGTTCTCGCG-1	3076	2901	IGHMclone172	0	VH	RegE
AACTTTAGCTGCTGAG-1	1716	5434	IGHMclone172	0	VH	RegE
AAGAAGGATCAGTTAG-1	2926	3337	IGHMclone172	0	VH	RegE
AAGACATACGTGGTTT-1	11295	11081	IGHMclone172	0	VH	RegE
AAGACCCAACTGAACA-1	10067	5849	IGHMclone172	0	VH	RegE
AAGACTGCAAGCTACT-1	6427	7080	IGHMclone172	0	VH	RegE
AAGAGATGAATCGGTA-1	5051	3507	IGHMclone172	0	VH	RegE
AAGAGCTCTTTATCGG-1	6277	7866	IGHMclone172	0	VH	RegE
AAGAGGATGTACGCGA-1	6873	3676	IGHMclone172	0	VH	RegE
AAGAGGCATGGATCGC-1	6429	8127	IGHMclone172	0	VH	RegE
AAGAGGCCCTTTGGAA-1	9927	10648	IGHMclone172	0	VH	RegE
AAGATGGCACCGGACC-1	9912	4541	IGHMclone172	0	VH	RegE
AAGATTGGCGGAACGT-1	4913	9003	IGHMclone172	0	VH	RegE
AAGCACCCTGCGTATC-1	9919	7507	IGHMclone172	0	VH	RegE
AAGCATACTCTCCTGA-1	9008	7161	IGHMclone172	0	VH	RegE
AAGCCGAAGCGGTTTA-1	8409	10478	IGHMclone172	0	VH	RegE
AAGCCGGAGAGCAGGA-1	10234	12043	IGHMclone172	0	VH	RegE
AAGCGGCGTCATGGGT-1	2334	9621	IGHMclone172	0	VH	RegE
AAGCGTCCCTCATCGA-1	9607	4193	IGHMclone172	0	VH	RegE
AAGCTAGATCGAGTAA-1	8552	7075	IGHMclone172	0	VH	RegE
AAGCTCGTGCCAAGTC-1	6276	7517	IGHMclone172	0	VH	RegE
AAGCTCTTTCATGGTG-1	9617	8206	IGHMclone172	0	VH	RegE
AAGGAGCGGTTGGTGC-1	5208	5338	IGHMclone172	0	VH	RegE
AAGGATCGATCGCTTG-1	6891	10656	IGHMclone172	0	VH	RegE
AAGGATGAGGGACCTC-1	5065	8741	IGHMclone172	0	VH	RegE
AAGGCAGGCTGTCTCC-1	7349	11440	IGHMclone172	0	VH	RegE
AAGGCGCGTAAAGCTT-1	4598	4467	IGHMclone172	0	VH	RegE
AAGGCTGTGCTCATCG-1	5511	5163	IGHMclone172	0	VH	RegE
AAGGGACAGATTCTGT-1	4914	9178	IGHMclone172	0	VH	RegE
AAGGTATCCTAATATA-1	4760	8219	IGHMclone172	0	VH	RegE
AAGGTGATAAACCAGC-1	7646	9171	IGHMclone172	0	VH	RegE
AAGTAGAAGACCGGGT-1	3841	5255	IGHMclone172	0	VH	RegE
AAGTAGTGACGCGAGG-1	5963	3853	IGHMclone172	0	VH	RegE
AAGTCAATTGTCGTCA-1	7800	9956	IGHMclone172	0	VH	RegE
AAGTGACGACCGAATT-1	7176	3327	IGHMclone172	0	VH	RegE
AAGTGCCTTGACTGTA-1	7649	10218	IGHMclone172	0	VH	RegE
AAGTGCGTTAGAATCT-1	8391	3498	IGHMclone172	0	VH	RegE
AAGTGTTTGGAGACGG-1	8858	8121	IGHMclone172	0	VH	RegE
AAGTTCACTCCAAGCT-1	9618	8555	IGHMclone172	0	VH	RegE
AAGTTCAGTCTGCGTA-1	3702	10228	IGHMclone172	0	VH	RegE
AAGTTCGGCCAACAGG-1	7937	4110	IGHMclone172	0	VH	RegE
AAGTTGTGATGTTATA-1	10989	10384	IGHMclone172	0	VH	RegE
AAGTTTACTAATGGCA-1	1719	6481	IGHMclone172	0	VH	RegE
AATAACAACGCTCGGC-1	6418	3765	IGHMclone172	0	VH	RegE
AATAACACTAGAACAA-1	8849	4457	IGHMclone172	0	VH	RegE
AATAAGTCCTCGAGAC-1	1721	7354	IGHMclone172	0	VH	RegE
AATAATCTTCGTATCG-1	8868	11785	IGHMclone172	0	VH	RegE
AATACAATGTTTCAGG-1	4442	2810	IGHMclone172	0	VH	RegE
AATAGAACAGAGTGGC-1	8851	5155	IGHMclone172	0	VH	RegE
AATAGAATCTGTTTCA-1	8252	8646	IGHMclone172	0	VH	RegE
AATAGCTACCGCGTGC-1	3856	10838	IGHMclone172	0	VH	RegE
AATAGTCCGTCCCGAC-1	9612	6112	IGHMclone172	0	VH	RegE
AATATCAAGGTCGGAT-1	2170	4823	IGHMclone172	0	VH	RegE
AATATCGAATCAATGC-1	8409	10652	IGHMclone172	0	VH	RegE
AATATCGAGGGTTCTC-1	5068	9963	IGHMclone172	0	VH	RegE
AATATTGGAGTATTGA-1	6416	3067	IGHMclone172	0	VH	RegE
AATCATGTAAAGACTC-1	9166	9690	IGHMclone172	0	VH	RegE
AATCCAAGGGCCTGAG-1	2930	5257	IGHMclone172	0	VH	RegE
AATCGCCTCAGCGCCA-1	6885	8039	IGHMclone172	0	VH	RegE
AATCGCGCAGAGGACT-1	7348	11091	IGHMclone172	0	VH	RegE
AATCGGGACACTACGA-1	2174	6393	IGHMclone172	0	VH	RegE
AATCGGTATAGCCCTC-1	11749	10644	IGHMclone172	0	VH	RegE
AATCGTGAGCCGAGCA-1	11136	8377	IGHMclone172	0	VH	RegE
AATCTAGGTTTACTTG-1	8844	2537	IGHMclone172	0	VH	RegE
AATCTATGCCGGAGCC-1	4918	10748	IGHMclone172	0	VH	RegE
AATCTGCGTTGGGACG-1	5825	9176	IGHMclone172	0	VH	RegE
AATCTGGCTTTCTAGT-1	8692	2450	IGHMclone172	0	VH	RegE
AATGACAGCAATGTCT-1	8240	3760	IGHMclone172	0	VH	RegE
AATGACGTAGGATGTC-1	7643	7949	IGHMclone172	0	VH	RegE
AATGACTGTCAGCCGG-1	4449	5253	IGHMclone172	0	VH	RegE
AATGAGTTCGCATATG-1	3228	2988	IGHMclone172	0	VH	RegE
AATGATGATACGCTAT-1	4459	9266	IGHMclone172	0	VH	RegE
AATGATGCGACTCCTG-1	4764	9963	IGHMclone172	0	VH	RegE
AATGCAACCGGGTACC-1	4755	6299	IGHMclone172	0	VH	RegE
AATGCACCAAGCAATG-1	3852	9617	IGHMclone172	0	VH	RegE
AATGGTCCACCGTTCA-1	5504	2546	IGHMclone172	0	VH	RegE
AATGGTTCTCACAAGC-1	3839	4208	IGHMclone172	0	VH	RegE
AATGTGCCCGAGGTGT-1	9302	3496	IGHMclone172	0	VH	RegE
AATGTTGTCGTGAGAC-1	11293	10558	IGHMclone172	0	VH	RegE
AATTAAAGGTCGGCGT-1	7030	5508	IGHMclone172	0	VH	RegE
AATTAACGGATTTCCA-1	9766	6897	IGHMclone172	0	VH	RegE
AATTAGCGCTGCAGCG-1	8703	6638	IGHMclone172	0	VH	RegE
AATTCATAAGGGATCT-1	4458	9092	IGHMclone172	0	VH	RegE
AATTCTAGAGTTAGGC-1	8399	6639	IGHMclone172	0	VH	RegE
AATTGAACGCTCTGGT-1	7796	8385	IGHMclone172	0	VH	RegE
AATTGCAGCAATCGAC-1	10685	10036	IGHMclone172	0	VH	RegE
AATTGTGGTTGCCAAA-1	10840	11518	IGHMclone172	0	VH	RegE
AATTTGGGACATAGTA-1	2940	9096	IGHMclone172	0	VH	RegE
AATTTGGTTCCAAAGA-1	2631	7003	IGHMclone172	0	VH	RegE
ACAAAGCATGACCTAG-1	10532	9600	IGHMclone172	0	VH	RegE
ACAAATCGCACCGAAT-1	8555	8296	IGHMclone172	0	VH	RegE
ACAAATGGTAGTGTTT-1	7645	8473	IGHMclone172	0	VH	RegE
ACAACAGCATGAGCTA-1	5820	7431	IGHMclone172	0	VH	RegE
ACAACGGTCCCTGCGA-1	4293	3770	IGHMclone172	0	VH	RegE
ACAAGCAGTGCCTAGC-1	5507	3418	IGHMclone172	0	VH	RegE
ACAAGGAAATCCGCCC-1	8402	7686	IGHMclone172	0	VH	RegE
ACAAGGACAAGAGGTT-1	5357	4378	IGHMclone172	0	VH	RegE
ACAAGGATGCTTTAGG-1	10226	8728	IGHMclone172	0	VH	RegE
ACAAGGGCAGGCTCTG-1	7643	7775	IGHMclone172	0	VH	RegE
ACAATAGTCGTACGTT-1	7327	2890	IGHMclone172	0	VH	RegE
ACAATCCATTTAAACC-1	6419	3939	IGHMclone172	0	VH	RegE
ACAATGAATACGGAGA-1	9606	3844	IGHMclone172	0	VH	RegE
ACAATTGTGTCTCTTT-1	8710	9604	IGHMclone172	0	VH	RegE
ACAATTTGAGCAGTGG-1	5215	8305	IGHMclone172	0	VH	RegE
ACAATTTGGCCATATT-1	7502	11876	IGHMclone172	0	VH	RegE
ACACAAAGACGGGTGG-1	4602	6038	IGHMclone172	0	VH	RegE
ACACACCAGGACCAGT-1	7646	8996	IGHMclone172	0	VH	RegE
ACACACTTTCTACACG-1	3086	6740	IGHMclone172	0	VH	RegE
ACACCACATAATTAGC-1	5679	11357	IGHMclone172	0	VH	RegE
ACACCCAGCATGCAGC-1	4601	5514	IGHMclone172	0	VH	RegE
ACACCCGAGAAATCCG-1	3840	4557	IGHMclone172	0	VH	RegE
ACACCTTAAGTAGGGC-1	4751	4903	IGHMclone172	0	VH	RegE
ACACCTTACTACTTGC-1	7195	10830	IGHMclone172	0	VH	RegE
ACACGAGACTCCTTCT-1	5668	7344	IGHMclone172	0	VH	RegE
ACACGGCACTATGCAT-1	2025	7353	IGHMclone172	0	VH	RegE
ACACGGGAACTTAGGG-1	5061	7345	IGHMclone172	0	VH	RegE
ACACGTAGGCCACAAG-1	9776	10736	IGHMclone172	0	VH	RegE
ACACTCCAATGTCACT-1	3531	2638	IGHMclone172	0	VH	RegE
ACACTGATCAAGGTGT-1	8851	5329	IGHMclone172	0	VH	RegE
ACACTGGGACAGTCGT-1	9929	11172	IGHMclone172	0	VH	RegE
ACAGAACTGAGAACAA-1	8846	3235	IGHMclone172	0	VH	RegE
ACAGATTAGGTTAGTG-1	2022	6132	IGHMclone172	0	VH	RegE
ACAGCATAGAGCCAGT-1	2478	6218	IGHMclone172	0	VH	RegE
ACAGCGACATTCTCAT-1	9925	9776	IGHMclone172	0	VH	RegE
ACAGCGCACCCGCAGC-1	2482	8137	IGHMclone172	0	VH	RegE
ACAGGCACGGATCCTT-1	11442	9423	IGHMclone172	0	VH	RegE
ACAGGCTTGCCCGACT-1	9012	8731	IGHMclone172	0	VH	RegE
ACAGGTGGAGGTGAGG-1	8697	4544	IGHMclone172	0	VH	RegE
ACAGTAATACAACTTG-1	7933	2365	IGHMclone172	0	VH	RegE
ACATAATAAGGCGGTG-1	4148	6650	IGHMclone172	0	VH	RegE
ACATCCCGGCCATACG-1	9309	6113	IGHMclone172	0	VH	RegE
ACATCCTGGTAACTGT-1	7345	10044	IGHMclone172	0	VH	RegE
ACATCGATCGTTTACC-1	7336	6554	IGHMclone172	0	VH	RegE
ACATCGGTCAGCCGCG-1	7179	4374	IGHMclone172	0	VH	RegE
ACATCGTATGCAATGG-1	7796	8211	IGHMclone172	0	VH	RegE
ACATCGTTAACCTAGT-1	2329	7701	IGHMclone172	0	VH	RegE
ACATCTCAACGCGTAA-1	1570	7616	IGHMclone172	0	VH	RegE
ACATGGCGCCAAAGTA-1	7042	10219	IGHMclone172	0	VH	RegE
ACATTAGTTTATATCC-1	8702	6464	IGHMclone172	0	VH	RegE
ACCAACACCACACACT-1	4007	10751	IGHMclone172	0	VH	RegE
ACCAACCGCACTCCAC-1	10835	9599	IGHMclone172	0	VH	RegE
ACCAACGCTTATTTAT-1	9003	5416	IGHMclone172	0	VH	RegE
ACCAAGAACGCGTGTC-1	3538	5430	IGHMclone172	0	VH	RegE
ACCAAGTCATCGGCAG-1	11596	10382	IGHMclone172	0	VH	RegE
ACCAATATGCAAGTTA-1	9465	7945	IGHMclone172	0	VH	RegE
ACCACAACTCAGAACA-1	2027	8225	IGHMclone172	0	VH	RegE
ACCACAAGTTTCTATC-1	5513	5861	IGHMclone172	0	VH	RegE
ACCACCAATGTAACAA-1	7194	10481	IGHMclone172	0	VH	RegE
ACCACGTGCAGCTATA-1	8250	7773	IGHMclone172	0	VH	RegE
ACCAGCCCGGTCTTTG-1	1570	7441	IGHMclone172	0	VH	RegE
ACCAGTGCGGGAGACG-1	8254	9344	IGHMclone172	0	VH	RegE
ACCATATCCGCAATAA-1	6728	6032	IGHMclone172	0	VH	RegE
ACCATCCGCCAACTAG-1	7629	2191	IGHMclone172	0	VH	RegE
ACCATCGTATATGGTA-1	7332	4809	IGHMclone172	0	VH	RegE
ACCCAACGCCCGTGGC-1	5520	8653	IGHMclone172	0	VH	RegE
ACCCACCTACATGCTC-1	4747	3333	IGHMclone172	0	VH	RegE
ACCCATCTTGAGGGTA-1	6572	4375	IGHMclone172	0	VH	RegE
ACCCATTTGTCCCTCT-1	10077	9863	IGHMclone172	0	VH	RegE
ACCCGGAAACTCCCAG-1	9614	6810	IGHMclone172	0	VH	RegE
ACCCGGAGCACCACAA-1	9930	11870	IGHMclone172	0	VH	RegE
ACCCGGATGACGCATC-1	6737	9871	IGHMclone172	0	VH	RegE
ACCCGGTTACACTTCC-1	7333	5333	IGHMclone172	0	VH	RegE
ACCCGTAGTCTAGTTG-1	11296	11430	IGHMclone172	0	VH	RegE
ACCCGTGTCATCAGTA-1	9763	5850	IGHMclone172	0	VH	RegE
ACCCTATAGGACTGAG-1	2773	2902	IGHMclone172	0	VH	RegE
ACCCTATGCCATATCG-1	9457	4630	IGHMclone172	0	VH	RegE
ACCCTCCCGTCAGGGC-1	11443	9772	IGHMclone172	0	VH	RegE
ACCCTCCCTTGCTATT-1	8252	8471	IGHMclone172	0	VH	RegE
ACCCTTCATCTGCGAA-1	2934	6827	IGHMclone172	0	VH	RegE
ACCCTTTAGTTCTCCA-1	1875	8139	IGHMclone172	0	VH	RegE
ACCGAAAGGGCCCTGC-1	2325	5782	IGHMclone172	0	VH	RegE
ACCGAAGAGTCTGGTT-1	9602	2099	IGHMclone172	0	VH	RegE
ACCGACACATCTCCCA-1	10222	6983	IGHMclone172	0	VH	RegE
ACCGACTGAGTCCCAC-1	5212	6909	IGHMclone172	0	VH	RegE
ACCGATAGGCATAACC-1	10081	11433	IGHMclone172	0	VH	RegE
ACCGATATTTAATCAT-1	9171	11610	IGHMclone172	0	VH	RegE
ACCGATGGTAGCATCG-1	6432	9174	IGHMclone172	0	VH	RegE
ACCGCAATAACTGCCT-1	8706	8034	IGHMclone172	0	VH	RegE
ACCGCGGTGGAAGTCG-1	7650	10392	IGHMclone172	1	VH	RegE
ACCGGGCCTTTGTTGA-1	7951	9694	IGHMclone172	0	VH	RegE
ACCGTTCCCGCTCTGA-1	1720	6830	IGHMclone172	0	VH	RegE
ACCTAAGTACCTTTCA-1	8544	3759	IGHMclone172	0	VH	RegE
ACCTAATCGACTTCCT-1	5811	3766	IGHMclone172	0	VH	RegE
ACCTACAGTATGTGGT-1	7196	11004	IGHMclone172	0	VH	RegE
ACCTCCGCCCTCGCTG-1	9320	10475	IGHMclone172	0	VH	RegE
ACCTCCGTTATTCACC-1	6133	10920	IGHMclone172	0	VH	RegE
ACCTGCGTGTCATGTT-1	7934	2714	IGHMclone172	0	VH	RegE
ACGAAATGGGCGGCAC-1	5810	3243	IGHMclone172	0	VH	RegE
ACGACCCATGAGTTGC-1	9931	12044	IGHMclone172	0	VH	RegE
ACGAGATATTTGCTTA-1	2331	8225	IGHMclone172	1	VH	RegE
ACGAGGATACCACTCT-1	8541	2712	IGHMclone172	0	VH	RegE
ACGAGTACGGATGCCC-1	5220	10224	IGHMclone172	0	VH	RegE
ACGATACATAGAACTA-1	4304	8132	IGHMclone172	0	VH	RegE
ACGATCATACATAGAG-1	4756	6648	IGHMclone172	0	VH	RegE
ACGATCATCTTGTAAA-1	6434	10046	IGHMclone172	0	VH	RegE
ACGATGCATATGTTAT-1	6573	4899	IGHMclone172	0	VH	RegE
ACGATGGATCCGATGC-1	2480	7265	IGHMclone172	0	VH	RegE
ACGCAATCACTACAGC-1	4766	10661	IGHMclone172	0	VH	RegE
ACGCATACGTTTACTA-1	9470	10039	IGHMclone172	0	VH	RegE
ACGCATTCGTGAGTAC-1	5970	6471	IGHMclone172	0	VH	RegE
ACGCCAGATGATTTCT-1	3543	7524	IGHMclone172	0	VH	RegE
ACGCCGCTAGACGACC-1	7490	7339	IGHMclone172	0	VH	RegE
ACGCGAAGTCAGACGA-1	8398	6290	IGHMclone172	0	VH	RegE
ACGCGCTACACAGGGT-1	7177	3850	IGHMclone172	0	VH	RegE
ACGCGGGCCAAGGACA-1	6122	6557	IGHMclone172	0	VH	RegE
ACGCTAGTGATACACT-1	5219	9875	IGHMclone172	0	VH	RegE
ACGCTGTGAGGCGTAG-1	6870	2280	IGHMclone172	0	VH	RegE
ACGGAATTTAGCAAAT-1	3230	3511	IGHMclone172	0	VH	RegE
ACGGACTCTCAAAGCG-1	10223	7681	IGHMclone172	0	VH	RegE
ACGGAGCGCAAATTAC-1	3703	10577	IGHMclone172	0	VH	RegE
ACGGATGGTGCGGATA-1	9617	8032	IGHMclone172	0	VH	RegE
ACGGCACTTGCTTGGG-1	8854	6376	IGHMclone172	0	VH	RegE
ACGGCCAACATGGACT-1	9004	5939	IGHMclone172	0	VH	RegE
ACGGCGACGATGGGAA-1	8402	7860	IGHMclone172	0	VH	RegE
ACGGGAGTGTCGGCCC-1	8087	3324	IGHMclone172	0	VH	RegE
ACGTACAGATTTCTCT-1	2479	6916	IGHMclone172	0	VH	RegE
ACGTAGATTGCTGATG-1	5971	6994	IGHMclone172	0	VH	RegE
ACGTATTACTCCGATC-1	7192	9608	IGHMclone172	0	VH	RegE
ACGTGACAAAGTAAGT-1	8841	1490	IGHMclone172	0	VH	RegE
ACGTGCGCCTCGTGCA-1	3541	6651	IGHMclone172	0	VH	RegE
ACGTTAATGTCGAAGA-1	7186	7165	IGHMclone172	0	VH	RegE
ACGTTAGATTTGCCCG-1	6876	4549	IGHMclone172	0	VH	RegE
ACGTTCCGCGCTCCGT-1	2173	5869	IGHMclone172	0	VH	RegE
ACGTTCGCAATCAATT-1	5981	11007	IGHMclone172	0	VH	RegE
ACGTTCGTTCAGGAAA-1	10065	4977	IGHMclone172	0	VH	RegE
ACGTTCTGTACAAGTC-1	10835	9425	IGHMclone172	0	VH	RegE
ACGTTTAGTTGTGATC-1	3087	7089	IGHMclone172	0	VH	RegE
ACTACCAGCTCTCTGG-1	4751	4729	IGHMclone172	0	VH	RegE
ACTACGCGTTAGAATT-1	10067	6024	IGHMclone172	0	VH	RegE
ACTAGTTGCGATCGTC-1	8560	10216	IGHMclone172	0	VH	RegE
ACTATATGCTGTGTTC-1	2943	10317	IGHMclone172	0	VH	RegE
ACTATCCAGGGCATGG-1	6739	10569	IGHMclone172	0	VH	RegE
ACTATCTGCCCGCGTA-1	9017	11000	IGHMclone172	0	VH	RegE
ACTATTCGTCCGTGGT-1	3088	7612	IGHMclone172	0	VH	RegE
ACTATTTCCGGGCCCA-1	9912	4716	IGHMclone172	0	VH	RegE
ACTCAAGTGCAAGGCT-1	10074	8641	IGHMclone172	0	VH	RegE
ACTCAATAAAGGCACG-1	4757	7172	IGHMclone172	0	VH	RegE
ACTCAGACCTGCTTCT-1	2322	4909	IGHMclone172	0	VH	RegE
ACTCCCATTCCTAAAG-1	8085	2626	IGHMclone172	0	VH	RegE
ACTCCCGAATTCGTTT-1	5827	10222	IGHMclone172	0	VH	RegE
ACTCCCTAATGCTAAA-1	9615	7159	IGHMclone172	0	VH	RegE
ACTCCCTAGAATAGTA-1	8249	7250	IGHMclone172	0	VH	RegE
ACTCCGGCCGACCACT-1	11593	8986	IGHMclone172	0	VH	RegE
ACTCGCCGTTCGATAA-1	11142	10820	IGHMclone172	0	VH	RegE
ACTCGCGATCTGACGC-1	7350	12138	IGHMclone172	0	VH	RegE
ACTCGTAACCCGTCCT-1	8390	3149	IGHMclone172	0	VH	RegE
ACTCGTCAGTAATCCC-1	6429	7953	IGHMclone172	0	VH	RegE
ACTCTCTGACTTAGGT-1	7340	7950	IGHMclone172	0	VH	RegE
ACTCTCTTATACACGA-1	2180	8487	IGHMclone172	0	VH	RegE
ACTCTGACCTAATAGA-1	11443	9597	IGHMclone172	0	VH	RegE
ACTCTTCAGCTCCCGC-1	6440	12140	IGHMclone172	0	VH	RegE
ACTCTTGTATAGTAAC-1	6427	7255	IGHMclone172	0	VH	RegE
ACTGAAACGCCGTTAG-1	9620	9253	IGHMclone172	0	VH	RegE
ACTGAATGGCGAAAGT-1	8100	8385	IGHMclone172	0	VH	RegE
ACTGCCGTCGTAACTC-1	3391	7262	IGHMclone172	0	VH	RegE
ACTGCGGACACACCGT-1	6590	11529	IGHMclone172	0	VH	RegE
ACTGCTCGGAAGGATG-1	8994	1926	IGHMclone172	0	VH	RegE
ACTGTACGATACACAT-1	5518	7955	IGHMclone172	0	VH	RegE
ACTGTAGCACTTTGGA-1	5054	4553	IGHMclone172	0	VH	RegE
ACTGTCCAGGATTATA-1	5968	5947	IGHMclone172	0	VH	RegE
ACTGTCTTCTTTAGAA-1	5515	6733	IGHMclone172	0	VH	RegE
ACTGTGCTAGTAGATC-1	2927	3861	IGHMclone172	0	VH	RegE
ACTTACCGGGCGCGCA-1	2638	9445	IGHMclone172	0	VH	RegE
ACTTACGCATCCACGC-1	9769	7944	IGHMclone172	0	VH	RegE
ACTTAGTACGACAAGA-1	3079	3948	IGHMclone172	0	VH	RegE
ACTTATACTTACCCGG-1	6432	8999	IGHMclone172	0	VH	RegE
ACTTATTAGGATCGGT-1	6727	5683	IGHMclone172	0	VH	RegE
ACTTATTTATGTGCCA-1	7950	8996	IGHMclone172	0	VH	RegE
ACTTCAGGCTGATCCC-1	8707	8208	IGHMclone172	0	VH	RegE
ACTTCCATGCGGGACA-1	10226	8554	IGHMclone172	0	VH	RegE
ACTTCGCCATACGCAC-1	5062	7694	IGHMclone172	0	VH	RegE
ACTTGACTCCCTCTTT-1	7338	7427	IGHMclone172	0	VH	RegE
ACTTGCCATATTGTAC-1	1566	6046	IGHMclone172	0	VH	RegE
ACTTGGGACCCGGTGG-1	5360	5425	IGHMclone172	0	VH	RegE
ACTTGTAGTCCCTTCA-1	7628	2017	IGHMclone172	0	VH	RegE
ACTTGTGGATGGAACG-1	8864	10564	IGHMclone172	0	VH	RegE
ACTTTACCCTCATGAA-1	5828	10397	IGHMclone172	0	VH	RegE
ACTTTCCTATAGCTTC-1	5211	6560	IGHMclone172	0	VH	RegE
ACTTTGACTGCATCCT-1	6869	2106	IGHMclone172	0	VH	RegE
ACTTTGTCGACGCACT-1	9474	11609	IGHMclone172	0	VH	RegE
AGAAATTATGACTCGC-1	9018	11174	IGHMclone172	0	VH	RegE
AGAACCCAGCGTGACA-1	7654	11963	IGHMclone172	0	VH	RegE
AGAACGTGGTACATTC-1	5062	7520	IGHMclone172	0	VH	RegE
AGAAGGTACACTTCAC-1	8844	2363	IGHMclone172	0	VH	RegE
AGAAGGTTGCCGAATT-1	7332	4984	IGHMclone172	0	VH	RegE
AGAAGGTTGTAGGTCG-1	10679	7942	IGHMclone172	0	VH	RegE
AGAAGTGATTCGTGAT-1	8239	3586	IGHMclone172	0	VH	RegE
AGAATAAATCTTCAGG-1	6566	2107	IGHMclone172	0	VH	RegE
AGAATTATGGATTCGA-1	5826	9699	IGHMclone172	0	VH	RegE
AGAATTGTTTGACATA-1	3532	3161	IGHMclone172	0	VH	RegE
AGACAGGCATCTCAGC-1	9324	12046	IGHMclone172	0	VH	RegE
AGACATAGATCCTTCC-1	2020	5259	IGHMclone172	0	VH	RegE
AGACCAAACCACACCT-1	8691	1927	IGHMclone172	0	VH	RegE
AGACCATGGGATACAA-1	4293	3596	IGHMclone172	0	VH	RegE
AGACCCACCGCTGATC-1	8399	6813	IGHMclone172	0	VH	RegE
AGACCCGCCCTCCTCG-1	4906	6037	IGHMclone172	0	VH	RegE
AGACCGCTCCGCGGTT-1	8713	10826	IGHMclone172	0	VH	RegE
AGACCGGGAAACCCTG-1	7174	2629	IGHMclone172	0	VH	RegE
AGACGAAGTGCCGGTC-1	8407	9605	IGHMclone172	0	VH	RegE
AGACGACGATGCCGCT-1	9000	4020	IGHMclone172	0	VH	RegE
AGACGCCCACTTCGCC-1	10082	11608	IGHMclone172	0	VH	RegE
AGACTAGCCTTCCAGA-1	5207	5164	IGHMclone172	0	VH	RegE
AGAGAACCGTCTAGGA-1	4913	8829	IGHMclone172	0	VH	RegE
AGAGAAGGAGTACAAT-1	9759	4105	IGHMclone172	0	VH	RegE
AGAGATCTCTAAAGCG-1	7023	2716	IGHMclone172	0	VH	RegE
AGAGCAGTTATGAGAC-1	5353	2808	IGHMclone172	0	VH	RegE
AGAGCCGCCGAGATTT-1	9776	10910	IGHMclone172	0	VH	RegE
AGAGCGGGCTAATCAT-1	3390	6739	IGHMclone172	0	VH	RegE
AGAGCGTACAAGCTCG-1	4596	3595	IGHMclone172	0	VH	RegE
AGAGGCTTCGGAAACC-1	8711	9953	IGHMclone172	0	VH	RegE
AGAGTAAACTTCACTA-1	8257	10391	IGHMclone172	0	VH	RegE
AGATAACTTCAGGGCC-1	5814	4988	IGHMclone172	0	VH	RegE
AGATACCAATAGAACC-1	10687	10734	IGHMclone172	0	VH	RegE
AGATACCGGTGTTCAC-1	7027	4461	IGHMclone172	0	VH	RegE
AGATACGACTTCATAT-1	3231	4209	IGHMclone172	0	VH	RegE
AGATACTCAAGATCGA-1	7948	8298	IGHMclone172	0	VH	RegE
AGATATAATACGACTA-1	10678	7418	IGHMclone172	0	VH	RegE
AGATCGTGCATAAGAT-1	4156	9616	IGHMclone172	0	VH	RegE
AGATCTCAGGTGTGAT-1	5366	7694	IGHMclone172	0	VH	RegE
AGATGACTCGCCCACG-1	4147	5952	IGHMclone172	0	VH	RegE
AGATGAGGGTTGCGAT-1	3094	9706	IGHMclone172	0	VH	RegE
AGATGATGGAGTCTGG-1	6131	10396	IGHMclone172	0	VH	RegE
AGATGCAAGACGTGCA-1	9757	3233	IGHMclone172	0	VH	RegE
AGATTATAGGACGTTT-1	6424	5859	IGHMclone172	0	VH	RegE
AGATTCACAACCGATA-1	8995	2275	IGHMclone172	0	VH	RegE
AGCAAAGGCCGCTAGT-1	10071	7420	IGHMclone172	0	VH	RegE
AGCAACATATCTTATT-1	7191	9259	IGHMclone172	0	VH	RegE
AGCAACCGAAAGTAAT-1	9452	2885	IGHMclone172	0	VH	RegE
AGCACCAGTACTCACG-1	5060	6822	IGHMclone172	0	VH	RegE
AGCACTACCGGCCTGT-1	6112	2893	IGHMclone172	0	VH	RegE
AGCACTACCTCACCAG-1	9010	8208	IGHMclone172	0	VH	RegE
AGCACTTAAGGACGCC-1	5660	4203	IGHMclone172	0	VH	RegE
AGCAGAAGGAGAAAGA-1	10677	7069	IGHMclone172	0	VH	RegE
AGCAGCCAGATGAATA-1	9461	6200	IGHMclone172	0	VH	RegE
AGCATATCAATATGCT-1	8710	9430	IGHMclone172	0	VH	RegE
AGCATCATTTCGAAAG-1	8997	2799	IGHMclone172	0	VH	RegE
AGCATCGTCGATAATT-1	4298	5690	IGHMclone172	0	VH	RegE
AGCATTACGAGGCAAG-1	11141	10296	IGHMclone172	0	VH	RegE
AGCCACAGGTTACCCG-1	10530	8902	IGHMclone172	0	VH	RegE
AGCCACTCCCGTGCTT-1	4456	8219	IGHMclone172	0	VH	RegE
AGCCCATACATGTAAG-1	7328	3414	IGHMclone172	0	VH	RegE
AGCCCGGTAGCCTGTA-1	10218	5413	IGHMclone172	0	VH	RegE
AGCCCTAAGCGAAGTT-1	3238	6826	IGHMclone172	0	VH	RegE
AGCCCTGTCGCACCGT-1	7197	11702	IGHMclone172	0	VH	RegE
AGCCCTTCTAATCCGA-1	3550	10141	IGHMclone172	0	VH	RegE
AGCCCTTGGACATCCC-1	9625	11347	IGHMclone172	0	VH	RegE
AGCCGTGGCTAAATGT-1	8542	3061	IGHMclone172	0	VH	RegE
AGCCTAATACCCACGT-1	8540	2363	IGHMclone172	0	VH	RegE
AGCGACAGGAACGGTC-1	8697	4370	IGHMclone172	0	VH	RegE
AGCGACATCCCATTCA-1	3540	6302	IGHMclone172	0	VH	RegE
AGCGACCAACGATATT-1	4754	5950	IGHMclone172	0	VH	RegE
AGCGATGCGCCTAATA-1	10686	10559	IGHMclone172	0	VH	RegE
AGCGCATAATGAATCG-1	9612	5938	IGHMclone172	0	VH	RegE
AGCGCGGGTGCCAATG-1	4610	9179	IGHMclone172	0	VH	RegE
AGCGCTAGAGCGATGT-1	7046	11790	IGHMclone172	0	VH	RegE
AGCGGACACTTCGTAG-1	10372	6547	IGHMclone172	0	VH	RegE
AGCGGCGGTTAGCGGT-1	8540	2189	IGHMclone172	0	VH	RegE
AGCGGGAAGGGTCCAT-1	2928	4384	IGHMclone172	0	VH	RegE
AGCGTGGTATTCTACT-1	7794	7338	IGHMclone172	0	VH	RegE
AGCTAAGTACGCAGGC-1	10681	8640	IGHMclone172	0	VH	RegE
AGCTAGAAGCAGAAGT-1	4156	9790	IGHMclone172	0	VH	RegE
AGCTATTTAATCCAAC-1	3392	7611	IGHMclone172	0	VH	RegE
AGCTCCATATATGTTC-1	9624	10649	IGHMclone172	0	VH	RegE
AGCTCCTTCGCACATC-1	8860	8644	IGHMclone172	0	VH	RegE
AGCTCTAGACGTTCCA-1	6732	7777	IGHMclone172	0	VH	RegE
AGCTCTTCCCAGTGCA-1	3699	8832	IGHMclone172	0	VH	RegE
AGCTCTTCGTAACCTT-1	6891	10481	IGHMclone172	0	VH	RegE
AGCTCTTTACTCAGTT-1	7181	5072	IGHMclone172	0	VH	RegE
AGCTGAAGTAAACCAA-1	4001	8482	IGHMclone172	0	VH	RegE
AGCTGTAACCTCAATC-1	9150	3583	IGHMclone172	0	VH	RegE
AGCTTCTTCTCGAGCA-1	11292	9860	IGHMclone172	0	VH	RegE
AGCTTGATCTTAACTT-1	7176	3152	IGHMclone172	0	VH	RegE
AGGAACGAACGACTTC-1	10689	11606	IGHMclone172	0	VH	RegE
AGGAAGCTGTCCGCCG-1	10221	6809	IGHMclone172	0	VH	RegE
AGGACAGTCGAATCCC-1	7493	8561	IGHMclone172	0	VH	RegE
AGGACATCGCACGTCG-1	3384	4470	IGHMclone172	0	VH	RegE
AGGACATCGGCACACT-1	11296	11779	IGHMclone172	0	VH	RegE
AGGACGACCCATTAGA-1	7484	5071	IGHMclone172	0	VH	RegE
AGGACGCTCGATGTTG-1	3701	9704	IGHMclone172	0	VH	RegE
AGGAGGCCTTCGCGCG-1	8862	9691	IGHMclone172	0	VH	RegE
AGGATAAAGTCGGGAT-1	9007	6812	IGHMclone172	0	VH	RegE
AGGATATAGGGATTTA-1	7951	9519	IGHMclone172	0	VH	RegE
AGGATCACGCGATCTG-1	8237	2539	IGHMclone172	0	VH	RegE
AGGCACGTGACTGTCC-1	9625	11172	IGHMclone172	0	VH	RegE
AGGCAGATGCGTAAAC-1	4913	8654	IGHMclone172	0	VH	RegE
AGGCAGGGAGCGTACT-1	9914	5414	IGHMclone172	0	VH	RegE
AGGCATTGTCGTAGGG-1	8407	9780	IGHMclone172	0	VH	RegE
AGGCCACATTGGTTAC-1	7958	12136	IGHMclone172	0	VH	RegE
AGGCCACCCGTTATGA-1	5206	4466	IGHMclone172	0	VH	RegE
AGGCCCATTGTACAGG-1	3236	5954	IGHMclone172	0	VH	RegE
AGGCCCTAGAACGCCA-1	7783	3325	IGHMclone172	0	VH	RegE
AGGCCTGAGAATCTCG-1	10378	8815	IGHMclone172	0	VH	RegE
AGGCGATAACTGGCGT-1	9778	11783	IGHMclone172	0	VH	RegE
AGGCGTCTATGGACGG-1	3400	10927	IGHMclone172	0	VH	RegE
AGGCTATGGTTAGCTT-1	4900	3769	IGHMclone172	0	VH	RegE
AGGCTTCCCGAAGAAG-1	8546	4806	IGHMclone172	0	VH	RegE
AGGCTTGCTAGACACC-1	4594	2723	IGHMclone172	0	VH	RegE
AGGGAAACGAGGTACT-1	2940	8921	IGHMclone172	0	VH	RegE
AGGGACCGGCTGCGTT-1	6436	10744	IGHMclone172	0	VH	RegE
AGGGACTCTACGCGAC-1	9308	5764	IGHMclone172	0	VH	RegE
AGGGAGACATACTTCG-1	5374	11009	IGHMclone172	0	VH	RegE
AGGGCAGCGGCGTGGT-1	2177	7614	IGHMclone172	0	VH	RegE
AGGGCCCTAATGTTCT-1	10689	11781	IGHMclone172	0	VH	RegE
AGGGCGAGCAGCTGAT-1	7630	2889	IGHMclone172	0	VH	RegE
AGGGCGTGATCGGCTA-1	3537	5081	IGHMclone172	0	VH	RegE
AGGGCTGCAGTTACAG-1	6274	6819	IGHMclone172	0	VH	RegE
AGGGTCGATGCGAACT-1	6585	9610	IGHMclone172	0	VH	RegE
AGGGTCTGGACGCAGT-1	11448	11517	IGHMclone172	0	VH	RegE
AGGGTGCTCTCGAGGG-1	6128	9175	IGHMclone172	0	VH	RegE
AGGGTTCCCTTTGGTT-1	5520	8827	IGHMclone172	0	VH	RegE
AGGGTTTAGTTCGGGA-1	5970	6645	IGHMclone172	0	VH	RegE
AGGTAACCTCCTATTC-1	2929	4733	IGHMclone172	0	VH	RegE
AGGTACGATATTGCCA-1	2785	7787	IGHMclone172	0	VH	RegE
AGGTAGGTACAAAGCT-1	6267	3852	IGHMclone172	0	VH	RegE
AGGTATAATTGATAGT-1	6284	10658	IGHMclone172	0	VH	RegE
AGGTATGCGGACATTA-1	6743	11965	IGHMclone172	0	VH	RegE
AGGTCAGGTGAGAGTG-1	7934	2889	IGHMclone172	0	VH	RegE
AGGTCGCCTCCCAACA-1	10234	11694	IGHMclone172	0	VH	RegE
AGGTCGCGGAGTTACT-1	4917	10225	IGHMclone172	0	VH	RegE
AGGTGCACGTCCACAT-1	11596	10208	IGHMclone172	0	VH	RegE
AGGTGTATCGCCATGA-1	6567	2630	IGHMclone172	0	VH	RegE
AGGTGTTGCCGACCAC-1	10841	11867	IGHMclone172	0	VH	RegE
AGGTTACACCATGCCG-1	7500	11178	IGHMclone172	0	VH	RegE
AGGTTGAGGCACGCTT-1	4303	7609	IGHMclone172	0	VH	RegE
AGGTTTCACACACCTT-1	7185	6991	IGHMclone172	0	VH	RegE
AGTAACTATAGCAGCC-1	11749	10469	IGHMclone172	0	VH	RegE
AGTAATGTCTTGCCGC-1	3389	6390	IGHMclone172	0	VH	RegE
AGTACATCATTTATCA-1	5373	10660	IGHMclone172	0	VH	RegE
AGTACGGCCCGTATCG-1	6262	2108	IGHMclone172	0	VH	RegE
AGTACGGGCACCTGGC-1	4759	8044	IGHMclone172	0	VH	RegE
AGTACTCTTATGCCCA-1	9467	8817	IGHMclone172	0	VH	RegE
AGTAGGAAGGAAGTTG-1	3397	9705	IGHMclone172	0	VH	RegE
AGTAGGTAACATACAT-1	2931	5606	IGHMclone172	0	VH	RegE
AGTATAATACTAGGCA-1	4749	4031	IGHMclone172	0	VH	RegE
AGTATGCTGGAGACCA-1	9757	3407	IGHMclone172	0	VH	RegE
AGTATTTGGCACGACC-1	9763	5676	IGHMclone172	0	VH	RegE
AGTCAACACCACCATC-1	7181	5246	IGHMclone172	0	VH	RegE
AGTCAAGATGACACTT-1	8253	8995	IGHMclone172	0	VH	RegE
AGTCACTAGCTCTCGA-1	9318	9777	IGHMclone172	0	VH	RegE
AGTCAGCCACCGCCTG-1	3382	3598	IGHMclone172	1	VH	RegE
AGTCCATTGGCTGATG-1	7345	9870	IGHMclone172	0	VH	RegE
AGTCCCGCCTTTAATT-1	3548	9269	IGHMclone172	0	VH	RegE
AGTCGACGGTCTCAAG-1	6735	8999	IGHMclone172	0	VH	RegE
AGTCGGCCCAAACGAC-1	4750	4554	IGHMclone172	0	VH	RegE
AGTCGGCTCAACTTTA-1	8087	3150	IGHMclone172	0	VH	RegE
AGTCGGTTGCGTGAGA-1	7044	10917	IGHMclone172	0	VH	RegE
AGTCGTATAAAGCAGA-1	10832	8203	IGHMclone172	0	VH	RegE
AGTCGTCGACCACCAA-1	9620	9079	IGHMclone172	0	VH	RegE
AGTCGTGGGCATTACG-1	8695	3672	IGHMclone172	0	VH	RegE
AGTCTAAAGTATACTC-1	5374	10834	IGHMclone172	0	VH	RegE
AGTCTCACAAGACTAC-1	9151	3758	IGHMclone172	0	VH	RegE
AGTCTGGACATCCTTG-1	3684	2899	IGHMclone172	1	VH	RegE
AGTCTTCTCCTCAAAT-1	4605	6910	IGHMclone172	0	VH	RegE
AGTGAACAAACTTCTC-1	7649	10043	IGHMclone172	0	VH	RegE
AGTGACCTACTTTACG-1	7638	5681	IGHMclone172	0	VH	RegE
AGTGAGACTTCCAGTA-1	6279	8738	IGHMclone172	0	VH	RegE
AGTGAGCCTCGCCGCC-1	5372	10136	IGHMclone172	0	VH	RegE
AGTGAGGGTTTCTGAC-1	2181	8836	IGHMclone172	0	VH	RegE
AGTGAGTCGAATTAAC-1	11142	10645	IGHMclone172	0	VH	RegE
AGTGATAACCTGCGCG-1	9923	8903	IGHMclone172	0	VH	RegE
AGTGATATGAGTAGTT-1	7789	5419	IGHMclone172	0	VH	RegE
AGTGATTCAAGCAGGA-1	5975	8739	IGHMclone172	0	VH	RegE
AGTGCACGCTTAAGAA-1	8862	9517	IGHMclone172	0	VH	RegE
AGTGCGTAGCTCGTAA-1	7939	4808	IGHMclone172	0	VH	RegE
AGTGCTAAACACAGCA-1	10227	9077	IGHMclone172	0	VH	RegE
AGTGCTTGCACGAATA-1	7190	8910	IGHMclone172	0	VH	RegE
AGTGGCGGCAATTTGA-1	4611	9353	IGHMclone172	0	VH	RegE
AGTGGCGTCTGAAGGT-1	10378	8640	IGHMclone172	0	VH	RegE
AGTGGCTCCGTCGGCC-1	7021	2193	IGHMclone172	0	VH	RegE
AGTGGTGTTACCCGTG-1	8083	1928	IGHMclone172	0	VH	RegE
AGTGTATTGCGCATTG-1	3548	9443	IGHMclone172	0	VH	RegE
AGTGTGGTCTATTGTG-1	4140	3160	IGHMclone172	0	VH	RegE
AGTTAAACACTTGCGA-1	7029	4985	IGHMclone172	0	VH	RegE
AGTTAAGCGGTCCCGG-1	3393	8135	IGHMclone172	0	VH	RegE
AGTTAAGTCAACCGCT-1	8694	3323	IGHMclone172	0	VH	RegE
AGTTACTCTATCGTGG-1	3243	8920	IGHMclone172	0	VH	RegE
AGTTCCTACAGAATTA-1	5512	5512	IGHMclone172	0	VH	RegE
AGTTCCTATTTATGTT-1	7489	6816	IGHMclone172	0	VH	RegE
AGTTCTGCGTTGTATC-1	2924	2814	IGHMclone172	0	VH	RegE
AGTTGCTGACTGATAT-1	3379	2726	IGHMclone172	0	VH	RegE
AGTTGGCAAGGCTAGA-1	11293	10383	IGHMclone172	0	VH	RegE
AGTTTCGCAGGTCGGA-1	2782	6566	IGHMclone172	0	VH	RegE
AGTTTGCACCTGCCTC-1	9768	7595	IGHMclone172	0	VH	RegE
AGTTTGGCACGGGTTG-1	8256	10042	IGHMclone172	0	VH	RegE
AGTTTGGCCAGACCTA-1	8088	3848	IGHMclone172	0	VH	RegE
ATAAACGGACCCGTAA-1	8095	6465	IGHMclone172	0	VH	RegE
ATAAACGTTGCACCAC-1	9623	10475	IGHMclone172	0	VH	RegE
ATAAAGGCTCGGTCGT-1	6119	5510	IGHMclone172	0	VH	RegE
ATAAATATTAGCAGCT-1	6721	3590	IGHMclone172	0	VH	RegE
ATAACGCCGGAGGGTC-1	6278	8215	IGHMclone172	0	VH	RegE
ATAACGGAGTCCAACG-1	4758	7695	IGHMclone172	0	VH	RegE
ATAAGGTGGAGAACAT-1	8553	7424	IGHMclone172	0	VH	RegE
ATAAGTAGGATTCAGA-1	5068	10137	IGHMclone172	0	VH	RegE
ATAAGTAGGGCGACTC-1	6436	10570	IGHMclone172	0	VH	RegE
ATAAGTTACCGCGACG-1	7941	5680	IGHMclone172	0	VH	RegE
ATAATAGCTGTTGAAT-1	8095	6640	IGHMclone172	0	VH	RegE
ATAATAGTGTAGGGAC-1	3686	3772	IGHMclone172	0	VH	RegE
ATAATCTTGGAGAACC-1	10224	7856	IGHMclone172	0	VH	RegE
ATAATTAGCTAAGTAG-1	10676	6720	IGHMclone172	0	VH	RegE
ATACAGGCCCTCCAAT-1	9464	7421	IGHMclone172	0	VH	RegE
ATACCACGGGCAACTT-1	6266	3678	IGHMclone172	0	VH	RegE
ATACCAGCAAATTGCT-1	1567	6394	IGHMclone172	0	VH	RegE
ATACCAGGCTAATAGA-1	2325	5956	IGHMclone172	0	VH	RegE
ATACCTAACCAAGAAA-1	9766	6723	IGHMclone172	0	VH	RegE
ATACGAAGGCTTTCCA-1	6591	11878	IGHMclone172	0	VH	RegE
ATACGCCGGCGAAACC-1	7036	7951	IGHMclone172	0	VH	RegE
ATACGGAACGTCGTTT-1	9453	3059	IGHMclone172	0	VH	RegE
ATACGGGTTTCGATTG-1	4305	8307	IGHMclone172	0	VH	RegE
ATACGTACTTAGCCAC-1	9313	7858	IGHMclone172	0	VH	RegE
ATACGTCCACTCCTGT-1	8102	9257	IGHMclone172	0	VH	RegE
ATACGTTATGCACGGA-1	10524	6633	IGHMclone172	0	VH	RegE
ATACTACCCGTACCAC-1	9926	10299	IGHMclone172	0	VH	RegE
ATACTAGCATGACCCT-1	4148	6475	IGHMclone172	0	VH	RegE
ATACTGCCTTACACCG-1	9770	8468	IGHMclone172	0	VH	RegE
ATAGACAACGGGACCT-1	5218	9177	IGHMclone172	0	VH	RegE
ATAGACGAAGAGAAAG-1	5966	5075	IGHMclone172	0	VH	RegE
ATAGAGTACTGGGACA-1	4904	5339	IGHMclone172	0	VH	RegE
ATAGAGTTATCAACTT-1	5066	9265	IGHMclone172	0	VH	RegE
ATAGCAACTAGGGAAG-1	10380	9687	IGHMclone172	0	VH	RegE
ATAGCCATAACAGTCA-1	11902	11079	IGHMclone172	0	VH	RegE
ATAGGCGGCTATAGAA-1	7482	4024	IGHMclone172	0	VH	RegE
ATAGGCTAGCTTCGCA-1	4763	9614	IGHMclone172	0	VH	RegE
ATAGGGATATCCTTGA-1	4150	7348	IGHMclone172	0	VH	RegE
ATAGGTTGGGCAGATG-1	5211	6734	IGHMclone172	0	VH	RegE
ATAGTCTTTGACGTGC-1	2024	7004	IGHMclone172	0	VH	RegE
ATAGTGAAGCGTTCTC-1	7183	6118	IGHMclone172	1	VH	RegE
ATAGTTCCACCCACTC-1	6738	10046	IGHMclone172	0	VH	RegE
ATATAAAGCGCTCGTG-1	9766	7072	IGHMclone172	0	VH	RegE
ATATAAATGTAGCTGC-1	9161	7597	IGHMclone172	0	VH	RegE
ATATAACACGGGCGCA-1	10987	9337	IGHMclone172	0	VH	RegE
ATATACGCTCGTGACG-1	10382	10560	IGHMclone172	0	VH	RegE
ATATCAACCTACAGAG-1	6587	10308	IGHMclone172	0	VH	RegE
ATATCAATTCCAGCCT-1	9449	1663	IGHMclone172	0	VH	RegE
ATATCGGTAGGGAGAT-1	6740	10744	IGHMclone172	0	VH	RegE
ATATCGTTCCTCGAAC-1	9772	9165	IGHMclone172	0	VH	RegE
ATATCTCCCTCGTTAA-1	3850	8744	IGHMclone172	0	VH	RegE
ATATCTTAGGGCCTTC-1	6273	6470	IGHMclone172	0	VH	RegE
ATATGTCTCCCTAGCC-1	6281	9611	IGHMclone172	0	VH	RegE
ATATTCAGTTAAACCT-1	7635	4634	IGHMclone172	0	VH	RegE
ATATTCCACATAGTGA-1	8706	7860	IGHMclone172	0	VH	RegE
ATATTCCCACAGGTCA-1	2630	6305	IGHMclone172	0	VH	RegE
ATATTGCTGTCAAAGT-1	3686	3946	IGHMclone172	0	VH	RegE
ATATTGGAGAGGCCTT-1	9930	11695	IGHMclone172	0	VH	RegE
ATATTTAACCCTCAAG-1	5665	5948	IGHMclone172	0	VH	RegE
ATCAAACACTGTTCCA-1	8105	10478	IGHMclone172	0	VH	RegE
ATCAAACGAAGGTTTG-1	8392	4022	IGHMclone172	0	VH	RegE
ATCAATCTGGGCTGCA-1	5971	6820	IGHMclone172	0	VH	RegE
ATCACATTAGAATATC-1	4001	8308	IGHMclone172	0	VH	RegE
ATCACGTGCTAATTAA-1	7938	4284	IGHMclone172	0	VH	RegE
ATCACTTCATCCTCGC-1	4149	6999	IGHMclone172	0	VH	RegE
ATCAGACGGCACGCCG-1	7635	4809	IGHMclone172	0	VH	RegE
ATCAGCCTCATGCTGC-1	9619	8730	IGHMclone172	0	VH	RegE
ATCAGCTCGTCCACTA-1	8388	2451	IGHMclone172	0	VH	RegE
ATCAGGTCGCCATTGC-1	2182	9359	IGHMclone172	0	VH	RegE
ATCAGTAGGCAGGGAT-1	4457	8743	IGHMclone172	0	VH	RegE
ATCATAGCCCTATGTA-1	10382	10385	IGHMclone172	0	VH	RegE
ATCATCCAATATTTGT-1	6880	6294	IGHMclone172	0	VH	RegE
ATCATGGACTACCGAC-1	7654	12137	IGHMclone172	0	VH	RegE
ATCCAACGCAGTCATA-1	4750	4380	IGHMclone172	0	VH	RegE
ATCCAATGGAGGGTCC-1	7480	3500	IGHMclone172	0	VH	RegE
ATCCACATCGACAGAA-1	10375	7419	IGHMclone172	0	VH	RegE
ATCCAGAGCAACAACC-1	8548	5679	IGHMclone172	0	VH	RegE
ATCCAGGATTCGTGAA-1	7029	5159	IGHMclone172	0	VH	RegE
ATCCTACCTAAGCTCT-1	7637	5332	IGHMclone172	0	VH	RegE
ATCCTGAATCGCTGCG-1	6721	3415	IGHMclone172	0	VH	RegE
ATCCTGCGTGGAATGG-1	7788	5244	IGHMclone172	0	VH	RegE
ATCCTTCTGAAAGAAC-1	8261	12136	IGHMclone172	0	VH	RegE
ATCGACCCAATACAGA-1	7488	6641	IGHMclone172	0	VH	RegE
ATCGACTCTTTCCGTT-1	4452	6474	IGHMclone172	0	VH	RegE
ATCGCACGCCGGGAGA-1	4754	6125	IGHMclone172	0	VH	RegE
ATCGCCAGTCAACATT-1	7801	10305	IGHMclone172	0	VH	RegE
ATCGCCGTGGTTCATG-1	11904	11952	IGHMclone172	0	VH	RegE
ATCGCTGCGTGCAGCA-1	4463	10837	IGHMclone172	0	VH	RegE
ATCGCTTTACGTCTCA-1	6288	12053	IGHMclone172	0	VH	RegE
ATCGGAGACAGACGGC-1	8857	7772	IGHMclone172	0	VH	RegE
ATCGGCAAGCAGTCCA-1	4004	9529	IGHMclone172	0	VH	RegE
ATCGTTAGCTAGCGGA-1	9773	9689	IGHMclone172	0	VH	RegE
ATCGTTCACTTTCGCC-1	2485	9358	IGHMclone172	0	VH	RegE
ATCTAATATCCTACGG-1	9311	6986	IGHMclone172	0	VH	RegE
ATCTCCCACGGAATAT-1	10079	10561	IGHMclone172	0	VH	RegE
ATCTCCCTGCAATCTA-1	3391	7437	IGHMclone172	0	VH	RegE
ATCTCGTGAGCGAAAC-1	8259	11263	IGHMclone172	0	VH	RegE
ATCTGCACCTCTGCGA-1	5371	9962	IGHMclone172	0	VH	RegE
ATCTGGGCTGTTCTTG-1	10222	7158	IGHMclone172	0	VH	RegE
ATCTGGTTAAGACTGT-1	4910	7782	IGHMclone172	0	VH	RegE
ATCTGTAATTGTACCC-1	3236	6129	IGHMclone172	0	VH	RegE
ATCTTATCGCACACCC-1	10685	10210	IGHMclone172	0	VH	RegE
ATCTTGACCTGCAACG-1	4903	4990	IGHMclone172	0	VH	RegE
ATCTTGACTTGTCCAA-1	5525	10572	IGHMclone172	0	VH	RegE
ATGAAGCCAAGGAGCC-1	4297	5166	IGHMclone172	0	VH	RegE
ATGACGCCGGCTCTAA-1	3388	6215	IGHMclone172	0	VH	RegE
ATGACGCGTTCTATCC-1	8847	3759	IGHMclone172	1	VH	RegE
ATGACTATGCGACATT-1	8253	8820	IGHMclone172	0	VH	RegE
ATGAGGAGTGTTAATC-1	4749	4205	IGHMclone172	0	VH	RegE
ATGAGGGCAGCGGCTA-1	7349	11615	IGHMclone172	0	VH	RegE
ATGATCGGGAATAGAC-1	3387	5866	IGHMclone172	0	VH	RegE
ATGATGCAATGGTACA-1	7637	5507	IGHMclone172	0	VH	RegE
ATGCACTACCGCATTG-1	5055	5077	IGHMclone172	0	VH	RegE
ATGCATGATCCAGGAT-1	4756	6823	IGHMclone172	0	VH	RegE
ATGCATTCCGTGATGG-1	1565	5697	IGHMclone172	0	VH	RegE
ATGCCAATCGCTCTGC-1	3247	10316	IGHMclone172	0	VH	RegE
ATGCCATTTGCGACCA-1	7494	9084	IGHMclone172	0	VH	RegE
ATGCCGGTCTTGCATA-1	5669	7693	IGHMclone172	0	VH	RegE
ATGCCGGTTGATGGGA-1	3849	8395	IGHMclone172	0	VH	RegE
ATGCGACAGTCCCATT-1	6276	7342	IGHMclone172	0	VH	RegE
ATGCGAGTCCCACCAC-1	8256	10216	IGHMclone172	0	VH	RegE
ATGCTCAGTGTTGCAT-1	4141	3683	IGHMclone172	0	VH	RegE
ATGCTCTGGCGCGGTA-1	10072	7769	IGHMclone172	0	VH	RegE
ATGCTTAGGAGTTGAT-1	9473	10911	IGHMclone172	0	VH	RegE
ATGGAAATTTAAGGAG-1	8994	1752	IGHMclone172	0	VH	RegE
ATGGAACCTTTGCACA-1	6742	11616	IGHMclone172	0	VH	RegE
ATGGAGCAGGCCGTGA-1	6426	6906	IGHMclone172	0	VH	RegE
ATGGATCCGGCGTCCG-1	3848	8046	IGHMclone172	0	VH	RegE
ATGGATTGACCAAACG-1	5059	6473	IGHMclone172	0	VH	RegE
ATGGCGGAATAGTCGC-1	6135	11967	IGHMclone172	0	VH	RegE
ATGGCTGGAAATGGCC-1	2333	9272	IGHMclone172	0	VH	RegE
ATGGGCCTCGGCCTCT-1	7798	9083	IGHMclone172	0	VH	RegE
ATGGTCGCGTGGTTTC-1	7797	8560	IGHMclone172	0	VH	RegE
ATGTAAGGCTGCTCTT-1	5829	10920	IGHMclone172	0	VH	RegE
ATGTACATGCGGTGAG-1	10687	10908	IGHMclone172	0	VH	RegE
ATGTGAAAGCCTAATG-1	7935	3063	IGHMclone172	0	VH	RegE
ATGTGCATCCGACGCA-1	4451	6125	IGHMclone172	0	VH	RegE
ATGTGGACATCTTGAT-1	8097	7338	IGHMclone172	0	VH	RegE
ATGTGTAGTTTAGTCA-1	1719	6307	IGHMclone172	0	VH	RegE
ATGTTACGAGCAATAC-1	3230	3686	IGHMclone172	0	VH	RegE
ATGTTCGTCGACCCAC-1	6111	2370	IGHMclone172	0	VH	RegE
ATGTTGATTAGAGACT-1	11290	9162	IGHMclone172	0	VH	RegE
ATGTTTCGGCCCGGAG-1	5984	12054	IGHMclone172	0	VH	RegE
ATTAAACATGCGGACC-1	7487	6292	IGHMclone172	0	VH	RegE
ATTAATACTACGCGGG-1	4301	6911	IGHMclone172	0	VH	RegE
ATTAATGAACCAGTCG-1	4456	8045	IGHMclone172	0	VH	RegE
ATTAATTCGGTCACTC-1	3087	6914	IGHMclone172	0	VH	RegE
ATTACAACTACCGGCC-1	2636	8747	IGHMclone172	0	VH	RegE
ATTACATGTCAGTCTT-1	8561	10564	IGHMclone172	0	VH	RegE
ATTACCACACTGCCTG-1	8259	11438	IGHMclone172	0	VH	RegE
ATTACGACTCCACAGT-1	3858	11711	IGHMclone172	0	VH	RegE
ATTACGCGCTGGCAGG-1	7025	3763	IGHMclone172	0	VH	RegE
ATTACTAGCCTCTTGC-1	3689	4993	IGHMclone172	0	VH	RegE
ATTACTTACTGGGCAT-1	4308	9877	IGHMclone172	0	VH	RegE
ATTAGATTCCTCAGCA-1	4765	10312	IGHMclone172	0	VH	RegE
ATTAGATTGATAGCGG-1	3842	5429	IGHMclone172	0	VH	RegE
ATTAGGCGATGCTTTC-1	6579	7341	IGHMclone172	0	VH	RegE
ATTATACTTTGCTCGT-1	3696	7959	IGHMclone172	0	VH	RegE
ATTATAGCTACTTTAC-1	5982	11182	IGHMclone172	0	VH	RegE
ATTATCTCGACAGATC-1	2023	6481	IGHMclone172	0	VH	RegE
ATTATGCCATAGGGAG-1	4146	5777	IGHMclone172	0	VH	RegE
ATTATTATGTCCGTCA-1	9911	4367	IGHMclone172	0	VH	RegE
ATTATTCAGAGTCACT-1	11139	9598	IGHMclone172	0	VH	RegE
ATTCAACCATTTAAGG-1	9773	9863	IGHMclone172	0	VH	RegE
ATTCACTGATGTTGGA-1	9463	7072	IGHMclone172	0	VH	RegE
ATTCAGGACCTATTTC-1	4004	9704	IGHMclone172	0	VH	RegE
ATTCAGTAGCAGGGTC-1	5051	3332	IGHMclone172	0	VH	RegE
ATTCATATACTGTCCA-1	7943	6378	IGHMclone172	0	VH	RegE
ATTCATCGTTGAGGCA-1	10226	8903	IGHMclone172	1	VH	RegE
ATTCCCACATAAACAA-1	4899	3245	IGHMclone172	0	VH	RegE
ATTCCTAAGACGTGGA-1	3247	10491	IGHMclone172	0	VH	RegE
ATTCCTCCGCCAGTGC-1	4447	4555	IGHMclone172	0	VH	RegE
ATTCCTTCCAGGCGGT-1	2470	3251	IGHMclone172	0	VH	RegE
ATTCGACGCCGGGCCT-1	6417	3416	IGHMclone172	0	VH	RegE
ATTCGCGCCTTGAGAG-1	10838	10471	IGHMclone172	0	VH	RegE
ATTCGTGCTATCTCTT-1	7347	10742	IGHMclone172	0	VH	RegE
ATTCTCGTCTCTTTAG-1	2628	5607	IGHMclone172	0	VH	RegE
ATTCTGAGTATGAACT-1	1877	8662	IGHMclone172	0	VH	RegE
ATTCTTCGTACTTATG-1	2332	8748	IGHMclone172	0	VH	RegE
ATTGAAGATCTTAGTG-1	5663	5424	IGHMclone172	0	VH	RegE
ATTGACGTAACTCGGT-1	2177	7440	IGHMclone172	0	VH	RegE
ATTGATAGCAACGAGA-1	2773	3076	IGHMclone172	0	VH	RegE
ATTGATCACCACATTT-1	8842	1839	IGHMclone172	0	VH	RegE
ATTGATGAGTCCTAAC-1	5978	9786	IGHMclone172	0	VH	RegE
ATTGCCTTTATGTTTG-1	10681	8465	IGHMclone172	0	VH	RegE
ATTGCGATCAGTAACT-1	8711	9779	IGHMclone172	0	VH	RegE
ATTGCTGCTCCTCCAT-1	6269	4899	IGHMclone172	0	VH	RegE
ATTGGATTACAGCGTA-1	9167	10039	IGHMclone172	0	VH	RegE
ATTGGGAATATCTTGG-1	2780	5693	IGHMclone172	0	VH	RegE
ATTGTACAACTCGGCT-1	6283	10134	IGHMclone172	0	VH	RegE
ATTGTCGCAATACCTT-1	3243	8571	IGHMclone172	0	VH	RegE
ATTGTTCAACGATCCG-1	9020	11872	IGHMclone172	0	VH	RegE
ATTTAACTCGTATTAC-1	3083	5693	IGHMclone172	0	VH	RegE
ATTTACAGTTTACTGG-1	5509	4465	IGHMclone172	0	VH	RegE
ATTTACTAAGTCCATT-1	5677	10834	IGHMclone172	0	VH	RegE
ATTTCATTATTTCGCG-1	3089	7961	IGHMclone172	0	VH	RegE
ATTTCCGGGTTCTGCG-1	9304	4194	IGHMclone172	0	VH	RegE
ATTTGCGCGAGTAGCT-1	8999	3845	IGHMclone172	0	VH	RegE
ATTTGTCTTGGGAGCT-1	7037	8474	IGHMclone172	0	VH	RegE
ATTTGTTCCAGGGCTC-1	3847	7348	IGHMclone172	0	VH	RegE
CAAACGAGTATCGCAG-1	8092	5244	IGHMclone172	0	VH	RegE
CAAACGGTCGCACTTT-1	5510	4640	IGHMclone172	0	VH	RegE
CAAACTACGATAGAGA-1	2787	8485	IGHMclone172	0	VH	RegE
CAAACTATTGAGCTTC-1	2633	7700	IGHMclone172	0	VH	RegE
CAAACTCGCGACGCCG-1	7802	10828	IGHMclone172	0	VH	RegE
CAAAGATTATTGGGCC-1	9454	3757	IGHMclone172	0	VH	RegE
CAAAGGTCATCTGAAA-1	7957	11962	IGHMclone172	0	VH	RegE
CAAATCTCTCACAAGG-1	7631	3238	IGHMclone172	0	VH	RegE
CAAATGTCCTTCCGTG-1	7790	5768	IGHMclone172	0	VH	RegE
CAAATTGTCAGCAAGC-1	2935	7002	IGHMclone172	0	VH	RegE
CAACACATCTCCTGCC-1	5831	11618	IGHMclone172	0	VH	RegE
CAACCAGTGGCCTACC-1	10232	11171	IGHMclone172	0	VH	RegE
CAACCTACCGAGCAGT-1	10230	10124	IGHMclone172	0	VH	RegE
CAACGACCCGTTTACA-1	3994	5516	IGHMclone172	0	VH	RegE
CAACGGTTCTTGATAC-1	3688	4470	IGHMclone172	0	VH	RegE
CAACGTGGTGGAGTCT-1	9321	10999	IGHMclone172	0	VH	RegE
CAACTATATCGAATGC-1	3241	8048	IGHMclone172	0	VH	RegE
CAACTCCTTGATCCCG-1	3689	5168	IGHMclone172	0	VH	RegE
CAACTGCTCATCCGAT-1	9915	5937	IGHMclone172	0	VH	RegE
CAACTTGTAGTGGGCA-1	2322	4735	IGHMclone172	0	VH	RegE
CAAGACTCAGAAGCGC-1	5529	12143	IGHMclone172	0	VH	RegE
CAAGAGGGCGGAGTAC-1	7946	7600	IGHMclone172	0	VH	RegE
CAAGATATTATAACGT-1	7798	8909	IGHMclone172	0	VH	RegE
CAAGCAACGTCGGAGT-1	5813	4464	IGHMclone172	0	VH	RegE
CAAGCACCAAATGCCT-1	3694	6913	IGHMclone172	0	VH	RegE
CAAGCGGCACATAATT-1	9160	7422	IGHMclone172	0	VH	RegE
CAAGGATCGCATGTTC-1	7034	7079	IGHMclone172	0	VH	RegE
CAAGGCCAGTGGTGCA-1	10988	9860	IGHMclone172	0	VH	RegE
CAAGGTCCTATAGGCT-1	6132	10745	IGHMclone172	0	VH	RegE
CAAGTGAACTTTGGTT-1	1869	5870	IGHMclone172	0	VH	RegE
CAAGTGTGGTTGCAAA-1	7040	9347	IGHMclone172	0	VH	RegE
CAATAAACCTTGGCCC-1	4910	7607	IGHMclone172	0	VH	RegE
CAATACGAGAGTCTGA-1	7653	11614	IGHMclone172	0	VH	RegE
CAATATTCTTGACCTA-1	9153	4630	IGHMclone172	0	VH	RegE
CAATCCCTATACCAGC-1	2788	8834	IGHMclone172	0	VH	RegE
CAATCCTGCCGTGGAG-1	3077	3250	IGHMclone172	0	VH	RegE
CAATGCGAGAAGTATC-1	9162	8295	IGHMclone172	0	VH	RegE
CAATGGAATCTACATA-1	2333	9097	IGHMclone172	0	VH	RegE
CAATGGATCTCTACCA-1	5216	8654	IGHMclone172	0	VH	RegE
CAATGGTCGGCCTGGG-1	1870	6045	IGHMclone172	0	VH	RegE
CAATGTGCCAACCCTT-1	6589	11180	IGHMclone172	0	VH	RegE
CAATTAAGGGTGATGA-1	5363	6821	IGHMclone172	0	VH	RegE
CAATTTCGTATAAGGG-1	6577	6643	IGHMclone172	0	VH	RegE
CACAAACCGCAGAACT-1	11750	11167	IGHMclone172	0	VH	RegE
CACAATGAGCTGCTAT-1	7334	5507	IGHMclone172	0	VH	RegE
CACACACGCTAACGAG-1	9319	10126	IGHMclone172	0	VH	RegE
CACACAGCTTGCGCTC-1	8107	11176	IGHMclone172	0	VH	RegE
CACACAGGGATAGATT-1	4748	3507	IGHMclone172	0	VH	RegE
CACACGCGCTGTCTTA-1	5976	8913	IGHMclone172	0	VH	RegE
CACAGCACCCACGGCA-1	5666	6297	IGHMclone172	0	VH	RegE
CACAGCTAGGGAGTGA-1	3996	6388	IGHMclone172	0	VH	RegE
CACAGGGCCATATAGT-1	9621	9602	IGHMclone172	0	VH	RegE
CACAGGGCCGTTGTCA-1	10372	6372	IGHMclone172	0	VH	RegE
CACAGTCCCGCTTCGC-1	10080	10910	IGHMclone172	0	VH	RegE
CACAGTTCGCTTCCCA-1	9169	11086	IGHMclone172	0	VH	RegE
CACATATTAGCAGGAT-1	8098	7512	IGHMclone172	0	VH	RegE
CACATCGTGCACGCGC-1	10063	4454	IGHMclone172	0	VH	RegE
CACATCTCACCGACGA-1	9616	7683	IGHMclone172	0	VH	RegE
CACATGATTCAGCAAC-1	6729	6730	IGHMclone172	0	VH	RegE
CACATTCTTTCGATGG-1	3699	9006	IGHMclone172	0	VH	RegE
CACATTTCTTGTCAGA-1	7650	10567	IGHMclone172	0	VH	RegE
CACCAATCATCCGTCT-1	9145	1490	IGHMclone172	0	VH	RegE
CACCATCGGAGGAGAC-1	2630	6479	IGHMclone172	0	VH	RegE
CACCCAAATCTTATGT-1	6283	10309	IGHMclone172	0	VH	RegE
CACCCACACGTCACCC-1	3537	4906	IGHMclone172	0	VH	RegE
CACCCACGAGGCAATT-1	4002	8657	IGHMclone172	0	VH	RegE
CACCCGCGTTTGACAC-1	12054	11341	IGHMclone172	0	VH	RegE
CACCCGGTTTGTGACT-1	9001	4543	IGHMclone172	0	VH	RegE
CACCCTAACAAGATCT-1	9465	8119	IGHMclone172	0	VH	RegE
CACCCTTGGTGAGACC-1	8540	2538	IGHMclone172	0	VH	RegE
CACCGATACACCGAGC-1	2483	8486	IGHMclone172	0	VH	RegE
CACCGATGATGGGTAC-1	11751	11342	IGHMclone172	0	VH	RegE
CACCGCCAGAAGGTTT-1	5058	6298	IGHMclone172	0	VH	RegE
CACCGCCGACCAGCGA-1	2328	7003	IGHMclone172	0	VH	RegE
CACCGCGTCCACTCTA-1	3399	10229	IGHMclone172	0	VH	RegE
CACCGTATCCCATCCG-1	8864	10215	IGHMclone172	1	VH	RegE
CACCGTTAGGGATCAC-1	9000	4369	IGHMclone172	0	VH	RegE
CACCGTTGCGCGATAT-1	8088	3673	IGHMclone172	0	VH	RegE
CACCTAATAGAGTCGT-1	3533	3336	IGHMclone172	0	VH	RegE
CACCTAATCAGTTTAC-1	3999	7435	IGHMclone172	0	VH	RegE
CACCTCGATGGTGGAC-1	3695	7262	IGHMclone172	3	VH	RegE
CACCTTGCGAAACTCG-1	4609	8481	IGHMclone172	0	VH	RegE
CACCTTGGCGCCTTTG-1	7497	10131	IGHMclone172	0	VH	RegE
CACGAAAGTTAGTCCC-1	5963	3679	IGHMclone172	0	VH	RegE
CACGCACAGCGCAGCT-1	4606	7434	IGHMclone172	0	VH	RegE
CACGCAGCGAGGCTTT-1	5662	4901	IGHMclone172	0	VH	RegE
CACGCGGAACTGTTGC-1	7344	9695	IGHMclone172	0	VH	RegE
CACGGCGCGCCAAAGG-1	3247	10142	IGHMclone172	0	VH	RegE
CACGTCAATCAATGGA-1	10384	11258	IGHMclone172	0	VH	RegE
CACGTCGGCAACCTCT-1	8393	4371	IGHMclone172	0	VH	RegE
CACGTTCGTGCTCTAG-1	6581	8214	IGHMclone172	0	VH	RegE
CACGTTTCGTACACAC-1	9316	9079	IGHMclone172	0	VH	RegE
CACTAAAGTTGCCTAT-1	6271	5597	IGHMclone172	0	VH	RegE
CACTACGGGAGCTGCC-1	9927	10474	IGHMclone172	0	VH	RegE
CACTACTCAGTTCTGT-1	1722	7703	IGHMclone172	0	VH	RegE
CACTCAAGAGCTATGG-1	6880	6119	IGHMclone172	0	VH	RegE
CACTCAGCTCTTGAGG-1	2632	7351	IGHMclone172	0	VH	RegE
CACTCCTATGTAAGAT-1	9456	4281	IGHMclone172	0	VH	RegE
CACTCCTCTCGGTCGG-1	3243	8746	IGHMclone172	0	VH	RegE
CACTCGAGCTGAACAA-1	8250	7599	IGHMclone172	0	VH	RegE
CACTCGGTTAGGAGGA-1	6263	2282	IGHMclone172	0	VH	RegE
CACTCTTCTGCTAGCC-1	9926	9950	IGHMclone172	0	VH	RegE
CACTGTCCAAGTGAGA-1	3840	4906	IGHMclone172	0	VH	RegE
CACTTAATCAGACGGA-1	6119	5336	IGHMclone172	0	VH	RegE
CACTTCGCCACAGGCT-1	4141	3858	IGHMclone172	0	VH	RegE
CAGAACTTAGCCCTCT-1	9011	8557	IGHMclone172	0	VH	RegE
CAGAATAACACACGGA-1	9321	10824	IGHMclone172	0	VH	RegE
CAGAATATTCGTTATC-1	8564	11960	IGHMclone172	0	VH	RegE
CAGACACCGATCGCTG-1	9004	5590	IGHMclone172	0	VH	RegE
CAGACCTGTAAGTGTT-1	5675	9787	IGHMclone172	0	VH	RegE
CAGACGAACCTGATAC-1	8548	5504	IGHMclone172	0	VH	RegE
CAGAGACGGTCACCCA-1	8701	6115	IGHMclone172	0	VH	RegE
CAGAGCATGAGCTTGC-1	4909	7258	IGHMclone172	0	VH	RegE
CAGAGCGATGGATGCT-1	11600	11953	IGHMclone172	0	VH	RegE
CAGAGGCGATGCATGA-1	9155	5328	IGHMclone172	0	VH	RegE
CAGAGTGATTTAACGT-1	2328	7178	IGHMclone172	0	VH	RegE
CAGATAATGGGCGGGT-1	10988	10035	IGHMclone172	0	VH	RegE
CAGATACTAACATAGT-1	4904	5165	IGHMclone172	0	VH	RegE
CAGATCATTTAAAGTC-1	4310	10575	IGHMclone172	0	VH	RegE
CAGATCCTGGTTTGAA-1	9300	2623	IGHMclone172	0	VH	RegE
CAGCAGCCCGTTCCTT-1	5214	7956	IGHMclone172	0	VH	RegE
CAGCAGTCCAGACTAT-1	8559	9867	IGHMclone172	0	VH	RegE
CAGCAGTCTGTGCTGC-1	10375	7594	IGHMclone172	0	VH	RegE
CAGCCGGGCCCTCTAT-1	2635	8573	IGHMclone172	0	VH	RegE
CAGCCTCCTGCAGAGG-1	4455	7870	IGHMclone172	0	VH	RegE
CAGCCTCGATAGCGGT-1	10538	11868	IGHMclone172	0	VH	RegE
CAGCCTCTCCTCAAGA-1	3245	9444	IGHMclone172	0	VH	RegE
CAGCGATTCCCTTCAA-1	9002	4892	IGHMclone172	0	VH	RegE
CAGCTCACTGAGACAT-1	5969	6296	IGHMclone172	0	VH	RegE
CAGCTCGACAAGTTAA-1	5217	9003	IGHMclone172	0	VH	RegE
CAGCTCGTGCTTGTGT-1	3081	4820	IGHMclone172	0	VH	RegE
CAGCTGGCGTAACCGT-1	8238	3062	IGHMclone172	0	VH	RegE
CAGCTTAGTAGGTAGC-1	5811	3592	IGHMclone172	0	VH	RegE
CAGGAAGACTTTATAT-1	2939	8572	IGHMclone172	0	VH	RegE
CAGGACAGCTGCCCTT-1	6288	12228	IGHMclone172	0	VH	RegE
CAGGATATATCGTTGT-1	7639	6379	IGHMclone172	0	VH	RegE
CAGGCAGTCTTACCAG-1	10833	8552	IGHMclone172	0	VH	RegE
CAGGCCGTTTGGGTGT-1	6877	4898	IGHMclone172	0	VH	RegE
CAGGCGCACGGTGGTC-1	9454	3583	IGHMclone172	0	VH	RegE
CAGGCGCCATGCTAGG-1	8401	7511	IGHMclone172	0	VH	RegE
CAGTAACTATTTATTG-1	3853	9966	IGHMclone172	0	VH	RegE
CAGTAATCCCTCCCAG-1	4140	3334	IGHMclone172	0	VH	RegE
CAGTACATTCTCTAAA-1	4005	10053	IGHMclone172	0	VH	RegE
CAGTACCAGTTTACGT-1	8237	2713	IGHMclone172	4	VH	RegE
CAGTAGCCCACGCGGT-1	4762	9091	IGHMclone172	0	VH	RegE
CAGTCGAGGATGCAAT-1	4764	9789	IGHMclone172	0	VH	RegE
CAGTCTGTATACTGGG-1	7337	6903	IGHMclone172	0	VH	RegE
CAGTGAATAAATGACT-1	4760	8393	IGHMclone172	0	VH	RegE
CAGTGGTTGCACATGA-1	3380	3075	IGHMclone172	0	VH	RegE
CAGTGTCCGCAGAATG-1	3232	4384	IGHMclone172	0	VH	RegE
CAGTGTCGGCTGGCCC-1	8861	9168	IGHMclone172	0	VH	RegE
CAGTTCAAATTGACAC-1	5360	5600	IGHMclone172	0	VH	RegE
CAGTTCCGCGGGTCGA-1	4899	3420	IGHMclone172	0	VH	RegE
CATAACGGACAGTCGT-1	6432	9348	IGHMclone172	0	VH	RegE
CATAAGAAGCTTGGCT-1	9767	7421	IGHMclone172	0	VH	RegE
CATAAGCTCTCCGTCT-1	7326	2367	IGHMclone172	0	VH	RegE
CATAATGAGCGGGCGA-1	1868	5172	IGHMclone172	0	VH	RegE
CATACAAAGCCGAACC-1	2928	4210	IGHMclone172	0	VH	RegE
CATACACGGTTCCCAC-1	10219	5936	IGHMclone172	0	VH	RegE
CATACCCGTACCCAGT-1	6570	3852	IGHMclone172	0	VH	RegE
CATACGGCGTCTGGGC-1	6881	6643	IGHMclone172	0	VH	RegE
CATACTATGTAATTGT-1	6422	5335	IGHMclone172	0	VH	RegE
CATACTTAGGCAATAC-1	6588	11006	IGHMclone172	0	VH	RegE
CATAGAGGAGATACTA-1	11440	8725	IGHMclone172	0	VH	RegE
CATAGCCGCCCGGGAT-1	4898	3071	IGHMclone172	0	VH	RegE
CATAGCGTTGCCCACC-1	9153	4805	IGHMclone172	0	VH	RegE
CATAGTACATTGAGAG-1	3241	7873	IGHMclone172	0	VH	RegE
CATAGTAGCATAGTAG-1	3841	5080	IGHMclone172	0	VH	RegE
CATAGTCAAATACATA-1	10835	9250	IGHMclone172	0	VH	RegE
CATAGTCCACAAGAAC-1	7785	3849	IGHMclone172	0	VH	RegE
CATAGTGGGCACGCCT-1	11753	12040	IGHMclone172	0	VH	RegE
CATATACTACTGATAA-1	3702	10053	IGHMclone172	0	VH	RegE
CATATAGGTACAGTCA-1	7486	5943	IGHMclone172	0	VH	RegE
CATATGTCAGGCTACG-1	8239	3237	IGHMclone172	0	VH	RegE
CATATTATTTGCCCTA-1	2330	8050	IGHMclone172	0	VH	RegE
CATCATCTACCCGGAC-1	2632	7177	IGHMclone172	0	VH	RegE
CATCATTACCCTGAGG-1	8861	9342	IGHMclone172	0	VH	RegE
CATCCCGAGATTCATA-1	11447	11168	IGHMclone172	0	VH	RegE
CATCCTCTCAAAGATC-1	9164	9167	IGHMclone172	0	VH	RegE
CATCGCCCGCGGCCAA-1	3082	4995	IGHMclone172	0	VH	RegE
CATCGGACGGGTTAAT-1	7335	6205	IGHMclone172	0	VH	RegE
CATCTAGTGAAGGGAA-1	7805	11701	IGHMclone172	0	VH	RegE
CATCTATCCCGTGTCT-1	3701	9879	IGHMclone172	0	VH	RegE
CATCTTACACCACCTC-1	6585	9784	IGHMclone172	0	VH	RegE
CATGAACCGACATTTG-1	2626	4909	IGHMclone172	1	VH	RegE
CATGAACCTCTTATCA-1	1721	7179	IGHMclone172	0	VH	RegE
CATGACTTCGCTGAAT-1	7042	10394	IGHMclone172	0	VH	RegE
CATGAGATGCACTCTC-1	9921	8031	IGHMclone172	0	VH	RegE
CATGATCGCTTTGAGA-1	10991	11256	IGHMclone172	0	VH	RegE
CATGATGCACAATTCT-1	4150	7173	IGHMclone172	0	VH	RegE
CATGATGGAAGTTAGC-1	7801	10130	IGHMclone172	0	VH	RegE
CATGCATGGAGACCCT-1	1873	7266	IGHMclone172	0	VH	RegE
CATGCCAACTCGCAAA-1	7479	2977	IGHMclone172	0	VH	RegE
CATGCGACCAGTTTAA-1	4915	9701	IGHMclone172	0	VH	RegE
CATGCGTTAGACAGAA-1	3238	6652	IGHMclone172	0	VH	RegE
CATGCTGGCTCCAATT-1	2782	6391	IGHMclone172	0	VH	RegE
CATGGATTGTCTTCCG-1	9318	9952	IGHMclone172	0	VH	RegE
CATGGCAGGAAGATCG-1	3540	6128	IGHMclone172	0	VH	RegE
CATGGGTATGCCTTAT-1	9466	8294	IGHMclone172	0	VH	RegE
CATGGGTCGGGTGTGG-1	4153	8569	IGHMclone172	0	VH	RegE
CATGGTAAGTAGCGTT-1	7794	7513	IGHMclone172	0	VH	RegE
CATGGTCTAGATACCG-1	4908	6909	IGHMclone172	0	VH	RegE
CATGGTTTATTAATCA-1	11444	10121	IGHMclone172	0	VH	RegE
CATGTAAGAGACATTT-1	9164	8993	IGHMclone172	0	VH	RegE
CATGTCTCATTTATGG-1	8404	8558	IGHMclone172	0	VH	RegE
CATTACATAGATTGTG-1	5071	11359	IGHMclone172	0	VH	RegE
CATTACGCAGGAAGGG-1	11747	9946	IGHMclone172	0	VH	RegE
CATTACGTCGGCCCGT-1	3845	6825	IGHMclone172	0	VH	RegE
CATTATGCTTGTTGTG-1	4905	5688	IGHMclone172	0	VH	RegE
CATTCACTGACAGCTA-1	1720	7005	IGHMclone172	0	VH	RegE
CATTCCCATTCCGTCG-1	5831	11444	IGHMclone172	0	VH	RegE
CATTCGTCGTAGCGGT-1	10386	11781	IGHMclone172	0	VH	RegE
CATTGCGAAATGGGCG-1	6414	2194	IGHMclone172	0	VH	RegE
CATTGCGGGTCAATTC-1	4767	11185	IGHMclone172	0	VH	RegE
CATTTAGCGGACCATG-1	4761	8568	IGHMclone172	0	VH	RegE
CATTTATCGTTCAAGA-1	1723	7877	IGHMclone172	0	VH	RegE
CATTTCTAGCAGACTA-1	3381	3424	IGHMclone172	0	VH	RegE
CATTTGAGTGGTACGT-1	8548	5330	IGHMclone172	1	VH	RegE
CCAAACAGAACCCTCG-1	4297	5341	IGHMclone172	0	VH	RegE
CCAAATAACAAGATTC-1	8714	11000	IGHMclone172	0	VH	RegE
CCAACGATGCACTGAT-1	5661	4377	IGHMclone172	0	VH	RegE
CCAACGCTTGCCAGGG-1	2487	9882	IGHMclone172	0	VH	RegE
CCAACTTGATAGATCC-1	8109	11874	IGHMclone172	0	VH	RegE
CCAAGAAAGTGGGCGA-1	8852	5678	IGHMclone172	0	VH	RegE
CCAAGACTTCTGCGAA-1	3996	6563	IGHMclone172	0	VH	RegE
CCAAGCGTAACTCGTA-1	5972	7343	IGHMclone172	0	VH	RegE
CCAAGGAACAGAGAGG-1	3083	5344	IGHMclone172	0	VH	RegE
CCAAGGTTGCCCTTTC-1	11445	10644	IGHMclone172	0	VH	RegE
CCAATAGTGCCGTCGA-1	6117	4813	IGHMclone172	0	VH	RegE
CCAATCGGTAGATCGA-1	3091	8485	IGHMclone172	0	VH	RegE
CCAATGTCACAGCAAG-1	6574	5422	IGHMclone172	0	VH	RegE
CCAATTACGGGTCGAG-1	3852	9268	IGHMclone172	0	VH	RegE
CCAATTGAATGTTAAT-1	3993	5167	IGHMclone172	0	VH	RegE
CCACAATGTACGTCTT-1	5368	8566	IGHMclone172	0	VH	RegE
CCACACTGAGATATTA-1	6878	5421	IGHMclone172	0	VH	RegE
CCACAGTACCCATCCT-1	8254	9169	IGHMclone172	0	VH	RegE
CCACATACTGCACCCA-1	8867	11436	IGHMclone172	0	VH	RegE
CCACATGGCTCTTTAT-1	9297	1576	IGHMclone172	0	VH	RegE
CCACCAACTTTACTGT-1	8849	4631	IGHMclone172	0	VH	RegE
CCACCCAAGGAAAGTG-1	6580	7690	IGHMclone172	0	VH	RegE
CCACCTGTATGGAATA-1	10234	11869	IGHMclone172	0	VH	RegE
CCACGAATTTAACCTC-1	7195	10655	IGHMclone172	0	VH	RegE
CCACGAGAAGAGAATC-1	3544	7698	IGHMclone172	0	VH	RegE
CCACGGAGCCATAAGA-1	8087	3499	IGHMclone172	0	VH	RegE
CCACGGTGCCCGGTAG-1	6284	10483	IGHMclone172	0	VH	RegE
CCACGTAAATTAGACT-1	6135	11792	IGHMclone172	1	VH	RegE
CCACTATCCGGGTCAC-1	5526	11270	IGHMclone172	0	VH	RegE
CCACTGGTGGCTGGTT-1	6872	2978	IGHMclone172	0	VH	RegE
CCACTGTTTGGATTAA-1	9775	10387	IGHMclone172	0	VH	RegE
CCAGAAACTGATGCGA-1	11447	11342	IGHMclone172	0	VH	RegE
CCAGAAAGCAACTCAT-1	8848	4282	IGHMclone172	0	VH	RegE
CCAGAGACAAAGCCGG-1	4443	2985	IGHMclone172	0	VH	RegE
CCAGATAGTTGAGTGA-1	5216	8479	IGHMclone172	0	VH	RegE
CCAGCCTGGACCAATA-1	6578	6818	IGHMclone172	0	VH	RegE
CCAGCTCGAACGCATT-1	10525	6808	IGHMclone172	0	VH	RegE
CCAGCTGATGGTACTT-1	6568	2979	IGHMclone172	0	VH	RegE
CCAGCTTCCGCCCGCA-1	5353	2633	IGHMclone172	0	VH	RegE
CCAGGCTGGCGTCTGA-1	9475	11784	IGHMclone172	0	VH	RegE
CCAGGGACGTGGCCTC-1	5057	5775	IGHMclone172	0	VH	RegE
CCAGTAGTCTGATCCA-1	5066	9090	IGHMclone172	0	VH	RegE
CCAGTCCATTATTCGA-1	2470	3077	IGHMclone172	0	VH	RegE
CCAGTCTAGACGGCGC-1	4609	8655	IGHMclone172	0	VH	RegE
CCAGTCTTGTCATAGA-1	9916	6286	IGHMclone172	0	VH	RegE
CCATAAACAACCCGAC-1	3089	7787	IGHMclone172	0	VH	RegE
CCATAACCTGTGCAGT-1	8690	1578	IGHMclone172	0	VH	RegE
CCATACCTTTACTTGT-1	5523	10049	IGHMclone172	0	VH	RegE
CCATAGGTTGGCGTGG-1	3693	6564	IGHMclone172	0	VH	RegE
CCATAGTCAGTAACCC-1	3227	2639	IGHMclone172	0	VH	RegE
CCATATGGAAACTATA-1	9015	10127	IGHMclone172	0	VH	RegE
CCATCCATACCAAGTC-1	3080	4471	IGHMclone172	0	VH	RegE
CCATCGCAGTTAAACT-1	8551	6551	IGHMclone172	0	VH	RegE
CCATCTCACCAGTGAA-1	6737	9697	IGHMclone172	0	VH	RegE
CCATGCCCTAGATTTC-1	9469	9690	IGHMclone172	0	VH	RegE
CCATGCCTGTTTAGTA-1	6272	5772	IGHMclone172	0	VH	RegE
CCATGCTCTGCAGGAA-1	4144	4905	IGHMclone172	0	VH	RegE
CCATGGCCCTTGTACC-1	5809	3068	IGHMclone172	0	VH	RegE
CCATTAGCGATAATCC-1	5814	4813	IGHMclone172	0	VH	RegE
CCATTCCCTGCCCACA-1	5965	4551	IGHMclone172	0	VH	RegE
CCATTTCTACCTATTA-1	9312	7335	IGHMclone172	0	VH	RegE
CCCAAACATGCTGCTC-1	6128	8826	IGHMclone172	0	VH	RegE
CCCAACATACGTCGCG-1	7482	4198	IGHMclone172	0	VH	RegE
CCCAACCACACTAACA-1	2176	6916	IGHMclone172	0	VH	RegE
CCCAAGTCATTACACT-1	11291	9511	IGHMclone172	0	VH	RegE
CCCAATGAGATTTGCA-1	10064	4628	IGHMclone172	0	VH	RegE
CCCAATTTCACAACTT-1	6874	4025	IGHMclone172	0	VH	RegE
CCCAGAGGAGGGCGTA-1	4158	10314	IGHMclone172	0	VH	RegE
CCCAGGTCTGAAGGCT-1	9017	10825	IGHMclone172	0	VH	RegE
CCCAGTAAACTTGGGA-1	8843	2188	IGHMclone172	0	VH	RegE
CCCAGTTAAGGCGCCG-1	7341	8299	IGHMclone172	0	VH	RegE
CCCATATAGGTCGATT-1	10840	11344	IGHMclone172	0	VH	RegE
CCCATTATTGTATCCT-1	11903	11603	IGHMclone172	0	VH	RegE
CCCGAAGTTTCGCGAA-1	7780	2104	IGHMclone172	0	VH	RegE
CCCGACCATAGTCCGC-1	3999	7610	IGHMclone172	0	VH	RegE
CCCGAGTTTCTCCGTA-1	8257	10565	IGHMclone172	0	VH	RegE
CCCGATAGCCTCGCCT-1	6592	12227	IGHMclone172	0	VH	RegE
CCCGCAGCGCGAACTA-1	8400	6988	IGHMclone172	0	VH	RegE
CCCGCAGGGCCCAAAG-1	2634	8049	IGHMclone172	0	VH	RegE
CCCGCCATGCTCCCGT-1	3840	4731	IGHMclone172	0	VH	RegE
CCCGCGCAATGCACCC-1	3836	3161	IGHMclone172	0	VH	RegE
CCCGGTGGAAGAACCT-1	4746	2984	IGHMclone172	0	VH	RegE
CCCGGTGTATCGGAAT-1	8996	2624	IGHMclone172	0	VH	RegE
CCCGTAAGTCTAGGCC-1	7025	3589	IGHMclone172	0	VH	RegE
CCCGTAGCTGGGAAGA-1	9608	4542	IGHMclone172	0	VH	RegE
CCCGTCAGCGTCTGAC-1	4449	5602	IGHMclone172	0	VH	RegE
CCCGTTTCGCAGATGT-1	8864	10389	IGHMclone172	0	VH	RegE
CCCTCATTCTGGAATT-1	3385	4994	IGHMclone172	0	VH	RegE
CCCTCCTCGCTCGTAT-1	8560	10390	IGHMclone172	0	VH	RegE
CCCTGAAATGAGTTGA-1	5661	4552	IGHMclone172	0	VH	RegE
CCCTGACTAACAAATT-1	6718	2194	IGHMclone172	0	VH	RegE
CCCTGCCCAATCCGCT-1	7175	2803	IGHMclone172	0	VH	RegE
CCCTGCGCTACGCATA-1	6113	3242	IGHMclone172	0	VH	RegE
CCCTGGTATGGGCGGC-1	1873	7441	IGHMclone172	0	VH	RegE
CCCTTTAATGGAGTTC-1	10535	10647	IGHMclone172	0	VH	RegE
CCCTTTGACAGGTCTT-1	8549	6028	IGHMclone172	0	VH	RegE
CCGAAAGTGGTGAGCA-1	3533	3510	IGHMclone172	0	VH	RegE
CCGAACACTGGGCCTC-1	7630	2715	IGHMclone172	0	VH	RegE
CCGAACCTTCCCGGCC-1	8401	7337	IGHMclone172	0	VH	RegE
CCGAAGTATATTGTTC-1	4291	3072	IGHMclone172	0	VH	RegE
CCGACAAAGGGAGTGC-1	5961	2981	IGHMclone172	0	VH	RegE
CCGACAATAGGCCGCC-1	9624	10824	IGHMclone172	0	VH	RegE
CCGACGGGCATGAGGT-1	9150	3409	IGHMclone172	0	VH	RegE
CCGACGTAAACACAAC-1	2942	9619	IGHMclone172	0	VH	RegE
CCGAGAAGTCGCATAA-1	7954	10915	IGHMclone172	0	VH	RegE
CCGAGCTGTGCTTGTC-1	3704	10926	IGHMclone172	0	VH	RegE
CCGAGGGATGTTAGGC-1	1871	6568	IGHMclone172	0	VH	RegE
CCGATATGACGTAAGG-1	9324	12220	IGHMclone172	0	VH	RegE
CCGATCTCAACCTTAT-1	6586	9959	IGHMclone172	0	VH	RegE
CCGATTCGAGGGACCC-1	6720	2892	IGHMclone172	1	VH	RegE
CCGCACAAAGACCAAC-1	6428	7778	IGHMclone172	0	VH	RegE
CCGCACACGAACGTGT-1	7805	11875	IGHMclone172	0	VH	RegE
CCGCACGTGACCTCGG-1	5203	3419	IGHMclone172	0	VH	RegE
CCGCACTTGCAATGAC-1	11445	10470	IGHMclone172	0	VH	RegE
CCGCATGTGGTACGAT-1	9462	6898	IGHMclone172	0	VH	RegE
CCGCCACCACAATCCA-1	1568	6918	IGHMclone172	0	VH	RegE
CCGCCGGAACTTCTCG-1	9147	2187	IGHMclone172	0	VH	RegE
CCGCCGGTCAACACAC-1	2932	5955	IGHMclone172	0	VH	RegE
CCGCCGTTGAGGATAA-1	7804	11526	IGHMclone172	0	VH	RegE
CCGCCTGCGAATTGGT-1	3245	9618	IGHMclone172	0	VH	RegE
CCGCGGAATGCGTCAC-1	8699	5068	IGHMclone172	0	VH	RegE
CCGCGGGTACGAAGAA-1	5810	3417	IGHMclone172	0	VH	RegE
CCGCGTAGGTAAGGGC-1	5506	3069	IGHMclone172	0	VH	RegE
CCGCTATCAGCACCAG-1	7792	6640	IGHMclone172	0	VH	RegE
CCGCTCTTCCGAACTA-1	10532	9774	IGHMclone172	0	VH	RegE
CCGCTGGTGCCATTCA-1	1874	7615	IGHMclone172	0	VH	RegE
CCGCTTACCTCACTCT-1	8089	4197	IGHMclone172	0	VH	RegE
CCGCTTGCTGACATGG-1	5070	11010	IGHMclone172	0	VH	RegE
CCGGAAGTTATCAGTC-1	8413	12223	IGHMclone172	0	VH	RegE
CCGGAATGGTTTCAGT-1	4597	3944	IGHMclone172	1	VH	RegE
CCGGAGCGTACTTTCT-1	9764	6025	IGHMclone172	0	VH	RegE
CCGGCACGACCGTTTC-1	6284	10832	IGHMclone172	0	VH	RegE
CCGGCGCATATTGGAT-1	3084	6042	IGHMclone172	0	VH	RegE
CCGGCGTGAGACTCTG-1	8084	2103	IGHMclone172	0	VH	RegE
CCGGGACCCGCAGAGA-1	3387	5692	IGHMclone172	0	VH	RegE
CCGGGCGGTCTCGTCA-1	5821	7780	IGHMclone172	0	VH	RegE
CCGGGCTGCTCCATAC-1	6431	8651	IGHMclone172	0	VH	RegE
CCGGGTTCGAGGTTAC-1	6722	3939	IGHMclone172	0	VH	RegE
CCGGTAATGGCTAGTC-1	6740	11093	IGHMclone172	0	VH	RegE
CCGGTTTGTAATTGTG-1	9457	4804	IGHMclone172	0	VH	RegE
CCGTAAGTTGGTCCCA-1	5973	7866	IGHMclone172	0	VH	RegE
CCGTACCCAAGCGCCA-1	2776	4123	IGHMclone172	0	VH	RegE
CCGTAGGAAATCCCTG-1	10076	9514	IGHMclone172	0	VH	RegE
CCGTAGGGTTGTTTAC-1	10078	10212	IGHMclone172	0	VH	RegE
CCGTATCTCGTCGTAG-1	8998	3497	IGHMclone172	0	VH	RegE
CCGTATTAGCGCAGTT-1	3552	10839	IGHMclone172	0	VH	RegE
CCGTGAGGCATTCATG-1	6438	11617	IGHMclone172	0	VH	RegE
CCGTGCCCATGACGGC-1	2779	5344	IGHMclone172	0	VH	RegE
CCGTGGAACGATCCAA-1	4613	10400	IGHMclone172	0	VH	RegE
CCGTGTTAAATTCCAT-1	8241	4284	IGHMclone172	0	VH	RegE
CCGTTACGTTAGAACA-1	4002	8831	IGHMclone172	0	VH	RegE
CCGTTCCGAATCTCGG-1	7024	3065	IGHMclone172	0	VH	RegE
CCTAAAGGCTGACGCT-1	3090	8310	IGHMclone172	0	VH	RegE
CCTAAATTAACGGTTC-1	7338	7078	IGHMclone172	0	VH	RegE
CCTAAATTGTATCCTA-1	8866	11087	IGHMclone172	0	VH	RegE
CCTAACCCAAACAAGT-1	8405	8907	IGHMclone172	0	VH	RegE
CCTAACTAAGGCTCTA-1	4155	9267	IGHMclone172	0	VH	RegE
CCTACATTCACAGACG-1	8696	4021	IGHMclone172	0	VH	RegE
CCTACGGCTCAGTCGA-1	3383	3947	IGHMclone172	0	VH	RegE
CCTACTCAACACGATT-1	10537	11519	IGHMclone172	0	VH	RegE
CCTACTGCTTACACTT-1	5056	5426	IGHMclone172	0	VH	RegE
CCTAGGCGTAGCGATC-1	6431	8825	IGHMclone172	0	VH	RegE
CCTAGGTAAAGGTAGC-1	8691	2101	IGHMclone172	0	VH	RegE
CCTAGTTAGTCGCATG-1	2784	7438	IGHMclone172	0	VH	RegE
CCTATAATGAGTGCCC-1	9314	8207	IGHMclone172	0	VH	RegE
CCTATACCGTCCTGTC-1	9306	5066	IGHMclone172	0	VH	RegE
CCTATATTTGTCCTGG-1	10370	5674	IGHMclone172	0	VH	RegE
CCTATCTATATCGGAA-1	3848	7872	IGHMclone172	0	VH	RegE
CCTATGAAGTGGTGCC-1	6588	10831	IGHMclone172	0	VH	RegE
CCTATGGGTTACCGTC-1	5364	7170	IGHMclone172	0	VH	RegE
CCTATGTCCACTCCAC-1	10379	9164	IGHMclone172	0	VH	RegE
CCTCACCAATCTTGAC-1	3535	4208	IGHMclone172	0	VH	RegE
CCTCACCTGAGGGAGC-1	5220	10050	IGHMclone172	0	VH	RegE
CCTCACCTTAGCATCG-1	5067	9614	IGHMclone172	0	VH	RegE
CCTCACGTCAGCTAAT-1	10082	11782	IGHMclone172	0	VH	RegE
CCTCATGCAGCTACGA-1	2471	3775	IGHMclone172	0	VH	RegE
CCTCCCGACAATCCCT-1	2327	6654	IGHMclone172	0	VH	RegE
CCTCCGACAATTCAAG-1	5963	4028	IGHMclone172	0	VH	RegE
CCTCCTGTTGTGTCGT-1	10380	9513	IGHMclone172	0	VH	RegE
CCTCGAAGTGGACGGG-1	3239	7350	IGHMclone172	0	VH	RegE
CCTCGCCAGCAAATTA-1	3696	7611	IGHMclone172	0	VH	RegE
CCTCGCGCGATATAGG-1	4156	9441	IGHMclone172	0	VH	RegE
CCTCGCGCTGTGCGAT-1	9613	6287	IGHMclone172	0	VH	RegE
CCTCGGACCGGGATAG-1	7189	8561	IGHMclone172	0	VH	RegE
CCTCTAATCTGCCAAG-1	4454	7521	IGHMclone172	0	VH	RegE
CCTCTATCGATTAGCA-1	8846	3410	IGHMclone172	0	VH	RegE
CCTCTCTCCCATCTAG-1	6116	4289	IGHMclone172	0	VH	RegE
CCTCTGGCCTAGACGG-1	3240	7699	IGHMclone172	0	VH	RegE
CCTCTGTACTATTCTA-1	9006	6463	IGHMclone172	0	VH	RegE
CCTGAACGATATATTC-1	6582	8563	IGHMclone172	0	VH	RegE
CCTGAATATTTACATA-1	4454	7347	IGHMclone172	0	VH	RegE
CCTGACCACCGATGGT-1	7791	6466	IGHMclone172	0	VH	RegE
CCTGCGTTCTACGCTT-1	5807	2370	IGHMclone172	0	VH	RegE
CCTGCTATTTGAGAAG-1	4905	5514	IGHMclone172	0	VH	RegE
CCTGGAAACGTTCTGC-1	6892	11005	IGHMclone172	0	VH	RegE
CCTGGCTAGACCCGCC-1	5358	4902	IGHMclone172	0	VH	RegE
CCTGGTCGAATGTGGG-1	9918	7158	IGHMclone172	0	VH	RegE
CCTGTAAGACATGATA-1	6572	4724	IGHMclone172	0	VH	RegE
CCTGTACTCACGCCCA-1	7024	3240	IGHMclone172	0	VH	RegE
CCTGTCACCCGGGCTC-1	5364	6996	IGHMclone172	0	VH	RegE
CCTGTCCCTCACGTTA-1	6437	11093	IGHMclone172	0	VH	RegE
CCTGTCGCCCGTAAAT-1	6425	6557	IGHMclone172	0	VH	RegE
CCTGTTTGAAGACACG-1	9772	9340	IGHMclone172	0	VH	RegE
CCTTCAGTTAAAGTGA-1	10217	5238	IGHMclone172	0	VH	RegE
CCTTCTCAGCGTTCCT-1	7478	2453	IGHMclone172	0	VH	RegE
CCTTCTTGATCCAGTG-1	3847	7523	IGHMclone172	0	VH	RegE
CCTTGACCACTTTATT-1	9320	10650	IGHMclone172	0	VH	RegE
CCTTTAAGGGAGCACT-1	9762	5501	IGHMclone172	0	VH	RegE
CCTTTCAATGAAGAAA-1	4763	9440	IGHMclone172	0	VH	RegE
CGAAACATAGATGGCA-1	2634	7875	IGHMclone172	0	VH	RegE
CGAAACGCAATTCATG-1	7178	4025	IGHMclone172	0	VH	RegE
CGAACAGTATGGGCGT-1	8558	9518	IGHMclone172	0	VH	RegE
CGAACCCGCATGCGTC-1	8396	5417	IGHMclone172	0	VH	RegE
CGAACGCCCAGTGCCG-1	3087	7263	IGHMclone172	0	VH	RegE
CGAACGGCCGGACAAC-1	8085	2452	IGHMclone172	0	VH	RegE
CGAAGCTATAAATTCA-1	3854	10315	IGHMclone172	0	VH	RegE
CGAAGTTGCTCTGTGT-1	5964	4202	IGHMclone172	0	VH	RegE
CGAATGACGCATAATG-1	10523	6110	IGHMclone172	0	VH	RegE
CGACAATTTGATCTAA-1	7495	9433	IGHMclone172	0	VH	RegE
CGACACGCTCCGACAG-1	7950	9345	IGHMclone172	0	VH	RegE
CGACAGTTCGCGTTAT-1	6421	4812	IGHMclone172	0	VH	RegE
CGACATGCGATCTTCT-1	2175	6742	IGHMclone172	0	VH	RegE
CGACCCTTAACGCCGG-1	8236	2190	IGHMclone172	0	VH	RegE
CGACGCATCCGTACCT-1	8539	2015	IGHMclone172	0	VH	RegE
CGACTCAGGATGTTAT-1	4458	8917	IGHMclone172	0	VH	RegE
CGACTTTGTATAGCCT-1	5980	10658	IGHMclone172	0	VH	RegE
CGAGACCCTAGAGTGT-1	7488	6467	IGHMclone172	0	VH	RegE
CGAGAGATGTGAACCT-1	5365	7519	IGHMclone172	0	VH	RegE
CGAGAGCGCGTAGATA-1	7779	1755	IGHMclone172	0	VH	RegE
CGAGAGCTTTCACTAC-1	10682	8814	IGHMclone172	0	VH	RegE
CGAGAGGGTAGCCGCG-1	9471	10213	IGHMclone172	0	VH	RegE
CGAGATTTCGCTCGGG-1	7348	11266	IGHMclone172	0	VH	RegE
CGAGCACTTCAAGTTT-1	4444	3334	IGHMclone172	0	VH	RegE
CGAGCGTTGATCAGCC-1	2778	5170	IGHMclone172	0	VH	RegE
CGAGCTGGGCTTTAGG-1	3542	7000	IGHMclone172	0	VH	RegE
CGAGGCCAGGCATTGG-1	3077	3075	IGHMclone172	0	VH	RegE
CGAGGCTAAATATGGC-1	5365	7345	IGHMclone172	0	VH	RegE
CGAGGGACTGCGGTCG-1	6733	7952	IGHMclone172	0	VH	RegE
CGAGGGTATCCAGGTG-1	10675	6371	IGHMclone172	0	VH	RegE
CGAGTACTAAAGAGGA-1	7786	4198	IGHMclone172	0	VH	RegE
CGAGTGAAGGTACCAG-1	9302	3670	IGHMclone172	0	VH	RegE
CGAGTGCTATAGTTCG-1	2473	4473	IGHMclone172	3	VH	RegE
CGAGTTCTGTCCCACC-1	5064	8567	IGHMclone172	0	VH	RegE
CGAGTTTATCGGACTG-1	6584	9261	IGHMclone172	0	VH	RegE
CGATAATACTCAGGTT-1	7500	11352	IGHMclone172	0	VH	RegE
CGATACCTCGCGGACA-1	7029	5334	IGHMclone172	0	VH	RegE
CGATAGTCGTACTGCA-1	10985	8813	IGHMclone172	0	VH	RegE
CGATCCGACCCAGTGC-1	6726	5509	IGHMclone172	0	VH	RegE
CGATCTGTTGGAGGAC-1	7935	3237	IGHMclone172	0	VH	RegE
CGATGGACCCTACGCC-1	4308	9528	IGHMclone172	0	VH	RegE
CGATTAAATATCTCCT-1	9461	6549	IGHMclone172	0	VH	RegE
CGATTCGCCTGGCTGC-1	9616	7508	IGHMclone172	0	VH	RegE
CGCAAACACGAGTTAC-1	5054	4379	IGHMclone172	0	VH	RegE
CGCAATTACTTTCGGT-1	4445	4032	IGHMclone172	0	VH	RegE
CGCAATTAGGGTAATA-1	5207	4989	IGHMclone172	0	VH	RegE
CGCAATTCTACAATAA-1	4900	3594	IGHMclone172	0	VH	RegE
CGCACATGTCCACTAC-1	6886	8737	IGHMclone172	0	VH	RegE
CGCACGTGCGCTATCA-1	6889	9784	IGHMclone172	0	VH	RegE
CGCAGAAACATTTGCG-1	2174	6218	IGHMclone172	0	VH	RegE
CGCAGATCTTCACCCG-1	4767	11010	IGHMclone172	0	VH	RegE
CGCAGGCGATCCAAAC-1	8863	10040	IGHMclone172	0	VH	RegE
CGCATCATGGCTTCAG-1	2332	8574	IGHMclone172	0	VH	RegE
CGCATCCATCAGCCAG-1	5223	11271	IGHMclone172	0	VH	RegE
CGCATGCCGAATGCGT-1	11137	8900	IGHMclone172	0	VH	RegE
CGCATGGTGCGATGCT-1	7033	6904	IGHMclone172	0	VH	RegE
CGCATTAGCTAATAGG-1	5058	6124	IGHMclone172	0	VH	RegE
CGCCAAGAAGCCGAGT-1	6871	2629	IGHMclone172	0	VH	RegE
CGCCACAGGTCGCGAT-1	8387	1928	IGHMclone172	0	VH	RegE
CGCCATCCGATTATGA-1	4608	8132	IGHMclone172	0	VH	RegE
CGCCCAGCACGCCTAG-1	9914	5588	IGHMclone172	0	VH	RegE
CGCCCAGCGTTTCACG-1	10834	8901	IGHMclone172	0	VH	RegE
CGCCCGCTTCCGTACA-1	3697	8134	IGHMclone172	0	VH	RegE
CGCCCTTGAAGGCTGA-1	4594	2897	IGHMclone172	0	VH	RegE
CGCCGCCCATGCCTGT-1	6885	8388	IGHMclone172	0	VH	RegE
CGCCGTCTACCCATCG-1	6742	11791	IGHMclone172	0	VH	RegE
CGCCGTTCAGCATAGT-1	9774	10212	IGHMclone172	0	VH	RegE
CGCCTCCCTCCTCTAT-1	7490	7514	IGHMclone172	0	VH	RegE
CGCCTGGCCTACGTAA-1	7177	3501	IGHMclone172	0	VH	RegE
CGCCTTTAGCATGCTC-1	7804	11352	IGHMclone172	0	VH	RegE
CGCGAAGTGGCATACT-1	10683	9512	IGHMclone172	0	VH	RegE
CGCGACCGCGACAGAT-1	9921	8205	IGHMclone172	0	VH	RegE
CGCGAGAGGGACTTGT-1	3399	10578	IGHMclone172	0	VH	RegE
CGCGAGTCTGCCGGGT-1	8845	2886	IGHMclone172	0	VH	RegE
CGCGCAAATGTCCAGA-1	9453	3234	IGHMclone172	0	VH	RegE
CGCGCATGTTTGATTG-1	8549	5853	IGHMclone172	0	VH	RegE
CGCGCCCGACTTAATA-1	4151	7697	IGHMclone172	0	VH	RegE
CGCGGCTCAACTTGAA-1	7496	9607	IGHMclone172	0	VH	RegE
CGCGGGAATTAGGCAG-1	5215	8130	IGHMclone172	0	VH	RegE
CGCGGTACGGTATACA-1	10385	11432	IGHMclone172	0	VH	RegE
CGCGGTCACAAACCAA-1	3703	10402	IGHMclone172	0	VH	RegE
CGCGTTCATGAAATAC-1	5057	5600	IGHMclone172	0	VH	RegE
CGCTACGGGACATTTA-1	6726	5334	IGHMclone172	0	VH	RegE
CGCTAGAGACCGCTGC-1	6889	9958	IGHMclone172	0	VH	RegE
CGCTATACCGCCCACT-1	3080	4297	IGHMclone172	0	VH	RegE
CGCTATTCAATGTATG-1	3838	3859	IGHMclone172	0	VH	RegE
CGCTATTCTTAGGCTC-1	6729	6381	IGHMclone172	0	VH	RegE
CGCTCGACATAATGAT-1	4144	5079	IGHMclone172	0	VH	RegE
CGCTCTCCGTAGATTA-1	5964	4377	IGHMclone172	0	VH	RegE
CGCTGGTGACTACCCT-1	8255	9693	IGHMclone172	0	VH	RegE
CGCTGTGACGCCGCAC-1	4752	5252	IGHMclone172	0	VH	RegE
CGCTGTGTGGATGTTG-1	9913	4890	IGHMclone172	0	VH	RegE
CGCTTATTCCCGGTCG-1	7329	3762	IGHMclone172	0	VH	RegE
CGCTTCCACTGAAATC-1	3688	4819	IGHMclone172	0	VH	RegE
CGCTTCGGTCTAAGAC-1	10989	10209	IGHMclone172	0	VH	RegE
CGCTTGGACGGATAGA-1	10536	11345	IGHMclone172	0	VH	RegE
CGCTTTCATACCGGTG-1	3083	5518	IGHMclone172	0	VH	RegE
CGCTTTCTTGCATTCG-1	5671	8565	IGHMclone172	0	VH	RegE
CGGAAAGAATCAAACG-1	9762	5327	IGHMclone172	0	VH	RegE
CGGAACGTAAACATAG-1	8091	5069	IGHMclone172	0	VH	RegE
CGGAGCAATTTAATCG-1	9157	6375	IGHMclone172	0	VH	RegE
CGGAGCATGGCGATCC-1	6882	6992	IGHMclone172	0	VH	RegE
CGGAGCTTATAACACC-1	2484	8661	IGHMclone172	0	VH	RegE
CGGAGTTTGAGAGACA-1	5508	4116	IGHMclone172	0	VH	RegE
CGGATAAGCGGACATG-1	3835	2637	IGHMclone172	0	VH	RegE
CGGATCCTCAAGGACT-1	10073	8118	IGHMclone172	0	VH	RegE
CGGCAAACATCGTGCG-1	8855	6899	IGHMclone172	0	VH	RegE
CGGCAATAAGATCGCC-1	9168	10563	IGHMclone172	0	VH	RegE
CGGCACCGTTAGCGCC-1	2636	8922	IGHMclone172	0	VH	RegE
CGGCACTCAAGAAAGT-1	2774	3600	IGHMclone172	0	VH	RegE
CGGCAGGGTCGGGTTG-1	5825	9350	IGHMclone172	0	VH	RegE
CGGCCACGCACAAAGT-1	6273	6295	IGHMclone172	0	VH	RegE
CGGCCCAACCTGTAGT-1	5222	10922	IGHMclone172	0	VH	RegE
CGGCCCAGGTATATCC-1	7498	10305	IGHMclone172	0	VH	RegE
CGGCGCCATCAATCCC-1	9924	9252	IGHMclone172	0	VH	RegE
CGGCTCTAAAGCTGCA-1	7954	10741	IGHMclone172	0	VH	RegE
CGGCTCTTCGTCGAAC-1	2180	8661	IGHMclone172	0	VH	RegE
CGGCTGCAAGATTAAG-1	1569	7092	IGHMclone172	0	VH	RegE
CGGCTTTGTATGATAA-1	2173	6044	IGHMclone172	0	VH	RegE
CGGGAATATAGTATAC-1	8105	10304	IGHMclone172	0	VH	RegE
CGGGAATTTATGTAAA-1	7792	6815	IGHMclone172	0	VH	RegE
CGGGAGCTTCAGTGTA-1	8405	9082	IGHMclone172	0	VH	RegE
CGGGATCAATGTAAGA-1	4451	6300	IGHMclone172	0	VH	RegE
CGGGCAGCTAAACCGC-1	5817	6035	IGHMclone172	0	VH	RegE
CGGGCCATAGCCGCAC-1	3076	2726	IGHMclone172	0	VH	RegE
CGGGCCTTCTTTGTAA-1	7183	5944	IGHMclone172	0	VH	RegE
CGGGTGTACCCATTTA-1	5823	8652	IGHMclone172	0	VH	RegE
CGGGTTTGTTAGGGCT-1	9473	11086	IGHMclone172	0	VH	RegE
CGGTACTAGAATCAAA-1	7493	8386	IGHMclone172	0	VH	RegE
CGGTAGAGGTGCAGGT-1	4307	9179	IGHMclone172	0	VH	RegE
CGGTATAGGTATTAGC-1	2638	9794	IGHMclone172	0	VH	RegE
CGGTCAAGTGGGAACC-1	4911	8131	IGHMclone172	0	VH	RegE
CGGTCAGTCCATATTT-1	9779	12132	IGHMclone172	0	VH	RegE
CGGTCTATCAACCCGT-1	3697	8308	IGHMclone172	0	VH	RegE
CGGTGAAGACTAAAGT-1	6265	3154	IGHMclone172	0	VH	RegE
CGGTGCAGATAGAACG-1	7330	4286	IGHMclone172	0	VH	RegE
CGGTGCGCGTTGGTCC-1	8394	4545	IGHMclone172	0	VH	RegE
CGGTGGGCTCCAGCCT-1	3246	9793	IGHMclone172	0	VH	RegE
CGGTGTACTTGATCCC-1	3534	3859	IGHMclone172	0	VH	RegE
CGGTTATCCAACAGTG-1	5522	9700	IGHMclone172	0	VH	RegE
CGGTTCAAGTAGGTGT-1	4612	9702	IGHMclone172	0	VH	RegE
CGGTTCCGGCTTCTTG-1	2319	3688	IGHMclone172	0	VH	RegE
CGGTTGACCTGGCATA-1	6873	3327	IGHMclone172	0	VH	RegE
CGTAAACGCTTGAGTG-1	2622	3164	IGHMclone172	0	VH	RegE
CGTACCTGATAGGCCT-1	4301	7086	IGHMclone172	0	VH	RegE
CGTAGAGAGTAATTAT-1	11137	8726	IGHMclone172	0	VH	RegE
CGTAGCGAATTGTCAG-1	2936	7351	IGHMclone172	0	VH	RegE
CGTAGCGCCGACGTTG-1	2021	5783	IGHMclone172	0	VH	RegE
CGTATCTAGAACTAAG-1	10992	11605	IGHMclone172	0	VH	RegE
CGTATTAAGAGATCTA-1	5816	5860	IGHMclone172	0	VH	RegE
CGTCAAGGCTATAAAT-1	5504	2371	IGHMclone172	0	VH	RegE
CGTCACGTCCATTGGT-1	8093	5593	IGHMclone172	0	VH	RegE
CGTCAGTGCGCACAAG-1	2627	5432	IGHMclone172	0	VH	RegE
CGTCATACCATATCCA-1	3987	2899	IGHMclone172	0	VH	RegE
CGTCCTCATCGCGTGC-1	11749	10818	IGHMclone172	0	VH	RegE
CGTCGCATGTGAGCCA-1	10831	7854	IGHMclone172	0	VH	RegE
CGTCGGATAGTGTTGA-1	6129	9524	IGHMclone172	0	VH	RegE
CGTCGGGTCTAAGCGC-1	9149	3060	IGHMclone172	0	VH	RegE
CGTCGTCCTTCGCGAA-1	9465	7770	IGHMclone172	0	VH	RegE
CGTCTGGAAGGGCCCG-1	3389	6564	IGHMclone172	0	VH	RegE
CGTCTTGAGTGTGACG-1	7198	12051	IGHMclone172	0	VH	RegE
CGTGAAGTTAATTCAC-1	7031	6032	IGHMclone172	0	VH	RegE
CGTGACATTGGGTCGT-1	3242	8397	IGHMclone172	0	VH	RegE
CGTGACCAGTCCTCTG-1	10523	5936	IGHMclone172	0	VH	RegE
CGTGCAGACTGGGACA-1	7035	7602	IGHMclone172	0	VH	RegE
CGTGCATTGTCGACGC-1	6874	3851	IGHMclone172	0	VH	RegE
CGTGCCCTCCCGAAGA-1	7491	7863	IGHMclone172	0	VH	RegE
CGTGGAAGCCTCGTAC-1	8260	11612	IGHMclone172	0	VH	RegE
CGTGGCCGAATATCTA-1	8104	9955	IGHMclone172	0	VH	RegE
CGTGTATGGGAGCTGA-1	10839	10820	IGHMclone172	0	VH	RegE
CGTGTCCCATTCGCGA-1	5206	4640	IGHMclone172	0	VH	RegE
CGTGTGTTAAACCCTG-1	5830	11269	IGHMclone172	0	VH	RegE
CGTTAAACTAGTTAGG-1	8410	10827	IGHMclone172	0	VH	RegE
CGTTAATGTCCCGACG-1	9922	8729	IGHMclone172	0	VH	RegE
CGTTAGCTCACAACTG-1	3092	9008	IGHMclone172	0	VH	RegE
CGTTCATGGTGCGCGT-1	8238	2888	IGHMclone172	0	VH	RegE
CGTTCTTCGCACACCT-1	3855	10664	IGHMclone172	0	VH	RegE
CGTTGAATACCGCGCT-1	9617	7857	IGHMclone172	0	VH	RegE
CGTTGAGCGACCGTCG-1	7642	7600	IGHMclone172	0	VH	RegE
CGTTGAGTAATTGCGT-1	2639	9969	IGHMclone172	0	VH	RegE
CGTTGTAAGATTGATT-1	4917	10574	IGHMclone172	0	VH	RegE
CGTTGTCGGCAATTGA-1	10677	6895	IGHMclone172	0	VH	RegE
CGTTGTTTCAATTCCC-1	6117	4638	IGHMclone172	0	VH	RegE
CGTTTAAGCGGAGCAC-1	2933	6304	IGHMclone172	0	VH	RegE
CGTTTCACTTCGGGCG-1	3699	9181	IGHMclone172	0	VH	RegE
CGTTTCGCTCATTACA-1	6271	5423	IGHMclone172	0	VH	RegE
CGTTTGGTGTTGTGGG-1	10385	11607	IGHMclone172	0	VH	RegE
CGTTTGTGTAGAGGGT-1	9305	4717	IGHMclone172	0	VH	RegE
CTAAAGAATGCCTACT-1	6420	4288	IGHMclone172	0	VH	RegE
CTAAAGGGAAATAGGA-1	7640	6554	IGHMclone172	0	VH	RegE
CTAAATCCTATTCCGG-1	4912	8480	IGHMclone172	0	VH	RegE
CTAACCGCGCGCCCGT-1	6571	4201	IGHMclone172	0	VH	RegE
CTAACGAAACTTGCTG-1	5522	9351	IGHMclone172	0	VH	RegE
CTAACTGATAATCGCC-1	9774	10038	IGHMclone172	0	VH	RegE
CTAACTGGTCCGGTTC-1	8545	4283	IGHMclone172	0	VH	RegE
CTAAGGGAATGATTGG-1	7642	7426	IGHMclone172	0	VH	RegE
CTAATTCGCACGCGCT-1	5205	4117	IGHMclone172	0	VH	RegE
CTAATTCTCAGATATT-1	5069	10312	IGHMclone172	0	VH	RegE
CTAATTTCAACAACAC-1	4140	3509	IGHMclone172	0	VH	RegE
CTACAAGAAATAACCC-1	9760	4629	IGHMclone172	0	VH	RegE
CTACACTCGCAGATGG-1	9622	9951	IGHMclone172	0	VH	RegE
CTACCCTAAGGTCATA-1	5673	9089	IGHMclone172	0	VH	RegE
CTACGAACTAGGTCGA-1	1722	7528	IGHMclone172	0	VH	RegE
CTACGACTAGCTATAA-1	6721	3241	IGHMclone172	0	VH	RegE
CTACGCACGGAGTACC-1	6272	6121	IGHMclone172	0	VH	RegE
CTACGCCATTTCCGAT-1	2786	8136	IGHMclone172	0	VH	RegE
CTACTATCATAGGTTT-1	8998	3322	IGHMclone172	0	VH	RegE
CTACTATCTTTCAGAG-1	5370	9264	IGHMclone172	0	VH	RegE
CTACTCAAGGTATAGT-1	10064	4802	IGHMclone172	0	VH	RegE
CTACTCTAGGCCCGGC-1	5658	3331	IGHMclone172	0	VH	RegE
CTACTGCCACCTGACC-1	5059	6647	IGHMclone172	0	VH	RegE
CTAGACTGCATTTCGT-1	2486	9533	IGHMclone172	0	VH	RegE
CTAGATGTGAGTGTAA-1	5979	10135	IGHMclone172	0	VH	RegE
CTAGATTTACGACGGC-1	7339	7601	IGHMclone172	0	VH	RegE
CTAGCATAGTATAATG-1	6123	6906	IGHMclone172	0	VH	RegE
CTAGCCACAGGCGAGC-1	9929	11346	IGHMclone172	0	VH	RegE
CTAGCCGATGTTATGA-1	4461	9964	IGHMclone172	0	VH	RegE
CTAGCTTAATGGTCCC-1	8109	12049	IGHMclone172	0	VH	RegE
CTAGGCGCCCTATCAG-1	8709	9081	IGHMclone172	0	VH	RegE
CTAGGTCTGAAGGAAT-1	6435	10221	IGHMclone172	0	VH	RegE
CTAGGTTCGGACGTGA-1	9767	7246	IGHMclone172	0	VH	RegE
CTAGTAGAAAGGGATT-1	10528	8204	IGHMclone172	0	VH	RegE
CTAGTATTCGGAATTA-1	3090	8136	IGHMclone172	0	VH	RegE
CTAGTCACGTCTTAAG-1	6579	7167	IGHMclone172	0	VH	RegE
CTAGTGAAGGACAGGA-1	6116	4464	IGHMclone172	0	VH	RegE
CTAGTTACAACCCGGT-1	9007	6986	IGHMclone172	0	VH	RegE
CTAGTTGGGCCCGGTA-1	4909	7084	IGHMclone172	0	VH	RegE
CTATAAGAGCCAATCG-1	4916	9876	IGHMclone172	0	VH	RegE
CTATCGACGAAATACA-1	9013	9255	IGHMclone172	0	VH	RegE
CTATCGCGTAGAGAAC-1	9777	11434	IGHMclone172	0	VH	RegE
CTATCGGGTCTCAACA-1	6275	7168	IGHMclone172	0	VH	RegE
CTATGCCCGAATGCAA-1	10523	6284	IGHMclone172	0	VH	RegE
CTATGGGAAGCGGAAT-1	9167	10214	IGHMclone172	0	VH	RegE
CTATGTCACTAGCCCA-1	5515	6908	IGHMclone172	0	VH	RegE
CTATGTCTATTGAAAC-1	2629	5956	IGHMclone172	1	VH	RegE
CTATGTGAGTCACGGC-1	7782	2627	IGHMclone172	0	VH	RegE
CTATTCATGTGTCCCA-1	8854	6550	IGHMclone172	0	VH	RegE
CTATTGTGTTTGGTCA-1	2942	9968	IGHMclone172	0	VH	RegE
CTATTTGGTTACGGAT-1	6430	8302	IGHMclone172	0	VH	RegE
CTCAACTAACCCGGAT-1	10529	8553	IGHMclone172	0	VH	RegE
CTCAAGACATTAGCGC-1	3094	10055	IGHMclone172	0	VH	RegE
CTCACATTTACTAAAT-1	10374	7070	IGHMclone172	0	VH	RegE
CTCACTGTGATACTTA-1	10527	7680	IGHMclone172	0	VH	RegE
CTCACTTGGCTGGTAA-1	7025	3414	IGHMclone172	0	VH	RegE
CTCAGGACTCACCTGT-1	3382	3773	IGHMclone172	0	VH	RegE
CTCAGTCACGACAAAT-1	4611	9528	IGHMclone172	0	VH	RegE
CTCATGGCTCACAATC-1	2934	6653	IGHMclone172	0	VH	RegE
CTCATGGTAATTTGCG-1	8543	3410	IGHMclone172	0	VH	RegE
CTCATTGCTCTAACAA-1	10072	7943	IGHMclone172	0	VH	RegE
CTCATTTGATGGGCGG-1	4300	6562	IGHMclone172	0	VH	RegE
CTCCCAATGAGTCGCG-1	8714	11175	IGHMclone172	0	VH	RegE
CTCCCTCCTTTCGATC-1	8694	3148	IGHMclone172	0	VH	RegE
CTCCGCCCACATGAGG-1	7483	4547	IGHMclone172	0	VH	RegE
CTCCGGCCTAATATGC-1	3844	6301	IGHMclone172	0	VH	RegE
CTCCGGCTTGTAGACA-1	3228	2813	IGHMclone172	0	VH	RegE
CTCCTAAGTTATGTCT-1	2775	3774	IGHMclone172	0	VH	RegE
CTCCTCCAGCTCACAC-1	10370	5500	IGHMclone172	0	VH	RegE
CTCCTGTTCAAGGCAG-1	9322	11348	IGHMclone172	0	VH	RegE
CTCCTTTACGCAAGTC-1	4462	10662	IGHMclone172	0	VH	RegE
CTCGAGACATACGATA-1	9297	1751	IGHMclone172	0	VH	RegE
CTCGAGGTCGAACAGT-1	5362	6298	IGHMclone172	0	VH	RegE
CTCGATATTTGCGAGC-1	4460	9790	IGHMclone172	0	VH	RegE
CTCGCACCTATATAGT-1	4605	7085	IGHMclone172	0	VH	RegE
CTCGCCGAATGTAGGG-1	10069	6722	IGHMclone172	0	VH	RegE
CTCGGGATAACACCTA-1	5679	11706	IGHMclone172	0	VH	RegE
CTCGGTACCACTGCTC-1	7189	8212	IGHMclone172	0	VH	RegE
CTCGGTCCGTAGCCTG-1	3690	5517	IGHMclone172	0	VH	RegE
CTCGGTTGTCGGCCCT-1	9453	3408	IGHMclone172	0	VH	RegE
CTCGTTTCTAATGTTT-1	4309	10226	IGHMclone172	0	VH	RegE
CTCTAATGCATTGATC-1	4614	10749	IGHMclone172	0	VH	RegE
CTCTACACTGGCGATT-1	7478	2628	IGHMclone172	0	VH	RegE
CTCTAGCCCTCGGAAA-1	10986	8988	IGHMclone172	0	VH	RegE
CTCTATTTGGCTGCAG-1	8248	7075	IGHMclone172	0	VH	RegE
CTCTCACAATCGATGA-1	5820	7256	IGHMclone172	0	VH	RegE
CTCTCGATGTGCGCCT-1	1568	6569	IGHMclone172	0	VH	RegE
CTCTCTAACTGCCTAG-1	9604	2972	IGHMclone172	0	VH	RegE
CTCTGCGAAGCAAGCA-1	2779	5519	IGHMclone172	0	VH	RegE
CTCTGGACGCCTGGTG-1	5818	6558	IGHMclone172	0	VH	RegE
CTCTGTTTGAGGATTC-1	3088	7438	IGHMclone172	0	VH	RegE
CTCTTCTATTGACTGG-1	7952	9868	IGHMclone172	0	VH	RegE
CTCTTGTCCCGCTTGG-1	9157	6201	IGHMclone172	0	VH	RegE
CTGAAAGAGATCCGAC-1	3846	7174	IGHMclone172	0	VH	RegE
CTGAATCCGAGACCTC-1	8093	5767	IGHMclone172	0	VH	RegE
CTGAATTTATTGCCAG-1	4310	10401	IGHMclone172	0	VH	RegE
CTGACATAGAAATAGA-1	8715	11524	IGHMclone172	0	VH	RegE
CTGACTGCGCAGCTCG-1	5675	9961	IGHMclone172	0	VH	RegE
CTGAGAAAGTTCGGCG-1	8411	11350	IGHMclone172	0	VH	RegE
CTGAGAGTAGAAATAC-1	10690	11955	IGHMclone172	0	VH	RegE
CTGAGCAAGTAACAAG-1	3229	3337	IGHMclone172	0	VH	RegE
CTGAGCGAGACTTATT-1	5680	12055	IGHMclone172	0	VH	RegE
CTGATAGTGTATCTCA-1	5808	2545	IGHMclone172	0	VH	RegE
CTGCAAGCACGTTCCG-1	10231	10822	IGHMclone172	0	VH	RegE
CTGCACAACTACATAT-1	8554	7773	IGHMclone172	0	VH	RegE
CTGCACCTAGTCCACA-1	5375	11358	IGHMclone172	0	VH	RegE
CTGCACCTGGAACCGC-1	3235	5431	IGHMclone172	0	VH	RegE
CTGCACTCCAGTACAG-1	9160	7248	IGHMclone172	0	VH	RegE
CTGCAGAGAATCAGAG-1	10229	9950	IGHMclone172	0	VH	RegE
CTGCCAAGGTTGGAAG-1	4152	7871	IGHMclone172	0	VH	RegE
CTGCCATGCATCACAT-1	7033	6555	IGHMclone172	0	VH	RegE
CTGCCTAGCCACCAAG-1	2179	8138	IGHMclone172	0	VH	RegE
CTGCCTCATATGCAAC-1	5983	11705	IGHMclone172	0	VH	RegE
CTGCCTTTCTAGTAAA-1	10531	9251	IGHMclone172	0	VH	RegE
CTGCGGGTGAAATGTT-1	5658	3156	IGHMclone172	0	VH	RegE
CTGCGGTAGTCACGTG-1	2485	9184	IGHMclone172	0	VH	RegE
CTGCGTTACGATATAA-1	3395	9007	IGHMclone172	0	VH	RegE
CTGCTGAGGCCACGAA-1	8393	4196	IGHMclone172	0	VH	RegE
CTGCTGTCTAACGAGC-1	8411	11525	IGHMclone172	0	VH	RegE
CTGCTTGGCGATAGCT-1	9009	7684	IGHMclone172	0	VH	RegE
CTGCTTTATGTCCGCG-1	4008	10925	IGHMclone172	0	VH	RegE
CTGGAAATGGATGCTT-1	5361	5774	IGHMclone172	0	VH	RegE
CTGGAAGACACGGTGG-1	8556	8820	IGHMclone172	0	VH	RegE
CTGGACGCAGTCCGGC-1	8692	2276	IGHMclone172	0	VH	RegE
CTGGATTTACACTTGA-1	8397	5941	IGHMclone172	0	VH	RegE
CTGGCATCCGAATGAG-1	8239	3411	IGHMclone172	0	VH	RegE
CTGGCGACATAAGTCC-1	3545	8222	IGHMclone172	0	VH	RegE
CTGGCGCACAGGTCTG-1	6583	8912	IGHMclone172	0	VH	RegE
CTGGCGGGAATAAGTA-1	3988	3073	IGHMclone172	0	VH	RegE
CTGGCTGATTCATCCT-1	7647	9520	IGHMclone172	0	VH	RegE
CTGGCTGGTTGTCAGT-1	9157	6026	IGHMclone172	0	VH	RegE
CTGGGATAAATAATGG-1	6734	8475	IGHMclone172	0	VH	RegE
CTGGGATACGCTACCC-1	6589	11355	IGHMclone172	0	VH	RegE
CTGGGCCTGCTATATC-1	7633	3762	IGHMclone172	0	VH	RegE
CTGGGTAGGCAGTTAA-1	7492	8037	IGHMclone172	0	VH	RegE
CTGGGTTGAGTTAAAG-1	8995	2101	IGHMclone172	0	VH	RegE
CTGGTAAAGTGTGGGC-1	10080	11084	IGHMclone172	0	VH	RegE
CTGGTAACACATAGAA-1	7342	8823	IGHMclone172	0	VH	RegE
CTGGTAACGAGCTCTT-1	5370	9613	IGHMclone172	0	VH	RegE
CTGGTCATTCCAATCC-1	4441	2461	IGHMclone172	0	VH	RegE
CTGGTCCTAACTTGGC-1	2024	6830	IGHMclone172	0	VH	RegE
CTGGTTCGCGAGCTAC-1	7350	11963	IGHMclone172	0	VH	RegE
CTGGTTTCGAGCAAGA-1	7949	8821	IGHMclone172	0	VH	RegE
CTGTACTTCTTAGCAT-1	6878	5596	IGHMclone172	0	VH	RegE
CTGTAGCCATCTCACT-1	9458	5153	IGHMclone172	0	VH	RegE
CTGTATGGTGTAGAAA-1	3990	3945	IGHMclone172	0	VH	RegE
CTGTCAAATGGCTCGG-1	4457	8394	IGHMclone172	0	VH	RegE
CTGTCACGCCAGGCGC-1	2486	9707	IGHMclone172	0	VH	RegE
CTGTGCAGGGTAGGTC-1	7338	7252	IGHMclone172	0	VH	RegE
CTGTGGTCGGGAGATA-1	9316	8905	IGHMclone172	0	VH	RegE
CTGTTACCCAATCTAG-1	8246	6203	IGHMclone172	0	VH	RegE
CTGTTCACTGCCTGTG-1	4299	6039	IGHMclone172	0	VH	RegE
CTGTTCATCTCACGGG-1	4294	4119	IGHMclone172	0	VH	RegE
CTTAACTTACAGTATA-1	11598	10906	IGHMclone172	0	VH	RegE
CTTAACTTCGAAGTAC-1	2630	6654	IGHMclone172	0	VH	RegE
CTTACACGGTATTCCA-1	5663	5075	IGHMclone172	0	VH	RegE
CTTACACTGGGAAATA-1	3386	5343	IGHMclone172	0	VH	RegE
CTTAGCCTTCCACATG-1	4304	7958	IGHMclone172	0	VH	RegE
CTTAGTAGGCCTACAG-1	5827	10048	IGHMclone172	0	VH	RegE
CTTAGTGTAGTAGCAT-1	10225	8379	IGHMclone172	0	VH	RegE
CTTATAGATGGCTGTT-1	10233	11520	IGHMclone172	0	VH	RegE
CTTATGCGCTCAGGGC-1	7477	2104	IGHMclone172	1	VH	RegE
CTTATGTTGACTACCA-1	2926	3512	IGHMclone172	0	VH	RegE
CTTCAACTCCACTTGG-1	9920	7856	IGHMclone172	0	VH	RegE
CTTCAGTGGTCGCCTA-1	9148	2711	IGHMclone172	0	VH	RegE
CTTCATAGCTCAAGAA-1	3839	4382	IGHMclone172	0	VH	RegE
CTTCATTGTCAGTGGA-1	6425	6382	IGHMclone172	0	VH	RegE
CTTCCGCTCCGTGAAG-1	9459	5502	IGHMclone172	0	VH	RegE
CTTCGATTGCGCAAGC-1	11289	8813	IGHMclone172	0	VH	RegE
CTTCGGCCAATTGTTT-1	8561	10739	IGHMclone172	0	VH	RegE
CTTCGTAGATAGGTGA-1	6877	5072	IGHMclone172	0	VH	RegE
CTTCTATGTTGAAGTA-1	7936	3586	IGHMclone172	0	VH	RegE
CTTCTATTAATGCTAG-1	8699	5242	IGHMclone172	0	VH	RegE
CTTCTTACGTCGTATA-1	3085	6391	IGHMclone172	1	VH	RegE
CTTGACCCGAAAGATA-1	2325	6131	IGHMclone172	0	VH	RegE
CTTGAGGTTATCCCGA-1	2774	3251	IGHMclone172	0	VH	RegE
CTTGAGTTAGGGTAAT-1	6888	9260	IGHMclone172	0	VH	RegE
CTTGATGACCATCCAG-1	11595	9684	IGHMclone172	0	VH	RegE
CTTGCAACCGCCTCCT-1	7480	3326	IGHMclone172	0	VH	RegE
CTTGCCCACCCACGCA-1	11595	9859	IGHMclone172	0	VH	RegE
CTTGCCCAGGCTCTAC-1	7790	5942	IGHMclone172	0	VH	RegE
CTTGGCCAAGCTGGGA-1	10219	6111	IGHMclone172	0	VH	RegE
CTTGTACTTGTTGACT-1	4146	5603	IGHMclone172	0	VH	RegE
CTTGTCAACATTCGAG-1	8552	6900	IGHMclone172	0	VH	RegE
CTTGTGAGTCTTTGAC-1	2472	4124	IGHMclone172	0	VH	RegE
CTTGTGCTCACCGATT-1	4307	9354	IGHMclone172	0	VH	RegE
CTTGTTGCTGAGTCAA-1	6733	8126	IGHMclone172	0	VH	RegE
CTTGTTTATGTAGCCA-1	3685	3597	IGHMclone172	0	VH	RegE
CTTTAACTTTCAAAGG-1	4453	6998	IGHMclone172	0	VH	RegE
CTTTAATATTGGTCGA-1	8705	7511	IGHMclone172	0	VH	RegE
CTTTACCGAATAGTAG-1	8556	8471	IGHMclone172	0	VH	RegE
CTTTAGGAACACTGTT-1	7190	8736	IGHMclone172	0	VH	RegE
CTTTAGTGCTATTATT-1	7640	6728	IGHMclone172	0	VH	RegE
CTTTCTGTGCGGGCTT-1	9159	6899	IGHMclone172	0	VH	RegE
CTTTGCATCGCTCTTG-1	10076	9339	IGHMclone172	0	VH	RegE
CTTTGCTGTCATGGAT-1	8260	11787	IGHMclone172	0	VH	RegE
CTTTGGCGCTTTATAC-1	5808	2719	IGHMclone172	0	VH	RegE
CTTTGGCTTTAGTAAA-1	5813	4639	IGHMclone172	0	VH	RegE
CTTTGTCGAATGCTCC-1	9601	1750	IGHMclone172	0	VH	RegE
GAAACAGATGACCACC-1	7039	9172	IGHMclone172	0	VH	RegE
GAAACAGCCATGCAGT-1	2934	6478	IGHMclone172	0	VH	RegE
GAAACCATGGTGCGCT-1	5070	10661	IGHMclone172	0	VH	RegE
GAAACCGAATTACCTT-1	7789	5593	IGHMclone172	0	VH	RegE
GAAACCTATACAAATG-1	10066	5675	IGHMclone172	0	VH	RegE
GAAACTCGTGCGATGC-1	5202	3244	IGHMclone172	0	VH	RegE
GAAACTCTAATGAAGG-1	2936	7525	IGHMclone172	0	VH	RegE
GAAAGAACAGCGTTAT-1	6586	10133	IGHMclone172	0	VH	RegE
GAAAGCAGTGCACTTT-1	9460	5851	IGHMclone172	0	VH	RegE
GAAAGCCCTTTGGACC-1	6264	2980	IGHMclone172	0	VH	RegE
GAAAGTGACTAACTGC-1	4749	3856	IGHMclone172	0	VH	RegE
GAAATACTAAACGTTT-1	3684	3074	IGHMclone172	0	VH	RegE
GAAATATCACCATCAG-1	5961	3155	IGHMclone172	0	VH	RegE
GAAATATGCTTGAATG-1	3400	10752	IGHMclone172	0	VH	RegE
GAAATCGCGCGCAACT-1	3694	7087	IGHMclone172	0	VH	RegE
GAAATGGCGGTGTTAG-1	5512	5687	IGHMclone172	0	VH	RegE
GAAATGGGATGTAAAC-1	2924	2640	IGHMclone172	0	VH	RegE
GAAATTAGCACGGATA-1	3700	9530	IGHMclone172	0	VH	RegE
GAAATTCACATCGCTG-1	2931	5431	IGHMclone172	0	VH	RegE
GAAATTGTCTCTATAA-1	7486	5769	IGHMclone172	0	VH	RegE
GAACAACTGGGATGAA-1	11136	8551	IGHMclone172	0	VH	RegE
GAACACACATCAACCA-1	4297	5515	IGHMclone172	0	VH	RegE
GAACAGATTACTAAAT-1	9615	7334	IGHMclone172	0	VH	RegE
GAACCCTCTGTGTTCT-1	9918	6984	IGHMclone172	0	VH	RegE
GAACCTCGACCTACAC-1	7173	1931	IGHMclone172	0	VH	RegE
GAACCTTTAACGATCC-1	10528	8029	IGHMclone172	0	VH	RegE
GAACGACCGAATGATA-1	3845	6650	IGHMclone172	0	VH	RegE
GAACGCGGGTCACACG-1	8259	11089	IGHMclone172	0	VH	RegE
GAACGTCTCATGGTCG-1	5672	8740	IGHMclone172	0	VH	RegE
GAACGTTAGGAAGACG-1	5960	2457	IGHMclone172	0	VH	RegE
GAAGAAACGATATTGT-1	9910	3669	IGHMclone172	0	VH	RegE
GAAGAACGGTGCAGGT-1	3081	4646	IGHMclone172	0	VH	RegE
GAAGCCACTGATTATG-1	10829	7156	IGHMclone172	0	VH	RegE
GAAGCCTGCACATTCC-1	10220	6460	IGHMclone172	0	VH	RegE
GAAGCGTGAGGAATTT-1	6121	6383	IGHMclone172	0	VH	RegE
GAAGCTCGGACCCGTC-1	9301	2972	IGHMclone172	0	VH	RegE
GAAGCTTGCTGACCGC-1	5357	4204	IGHMclone172	0	VH	RegE
GAAGTCAGTTGCACTA-1	8853	6201	IGHMclone172	0	VH	RegE
GAAGTCTCCCTAGCGA-1	6584	9086	IGHMclone172	0	VH	RegE
GAAGTGATTTATCGTG-1	6877	5247	IGHMclone172	0	VH	RegE
GAAGTGCTGGATAGCT-1	3237	6477	IGHMclone172	0	VH	RegE
GAAGTTTCCACTCAAT-1	6422	5161	IGHMclone172	0	VH	RegE
GAATAGACGCGACCCA-1	7343	9172	IGHMclone172	0	VH	RegE
GAATAGCATTTAGGGT-1	7956	11438	IGHMclone172	0	VH	RegE
GAATAGCCCTGCGGTC-1	3703	10751	IGHMclone172	0	VH	RegE
GAATATTCGGAGTCCC-1	2938	8398	IGHMclone172	0	VH	RegE
GAATCGACATGGTCAC-1	4903	4816	IGHMclone172	0	VH	RegE
GAATCGCCGGACACGG-1	2626	4734	IGHMclone172	0	VH	RegE
GAATCTGAACATTCTC-1	7337	6729	IGHMclone172	0	VH	RegE
GAATGCCGAAATGACC-1	4138	2636	IGHMclone172	0	VH	RegE
GAATGCGAATCGGTTC-1	10526	7157	IGHMclone172	0	VH	RegE
GAATGTATGGCAGGTC-1	3244	9095	IGHMclone172	0	VH	RegE
GAATGTGGTCCGGATT-1	7492	8212	IGHMclone172	0	VH	RegE
GAATGTTGGGTAATCT-1	4453	7172	IGHMclone172	0	VH	RegE
GAATTATAGTGAAAGG-1	6123	7081	IGHMclone172	0	VH	RegE
GAATTCACCCGGGTGT-1	8094	5942	IGHMclone172	0	VH	RegE
GAATTTCTCGCTGCAG-1	5204	3768	IGHMclone172	0	VH	RegE
GACAAACATATGCAGG-1	7648	9869	IGHMclone172	0	VH	RegE
GACAACGACCATTGAA-1	4759	7870	IGHMclone172	0	VH	RegE
GACAACGCAGCTTACG-1	3995	5865	IGHMclone172	0	VH	RegE
GACAAGACGCCCGTGC-1	11448	11866	IGHMclone172	0	VH	RegE
GACAAGAGATGAGATT-1	9473	11260	IGHMclone172	0	VH	RegE
GACACAAGGGAAGAAA-1	5517	7431	IGHMclone172	0	VH	RegE
GACACGAGTTAGAGGA-1	3836	3335	IGHMclone172	0	VH	RegE
GACACTGAGTTCAGTG-1	7636	5158	IGHMclone172	0	VH	RegE
GACACTGGAACCCGAT-1	8865	10738	IGHMclone172	0	VH	RegE
GACACTTCCAATTACC-1	11594	9510	IGHMclone172	0	VH	RegE
GACAGATTTCTGGCTC-1	7628	1842	IGHMclone172	0	VH	RegE
GACAGCCAGACCTGAC-1	7342	8648	IGHMclone172	0	VH	RegE
GACAGGCACACACTAT-1	6720	3066	IGHMclone172	0	VH	RegE
GACATCGATTTATAAC-1	8852	5504	IGHMclone172	0	VH	RegE
GACCAAACGTTGACTG-1	9775	10561	IGHMclone172	0	VH	RegE
GACCAGAGCCCTGTAG-1	5663	5250	IGHMclone172	0	VH	RegE
GACCCAATTATGATAC-1	9149	2885	IGHMclone172	0	VH	RegE
GACCCGTCGCCGGCTA-1	2326	6305	IGHMclone172	0	VH	RegE
GACCGACGTGAAAGCA-1	6740	10918	IGHMclone172	0	VH	RegE
GACCGACTGAAGCGTC-1	6113	3068	IGHMclone172	0	VH	RegE
GACCGCGTCTGACGTG-1	8562	10913	IGHMclone172	0	VH	RegE
GACCGTCAGGTCGTGA-1	2938	8223	IGHMclone172	0	VH	RegE
GACCGTGCTGACGGTG-1	7030	5683	IGHMclone172	0	VH	RegE
GACGACGATCCGCGTT-1	8856	7248	IGHMclone172	0	VH	RegE
GACGAGGCTAATAAAC-1	9470	9864	IGHMclone172	0	VH	RegE
GACGCCGTAAAGGCTA-1	9156	5852	IGHMclone172	0	VH	RegE
GACGCCTGTTGCAGGG-1	2623	3862	IGHMclone172	0	VH	RegE
GACGCTTGCTTCTAAA-1	6723	4288	IGHMclone172	0	VH	RegE
GACGGACCGCGTTCCT-1	1567	6220	IGHMclone172	0	VH	RegE
GACGGGTTGGCCCGTA-1	10218	5587	IGHMclone172	0	VH	RegE
GACGGTCAATAGAAGC-1	5523	9874	IGHMclone172	0	VH	RegE
GACGGTCCTAGGGTGT-1	7502	12050	IGHMclone172	0	VH	RegE
GACGTGTAGGGATTAT-1	5204	3942	IGHMclone172	0	VH	RegE
GACGTTCGTAAATACA-1	4616	11272	IGHMclone172	0	VH	RegE
GACTAACACAGCACCT-1	2181	9010	IGHMclone172	0	VH	RegE
GACTAAGATCATGCAC-1	4450	5776	IGHMclone172	0	VH	RegE
GACTAAGTAGGCTCAC-1	5055	4902	IGHMclone172	0	VH	RegE
GACTACAAAGCGGTGG-1	8390	2975	IGHMclone172	0	VH	RegE
GACTACAATTGCTCGT-1	2179	8312	IGHMclone172	0	VH	RegE
GACTCACCCACGTGAG-1	6739	10395	IGHMclone172	0	VH	RegE
GACTCCCAGAATAAGG-1	5070	10835	IGHMclone172	0	VH	RegE
GACTCCTTCCAATTGA-1	9450	2012	IGHMclone172	0	VH	RegE
GACTCGCGGGAATGAC-1	5218	9526	IGHMclone172	0	VH	RegE
GACTGCAAATCGAGCT-1	9920	7682	IGHMclone172	0	VH	RegE
GACTGCACCAGCCCAG-1	7947	8123	IGHMclone172	0	VH	RegE
GACTGCGGCACGTGTA-1	5049	2460	IGHMclone172	0	VH	RegE
GAGAAACTGGATCCCA-1	10993	11954	IGHMclone172	1	VH	RegE
GAGAACGGTTCTGACT-1	11140	10122	IGHMclone172	0	VH	RegE
GAGACTGATGGGTAGA-1	5210	6036	IGHMclone172	0	VH	RegE
GAGACTTCGCGACCGA-1	9005	6114	IGHMclone172	0	VH	RegE
GAGAGGCCTATGTGTA-1	10992	11431	IGHMclone172	0	VH	RegE
GAGAGGGCGCGAGGTT-1	6724	4636	IGHMclone172	0	VH	RegE
GAGAGGTGCATTCTGG-1	7632	3587	IGHMclone172	0	VH	RegE
GAGATCTGCTTGGCAT-1	6118	4987	IGHMclone172	0	VH	RegE
GAGATCTGTCACTCCG-1	5517	7606	IGHMclone172	0	VH	RegE
GAGATCTTCCATGACA-1	7795	7862	IGHMclone172	0	VH	RegE
GAGATGGGAGTCGACA-1	8856	7423	IGHMclone172	0	VH	RegE
GAGCACCTGTGTCCAG-1	9769	8119	IGHMclone172	0	VH	RegE
GAGCACGGCGCCTCTT-1	7349	11789	IGHMclone172	0	VH	RegE
GAGCATCATCCCTGGG-1	2777	4647	IGHMclone172	0	VH	RegE
GAGCCACGGTAGTAGG-1	2323	5258	IGHMclone172	0	VH	RegE
GAGCCAGCTACCTGTG-1	9012	8906	IGHMclone172	0	VH	RegE
GAGCCGAGCGTTTATT-1	2944	10492	IGHMclone172	0	VH	RegE
GAGCGAGGGAGTACCG-1	3085	6216	IGHMclone172	0	VH	RegE
GAGCGCAAATACTCCG-1	8712	10477	IGHMclone172	0	VH	RegE
GAGCGCGCACGAGTAG-1	8406	9256	IGHMclone172	0	VH	RegE
GAGCTAAGGGCATATC-1	5367	8391	IGHMclone172	0	VH	RegE
GAGCTCTCGGACCTAA-1	3231	4035	IGHMclone172	0	VH	RegE
GAGCTGTCGTCTCGGA-1	4007	10576	IGHMclone172	0	VH	RegE
GAGGAATGGAGAGGTT-1	5052	3856	IGHMclone172	0	VH	RegE
GAGGATAAACAGTGCT-1	7044	11092	IGHMclone172	0	VH	RegE
GAGGCCCGACTCCGCA-1	9301	3147	IGHMclone172	0	VH	RegE
GAGGCCTGTTGATACA-1	10534	10472	IGHMclone172	0	VH	RegE
GAGGCTATCAAAGTCG-1	6266	3503	IGHMclone172	0	VH	RegE
GAGGGCATCGCGTATC-1	2624	4036	IGHMclone172	0	VH	RegE
GAGGGCGCAGCTCTGC-1	5065	8916	IGHMclone172	0	VH	RegE
GAGGTACATCCATCTT-1	2783	7089	IGHMclone172	0	VH	RegE
GAGGTCCCAAAGATCT-1	3685	3423	IGHMclone172	0	VH	RegE
GAGTAAACCGGAAAGT-1	8715	11349	IGHMclone172	0	VH	RegE
GAGTAAATTAAGAACC-1	11297	11953	IGHMclone172	0	VH	RegE
GAGTAAGGCCACGGGA-1	8236	2364	IGHMclone172	0	VH	RegE
GAGTACGGGTATACAA-1	3233	4907	IGHMclone172	0	VH	RegE
GAGTAGATACTAGTTG-1	10373	6721	IGHMclone172	0	VH	RegE
GAGTATCAAAGTTACA-1	9626	11696	IGHMclone172	0	VH	RegE
GAGTATGCCCGCCTTG-1	8395	4894	IGHMclone172	0	VH	RegE
GAGTATGCGCGTGCAT-1	10526	7331	IGHMclone172	0	VH	RegE
GAGTCAGACCAGAATC-1	9458	5327	IGHMclone172	0	VH	RegE
GAGTCCGCTTACCGGA-1	7943	6204	IGHMclone172	0	VH	RegE
GAGTGTCAACCAGAAA-1	10529	8378	IGHMclone172	0	VH	RegE
GAGTGTGCGGTACCCA-1	7646	8822	IGHMclone172	0	VH	RegE
GAGTTGATGGCAATTT-1	8693	2799	IGHMclone172	0	VH	RegE
GATAAATCGGTGGATG-1	3233	4733	IGHMclone172	1	VH	RegE
GATAACTCGCACTGTG-1	6887	8911	IGHMclone172	0	VH	RegE
GATAAGGCAGATGCAA-1	2471	3600	IGHMclone172	0	VH	RegE
GATACCGTGTCGGAGT-1	7199	12226	IGHMclone172	0	VH	RegE
GATACGATGGGAGTCA-1	7788	5070	IGHMclone172	0	VH	RegE
GATAGGATTAATTACA-1	7047	12139	IGHMclone172	0	VH	RegE
GATAGGTAACGTTGAC-1	8247	6378	IGHMclone172	0	VH	RegE
GATAGGTGTCCCGGGC-1	6894	11877	IGHMclone172	0	VH	RegE
GATATCAAGCAGGAGC-1	9297	1402	IGHMclone172	0	VH	RegE
GATATCTCATGCAATA-1	2781	6217	IGHMclone172	0	VH	RegE
GATATGAGACACTAAC-1	6885	8213	IGHMclone172	0	VH	RegE
GATATGCGGTAGCCAA-1	3851	9093	IGHMclone172	0	VH	RegE
GATATGGATTACGCGG-1	5201	2721	IGHMclone172	0	VH	RegE
GATATTGAGATTGGCG-1	6130	9873	IGHMclone172	0	VH	RegE
GATATTTCCTACATGG-1	3547	8920	IGHMclone172	0	VH	RegE
GATCATTCCAAACATT-1	5513	6035	IGHMclone172	0	VH	RegE
GATCCCTTTATACTGC-1	5210	6385	IGHMclone172	0	VH	RegE
GATCCGAATATAAGTG-1	6439	11966	IGHMclone172	0	VH	RegE
GATCCGGGAATTAACA-1	6883	7515	IGHMclone172	0	VH	RegE
GATCCTAAATCGGGAC-1	5066	9439	IGHMclone172	0	VH	RegE
GATCCTCGACACTGGC-1	8544	3934	IGHMclone172	0	VH	RegE
GATCGACACTATCTGA-1	5056	5251	IGHMclone172	0	VH	RegE
GATCGCGGGCTCTCCA-1	6423	5684	IGHMclone172	0	VH	RegE
GATCGCTACCCGATTT-1	8559	9692	IGHMclone172	0	VH	RegE
GATCGGATAGAACCAT-1	7174	2280	IGHMclone172	0	VH	RegE
GATCGGTGGCCATAAC-1	5212	7083	IGHMclone172	0	VH	RegE
GATCGTGACTGATATC-1	6731	7428	IGHMclone172	0	VH	RegE
GATCTAACCGTATTCA-1	8842	1665	IGHMclone172	0	VH	RegE
GATCTCGACGCTGTGG-1	8563	11437	IGHMclone172	0	VH	RegE
GATCTGCTATCTAAGG-1	10371	6023	IGHMclone172	0	VH	RegE
GATCTTGGAGGGCATA-1	7642	7252	IGHMclone172	0	VH	RegE
GATCTTTGCAGGGTAT-1	6420	4463	IGHMclone172	0	VH	RegE
GATGACAAGTAGGGCA-1	9607	4018	IGHMclone172	0	VH	RegE
GATGACGATGATCGCG-1	3856	11013	IGHMclone172	0	VH	RegE
GATGAGGAACCTTCGG-1	11136	8202	IGHMclone172	0	VH	RegE
GATGCCAGCAGAAGGC-1	4442	2636	IGHMclone172	0	VH	RegE
GATGCGTCCTGCATTC-1	6576	6120	IGHMclone172	0	VH	RegE
GATGCTACAAGCGCCT-1	3539	5604	IGHMclone172	0	VH	RegE
GATGCTGTATTTCATC-1	7491	7688	IGHMclone172	0	VH	RegE
GATGGCGCACACATTA-1	3837	3684	IGHMclone172	0	VH	RegE
GATGGTGCCCTAGGCA-1	2482	7963	IGHMclone172	0	VH	RegE
GATGTAACGAACCACC-1	8693	2974	IGHMclone172	0	VH	RegE
GATGTCGGTCAACTGC-1	2329	7527	IGHMclone172	0	VH	RegE
GATGTGTTGTCACAAG-1	1875	7964	IGHMclone172	0	VH	RegE
GATGTTCAATCCACGA-1	7180	4897	IGHMclone172	0	VH	RegE
GATGTTTGTGCGAGAT-1	3989	3771	IGHMclone172	0	VH	RegE
GATTAACCGAAAGCCC-1	9317	9254	IGHMclone172	0	VH	RegE
GATTACTGAATTTGGG-1	7179	4548	IGHMclone172	0	VH	RegE
GATTCCCTTGTCGCAG-1	4757	6997	IGHMclone172	0	VH	RegE
GATTCCGCGTTTCCGT-1	3392	7786	IGHMclone172	0	VH	RegE
GATTCCTATACGGCGC-1	4747	3158	IGHMclone172	0	VH	RegE
GATTCGACGGTTCACG-1	7186	7340	IGHMclone172	0	VH	RegE
GATTGACACTCTGCTC-1	1720	6656	IGHMclone172	0	VH	RegE
GATTGGGAAAGGTTGT-1	10984	8115	IGHMclone172	0	VH	RegE
GCAAACCCTACATTAT-1	8251	8297	IGHMclone172	0	VH	RegE
GCAAACCTTGGCCATA-1	9614	6985	IGHMclone172	0	VH	RegE
GCAAACGTCGCCAGGT-1	8107	11351	IGHMclone172	0	VH	RegE
GCAAATATTACGCTTT-1	6269	4725	IGHMclone172	0	VH	RegE
GCAACACACTAGAACT-1	7933	2540	IGHMclone172	0	VH	RegE
GCAACAGCAGTATGCG-1	7953	10392	IGHMclone172	0	VH	RegE
GCAACCACCAGACCGG-1	3092	9182	IGHMclone172	0	VH	RegE
GCAACCACGGCCGCGT-1	7481	3675	IGHMclone172	0	VH	RegE
GCAACGGCTAGTTATG-1	7499	11003	IGHMclone172	0	VH	RegE
GCAAGAATTCCTTGGC-1	7634	4285	IGHMclone172	0	VH	RegE
GCAAGTGCACAGAGAA-1	4599	4816	IGHMclone172	0	VH	RegE
GCAATTAGTCGCACCG-1	5680	11880	IGHMclone172	0	VH	RegE
GCACAAACGAGGCGTG-1	7955	11089	IGHMclone172	0	VH	RegE
GCACAAGTGTCGGAAG-1	2479	6741	IGHMclone172	0	VH	RegE
GCACACACTGGTAGCC-1	9469	9341	IGHMclone172	0	VH	RegE
GCACCTTCCCGAAGGT-1	11144	11692	IGHMclone172	0	VH	RegE
GCACGCCTACTTAGAT-1	9305	4543	IGHMclone172	0	VH	RegE
GCACGTGGTTTACTTA-1	10686	10385	IGHMclone172	0	VH	RegE
GCACTAGTCGCGCTAT-1	2930	4908	IGHMclone172	1	VH	RegE
GCACTGTGCAAATGTA-1	2320	4037	IGHMclone172	0	VH	RegE
GCAGAAGGTAATCTCC-1	8564	11786	IGHMclone172	0	VH	RegE
GCAGACCCAGCACGTA-1	6890	10133	IGHMclone172	0	VH	RegE
GCAGATCCATAAGACT-1	8708	8557	IGHMclone172	0	VH	RegE
GCAGATTAGGGATATC-1	6577	6469	IGHMclone172	0	VH	RegE
GCAGCACACAGCCCAG-1	6725	4811	IGHMclone172	1	VH	RegE
GCAGCCTATATCACAT-1	6285	11006	IGHMclone172	0	VH	RegE
GCAGGAACTTAGATCT-1	8996	2450	IGHMclone172	0	VH	RegE
GCAGGACTATAGAATA-1	6268	4376	IGHMclone172	0	VH	RegE
GCAGGTAGAGTATGGT-1	3700	9355	IGHMclone172	0	VH	RegE
GCAGTGCGGGCGGATG-1	9476	12133	IGHMclone172	0	VH	RegE
GCAGTGTGGCTATAGG-1	9922	8380	IGHMclone172	0	VH	RegE
GCAGTTCGATCCGAGC-1	9474	11435	IGHMclone172	0	VH	RegE
GCATACGAGGTCTTTA-1	6718	2368	IGHMclone172	0	VH	RegE
GCATAGAGCACTCAGG-1	6576	6295	IGHMclone172	0	VH	RegE
GCATCCCTAACTTTGA-1	3385	4819	IGHMclone172	0	VH	RegE
GCATCGGCCGTGTAGG-1	8408	10129	IGHMclone172	0	VH	RegE
GCATGACACAAAGGAA-1	11905	12126	IGHMclone172	0	VH	RegE
GCATGAGGGACGCGGC-1	5521	9002	IGHMclone172	0	VH	RegE
GCATGCTAATAACGAT-1	11139	9424	IGHMclone172	0	VH	RegE
GCATTCAAGGCAACGC-1	5221	10573	IGHMclone172	0	VH	RegE
GCATTCGAAATGAACA-1	5200	2372	IGHMclone172	0	VH	RegE
GCATTGACTTGCGGAA-1	8538	1491	IGHMclone172	0	VH	RegE
GCATTGTAATTCATAT-1	7175	2978	IGHMclone172	0	VH	RegE
GCATTTCCAAGGCTCC-1	5981	10833	IGHMclone172	0	VH	RegE
GCCAACCATTTCCGGA-1	4917	10399	IGHMclone172	0	VH	RegE
GCCAAGAATACTTCTG-1	7932	2016	IGHMclone172	0	VH	RegE
GCCAATAGGGCATCTC-1	4765	10138	IGHMclone172	0	VH	RegE
GCCACAATTTAAGGAC-1	7786	4547	IGHMclone172	0	VH	RegE
GCCACTCAGAGCGCGA-1	9924	9427	IGHMclone172	0	VH	RegE
GCCACTCCTTACGGTA-1	9322	11522	IGHMclone172	0	VH	RegE
GCCAGGAGTAACCGAT-1	4154	8918	IGHMclone172	0	VH	RegE
GCCAGGCGTTCGCATG-1	2333	8923	IGHMclone172	0	VH	RegE
GCCATATTGCACACAG-1	4306	9005	IGHMclone172	0	VH	RegE
GCCATCGAGCTGCGTG-1	9003	5241	IGHMclone172	0	VH	RegE
GCCATCGATGCTGCAT-1	5829	10746	IGHMclone172	0	VH	RegE
GCCATTAGCCTCAAAC-1	9299	2274	IGHMclone172	0	VH	RegE
GCCCACCAAGGCTGTC-1	2777	4472	IGHMclone172	0	VH	RegE
GCCCAGATGCTGGAGA-1	6590	11704	IGHMclone172	0	VH	RegE
GCCCAGTTGGTATGCC-1	4295	4468	IGHMclone172	0	VH	RegE
GCCCGACTTCTTCCCG-1	8391	3324	IGHMclone172	0	VH	RegE
GCCCGATCTGTGGTCG-1	9006	6637	IGHMclone172	0	VH	RegE
GCCCGCGCGTAAACGG-1	8394	4719	IGHMclone172	1	VH	RegE
GCCCGCGCGTTTGACA-1	3992	4643	IGHMclone172	0	VH	RegE
GCCCGTAATACCTTCT-1	5063	8043	IGHMclone172	0	VH	RegE
GCCCTAGCCGTCGCGA-1	9148	2536	IGHMclone172	0	VH	RegE
GCCGAAATTCCTACGT-1	6270	5074	IGHMclone172	0	VH	RegE
GCCGATTGGCCAAGCT-1	7184	6467	IGHMclone172	0	VH	RegE
GCCGCACTCCGTTTCA-1	7501	11701	IGHMclone172	0	VH	RegE
GCCGCATTAGTCCGGC-1	6264	2631	IGHMclone172	4	VH	RegE
GCCGCTTGTGAGAAAC-1	6420	4637	IGHMclone172	0	VH	RegE
GCCGGGTTAGGGTCGC-1	7184	6293	IGHMclone172	0	VH	RegE
GCCGTGGAAGAAATGT-1	6893	11179	IGHMclone172	0	VH	RegE
GCCTACGTTCTGTGCA-1	11288	8289	IGHMclone172	0	VH	RegE
GCCTAGCGATCTGACC-1	3992	4818	IGHMclone172	0	VH	RegE
GCCTATAGTGTCAGGG-1	5369	9089	IGHMclone172	0	VH	RegE
GCCTATCAGGTAAGAT-1	10083	12131	IGHMclone172	0	VH	RegE
GCCTATTCCGATATAG-1	4597	3769	IGHMclone172	0	VH	RegE
GCCTATTTGCTACACA-1	2172	5521	IGHMclone172	0	VH	RegE
GCCTCATCTGGAAATA-1	7192	9434	IGHMclone172	0	VH	RegE
GCCTCCGACAATTCAC-1	10077	9688	IGHMclone172	0	VH	RegE
GCCTCTATACATAGCA-1	9313	7683	IGHMclone172	0	VH	RegE
GCCTTCAGCCCTACCG-1	3387	5517	IGHMclone172	0	VH	RegE
GCGAAACGATCGGGAG-1	9166	9865	IGHMclone172	0	VH	RegE
GCGAAACTTAACTGGA-1	7644	8298	IGHMclone172	0	VH	RegE
GCGAAGAATCTGACGG-1	10984	8464	IGHMclone172	0	VH	RegE
GCGAAGCCATACCCGT-1	5666	6471	IGHMclone172	0	VH	RegE
GCGACATGTAAACATC-1	6587	10482	IGHMclone172	0	VH	RegE
GCGACCCAACCATCTG-1	9910	4018	IGHMclone172	0	VH	RegE
GCGACGATAGTTGTAC-1	8245	5854	IGHMclone172	0	VH	RegE
GCGAGAGGCCATGTAA-1	4160	11012	IGHMclone172	0	VH	RegE
GCGAGAGTTGCGTCCA-1	5980	10484	IGHMclone172	0	VH	RegE
GCGAGCGCATGCTCCC-1	6588	10657	IGHMclone172	0	VH	RegE
GCGAGGCCCGAGCAGA-1	6574	5248	IGHMclone172	0	VH	RegE
GCGAGTTCTGCAAAGA-1	6274	6644	IGHMclone172	0	VH	RegE
GCGATTCTGGAAGCAG-1	2481	7614	IGHMclone172	0	VH	RegE
GCGATTGTTAACGTTA-1	6580	7865	IGHMclone172	0	VH	RegE
GCGCAAATATATTCAA-1	9758	3582	IGHMclone172	0	VH	RegE
GCGCAAGAGCGCGCTG-1	7041	9870	IGHMclone172	0	VH	RegE
GCGCATCCAGTCAGCA-1	5370	9438	IGHMclone172	0	VH	RegE
GCGCCGTTCCACGATA-1	7185	6816	IGHMclone172	0	VH	RegE
GCGCCTCCCACTCCGA-1	8258	10740	IGHMclone172	0	VH	RegE
GCGCGTCATTGGTACA-1	9618	8381	IGHMclone172	0	VH	RegE
GCGCTAATTGAATAGA-1	6124	7255	IGHMclone172	0	VH	RegE
GCGCTATGCCGAGGCA-1	7485	5245	IGHMclone172	0	VH	RegE
GCGCTCGATCACCTGT-1	7806	12050	IGHMclone172	0	VH	RegE
GCGCTGATCCAGACTC-1	3547	8745	IGHMclone172	0	VH	RegE
GCGCTGCTTTGCATTT-1	5218	9352	IGHMclone172	0	VH	RegE
GCGCTTAAATAATTGG-1	9619	8904	IGHMclone172	0	VH	RegE
GCGGACCGCGTTGTGG-1	8698	4893	IGHMclone172	0	VH	RegE
GCGGAGAAACTTCGCA-1	9303	4019	IGHMclone172	0	VH	RegE
GCGGAGAGGGAGAACG-1	7947	7949	IGHMclone172	0	VH	RegE
GCGGCTCTGACGTACC-1	6724	4462	IGHMclone172	0	VH	RegE
GCGGGAACCAGGCCCT-1	3690	5342	IGHMclone172	0	VH	RegE
GCGGGCGAGCCTTACC-1	9307	5590	IGHMclone172	0	VH	RegE
GCGGTCCCTAGACGCA-1	2930	5082	IGHMclone172	0	VH	RegE
GCGGTGAACTGCGCTC-1	4004	9355	IGHMclone172	0	VH	RegE
GCGGTTCCCTATCATG-1	8092	5418	IGHMclone172	0	VH	RegE
GCGTAAATGGCCATAA-1	6131	10047	IGHMclone172	0	VH	RegE
GCGTCGAAATGTCGGT-1	3542	6826	IGHMclone172	0	VH	RegE
GCGTCGCCAGGGTGAT-1	9158	6550	IGHMclone172	0	VH	RegE
GCGTCTCTGCATTGGG-1	6876	4723	IGHMclone172	0	VH	RegE
GCGTGGTACTGGGTTA-1	6281	9436	IGHMclone172	0	VH	RegE
GCGTTATATTTGGAAC-1	5655	2284	IGHMclone172	0	VH	RegE
GCGTTCGGAGACCGGG-1	3854	10140	IGHMclone172	0	VH	RegE
GCGTTCTGACTAAGCG-1	9628	12219	IGHMclone172	0	VH	RegE
GCTAAACCTGAGGTGA-1	4443	3159	IGHMclone172	0	VH	RegE
GCTAACTGAAGTCTGA-1	9771	8817	IGHMclone172	0	VH	RegE
GCTAAGTAGTTTCTCT-1	6126	8128	IGHMclone172	0	VH	RegE
GCTAATACCGAATGCC-1	4145	5254	IGHMclone172	0	VH	RegE
GCTACAATCGAGGATA-1	10382	10211	IGHMclone172	0	VH	RegE
GCTACAGTACGGACCG-1	7022	2367	IGHMclone172	0	VH	RegE
GCTACGACTTATTGGG-1	7490	7165	IGHMclone172	0	VH	RegE
GCTACTATAGTAGAGT-1	8558	9343	IGHMclone172	0	VH	RegE
GCTAGACCGTCTACTG-1	7345	10219	IGHMclone172	0	VH	RegE
GCTAGAGTAGAGATGT-1	9469	9515	IGHMclone172	0	VH	RegE
GCTAGCACCTGGGCCA-1	6894	11703	IGHMclone172	0	VH	RegE
GCTAGCAGGGAGTGGG-1	3246	9967	IGHMclone172	0	VH	RegE
GCTAGCTTGAATAGCT-1	8850	4980	IGHMclone172	0	VH	RegE
GCTAGGCACCACGGAG-1	9163	8469	IGHMclone172	0	VH	RegE
GCTAGTAGAGCTTGTA-1	6881	6817	IGHMclone172	0	VH	RegE
GCTAGTTTCATTGAGG-1	3535	4383	IGHMclone172	0	VH	RegE
GCTATACGTCTCGGAC-1	8860	8819	IGHMclone172	0	VH	RegE
GCTATCATACTCATGG-1	9161	7946	IGHMclone172	0	VH	RegE
GCTATCGCGGCGCAAC-1	3988	3248	IGHMclone172	0	VH	RegE
GCTCAATCCGTTTATT-1	9000	4194	IGHMclone172	0	VH	RegE
GCTCAATGTAATACCG-1	10371	6198	IGHMclone172	0	VH	RegE
GCTCATTACTGCATGT-1	2941	9270	IGHMclone172	0	VH	RegE
GCTCCATGAGTGCAGA-1	9627	12045	IGHMclone172	0	VH	RegE
GCTCCCAGTCGGTCCA-1	7498	10654	IGHMclone172	0	VH	RegE
GCTCCGCTCGCTTCAG-1	7347	10917	IGHMclone172	0	VH	RegE
GCTCCTGACATACTGG-1	9455	3932	IGHMclone172	0	VH	RegE
GCTCGCTCATGTCCAA-1	7193	9783	IGHMclone172	0	VH	RegE
GCTCGGAATTTAAAGC-1	4305	8481	IGHMclone172	0	VH	RegE
GCTCTAAACCCTGACG-1	4603	6212	IGHMclone172	0	VH	RegE
GCTCTATGTTACGTGC-1	4902	4641	IGHMclone172	0	VH	RegE
GCTCTCGGGTACCGAA-1	4906	6212	IGHMclone172	0	VH	RegE
GCTGAACTCTCCAGGG-1	7045	11615	IGHMclone172	0	VH	RegE
GCTGAATCTTCCAATC-1	9908	3145	IGHMclone172	0	VH	RegE
GCTGAGGCGTGAGTAT-1	7033	6730	IGHMclone172	0	VH	RegE
GCTGCACGGTTTCTTA-1	7187	7514	IGHMclone172	0	VH	RegE
GCTGCTAAGTAGTCGA-1	9460	6025	IGHMclone172	0	VH	RegE
GCTGCTACTGCGTAGC-1	8705	7685	IGHMclone172	0	VH	RegE
GCTGCTCTCCGGACAC-1	5667	6646	IGHMclone172	0	VH	RegE
GCTGGACCCAAAGTGG-1	3095	10404	IGHMclone172	0	VH	RegE
GCTGGCATATTCACCT-1	5659	3854	IGHMclone172	0	VH	RegE
GCTGGCGGCGCATGCT-1	9158	6724	IGHMclone172	0	VH	RegE
GCTGTATTACTGGCCC-1	7938	4459	IGHMclone172	0	VH	RegE
GCTGTTGCTACCGAAC-1	6888	9435	IGHMclone172	0	VH	RegE
GCTTAATGTAACTAAC-1	7341	8474	IGHMclone172	0	VH	RegE
GCTTACGTAGTTAGTA-1	6436	10919	IGHMclone172	0	VH	RegE
GCTTATGAAGCAGGAA-1	6280	8913	IGHMclone172	0	VH	RegE
GCTTCCGTCCCTAGAC-1	5366	7868	IGHMclone172	0	VH	RegE
GCTTGATGATAATCAG-1	4294	4294	IGHMclone172	0	VH	RegE
GCTTGGATCGATTAGG-1	5674	9612	IGHMclone172	0	VH	RegE
GCTTTACACAACTGGG-1	11599	11255	IGHMclone172	0	VH	RegE
GCTTTCAGAGGAGGTG-1	5977	9437	IGHMclone172	0	VH	RegE
GGAAACCTTGTTGAAT-1	4006	10402	IGHMclone172	0	VH	RegE
GGAAACTAAATGGGCC-1	10078	10037	IGHMclone172	0	VH	RegE
GGAAAGTGCCCATGCC-1	4003	9006	IGHMclone172	0	VH	RegE
GGAACCGTGTAAATTG-1	8395	5243	IGHMclone172	0	VH	RegE
GGAACCTTGACTCTGC-1	9908	2971	IGHMclone172	0	VH	RegE
GGAACGGCCTGCAGCC-1	4745	2460	IGHMclone172	0	VH	RegE
GGAACTTTGGCGATTA-1	10079	10735	IGHMclone172	0	VH	RegE
GGAAGCTCGCTTACAG-1	2635	8398	IGHMclone172	0	VH	RegE
GGAATAACCTCAAGAA-1	1871	6394	IGHMclone172	0	VH	RegE
GGAATGCGCTAGCGTG-1	5823	8303	IGHMclone172	0	VH	RegE
GGACAACCATGAAGCC-1	11596	10033	IGHMclone172	0	VH	RegE
GGACACAAGTTTACAC-1	8106	10827	IGHMclone172	0	VH	RegE
GGACCAACAGGATAAC-1	8704	6987	IGHMclone172	1	VH	RegE
GGACCTACGGTAACGT-1	3551	10664	IGHMclone172	0	VH	RegE
GGACCTCTAGGCCGCC-1	9758	3756	IGHMclone172	0	VH	RegE
GGACGGGCGACCAACC-1	11144	11343	IGHMclone172	0	VH	RegE
GGACTCACAAATTAGG-1	8412	11699	IGHMclone172	0	VH	RegE
GGACTCGAAGCTTTCA-1	10082	11957	IGHMclone172	0	VH	RegE
GGACTCTTCCGGTTGA-1	9627	11870	IGHMclone172	0	VH	RegE
GGAGAAGTCATTGGCA-1	4447	4730	IGHMclone172	0	VH	RegE
GGAGACCATCTACATA-1	8539	1840	IGHMclone172	0	VH	RegE
[truncated: 11,411 more rows]
