# Supplementary material for: ImmunoMatch learns and predicts cognate pairing of heavy and light immunoglobulin chains
Source: Nat Methods. 2025 Nov 18;23(1):106–17. doi: 10.1038/s41592-025-02913-x (PMC12791012; doi:10.1038/s41592-025-02913-x)
Supplement: Supplementary file 13 — Statistical Source Data for Extended Data Fig. 5. [file 41592_2025_2913_MOESM13_ESM.xlsx]

## Sheet: in
H chain identity to germline (%)	ImmunoMatch pairing score	Cell type
0.0210843	0.965325	Activated
0	0.709233	Naive
0.00280112	0.939096	(pre-)Plasmablast
0.0379009	0.935572	GC
0.0175953	0.9718	Naive
0	0.657609	Naive
0	0.609585	Naive
0	0.743255	Naive
0.0174419	0.959532	(pre-)Plasmablast
0.0181818	0.960375	Naive
0.0294118	0.904249	(pre-)Plasmablast
0	0.674318	Naive
0	0.799892	Naive
0.0293255	0.916183	Activated
0.0207101	0.913335	Naive
0.0527859	0.828497	Naive
0.0178042	0.894818	(pre-)Plasmablast
0.00589971	0.93063	Activated
0	0.649757	Naive
0.0426829	0.756195	Naive
0.00294118	0.976475	Naive
0	0.672524	(pre-)Plasmablast
0.0173913	0.893694	Naive
0	0.662019	Naive
0	0.690368	Naive
0	0.612074	Naive
0	0.681815	Naive
0	0.638321	Naive
0	0.616644	Naive
0	0.596424	Naive
0	0.71321	Activated
0.00294118	0.681564	Naive
0.00294118	0.747372	Naive
0.00588235	0.71949	Naive
0	0.622239	Naive
0	0.674946	Naive
0	0.704385	Naive
0	0.633387	Naive
0	0.559159	Naive
0.00292398	0.119698	preGC
0.026393	0.862613	(pre-)Plasmablast
0	0.228901	Naive
0.0117647	0.00234379	Naive
0	0.0590758	Naive
0	0.113993	Naive
0.00295858	0.576556	Naive
0.0434783	0.977484	Cycling
0	0.589092	Naive
0.0348837	0.88508	Naive
0	0.598901	Naive
0	0.640913	Naive
0	0.628454	Naive
0.0381232	0.959205	Naive
0	0.620089	Naive
0.0286533	0.832928	Naive
0	0.766651	Naive
0	0.0603698	Naive
0	0.520695	Naive
0.00301205	0.647332	Naive
0.0146628	0.975893	Naive
0	0.719956	Naive
0.00884956	0.962	Naive
0.00294118	0.630083	Naive
0.0171429	0.382007	Naive
0	0.291303	Naive
0	0.481228	Naive
0.0179104	0.0624053	Naive
0	0.692393	Naive
0	0.147089	Naive
0	0.672459	Naive
0	0.630281	Naive
0.00287356	0.886237	(pre-)Plasmablast
0	0.451312	Naive
0.00879765	0.299591	Naive
0.0177515	0.862176	Naive
0.003003	0.18677	Naive
0.00884956	0.316996	Naive
0.0204678	0.874069	Naive
0	0.703117	Naive
0	0.630004	Naive
0	0.713532	Naive
0	0.684073	Naive
0	0.6831	Naive
0	0.615914	Naive
0.0149701	0.956148	Naive
0	0.732664	Naive
0.0114943	0.900898	Memory
0	0.662845	Naive
0	0.709135	Naive
0	0.717044	Naive
0.0264706	0.881269	(pre-)Plasmablast
0.0771513	0.378263	(pre-)Plasmablast
0	0.714569	Naive
0.0145349	0.15666	(pre-)Plasmablast
0	0.687354	Naive
0.00302115	0.0240399	Activated
0.0302115	0.904557	Naive
0	0.556517	Naive
0	0.528672	Naive
0	0.687173	Activated
0.00295858	0.629868	Naive
0.0204082	0.936482	Naive
0	0.620468	Naive
0.0262391	0.912887	Naive
0	0.590102	Naive
0.0262391	0.840016	(pre-)Plasmablast
0	0.723979	Naive
0	0.700322	Naive
0.00298507	0.0534416	Naive
0.035503	0.960171	Naive
0	0.458294	Naive
0	0.636632	Memory
0	0.667768	Naive
0.145401	0.830861	(pre-)Plasmablast
0.0174419	0.969958	Naive
0	0.745531	Naive
0	0.00893164	Naive
0	0.640128	Naive
0	0.546678	Naive
0	0.624254	Naive
0	0.633748	Naive
0	0.642854	Naive
0	0.66151	Naive
0	0.714183	Naive
0	0.636463	Naive
0	0.778837	Activated
0	0.630835	Naive
0	0.744551	Naive
0	0.211585	Naive
0.00291545	0.640732	Naive
0	0.700873	Naive
0	0.730577	Naive
0	0.771425	Naive
0	0.482452	Naive
0	0.591562	Naive
0.0356083	0.828766	Memory
0	0.58609	Naive
0	0.680475	Naive
0	0.698184	Naive
0.0178571	0.939864	(pre-)Plasmablast
0	0.692628	Naive
0	0.657431	Naive
0	0.729769	Naive
0	0.635002	Naive
0	0.653698	Naive
0	0.690934	Naive
0.00287356	0.00411008	Naive
0	0.55844	Naive
0	0.577063	Naive
0	0.277171	Activated
0	0.711012	Naive
0	0.681972	Naive
0.0056338	0.491257	Naive
0	0.770621	Naive
0.0794118	0.950247	GC
0	0.646323	Naive
0	0.705276	Naive
0.0255682	0.683431	GC
0	0.709239	Naive
0.00864553	0.714256	Naive
0	0.690944	Naive
0	0.702098	Naive
0	0.72269	Naive
0	0.737575	Naive
0	0.251177	Naive
0	0.659122	Naive
0.0233236	0.981912	Naive
0.0318841	0.979836	(pre-)Plasmablast
0.014245	0.161058	(pre-)Plasmablast
0	0.728432	Naive
0	0.715148	Naive
0	0.707892	Naive
0.00877193	0.245	Naive
0	0.638558	Naive
0.0146199	0.811821	Naive
0	0.541959	Naive
0.00293255	0.738283	Naive
0	0.604181	Naive
0.00292398	0.586506	Naive
0.0149701	0.956194	Naive
0.00294985	0.456957	Naive
0	0.189719	Naive
0	0.534181	Naive
0	0.94553	Naive
0.00600601	0.546474	Naive
0	0.680971	Naive
0	0.669061	Naive
0	0.678893	Naive
0	0.670498	Naive
0	0.684335	Naive
0	0.707381	Naive
0.00299401	0.903128	Naive
0	0.718832	Naive
0.0269461	0.766497	Naive
0	0.493199	Naive
0	0.625908	Naive
0.0113636	0.920167	Naive
0.0568862	0.922367	GC
0	0.694805	Naive
0.00564972	0.266555	Naive
0	0.626378	Naive
0	0.695906	Naive
0	0.655212	Activated
0.00295858	0.549657	Naive
0.0361446	0.798401	Naive
0	0.720767	Naive
0	0.681236	Naive
0	0.691819	Naive
0	0.743761	Naive
0.00593472	0.462312	Naive
0	0.655039	Naive
0	0.711255	Naive
0	0.65621	Naive
0	0.673576	Naive
0	0.617796	Naive
0.00291545	0.62214	Naive
0	0.715439	Naive
0	0.633953	Naive
0	0.673174	Naive
0	0.00518588	Naive
0	0.72169	Naive
0	0.142644	Naive
0	0.689527	Naive
0	0.647638	Naive
0	0.728784	Naive
0	0.363474	GC
0.00882353	0.0360596	Memory
0	0.354911	Naive
0	0.567255	Naive
0	0.595603	Naive
0	0.453119	Naive
0	0.714864	Naive
0.00289855	0.0769132	Naive
0	0.0113337	Naive
0	0.650929	Naive
0.00295858	0.69397	Naive
0	0.742314	Naive
0	0.696897	Naive
0	0.443961	Naive
0.00282486	0.916544	Naive
0	0.513587	Naive
0	0.648018	Naive
0.0149254	0.0504138	Naive
0	0.617202	Naive
0.00285714	0.380087	Naive
0	0.535763	Naive
0.0240964	0.913725	Naive
0.00898204	0.38664	Naive
0	0.64457	Naive
0	0.769348	Naive
0	0.680802	Naive
0.0233236	0.948659	Naive
0	0.714541	Naive
0	0.738456	Naive
0.00289017	0.664727	Naive
0	0.652314	Naive
0.0271084	0.0202166	Naive
0.00887574	0.960834	Naive
0	0.691062	Naive
0	0.685362	Naive
0	0.672502	Naive
0	0.781096	Naive
0.00286533	0.965346	Naive
0	0.698449	Naive
0	0.654524	Naive
0	0.693246	Naive
0	0.308657	Naive
0	0.142839	Naive
0	0.659991	Naive
0	0.698759	Naive
0	0.631426	Activated
0	0.700813	Naive
0	0.601209	Naive
0	0.669519	Naive
0	0.684175	Naive
0	0.0515478	(pre-)Plasmablast
0	0.632389	Naive
0	0.545659	Naive
0	0.650712	Naive
0	0.721659	Naive
0	0.638795	Naive
0	0.69975	Naive
0	0.713676	Naive
0	0.678594	GC
0	0.645833	Naive
0	0.621466	Naive
0.0379009	0.849163	(pre-)Plasmablast
0	0.6539	Naive
0	0.668397	Naive
0	0.628561	Naive
0	0.633196	Naive
0	0.716294	Naive
0	0.630522	Cycling
0	0.0130292	Naive
0	0.456514	Naive
0	0.737109	GC
0.00293255	0.666489	Naive
0	0.633761	Naive
0	0.777086	Naive
0	0.65781	Naive
0.015015	0.938989	Naive
0	0.687738	Naive
0	0.358375	Naive
0.0176991	0.763399	Naive
0	0.667464	Naive
0	0.687905	Naive
0	0.681105	Naive
0	0.631003	Naive
0.00295858	0.101222	Naive
0.00289017	0.0317745	Naive
0	0.529335	Naive
0	0.631824	Naive
0	0.698455	Naive
0.0208955	0.843761	Naive
0	0.690028	Naive
0.0208955	0.0965589	Naive
0.00591716	0.156304	Naive
0	0.630927	Naive
0	0.708199	Activated
0.0172414	0.886196	Naive
0	0.622638	Naive
0	0.625294	Naive
0.0058309	0.960477	Naive
0.00289017	0.975662	Naive
0	0.733471	Naive
0	0.628989	Naive
0	0.679446	Naive
0	0.591874	Naive
0	0.670702	Naive
0	0.658966	Naive
0	0.461344	Naive
0	0.640735	Naive
0	0.647067	Naive
0.0146628	0.929919	Naive
0.00294118	0.570963	Naive
0	0.720864	Naive
0.00879765	0.977498	Naive
0	0.692757	Naive
0.0231214	0.943422	Naive
0	0.697196	Naive
0	0.712371	Naive
0	0.00741856	Naive
0.00296736	0.71671	Naive
0	0.662666	Naive
0	0.644242	Naive
0	0.712751	Naive
0	0.686283	Naive
0	0.704755	Naive
0	0.605238	Naive
0	0.630241	Naive
0.0176991	0.657522	(pre-)Plasmablast
0	0.667266	Naive
0	0.622307	Naive
0.00290698	0.710104	Naive
0.00296736	0.641707	Naive
0.0380117	0.977699	(pre-)Plasmablast
0.00290698	0.104765	Naive
0	0.690249	Naive
0	0.739351	Naive
0	0.72183	Naive
0	0.749621	Naive
0	0.669877	Naive
0.00288184	0.611273	Naive
0	0.690919	Naive
0	0.735423	Naive
0.00289855	0.412736	GC
0	0.516725	Naive
0	0.754834	Naive
0	0.698119	Naive
0	0.690568	Naive
0.00289017	0.720977	GC
0.00277778	0.246634	Naive
0	0.694681	Naive
0.00574713	0.97502	GC
0	0.72096	Naive
0.00282486	0.493414	Naive
0.0333333	0.815814	GC
0	0.0691698	Naive
0	0.705337	Naive
0.0057971	0.941194	(pre-)Plasmablast
0.0712251	0.285195	GC
0	0.639667	Naive
0	0.758907	Naive
0.00906344	0.96159	Naive
0.011976	0.974187	Naive
0	0.670418	Naive
0	0.643412	Naive
0.00874636	0.068875	Naive
0	0.712472	Naive
0	0.631217	Naive
0	0.59472	Naive
0	0.698084	Naive
0.00289017	0.483607	Naive
0	0.768194	Naive
0	0.608786	Naive
0	0.730932	Naive
0	0.644091	Naive
0	0.6144	preGC
0.00293255	0.64181	Naive
0	0.692743	Memory
0	0.639949	Naive
0	0.686453	Naive
0	0.61768	Naive
0	0.649279	Naive
0.0508982	0.200778	GC
0	0.719059	Naive
0	0.682446	Naive
0	0.756498	Naive
0	0.702118	Naive
0	0.732237	Naive
0	0.0100446	Naive
0	0.672239	Naive
0.0461095	0.63894	Naive
0.0958084	0.730308	GC
0	0.709229	Naive
0.00294118	0.624481	GC
0.035503	0.440627	(pre-)Plasmablast
0	0.663614	Naive
0.0294118	0.697067	Naive
0.0288184	0.683354	Naive
0	0.651642	Naive
0.0178571	0.861407	(pre-)Plasmablast
0	0.589477	Naive
0	0.744246	Naive
0.00295858	0.725734	Naive
0	0.679858	Naive
0.0438596	0.675669	GC
0	0.677546	Naive
0.0658683	0.956305	(pre-)Plasmablast
0.0571429	0.81173	GC
0.0263158	0.825709	(pre-)Plasmablast
0	0.633902	Naive
0	0.62931	Naive
0	0.633509	Naive
0	0.629373	Naive
0	0.615213	Naive
0	0.704315	Naive
0	0.743595	Activated
0.00296736	0.6858	Naive
0.0327381	0.871629	(pre-)Plasmablast
0	0.687105	Naive
0	0.602812	Activated
0.0383481	0.855078	GC
0	0.623151	Naive
0.00578035	0.657285	Naive
0.00288184	0.471273	GC
0.0412979	0.873879	(pre-)Plasmablast
0.00280899	0.638194	Naive
0	0.663209	Naive
0.060241	0.880514	GC
0	0.612288	Naive
0.0593472	0.823991	GC
0	0.725057	Naive
0	0.664838	Naive
0.00291545	0.0119804	Naive
0	0.0438801	Naive
0	0.652744	(pre-)Plasmablast
0	0.651264	Naive
0.115607	0.91018	GC
0	0.594648	Naive
0	0.732057	Naive
0	0.674113	Naive
0	0.626861	Naive
0	0.629412	Naive
0	0.623515	Naive
0.0060241	0.604161	GC
0	0.751357	Naive
0.0291545	0.640041	GC
0	0.755251	Naive
0	0.694823	Naive
0.0170455	0.941346	(pre-)Plasmablast
0	0.732881	Naive
0.00296736	0.690655	Naive
0	0.669346	Naive
0	0.60088	Naive
0	0.677928	Naive
0	0.746736	Naive
0	0.732194	Naive
0	0.267984	Naive
0	0.680838	Naive
0	0.69251	Naive
0	0.639958	Naive
0	0.282456	Naive
0	0.691209	Naive
0	0.721775	Naive
0	0.679929	Naive
0.0889571	0.64653	Cycling
0	0.722482	Naive
0.00282486	0.677715	Naive
0.00296736	0.561842	Naive
0	0.672833	Naive
0	0.720416	Naive
0.00555556	0.475637	Naive
0	0.635114	Naive
0	0.740027	Naive
0	0.641024	Memory
0	0.0137165	Naive
0	0.683227	Naive
0	0.0420778	Naive
0	0.663449	Naive
0	0.716168	Naive
0.00291545	0.95834	(pre-)Plasmablast
0	0.673624	Naive
0	0.687591	Naive
0	0.701892	Naive
0	0.710611	Naive
0.0175953	0.961572	(pre-)Plasmablast
0	0.61804	Naive
0	0.654376	Naive
0.0210843	0.331293	(pre-)Plasmablast
0	0.691573	Naive
0	0.677916	Naive
0	0.623071	Naive
0	0.671151	Naive
0	0.652707	Naive
0	0.708659	Naive
0	0.144952	Naive
0.00595238	0.358745	Naive
0	0.710056	Naive
0.00294118	0.674635	Naive
0	0.654344	Naive
0	0.660491	Naive
0	0.0188119	Naive
0	0.710811	Naive
0	0.627898	Naive
0	0.642614	Naive
0.00282486	0.65272	Naive
0.106825	0.579529	GC
0	0.591686	Naive
0	0.729938	Naive
0	0.691009	Naive
0	0.498254	Naive
0	0.170888	Naive
0.00295858	0.6154	Naive
0	0.81347	Naive
0	0.653621	Naive
0	0.639327	Naive
0	0.680354	Naive
0	0.7101	Naive
0	0.707344	Naive
0	0.507614	Naive
0	0.650454	Naive
0	0.68461	Naive
0	0.664639	Naive
0	0.705689	Naive
0	0.578689	Naive
0.0507463	0.528379	GC
0.0028169	0.605993	Naive
0	0.705129	Naive
0	0.683479	Naive
0	0.729888	Naive
0	0.565379	Naive
0	0.672277	Naive
0	0.611994	Naive
0	0.684621	Naive
0	0.668852	Naive
0.0385757	0.74498	(pre-)Plasmablast
0	0.711596	Naive
0.00589971	0.746443	Naive
0.00296736	0.640266	Naive
0.0408163	0.850059	(pre-)Plasmablast
0.00297619	0.495561	Naive
0	0.686909	Naive
0	0.000607265	Naive
0	0.692674	Naive
0	0.727335	Naive
0	0.683477	Naive
0.00294118	0.0783996	Naive
0.003003	0.594723	Naive
0	0.675542	Naive
0	0.342748	Naive
0	0.610156	Naive
0	0.647347	Naive
0.00290698	0.403493	Naive
0	0.721771	Naive
0	0.756458	Naive
0	0.750664	Naive
0.0488506	0.76667	(pre-)Plasmablast
0	0.727733	Naive
0.0412979	0.85992	(pre-)Plasmablast
0	0.723652	Naive
0	0.710709	Naive
0	0.660203	Naive
0	0.625853	Naive
0	0.60259	Naive
0	0.743331	Naive
0	0.593563	Naive
0.00557103	0.0326498	Naive
0	0.692363	Naive
0	0.638171	Naive
0.0229226	0.953472	(pre-)Plasmablast
0	0.660734	Naive
0	0.610168	Naive
0	0.632871	Naive
0	0.62816	Naive
0	0.561482	Naive
0	0.690622	Naive
0	0.622037	Naive
0	0.723164	Naive
0.00872093	0.953221	(pre-)Plasmablast
0.0382353	0.955016	GC
0	0.646101	Naive
0	0.632923	Naive
0.0290698	0.556609	(pre-)Plasmablast
0	0.722865	Naive
0	0.706527	Naive
0	0.670989	Naive
0	0.707232	Naive
0	0.668792	Naive
0	0.494714	Naive
0	0.667946	Naive
0	0.632338	Naive
0	0.635767	Naive
0	0.728337	Naive
0	0.663807	Naive
0.0597015	0.283484	GC
0	0.701588	Naive
0	0.726153	Naive
0.0565476	0.000515741	Naive
0	0.599727	Naive
0	0.584629	Naive
0	0.694591	Naive
0	0.739158	Naive
0	0.574639	Naive
0.106383	0.963302	(pre-)Plasmablast
0.00291545	0.543662	Naive
0.0235294	0.576588	GC
0.00297619	0.717738	Naive
0	0.709494	Naive
0.0334347	0.843569	(pre-)Plasmablast
0	0.716867	Naive
0	0.638306	Naive
0	0.755729	Naive
0	0.131806	Naive
0.00591716	0.654653	Naive
0.0422961	0.795462	(pre-)Plasmablast
0	0.680695	Naive
0.10241	0.607837	GC
0	0.670838	Naive
0	0.666501	Naive
0	0.734535	Naive
0	0.606712	Naive
0	0.703362	Naive
0.0117994	0.609669	Naive
0.0442478	0.157584	(pre-)Plasmablast
0	0.70113	Naive
0	0.749143	Naive
0	0.666896	Naive
0.0865672	0.964257	GC
0	0.68565	Naive
0	0.680218	Naive
0.0935673	0.905326	(pre-)Plasmablast
0	0.679773	Naive
0	0.709196	Naive
0	0.698246	Naive
0	0.74544	Naive
0	0.699458	Naive
0	0.500727	Naive
0	0.653057	Naive
0	0.651142	Naive
0.00291545	0.662725	Naive
0	0.641373	Naive
0	0.0237341	Naive
0	0.00416467	(pre-)Plasmablast
0	0.726315	Naive
0	0.649922	Naive
0.0292398	0.735089	GC
0.0290698	0.793955	GC
0.00280112	0.20253	Naive
0	0.744839	Naive
0.0207101	0.955815	(pre-)Plasmablast
0.0353982	0.0114654	GC
0	0.628008	Naive
0	0.671121	Naive
0.0431034	0.326495	(pre-)Plasmablast
0.00294985	0.686222	Naive
0.00589971	0.687745	Naive
0	0.723121	Naive
0.00289017	0.375034	Naive
0	0.622745	Naive
0	0.638409	Naive
0.00297619	0.248808	Naive
0.0238095	0.789824	GC
0	0.6269	Naive
0	0.200261	Naive
0	0.690122	Naive
0	0.703774	Naive
0.00290698	0.740493	Naive
0.00591716	0.687859	Naive
0.00581395	0.726315	GC
0	0.599016	Naive
0	0.672804	Naive
0.0117994	0.983873	GC
0	0.717022	Naive
0	0.605209	Naive
0.00280112	0.488866	Naive
0	0.033593	Naive
0	0.548382	Naive
0.00847458	0.959916	GC
0	0.692254	Naive
0	0.703259	Naive
0	0.72402	Naive
0	0.74787	Naive
0	0.61384	Naive
0	0.705136	Naive
0	0.203198	Naive
0	0.624124	Naive
0	0.0361103	Naive
0	0.643256	Naive
0	0.715414	Naive
0.0293255	0.840115	(pre-)Plasmablast
0.00294118	0.194314	Naive
0	0.759554	Naive
0	0.0148945	Naive
0	0.326272	Naive
0	0.516533	Naive
0.00859599	0.947712	Naive
0	0.65917	Naive
0	0.527406	Naive
0.0121581	0.979289	GC
0	0.699152	Naive
0.00293255	0.669346	Naive
0	0.663131	Naive
0	0.715061	Naive
0	0.787573	Naive
0.00290698	0.396696	Naive
0	0.685008	Naive
0.00294985	0.719705	Naive
0.00296736	0.691579	Naive
0	0.671257	Naive
0.0443787	0.548963	(pre-)Plasmablast
0	0.658953	Naive
0	0.742553	Naive
0	0.67457	Naive
0	0.626309	Naive
0	0.701935	Naive
0	0.617848	Naive
0	0.682933	Naive
0	0.747563	Naive
0	0.670655	Naive
0	0.68188	Naive
0.00291545	0.726118	GC
0	0.0270024	Naive
0.0309859	0.805592	GC
0	0.738286	Naive
0	0.701873	Naive
0	0.66173	Naive
0	0.688248	Naive
0	0.515914	Naive
0	0.716509	Naive
0	0.700422	Naive
0	0.627797	Naive
0.0422961	0.977455	(pre-)Plasmablast
0	0.691237	Naive
0.00293255	0.754419	Naive
0.00292398	0.733065	Naive
0	0.643054	Naive
0	0.677818	Naive
0	0.658707	Naive
0	0.704565	Naive
0	0.702231	Naive
0.00277008	0.398299	Naive
0.0258621	0.846647	GC
0	0.669594	Naive
0.00289855	0.700685	Naive
0	0.698428	Naive
0.0123077	0.470696	Naive
0	0.709661	Naive
0.0174927	0.924928	GC
0.0636364	0.844777	(pre-)Plasmablast
0	0.697698	Naive
0.00291545	0.633444	Naive
0	0.730344	Naive
0	0.631528	Naive
0	0.474686	Naive
0	0.710446	Naive
0.0207715	0.778004	GC
0	0.582406	Naive
0	0.708505	Naive
0.0030303	0.714482	Naive
0.0518732	0.694353	Naive
0	0.602853	Naive
0	0.117601	Naive
0	0.302686	Naive
0	0.607601	Naive
0	0.73246	Naive
0.00879765	0.9507	Naive
0	0.662426	Naive
0	0.623244	Naive
0	0.639625	Naive
0	0.634177	Naive
0	0.760017	Naive
0	0.180236	Naive
0.0261628	0.677307	(pre-)Plasmablast
0.00294985	0.610219	Naive
0	0.667433	Naive
0	0.419836	Naive
0.0147493	0.925436	Naive
0	0.388645	Naive
0.0872093	0.770991	(pre-)Plasmablast
0	0.435747	Naive
0.00282486	0.774716	Naive
0	0.697199	Naive
0	0.235772	Naive
0	0.617159	Naive
0	0.658215	Naive
0	0.682348	Naive
0	0.684902	Naive
0	0.689216	Naive
0	0.639746	preGC
0.00294985	0.727187	Naive
0	0.715065	Naive
0	0.660654	Naive
0	0.667801	Naive
0	0.706185	Naive
0	0.698635	Naive
0.0118694	0.869661	GC
0.0148368	0.961692	Naive
0	0.471449	Naive
0	0.609741	Naive
0	0.721103	Naive
0	0.579543	Naive
0	0.697828	Naive
0	0.727587	Naive
0	0.65873	Naive
0	0.721487	Naive
0	0.732353	Naive
0	0.697555	Naive
0.00291545	0.429668	Naive
0.0501475	0.947151	Naive
0	0.723229	Naive
0.0293255	0.674602	Naive
0	0.695755	Naive
0.0350877	0.905968	GC
0	0.626387	Naive
0	0.588445	Naive
0	0.695309	Naive
0	0.0466323	Naive
0	0.624676	Naive
0.00573066	0.918755	GC
0	0.7292	Naive
0	0.663989	Activated
0	0.62671	Naive
0	0.65836	Naive
0	0.119526	(pre-)Plasmablast
0	0.590011	Naive
0	0.750933	Naive
0.00297619	0.624667	Naive
0	0.630713	Naive
0	0.692634	Naive
0	0.76686	Naive
0	0.63764	Naive
0	0.557509	Naive
0	0.666198	Naive
0	0.66096	Naive
0	0.753362	Naive
0	0.714288	Naive
0.00286533	0.463569	Naive
0	0.0188953	Naive
0	0.738533	Naive
0	0.647438	Naive
0	0.728192	Naive
0	0.703199	Naive
0	0.678804	Naive
0.00295858	0.628332	Naive
0	0.672895	Naive
0	0.00304132	Naive
0.00289017	0.694329	Naive
0.0196078	0.841464	Naive
0	0.683055	Naive
0	0.706447	Naive
0	0.618232	Memory
0	0.710104	Naive
0	0.686376	Naive
0.0409357	0.895926	GC
0	0.690771	Activated
0	0.686073	Naive
0	0.632066	Naive
0	0.564031	Naive
0	0.667467	Naive
0	0.672424	Naive
0	0.699091	Naive
0.00879765	0.676326	Naive
0	0.706759	Naive
0	0.697299	Naive
0	0.675104	Naive
0	0.33124	Naive
0	0.649805	Naive
0	0.664378	Naive
0	0.699577	Naive
0	0.0142873	Naive
0	0.57418	Naive
0	0.700477	Naive
0	0.713539	Naive
0	0.681472	Naive
0	0.709057	Naive
0	0.741515	Naive
0	0.705967	Naive
0.00291545	0.0146292	Naive
0	0.558359	Naive
0	0.507195	Naive
0	0.593181	Naive
0	0.679507	Activated
0	0.543654	GC
0.0259366	0.811715	Naive
0.0147929	0.765924	GC
0	0.545856	Naive
0	0.70322	Naive
0.00292398	0.67751	Naive
0.00295858	0.723908	Naive
0	0.632901	Naive
0	0.623071	Naive
0	0.741736	Naive
0	0.515792	Naive
0	0.652108	Naive
0.0174927	0.813763	(pre-)Plasmablast
0	0.605531	Naive
0	0.626975	Naive
0	0.571253	Naive
0	0.575831	Naive
0	0.624555	Naive
0	0.725591	Naive
0	0.686295	Naive
0	0.713167	Naive
0	0.6646	Naive
0.0569801	0.453637	(pre-)Plasmablast
0	0.704308	Naive
0	0.720284	Naive
0	0.580866	Naive
0	0.705381	Naive
0.00285714	0.24042	Naive
0	0.0354786	Naive
0	0.717836	Naive
0	0.534228	Naive
0	0.765179	Naive
0	0.735219	Naive
0	0.704223	Naive
0	0.726507	Naive
0	0.61125	Naive
0	0.360015	Naive
0	0.661239	Naive
0.00296736	0.734061	GC
0.0930931	0.0493986	(pre-)Plasmablast
0	0.0401331	Naive
0	0.767955	Naive
0.00294985	0.695007	Naive
0	0.660801	Naive
0	0.00201813	Naive
0	0.725842	Naive
0	0.723762	Naive
0	0.6094	Naive
0	0.659383	Naive
0	0.697992	Naive
0	0.654859	Naive
0	0.69291	Naive
0	0.596377	Naive
0.0557185	0.951198	(pre-)Plasmablast
0	0.700752	Naive
0	0.643899	Naive
0	0.720042	Naive
0	0.717396	Naive
0.00280899	0.513049	Naive
0	0.659305	Naive
0.00289855	0.651242	Naive
0	0.708687	Naive
0.00906344	0.981994	Naive
0	0.645061	Naive
0	0.544597	(pre-)Plasmablast
0	0.640318	Naive
0	0.731176	Naive
0	0.244182	GC
0	0.551051	Naive
0	0.710595	Naive
0	0.679507	Naive
0	0.677624	GC
0	0.62	Naive
0.00292398	0.0271034	Naive
0	0.732444	Naive
0	0.64168	Naive
0	0.742769	Naive
0.00573066	0.664242	Naive
0	0.693431	Naive
0.00589971	0.477562	GC
0	0.740092	Naive
0.0178571	0.840798	Naive
0	0.519818	Naive
0	0.555122	Naive
0	0.488882	Naive
0	0.697206	Naive
0	0.609647	Naive
0	0.68867	Naive
0.022792	0.406241	(pre-)Plasmablast
0	0.694237	Naive
0	0.711416	Naive
0.00892857	0.953351	Naive
0	0.670069	Naive
0	0.39581	Naive
0	0.696715	Naive
0	0.737771	Naive
0	0.713036	preGC
0	0.555708	GC
0	0.0436375	Naive
0.0564972	0.250205	Activated
0.0116959	0.975587	Naive
0	0.724242	Naive
0	0.733654	Naive
0.0030581	0.694222	Naive
0	0.687451	Naive
0.0384615	0.423908	(pre-)Plasmablast
0	0.630969	Naive
0	0.685774	Naive
0.0175439	0.844066	Cycling
0	0.65412	Activated
0.00285714	0.736155	Naive
0	0.662411	Naive
0.0261628	0.00347243	Naive
0	0.494729	Naive
0.030581	0.8918	Naive
0	0.505237	Naive
0	0.632282	Naive
0.00291545	0.744705	Naive
0	0.662107	Naive
0.0626866	0.733273	GC
0	0.54249	Naive
0.0600601	0.823071	Naive
0.00292398	0.687069	Naive
0	0.69562	Naive
0	0.704227	Naive
0	0.636287	Naive
0	0.714713	Naive
0	0.719965	Naive
0	0.694962	Naive
0	0.615088	Naive
0	0.528075	Naive
0	0.679342	Naive
0	0.678438	Naive
0	0.561073	Naive
0	0.703152	Naive
0	0.724534	Naive
0	0.659824	Naive
0	0.714648	Naive
0.00588235	0.97095	GC
0	0.678573	Naive
0	0.642237	Naive
0	0.618332	Naive
0.00291545	0.693947	Naive
0	0.727431	Naive
0	0.658915	Naive
0	0.701266	Naive
0	0.631167	Naive
0	0.0395114	GC
0	0.693397	Naive
0	0.0412226	Naive
0	0.766558	Naive
0	0.619365	Naive
0	0.398533	Naive
0	0.786311	Naive
0	0.615553	Naive
0.0780347	0.813162	GC
0	0.660361	Naive
0	0.582212	Naive
0	0.687378	Naive
0	0.505277	Naive
0	0.73975	Naive
0.0672515	0.0357045	GC
0	0.671022	Naive
0	0.682794	preGC
0	0.696381	Naive
0.0229226	0.857945	GC
0	0.309619	Naive
0	0.60836	Naive
0	0.633222	Naive
0	0.730087	Naive
0	0.757813	Naive
0	0.7072	Naive
0	0.644084	Naive
0.0123077	0.860008	(pre-)Plasmablast
0	0.808053	Naive
0.00297619	0.635837	Naive
0.0919881	0.931589	GC
0	0.710362	Naive
0	0.0283505	Naive
0	0.741718	Naive
0	0.254469	Naive
0	0.339643	Naive
0	0.522848	Naive
0	0.675504	Naive
0	0.609882	Naive
0	0.0939148	Naive
0	0.752713	Naive
0	0.688498	Naive
0	0.696986	Naive
0	0.659625	Naive
0	0.707802	Naive
0	0.630441	Naive
0	0.711689	Naive
0	0.682332	Naive
0	0.671522	Naive
0	0.732604	Naive
0	0.699796	Naive
0.0325444	0.917212	(pre-)Plasmablast
0	0.319007	Naive
0.0147059	0.965363	Cycling
0	0.222728	Naive
0	0.171863	Naive
0	0.692394	Memory
0.037037	0.965931	GC
0	0.70877	Naive
0.0383481	0.00963722	(pre-)Plasmablast
0.00310559	0.91259	GC
0	0.0315414	Naive
0	0.714094	Naive
0.00292398	0.670568	Naive
0	0.683584	Activated
0	0.082078	Naive
0	0.583709	Naive
0	0.686455	Naive
0	0.637039	Naive
0	0.732697	Naive
0.0205279	0.548986	GC
0	0.599001	Naive
0	0.713995	Naive
0	0.647411	Naive
0.0117994	0.961093	GC
0	0.138465	Naive
0.0358209	0.926125	GC
0	0.590809	Naive
0.03207	0.923168	(pre-)Plasmablast
0	0.71875	Naive
0	0.73328	Naive
0	0.206958	Naive
0	0.7034	Naive
0	0.550709	Naive
0	0.673524	Naive
0	0.715889	Naive
0	0.724163	Naive
0	0.637835	Naive
0	0.527399	Naive
0.0409357	0.753015	(pre-)Plasmablast
0	0.503371	Naive
0	0.704211	Naive
0	0.618278	Naive
0	0.684022	Naive
0	0.710593	Naive
0	0.734298	Naive
0	0.678811	Naive
0	0.572815	Naive
0	0.0012076	Naive
0	0.214792	Naive
0.00589971	0.389154	Naive
0	0.720718	Naive
0	0.699475	Naive
0.0117302	0.976217	(pre-)Plasmablast
0.00275482	0.629787	Naive
0	0.618271	Naive
0	0.651013	Naive
0.0524781	0.847205	GC
0	0.616332	Naive
0	0.629919	Naive
0.00285714	0.676079	Naive
0	0.71663	Naive
0	0.657046	Naive
0	0.698761	Naive
0	0.66135	Naive
0	0.617806	Naive
0	0.530174	Naive
0.038806	0.875486	GC
0	0.0660459	Naive
0.0290698	0.958272	GC
0.0204082	0.966623	GC
0	0.164514	Naive
0	0.111391	Naive
0	0.65344	Naive
0	0.157652	Naive
0	0.165366	Naive
0	0.629878	Naive
0	0.727302	Naive
0	0.415486	Naive
0	0.0203453	Naive
0	0.654589	Naive
0	0.6528	Naive
0	0.563948	Naive
0	0.894224	Naive
0	0.0440206	Naive
0	0.667965	Naive
0.0205882	0.469968	(pre-)Plasmablast
0	0.721002	Naive
0	0.758743	Naive
0	0.700749	Naive
0	0.666436	Naive
0.0547112	0.30766	Naive
0	0.522062	Naive
0.00294985	0.425854	Naive
0	0.620465	Naive
0	0.726732	Naive
0	0.639855	Naive
0.00289017	0.505187	Naive
0	0.715603	Naive
0	0.444767	Naive
0.014881	0.0229426	Naive
0	0.641377	Naive
0	0.721931	Naive
0	0.19534	Naive
0	0.650722	Naive
0.017341	0.946348	(pre-)Plasmablast
0	0.427698	Naive
0	0.698631	Naive
0	0.710011	Naive
0	0.370326	Naive
0.0117302	0.732572	Naive
0	0.701933	Naive
0	0.675694	Naive
0	0.672576	Naive
0	0.666432	Naive
0	0.0385686	Naive
0	0.331664	Naive
0	0.68092	Naive
0	0.663982	Naive
0	0.736048	Naive
0.0151976	0.631908	Naive
0	0.64199	Naive
0	0.696963	Naive
0	0.132892	Naive
0.00294985	0.734858	Naive
0	0.175321	Naive
0	0.635519	Naive
0	0.625117	Naive
0	0.698668	Naive
0.0707965	0.722326	Naive
0	0.69324	Naive
0	0.151441	Naive
0	0.721909	Naive
0	0.614969	Naive
0	0.713504	Naive
0	0.667304	Activated
0	0.724213	Naive
0	0.668904	Naive
0	0.335345	(pre-)Plasmablast
0	0.734001	Naive
0	0.630093	Naive
0	0.632374	Naive
0	0.499071	Naive
0	0.191607	Naive
0.0581395	0.783313	Naive
0	0.694819	Naive
0	0.646522	Naive
0	0.653612	Naive
0.0117302	0.915801	Naive
0.00299401	0.634983	GC
0	0.706732	Naive
0.00289017	0.262102	Naive
0	0.676628	Naive
0	0.18883	Naive
0	0.589772	Naive
0	0.442271	Naive
0	0.697821	Naive
0	0.623872	Naive
0.00298507	0.627814	Naive
0.0634441	0.232452	Naive
0	0.691731	Naive
0	0.67091	Naive
0.00611621	0.960831	Naive
0.00578035	0.673485	Naive
0	0.698225	Naive
0.0410557	0.00424871	Naive
0	0.654462	Naive
0	0.541562	Naive
0.00571429	0.903873	GC
0	0.599864	Naive
0	0.679444	Naive
0	0.65451	Naive
0	0.599962	Naive
0	0.641991	Naive
0	0.711126	Naive
0.00294118	0.713229	Naive
0	0.694945	GC
0	0.0240692	Naive
0	0.69899	Naive
0	0.649057	Naive
0	0.680923	Naive
0.0058651	0.689423	Naive
0.00864553	0.140056	Naive
0	0.725548	Naive
0	0.149687	Naive
0.0319767	0.957104	Naive
0.168168	0.973125	GC
0	0.720387	Naive
0	0.762873	Naive
0	0.661322	Naive
0	0.226439	Naive
0	0.245888	Naive
0	0.676816	Naive
0	0.290701	Naive
0.0112994	0.583775	Naive
0	0.668195	Naive
0	0.674916	Naive
0	0.614309	Naive
0	0.00432619	Naive
0	0.0125934	Naive
0	0.708256	Naive
0	0.694628	Activated
0.0595238	0.97559	(pre-)Plasmablast
0	0.325441	Naive
0	0.439224	Naive
0	0.722873	Naive
0	0.654252	Naive
0	0.694963	Naive
0.0538922	0.953735	(pre-)Plasmablast
0	0.604799	Naive
0.0409357	0.749246	GC
0	0.703494	Naive
0	0.695939	Naive
0	0.710264	Naive
0.0119048	0.851217	(pre-)Plasmablast
0	0.752877	Naive
0.0290698	0.975859	Naive
0	0.559954	Naive
0.0117302	0.939167	Naive
0	0.00986787	Naive
0	0.518466	Naive
0	0.638486	Naive
0	0.696825	Naive
0	0.676564	Naive
0	0.679131	Naive
0	0.692307	Naive
0	0.352183	Naive
0.00298507	0.725468	Naive
0	0.522794	Naive
0	0.640011	Naive
0	0.0676149	Naive
0	0.764796	Naive
0	0.63715	Naive
0	0.798378	Naive
0	0.69653	Naive
0	0.639983	Naive
0	0.685771	Naive
0.00295858	0.354055	Naive
0	0.717688	Naive
0	0.662819	Activated
0	0.349318	Naive
0	0.510309	Naive
0	0.49344	Naive
0.0401146	0.812755	Naive
0	0.722894	Naive
0	0.67505	Naive
0	0.677586	Naive
0	0.649174	Naive
0.0930233	0.726514	(pre-)Plasmablast
0	0.692247	Naive
0	0.643375	Naive
0	0.570613	Naive
0.0151515	0.896307	Naive
0.0760234	0.91143	(pre-)Plasmablast
0	0.652471	Naive
0	0.656257	Naive
0.003003	0.675304	Naive
0.0204082	0.814098	Naive
0	0.733934	Activated
0	0.69215	Naive
0	0.682372	Naive
0	0.693269	Naive
0.0115274	0.947373	Naive
0	0.615259	Naive
0	0.69987	Naive
0	0.602725	Naive
0	0.598814	Naive
0	0.737625	Naive
0	0.725322	Naive
0	0.686674	Naive
0.111111	0.965577	GC
0	0.678125	Naive
0	0.51309	Naive
0	0.648311	Naive
0.0242424	0.0422776	Memory
0	0.723371	Naive
0	0.753517	Naive
0	0.62527	Naive
0	0.147049	Naive
0	0.713033	Naive
0	0.745108	Naive
0	0.72954	Naive
0	0.00370776	GC
0	0.698654	Naive
0	0.38141	Naive
0.0315186	0.881878	Naive
0	0.719117	Naive
0	0.690858	Activated
0	0.674555	Naive
0	0.609605	Naive
0.0299401	0.116713	Naive
0	0.639617	Naive
0	0.717775	Naive
0	0.651901	Naive
0.0411765	0.961746	Naive
0	0.696864	Naive
0	0.622951	Naive
0	0.50301	Naive
0	0.597345	Naive
0	0.747287	Naive
0	0.769115	Naive
0	0.724178	Naive
0	0.720474	Naive
0	0.562941	Naive
0.00298507	0.710141	Naive
0	0.627171	Naive
0.0353982	0.886825	Naive
0	0.638313	Naive
0	0.0265059	Naive
0	0.234726	Naive
0.0147493	0.965692	Naive
0	0.730506	Naive
0	0.618408	Naive
0	0.644789	Naive
0	0.632284	Naive
0	0.523849	Naive
0	0.716513	Naive
0	0.710693	Naive
0.035503	0.900013	Naive
0	0.0019234	Naive
0	0.609407	Naive
0	0.477708	Naive
0	0.578022	Naive
0	0.609479	Naive
0	0.585929	Naive
0	0.228356	Naive
0	0.596862	Naive
0	0.749513	Naive
0	0.570193	Naive
0.0235294	0.0951519	(pre-)Plasmablast
0	0.690919	Naive
0.00298507	0.688462	Naive
0	0.687062	Naive
0	0.599601	Naive
0	0.625068	Naive
0	0.663642	Naive
0	0.669614	Naive
0.0617647	0.790775	Naive
0.0979827	0.874246	Naive
0	0.61056	Naive
0	0.619524	Naive
0.00283286	0.0338204	Naive
0	0.709302	Naive
0.0178571	0.800325	Memory
0	0.601144	Naive
0.0207101	0.967424	GC
0	0.252267	Naive
0	0.727083	preGC
0.00574713	0.838287	Memory
0	0.718056	Naive
0	0.602583	Naive
0	0.721105	preGC
0	0.58037	Naive
0.10089	0.982431	GC
0	0.444428	Naive
0.0901163	0.783693	Cycling
0.0151976	0.971662	Memory
0	0.663149	Naive
0	0.697422	Naive
0.0115607	0.979303	Cycling
0	0.746487	Naive
0	0.711352	Activated
0	0.683488	Naive
0	0.500659	Activated
0	0.67769	Naive
0.0626866	0.454344	Memory
0	0.654854	Activated
0.00298507	0.6802	Cycling
0.0392749	0.155248	Memory
0.00588235	0.574764	Cycling
0.0210843	0.486487	Cycling
0.0384615	0.888485	GC
0	0.641961	Naive
0.0204678	0.935026	GC
0	0.532461	Naive
0	0.677474	Naive
0	0.686692	Naive
0.03003	0.851172	GC
0	0.634686	Activated
0	0.749271	Naive
0.00595238	0.833769	Memory
0	0.594389	Naive
0.0202899	0.97817	GC
0.0445104	0.889756	Memory
0	0.700923	Naive
0	0.662612	Naive
0	0.708608	Activated
0	0.700211	Naive
0	0.706049	Activated
0	0.661393	Naive
0.0352941	0.464554	GC
0.0119403	0.735071	Cycling
0	0.526911	Activated
0.0356083	0.834057	Memory
0	0.180669	Memory
0.0495627	0.974422	GC
0	0.712749	Naive
0	0.640975	Activated
0	0.321833	Naive
0.0294985	0.552144	GC
0	0.656831	Activated
0	0.120155	Naive
0	0.679746	Naive
0.080597	0.927596	preGC
0.0890208	0.942107	(pre-)Plasmablast
0.0297619	0.954241	Cycling
0	0.655175	Naive
0	0.671009	Naive
0	0.597187	Naive
0.056213	0.727835	Cycling
0.0116279	0.942307	Memory
0.0504451	0.512224	GC
0	0.633415	Activated
0.106061	0.987007	(pre-)Plasmablast
0.0118694	0.343198	preGC
0.0207715	0.951974	GC
0	0.595394	Naive
0	0.561887	Naive
0.0056338	0.593915	preGC
0.00589971	0.923281	(pre-)Plasmablast
0	0.647725	Activated
0.00291545	0.69182	Memory
0.0408163	0.847505	Activated
0	0.633095	Naive
0	0.633199	GC
0.0146199	0.83393	Cycling
0	0.434154	Naive
0.0498534	0.972996	Cycling
0	0.0995501	Activated
0	0.664807	Activated
0	0.556207	Naive
0.0237389	0.846128	preGC
0	0.724008	preGC
0	0.751669	Memory
0	0.670993	Naive
0.045977	0.206326	Memory
0	0.648614	Naive
0.00290698	0.715212	Activated
0.0491329	0.844779	Cycling
0.015015	0.954764	Activated
0.0534125	0.923076	Cycling
0.00297619	0.696977	Memory
0.0314286	0.0799141	GC
0.00299401	0.703852	Naive
0.0988024	0.873273	GC
0	0.713996	Naive
0.0207715	0.78281	Memory
0.0116618	0.851531	Cycling
0.00289017	0.681043	Memory
0	0.729984	Naive
0	0.715694	Memory
0	0.0220641	Naive
0	0.569796	Memory
0.0296736	0.487045	Cycling
0.035503	0.148542	GC
0.00593472	0.493323	Naive
0	0.631121	preGC
0	0.687346	Memory
0.0878187	0.957697	GC
0.00589971	0.950414	Activated
0.0116279	0.766058	Memory
0	0.0556536	Naive
0	0.627187	Naive
0	0.670845	Naive
0	0.0303326	Naive
0	0.606019	Activated
0.0625	0.821247	Cycling
0.0177515	0.975164	GC
0.0322581	0.97984	(pre-)Plasmablast
0	0.215763	Naive
0.0237389	0.0376552	Memory
0.045977	0.953212	preGC
0	0.695164	Naive
0	0.573731	Naive
0.0595238	0.960501	Activated
0	0.732598	Memory
0.00297619	0.259074	GC
0	0.629787	Naive
0.0266272	0.41371	Memory
0.0232558	0.606116	(pre-)Plasmablast
0.0143678	0.918069	GC
0.00293255	0.166552	Memory
0	0.670959	Memory
0.0238095	0.949496	Cycling
0	0.709304	Activated
0.003003	0.652567	Naive
0	0.666765	Naive
0.0550725	0.959279	Memory
0	0.224424	Naive
0.0606061	0.336924	GC
0	0.608949	Naive
0	0.687723	Naive
0.0175439	0.574205	GC
0.0114613	0.490106	Memory
0.0119403	0.676467	Memory
0.145401	0.753494	GC
0	0.567676	Naive
0	0.680126	Memory
0	0.744069	Naive
0.00589971	0.957075	GC
0.00884956	0.0234304	GC
0.0731707	0.975128	Cycling
0.0147929	0.901235	GC
0.0181818	0.317795	GC
0.00591716	0.973634	Memory
0	0.629261	Naive
0	0.465008	Naive
0	0.717941	Naive
0.0265487	0.813532	GC
0	0.658963	Activated
0.0451807	0.660316	GC
0.0297619	0.820477	Cycling
0	0.609784	Naive
0	0.674207	Activated
0.00595238	0.639529	Activated
0.127273	0.989229	Cycling
0	0.685551	Memory
0	0.672017	Naive
0	0.278709	Naive
0	0.0867974	Memory
0.00286533	0.49146	Naive
0.0144092	0.00119565	Memory
0	0.678713	Naive
0.141618	0.974074	Cycling
0.00291545	0.699828	Naive
0	0.659037	Naive
0.0323529	0.980016	Activated
0	0.70615	Activated
0.0290698	0.830177	Naive
0.0442478	0.923295	Activated
0.0353982	0.894169	Cycling
0.0581395	0.131992	GC
0	0.584262	Naive
0.0235988	0.698189	GC
0	0.151424	Memory
0	0.747067	Naive
0.0208333	0.0161878	(pre-)Plasmablast
0.00884956	0.0624881	preGC
0	0.654914	Naive
0	0.646597	Naive
0.0470588	0.963732	GC
0	0.716241	preGC
0.0932945	0.640201	Memory
0.0674487	0.969716	(pre-)Plasmablast
0.00595238	0.545782	Cycling
0	0.685858	Naive
0	0.699366	Naive
0.0232558	0.923831	GC
0	0.601428	Naive
0.0327381	0.83777	GC
0.0268657	0.0427254	Cycling
0.00280112	0.549274	Naive
0.00290698	0.674382	Naive
0.0825688	0.839581	GC
0.00294118	0.598356	Memory
0.00291545	0.625216	Naive
0.00302115	0.884168	Cycling
0.0379009	0.681915	Cycling
0.041791	0.878864	Cycling
0	0.068209	Naive
0	0.671873	Naive
0	0.6775	Naive
0	0.0236303	Naive
0.00289855	0.585714	Naive
0.0294118	0.938983	GC
0.0789474	0.943334	GC
0.0637681	0.970305	Cycling
0	0.0935913	Naive
0	0.420368	Activated
0.0430769	0.536637	Activated
0.066092	0.931988	GC
0	0.595506	Naive
0	0.722733	Memory
0.00295858	0.753977	Naive
0	0.203201	Naive
0	0.739635	Memory
0	0.690726	Memory
0	0.122427	Naive
0	0.653738	Naive
0	0.635571	Activated
0	0.625372	Naive
0	0.686266	Naive
0	0.591839	Memory
0.0240964	0.87746	Cycling
0.0471976	0.854721	Cycling
0	0.581022	Naive
0.0283286	0.839949	Memory
0	0.143032	Activated
0.142433	0.60505	Cycling
0	0.396187	Naive
0.0115274	0.597918	Naive
0	0.76542	Activated
0	0.577419	preGC
0.00294985	0.546671	preGC
0	0.707656	Activated
0.128358	0.93483	Cycling
0.0200573	0.823419	Activated
0	0.70125	Activated
0	0.65911	Naive
0.0175439	0.889096	Memory
0	0.715421	Activated
0.00900901	0.820002	Memory
0.0758017	0.751272	(pre-)Plasmablast
0	0.744443	Naive
0	0.571014	Activated
0	0.444826	Naive
0	0.710365	Naive
0	0.492662	Activated
0	0.72475	Naive
0	0.741694	Naive
0	0.580255	Naive
0.0433437	0.206746	GC
0	0.637513	Naive
0	0.620836	Naive
0	0.613099	Activated
0.00294118	0.710709	Naive
0	0.279108	Naive
0.0144509	0.0629118	Naive
0.0884146	0.941924	Memory
0.0609756	0.92756	GC
0.0410557	0.982034	GC
0	0.052164	Naive
0	0.722556	Naive
0	0.668613	Naive
0	0.643452	Naive
0	0.206169	Naive
0.085044	0.965665	Cycling
0	0.630804	Naive
0.0151976	0.0144236	Cycling
0	0.586351	Memory
0	0.77384	Naive
0	0.719164	Activated
0	0.662833	preGC
0.0177515	0.881307	Cycling
0.0174927	0.904337	GC
0.00591716	0.41076	GC
0	0.668709	Activated
0	0.72429	Naive
0.0501475	0.86847	Cycling
0.00294985	0.00429896	GC
0.00292398	0.0744554	Cycling
0.0058651	0.644184	Naive
0.0147493	0.759633	(pre-)Plasmablast
0	0.620079	Naive
0.0325444	0.514728	Cycling
0	0.637585	Naive
0.0843373	0.915687	Memory
0.0182927	0.985763	GC
0.00859599	0.00205588	(pre-)Plasmablast
0	0.463823	Naive
0.0803571	0.14743	GC
0.022792	0.624629	(pre-)Plasmablast
0	0.751426	Naive
0.0422961	0.979215	Cycling
0.106825	0.964875	GC
0	0.422071	Activated
0.0176471	0.0813837	Naive
0	0.602272	Naive
0.00285714	0.426482	Naive
0	0.726434	Naive
0.0204082	0.709991	GC
0.00293255	0.671513	Naive
0.0267857	0.935534	(pre-)Plasmablast
0.0461538	0.443712	GC
0.047619	0.0555867	Cycling
0	0.68555	Naive
0.0176471	0.983438	Cycling
0.0385757	0.945609	Cycling
0	0.700165	Naive
0	0.742604	Memory
0	0.635671	preGC
0.1	0.0676122	GC
0.0615836	0.42061	GC
0	0.708195	Cycling
0	0.675471	Naive
0	0.103038	Naive
0	0.625133	Naive
0	0.748804	Naive
0	0.600531	Activated
0	0.104027	Activated
0.0331325	0.868219	Cycling
0	0.602811	Naive
0.115152	0.929048	Cycling
0	0.624725	Naive
0	0.672529	Memory
0	0.639351	Naive
0	0.00810927	Naive
0.0697674	0.884377	GC
0.0147493	0.941335	GC
0.0150602	0.852823	GC
0	0.692307	Naive
0.0619469	0.834335	GC
0.0318841	0.958106	GC
0	0.773344	Activated
0	0.712564	Memory
0	0.662476	Naive
0	0.609365	Naive
0.0233236	0.814093	(pre-)Plasmablast
0	0.500235	Memory
0.0261628	0.750342	(pre-)Plasmablast
0.0202899	0.965804	Naive
0.0882353	0.946689	Memory
0.058651	0.864957	Memory
0.0479042	0.96378	GC
0.0296736	0.603037	Naive
0.041791	0.510606	GC
0	0.720889	Naive
0.00906344	0.613539	Naive
0	0.642932	Naive
0.0120846	0.00694018	GC
0	0.121993	Naive
0	0.649083	Naive
0	0.637206	Naive
0	0.80173	Naive
0	0.728797	Naive
0	0.70342	Naive
0	0.01208	Naive
0.00297619	0.858815	Memory
0.0265487	0.258547	Cycling
0.0750751	0.93733	Cycling
0.0058651	0.751004	Naive
0	0.643499	Activated
0.020649	0.924439	GC
0.030303	0.79021	Memory
0	0.676879	Naive
0	0.449197	Naive
0	0.658513	Naive
0	0.679572	Naive
0.0505952	0.991116	Cycling
0.0254958	0.555406	(pre-)Plasmablast
0	0.7008	Activated
0.0724638	0.899166	GC
0	0.428556	Naive
0.0115274	0.949942	GC
0	0.087335	Naive
0.0412979	0.397182	Cycling
0.0572289	0.971648	Memory
0	0.754976	Naive
0.0205882	0.0564905	Cycling
0	0.0115305	Naive
0.00872093	0.743417	GC
0	0.721091	Naive
0.022792	0.906506	Cycling
0	0.0615261	Naive
0.0324484	0.826817	Cycling
0	0.698434	Naive
0.0349854	0.476852	Memory
0	0.69399	Naive
0.0471976	0.332169	GC
0.0393939	0.799978	Memory
0.0149701	0.00752505	Memory
0.0057971	0.681659	Naive
0	0.748964	Naive
0	0.598048	Memory
0	0.646567	Activated
0	0.229633	Naive
0	0.705665	Memory
0.0919881	0.978251	GC
0	0.313634	Activated
0.00606061	0.350237	GC
0	0.694021	Naive
0.00589971	0.228683	Naive
0	0.655736	Naive
0	0.67556	Memory
0.115152	0.977318	(pre-)Plasmablast
0.0119048	0.684422	Naive
0	0.674525	Memory
0	0.533689	Naive
0.0209581	0.749415	Memory
0.0175439	0.907459	GC
0.021148	0.929396	Memory
0	0.210919	Naive
0.133531	0.447718	Cycling
0	0.746589	Memory
0	0.743729	Naive
0.0176471	0.593699	GC
0.0116959	0.0487581	Naive
0	0.179802	Naive
0	0.657469	Memory
0	0.718511	GC
0	0.678968	Naive
0.0119403	0.952803	Memory
0.0293255	0.696862	(pre-)Plasmablast
0	0.664736	Memory
0.0231884	0.929845	Activated
0.148485	0.987803	Cycling
0	0.712189	preGC
0.00884956	0.973953	GC
0	0.938878	Cycling
0	0.656268	Naive
0.00867052	0.954633	GC
0	0.620669	Naive
0	0.615693	Naive
0	0.698813	Activated
0.0179641	0.81322	Cycling
0	0.159016	Naive
0.0175439	0.247051	Memory
0	0.688396	Activated
0	0.710608	Naive
0.0318841	0.924186	Cycling
0.00289855	0.954744	Naive
0.0058651	0.859635	Activated
0.0872093	0.963369	GC
0	0.673359	Memory
0	0.717041	Naive
0	0.690609	Naive
0	0.633225	GC
0	0.692037	Naive
0	0.666991	Naive
0	0.712176	Activated
0	0.633921	Naive
0	0.634715	Naive
0.0318841	0.950778	Cycling
0	0.671885	Memory
0.00566572	0.317256	Activated
0.00588235	0.670092	preGC
0.00295858	0.019332	Activated
0.0442478	0.897443	Cycling
0	0.514818	Naive
0.069697	0.913861	Cycling
0.00290698	0.541337	Naive
0.00286533	0.678175	Naive
0.0146628	0.565819	Memory
0.0701754	0.700465	GC
0	0.679058	Naive
0	0.759898	Naive
0.0115942	0.582384	Memory
0	0.719878	Naive
0	0.644073	Naive
0.0292398	0.903579	GC
0.0705882	0.972775	GC
0.0322581	0.504499	Cycling
0	0.627982	Naive
0.0488506	0.973508	Cycling
0	0.0689589	Naive
0	0.649326	Naive
0	0.649827	Activated
0	0.661281	Naive
0	0.600258	preGC
0.0292398	0.834303	Memory
0	0.764745	Activated
0.0292398	0.586714	(pre-)Plasmablast
0	0.665332	Memory
0.00287356	0.201322	Naive
0	0.704622	Activated
0.00884956	0.644695	Memory
0	0.742223	Activated
0.00293255	0.668493	Naive
0.00862069	0.564497	Cycling
0	0.35647	Naive
0	0.0343999	Naive
0.0117994	0.674328	Naive
0.0116959	0.714481	Naive
0.0350877	0.712288	Cycling
0.0297619	0.848772	(pre-)Plasmablast
0	0.729932	preGC
0	0.0599207	Naive
0.0434783	0.965374	GC
0.0263158	0.949777	(pre-)Plasmablast
0	0.570359	preGC
0.00600601	0.914363	GC
0.00294985	0.491093	Memory
0.127976	0.929267	Cycling
0.0118694	0.67061	Memory
0.106825	0.876026	GC
0	0.660147	Naive
0	0.569282	Naive
0	0.661642	Activated
0.0495627	0.368704	GC
0.0267857	0.89734	Cycling
0	0.0909512	Memory
0	0.702346	Memory
0.0264706	0.833605	GC
0.0318841	0.93473	Memory
0.0262391	0.223337	Cycling
0	0.656713	Naive
0	0.731051	Naive
0	0.616803	Naive
0	0.692437	Activated
0	0.693287	Activated
0.003003	0.710839	Naive
0.0292398	0.295395	Memory
0	0.724576	Naive
0	0.022617	Naive
0	0.679323	Naive
0.0145773	0.953752	Memory
0	0.707496	Naive
0.074928	0.900584	Cycling
0.0174927	0.740438	Cycling
0.0174419	0.890831	Memory
0	0.710686	Activated
0.0269461	0.183019	GC
0.0641399	0.28583	GC
0.00296736	0.685047	Naive
0	0.62766	Naive
0.035503	0.78017	Cycling
0	0.662722	Naive
0	0.120751	Naive
0	0.190951	Naive
0.0605187	0.740261	Memory
[truncated: 8,265 more rows]
